# Supplementary material for: Stratifying cellular metabolism during weight loss: an interplay of metabolism, metabolic flexibility and inflammation
Source: Sci Rep. 2020 Feb 3;10:1651. doi: 10.1038/s41598-020-58358-z (PMC6997359; doi:10.1038/s41598-020-58358-z)
Supplement: Supplementary file 2 [file 41598_2020_58358_MOESM2_ESM.zip › ReadMe.txt]

This supplementary material is formatted in the following manner,

Files:
	ANF_ks.xlsx				Shows the clustering of the samples for different k-values
