# Supplementary material for: Stratifying cellular metabolism during weight loss: an interplay of metabolism, metabolic flexibility and inflammation
Source: Sci Rep. 2020 Feb 3;10:1651. doi: 10.1038/s41598-020-58358-z (PMC6997359; doi:10.1038/s41598-020-58358-z)
Supplement: Supplementary file 3 [file 41598_2020_58358_MOESM3_ESM.zip]

Archive with 4 entries (4 files):
- ReadMe.txt
- testResults_Anth_BP_FDR.xlsx
- testResults_AV_FDR.xlsx
- testResults_sScores_FDR.xlsx
