# Supplementary material for: Stratifying cellular metabolism during weight loss: an interplay of metabolism, metabolic flexibility and inflammation
Source: Sci Rep. 2020 Feb 3;10:1651. doi: 10.1038/s41598-020-58358-z (PMC6997359; doi:10.1038/s41598-020-58358-z)
Supplement: Supplementary file 3 [file 41598_2020_58358_MOESM3_ESM.zip › ReadMe.txt]

This supplementary material is formatted in the following manner,

Files:
	testResults_Anth_BP_FDR.xlsx			Lists the results of the statistical analyses on the anthropometric and forearm venous blood plasma measurements. Chi-square contingency tables given in the second sheet
	testResults_AV_FDR.xlsx					Lists the results of the statistical analyses on the arteriovenous flux measurements
	testResults_sScores_FDR.xlsx			Lists the results of the statistical analyses on the s-scores as calculated via the formula given in the materials and methods section
