# Supplementary material for: Stratifying cellular metabolism during weight loss: an interplay of metabolism, metabolic flexibility and inflammation
Source: Sci Rep. 2020 Feb 3;10:1651. doi: 10.1038/s41598-020-58358-z (PMC6997359; doi:10.1038/s41598-020-58358-z)
Supplement: Supplementary file 3 [file 41598_2020_58358_MOESM3_ESM.zip › testResults_Anth_BP_FDR.xlsx]

## Sheet: testResults_Anth_BP_FDR
	Cluster.A.Mean	Cluster.B.Mean	P.Value	Significant.	fdr_adjust	test type	full name
Diet	NA	NA	0.960127	FALSE	0.960127	chi-square test
Sex	NA	NA	0.000323789	TRUE	0.000878855	chi-square test
Height	174.81	168.059	0.000180031	TRUE	0.000684116	t-test
totchol	5.35238	5.82712	0.00780017	TRUE	0.0161632	t-test	total cholesterol
glucose	5.03786	5.18119	0.125078	FALSE	0.158432	t-test
insulin	11.6421	14.5369	0.00807794	TRUE	0.0161632	t-test
HOMA	2.6581	3.29542	0.0138375	TRUE	0.0219093	t-test	Homoeostatic model assessment index
FFA	611.148	427.658	0.000123987	TRUE	0.00058894	t-test	free fatty acids
TG	924.348	1166.85	0.00850697	TRUE	0.0161632	t-test	triacylglycerides
BMI	27.6852	30.5886	1.12572e-08	TRUE	7.12955e-08	t-test	body mass index
Weight	84.974	86.5442	0.501807	FALSE	0.560843	t-test
FM	26.9977	36.8277	1.91673e-10	TRUE	3.64179e-09	t-test	fat mass
FFM	57.4149	48.7524	0.000224016	TRUE	0.000709385	t-test	fat free mass
Waist	93.8452	99.0508	0.0128494	TRUE	0.0219093	t-test	waist circumference
Hip	103.75	111.28	4.02076e-10	TRUE	3.81972e-09	t-test	hip circumference
Syst	119.405	121.746	0.406285	FALSE	0.482463	t-test	systolic pressure
Diast	79.2381	83.0339	0.0407397	TRUE	0.0595427	t-test	diastolic pressure
Pascore	9.29345	8.89471	0.059884	FALSE	0.0812711	t-test	Physical Activity score
Age	51.381	51.2203	0.927278	FALSE	0.960127	t-test
The tests have 101 samples compared to 106 in the ANF clustering. Samples from 2 individuals were excluded from tests due to missing/incomplete data

## Sheet: Contingency tables
Diet	Cluster A	Cluster B		Total samples
Low Calorie Diet (LCD)	21	31		52
Very Low Caloried Diet (VLCD)	21	28		49
Total samples	42	59		101
Sex	Cluster A	Cluster B		Total samples
Female	18	47		65
Male	24	12		36
Total samples	42	59		101
