# Supplementary material for: Stratifying cellular metabolism during weight loss: an interplay of metabolism, metabolic flexibility and inflammation
Source: Sci Rep. 2020 Feb 3;10:1651. doi: 10.1038/s41598-020-58358-z (PMC6997359; doi:10.1038/s41598-020-58358-z)
Supplement: Supplementary file 3 [file 41598_2020_58358_MOESM3_ESM.zip › testResults_AV_FDR.xlsx]

## Sheet: testResults_AV_FDR
	Cluster.A.Mean	Cluster.B.Mean	P.Value	Significant.	fdr_adjust	full name
TBF_AUC	383.61	442.327	0.411041	FALSE	0.808202	Total blood flow		AUC:	area under the curve
TBF_iAUC	24.6323	98.4345	0.251027	FALSE	0.620185			iAUC:	incremental AUC
PBF_AUC	230.653	259.965	0.501707	FALSE	0.842868	Plasma blood flow
PBF_iAUC	17.4345	59.2629	0.284933	FALSE	0.664844
Glucose_Art_AUC	1619.23	1634.64	0.770645	FALSE	0.899446	Glucose, arterial
Glucose_Art_iAUC	148.669	126.892	0.58514	FALSE	0.868028
Glucose_Vs_AUC	1577.15	1597.08	0.694926	FALSE	0.868028	Glucose, venous
Glucose_Vs_iAUC	135.835	114.75	0.675032	FALSE	0.868028
Glucose_Flux_AUC	40.1367	34.1444	0.770953	FALSE	0.899446
Glucose_Flux_iAUC	1.94803	15.4805	0.600716	FALSE	0.868028
FFA_Art_AUC	132659	121457	0.486007	FALSE	0.842868	Free fatty acids, arterial
FFA_Art_iAUC	-64894.5	-72697.9	0.702689	FALSE	0.868028
FFA_Vs_AUC	342872	277968	0.150237	FALSE	0.573634	Free fatty acids, venous
FFA_Vs_iAUC	-171950	-182306	0.797769	FALSE	0.905576
FFA_Flux_AUC	-158444	-130874	0.43488	FALSE	0.808202
FFA_Flux_iAUC	73764.9	43495.4	0.54118	FALSE	0.868028
TGlycerol_Art_AUC	462003	598271	0.082744	FALSE	0.386139	Total glycerol, arterial
TGlycerol_Art_iAUC	158148	215374	0.220129	FALSE	0.616362
TGlycerol_Vs_AUC	470484	600012	0.0509199	FALSE	0.331772	Total glycerol, venous
TGlycerol_Vs_iAUC	85771.8	162663	0.0307271	TRUE	0.331772
TGlycerol_Flux_AUC	-7042.71	9549.98	0.577847	FALSE	0.868028
TGlycerol_Flux_iAUC	50612.3	42791.4	0.826176	FALSE	0.90824
FGlycerol_Art_AUC	22071.8	22390.4	0.906423	FALSE	0.909537	Free glycerol, arterial
FGlycerol_Art_iAUC	-2908.09	-4533.54	0.338997	FALSE	0.749362
FGlycerol_Vs_AUC	92841.2	85506.6	0.442587	FALSE	0.808202	Free glycerol, venous
FGlycerol_Vs_iAUC	-19528.1	-18035.1	0.85962	FALSE	0.90824
FGlycerol_Flux_AUC	-54591.9	-53230.9	0.909537	FALSE	0.909537
FGlycerol_Flux_iAUC	8988.54	-2446.65	0.392356	FALSE	0.808202
TAG_Art_AUC	439931	575880	0.0797208	FALSE	0.386139	Triacylglycerol, arterial
TAG_Art_iAUC	161056	219908	0.206659	FALSE	0.616362
TAG_Vs_AUC	377429	510772	0.0428765	TRUE	0.331772	Triacylglycerol, venous
TAG_Vs_iAUC	105086	176964	0.036086	TRUE	0.331772
TAG_Flux_AUC	47528.9	64515.1	0.631508	FALSE	0.868028
TAG_Flux_iAUC	41603.5	46972.4	0.864991	FALSE	0.90824
Lact_Art_AUC	212.006	289.835	0.00563562	TRUE	0.236696	Lactate, arterial
Lact_Art_iAUC	49.4438	88.3146	0.0552953	FALSE	0.331772
Lact_Vs_AUC	231.362	300.603	0.0115986	TRUE	0.243571	Lactate, venous
Lact_Vs_iAUC	68.7055	89.145	0.242479	FALSE	0.620185
Lact_Flux_AUC	-8.44182	-4.59581	0.690321	FALSE	0.868028
Lact_Flux_iAUC	-9.10991	0.75251	0.204688	FALSE	0.616362
Insulin_Art_AUC	4728.78	6443.96	0.10594	FALSE	0.444948	Insulin, arterial
Insulin_Art_iAUC	2579.55	3613.15	0.181893	FALSE	0.616362
