# Supplementary material for: Stratifying cellular metabolism during weight loss: an interplay of metabolism, metabolic flexibility and inflammation
Source: Sci Rep. 2020 Feb 3;10:1651. doi: 10.1038/s41598-020-58358-z (PMC6997359; doi:10.1038/s41598-020-58358-z)
Supplement: Supplementary file 3 [file 41598_2020_58358_MOESM3_ESM.zip › testResults_sScores_FDR.xlsx]

## Sheet: testResults_sScores_FDR
	Cluster.A.Mean	Cluster.B.Mean	P.Value	Significant.	fdr_adjust
s.value	0.216001	0.515981	0.0523518	FALSE	0.0978235
