# Supplementary material for: Stratifying cellular metabolism during weight loss: an interplay of metabolism, metabolic flexibility and inflammation
Source: Sci Rep. 2020 Feb 3;10:1651. doi: 10.1038/s41598-020-58358-z (PMC6997359; doi:10.1038/s41598-020-58358-z)
Supplement: Supplementary file 4 [file 41598_2020_58358_MOESM4_ESM.zip]

Archive with 36 entries (29 files):
- CA_st - CB_st/
- CA_st - CB_st/FC_hist_treated_vs_control.png
- CA_st - CB_st/pvalue_hist_treated_vs_control.png
- CA_st - CB_st/sig_diffC1stayC2stay.txt
- CA_st - CB_st/statnq.txt
- Cluster A - Cluster B/
- Cluster A - Cluster B/FC_hist_treated_vs_control.png
- Cluster A - Cluster B/pvalue_hist_treated_vs_control.png
- Cluster A - Cluster B/sig_diffT-2.txt
- Cluster A - Cluster B/statnq-2.txt
- Comparison 1/
- Comparison 1/FC_hist_treated_vs_control.png
- Comparison 1/pvalue_hist_treated_vs_control.png
- Comparison 1/sig_diffT21C12wBlk.txt
- Comparison 1/statnq.txt
- Comparison 2/
- Comparison 2/FC_hist_treated_vs_control.png
- Comparison 2/pvalue_hist_treated_vs_control.png
- Comparison 2/sig_diffT32C11wBlk.txt
- Comparison 2/statnq.txt
- Comparison 3/
- Comparison 3/FC_hist_treated_vs_control.png
- Comparison 3/pvalue_hist_treated_vs_control.png
- Comparison 3/sig_diffT32C21wBlk.txt
- Comparison 3/statnq.txt
- Comparison 4/
- Comparison 4/FC_hist_treated_vs_control.png
- Comparison 4/pvalue_hist_treated_vs_control.png
- Comparison 4/sig_diffT33C21wBlk-2.txt
- Comparison 4/statnq-2.txt
- Comparison 5/
- Comparison 5/FC_hist_treated_vs_control.png
- Comparison 5/pvalue_hist_treated_vs_control.png
- Comparison 5/sig_diffT31C12wBlk.txt
- Comparison 5/statnq.txt
- ReadMe.txt
