# Supplementary material for: Stratifying cellular metabolism during weight loss: an interplay of metabolism, metabolic flexibility and inflammation
Source: Sci Rep. 2020 Feb 3;10:1651. doi: 10.1038/s41598-020-58358-z (PMC6997359; doi:10.1038/s41598-020-58358-z)
Supplement: Supplementary file 4 [file 41598_2020_58358_MOESM4_ESM.zip › CA_st - CB_st/statnq.txt]

ENSG	HGNC.symbol	logFC	Fold.Change	AveExpr	t	P.Value	adj.P.Val	B
ENSG00000131002	TXLNGY	3.363164113	10.28995033	3.697155207	63.77773923	5.68E-41	1.03E-36	73.44010088
ENSG00000067048	DDX3Y	5.126789426	34.93955736	4.456318194	60.65989067	3.91E-40	3.54E-36	72.36735035
ENSG00000183878	UTY	4.500977912	22.64275989	4.085953397	58.8669232	1.24E-39	7.50E-36	71.70249551
ENSG00000114374	USP9Y	3.693453731	12.93720204	4.174894844	56.09710696	7.92E-39	3.59E-35	70.59949656
ENSG00000129824	RPS4Y1	4.815414066	28.15685053	4.653752207	49.79448056	7.67E-37	2.78E-33	67.69259344
ENSG00000198692	EIF1AY	4.348742652	20.37520475	4.760114967	44.89933346	4.01E-35	1.21E-31	64.97380198
ENSG00000012817	KDM5D	3.928306784	15.22432948	4.47566365	41.97753446	5.22E-34	1.35E-30	63.11679069
ENSG00000067646	ZFY	2.550049544	5.856543904	3.815547776	36.15383052	1.51E-31	3.42E-28	58.77348518
ENSG00000229236	TTTY10	3.262464717	9.59620992	4.031264403	32.83961306	5.66E-30	1.14E-26	55.83886367
ENSG00000092621	PHGDH	-1.964027002	-3.901494868	7.64214956	-19.82991455	6.14E-22	1.11E-18	39.4252956
ENSG00000099725	PRKY	1.895427508	3.720322035	4.399351275	17.75172963	2.99E-20	4.93E-17	35.75944708
ENSG00000165246	NLGN4Y	1.818138149	3.52625828	4.616272761	17.45101689	5.41E-20	8.17E-17	35.19637388
ENSG00000092377	TBL1Y	1.592098126	3.014874871	3.148241819	16.42270828	4.36E-19	6.07E-16	33.20357839
ENSG00000056998	GYG2	-1.071039008	-2.100945893	9.277106613	-13.71130165	1.77E-16	2.20E-13	27.40202266
ENSG00000151468	CCDC3	-1.972084076	-3.923344651	8.900367787	-13.69843861	1.82E-16	2.20E-13	27.37245348
ENSG00000169692	AGPAT2	-0.860654068	-1.815861373	8.659372345	-13.04931435	8.67E-16	9.82E-13	25.85348722
ENSG00000158186	MRAS	-0.875665	-1.834853654	8.110444056	-12.8970803	1.26E-15	1.34E-12	25.48954549
ENSG00000084674	APOB	-1.869944991	-3.655186429	5.700555573	-12.43663914	3.95E-15	3.98E-12	24.37058566
ENSG00000176728	TTTY14	1.011881604	2.016539413	3.502806495	12.38091251	4.55E-15	4.20E-12	24.23328562
ENSG00000176658	MYO1D	0.739330085	1.669400473	6.921051739	12.37294589	4.64E-15	4.20E-12	24.21362406
ENSG00000132854	KANK4	-1.463468036	-2.75770481	6.180002807	-12.02103322	1.14E-14	9.80E-12	23.33675122
ENSG00000079739	PGM1	-0.726601271	-1.654736237	8.980745075	-11.64205243	3.03E-14	2.50E-11	22.37400108
ENSG00000104812	GYS1	-0.93542306	-1.912451366	7.136438697	-11.57700692	3.59E-14	2.83E-11	22.20682404
ENSG00000073734	ABCB11	2.409689721	5.313600341	4.120843359	11.55802525	3.78E-14	2.85E-11	22.15793076
ENSG00000131389	SLC6A6	1.135815144	2.197426855	7.784294951	11.04454451	1.48E-13	1.07E-10	20.81680511
ENSG00000134030	CTIF	-0.82078623	-1.766368354	7.686201428	-10.94457088	1.94E-13	1.35E-10	20.55152822
ENSG00000179542	SLITRK4	1.4393302	2.711949287	4.123458663	10.86998877	2.37E-13	1.59E-10	20.35274113
ENSG00000130876	SLC7A10	-1.626475955	-3.087578795	7.173683348	-10.81289694	2.77E-13	1.73E-10	20.20006001
ENSG00000143149	ALDH9A1	-0.682682409	-1.605121391	8.203941565	-10.81231151	2.77E-13	1.73E-10	20.19849209
ENSG00000198848	CES1	-1.43004996	-2.694560465	10.61105141	-10.72877453	3.48E-13	2.10E-10	19.97428209
ENSG00000101846	STS	-0.912706066	-1.882573335	8.118465988	-10.58466208	5.17E-13	3.02E-10	19.58525675
ENSG00000186205	Mar-01	-0.87586925	-1.835113443	8.748386865	-10.51658223	6.23E-13	3.43E-10	19.40049526
ENSG00000163931	TKT	-0.772438337	-1.708154342	9.268030508	-10.51524148	6.26E-13	3.43E-10	19.39685026
ENSG00000112186	CAP2	-1.113971976	-2.164407246	8.473891493	-10.49840198	6.55E-13	3.49E-10	19.35104933
ENSG00000065717	TLE2	-0.728870463	-1.657340993	6.604658713	-10.4769882	6.95E-13	3.60E-10	19.29275139
ENSG00000168702	LRP1B	1.251299377	2.380557336	3.942049929	10.25066709	1.30E-12	6.56E-10	18.67279695
ENSG00000133401	PDZD2	-1.096694449	-2.138641182	8.44443932	-10.20506456	1.48E-12	7.25E-10	18.54703896
ENSG00000086570	FAT2	-1.328662398	-2.511696936	5.251400837	-10.17244089	1.62E-12	7.74E-10	18.45690018
ENSG00000085563	ABCB1	0.905906018	1.87372083	4.446913027	10.15151596	1.72E-12	8.00E-10	18.39900914
ENSG00000170262	MRAP	-0.993116762	-1.990480533	6.394477018	-10.11916398	1.89E-12	8.36E-10	18.30938759
ENSG00000131828	PDHA1	-0.64807248	-1.5670731	8.21016169	-10.11784869	1.89E-12	8.36E-10	18.30574099
ENSG00000149256	TENM4	-0.959009802	-1.943975184	5.957187617	-10.09839723	2.00E-12	8.62E-10	18.25178506
ENSG00000147852	VLDLR	-1.242749304	-2.366490784	8.744796085	-10.01075027	2.56E-12	1.08E-09	18.00803095
ENSG00000149124	GLYAT	-0.913041841	-1.883011539	8.363480541	-9.994616905	2.68E-12	1.09E-09	17.96304997
ENSG00000099194	SCD	-1.507973623	-2.844102822	10.74658357	-9.990325155	2.71E-12	1.09E-09	17.95107838
ENSG00000166272	WBP1L	-0.651290892	-1.570572882	7.4597884	-9.981175411	2.78E-12	1.10E-09	17.92554741
ENSG00000123684	LPGAT1	-0.613921611	-1.530413613	7.613966016	-9.95594114	2.99E-12	1.15E-09	17.85507678
ENSG00000122912	SLC25A16	-0.801176174	-1.742521159	7.8947185	-9.938948527	3.14E-12	1.18E-09	17.80757412
ENSG00000100300	TSPO	-0.816450518	-1.761067879	6.336865579	-9.790051012	4.79E-12	1.77E-09	17.38967991
ENSG00000106538	RARRES2	-0.787142488	-1.725653115	7.986953588	-9.732811181	5.64E-12	2.01E-09	17.22824428
ENSG00000131771	PPP1R1B	-0.953609863	-1.936712578	7.375703546	-9.732209958	5.65E-12	2.01E-09	17.22654632
ENSG00000088367	EPB41L1	-0.659384856	-1.579409043	7.696467021	-9.709448617	6.03E-12	2.10E-09	17.16222885
ENSG00000116711	PLA2G4A	-1.403340443	-2.645133327	6.261016534	-9.700681862	6.18E-12	2.11E-09	17.13743801
ENSG00000126012	KDM5C	-0.594169129	-1.509602931	7.190580469	-9.681962001	6.52E-12	2.19E-09	17.08446744
ENSG00000273079	GRIN2B	-1.450416754	-2.732869848	4.80139753	-9.591353811	8.46E-12	2.79E-09	16.82742331
ENSG00000066468	FGFR2	1.031701246	2.044433655	6.163928662	9.584232993	8.64E-12	2.79E-09	16.80717653
ENSG00000101049	SGK2	-1.515993399	-2.859956886	6.369039405	-9.542616113	9.74E-12	3.00E-09	16.68871288
ENSG00000151552	QDPR	-0.831535594	-1.779578525	7.327819562	-9.542154033	9.75E-12	3.00E-09	16.68739628
ENSG00000162520	SYNC	-0.972383246	-1.962079157	6.694572594	-9.538124962	9.87E-12	3.00E-09	16.67591508
ENSG00000062282	DGAT2	-1.203576909	-2.303099769	9.453249726	-9.535775914	9.94E-12	3.00E-09	16.66922028
ENSG00000072310	SREBF1	-1.046531746	-2.065558251	6.685481823	-9.526959737	1.02E-11	3.03E-09	16.64408765
ENSG00000006831	ADIPOR2	-0.667899234	-1.588757829	7.809296213	-9.414550813	1.41E-11	4.11E-09	16.32274754
ENSG00000118276	B4GALT6	-1.703572439	-3.257064836	6.060188792	-9.4103367	1.43E-11	4.11E-09	16.31066873
ENSG00000127884	ECHS1	-0.664242238	-1.584735687	9.095663893	-9.402249074	1.46E-11	4.14E-09	16.28748088
ENSG00000174697	LEP	-1.176545621	-2.260349122	10.06282078	-9.390616097	1.51E-11	4.21E-09	16.25411332
ENSG00000113578	FGF1	-0.760570995	-1.694161013	5.356212978	-9.292862126	2.01E-11	5.52E-09	15.97302721
ENSG00000186188	FFAR4	-1.128300527	-2.186010797	6.029496919	-9.272981114	2.13E-11	5.76E-09	15.91570952
ENSG00000078053	AMPH	1.247399918	2.374131618	4.498277298	9.238804327	2.35E-11	6.27E-09	15.81705787
ENSG00000164638	SLC29A4	-0.954037091	-1.937286185	7.126111397	-9.201565534	2.63E-11	6.80E-09	15.7093973
ENSG00000189129	PLAC9	-0.962925607	-1.949258745	6.372585752	-9.201053461	2.63E-11	6.80E-09	15.70791562
ENSG00000171680	PLEKHG5	-0.90920745	-1.878013521	5.969820078	-9.165705674	2.92E-11	7.44E-09	15.60555595
ENSG00000083857	FAT1	-0.810509404	-1.753830596	8.539020965	-9.100573123	3.53E-11	8.88E-09	15.41652994
ENSG00000182667	NTM	-0.897883518	-1.863330409	7.098288077	-9.072972108	3.83E-11	9.50E-09	15.33626499
ENSG00000178826	TMEM139	-1.014282257	-2.019897741	4.405984453	-9.004414996	4.69E-11	1.15E-08	15.13648319
ENSG00000278540	ACACA	-0.789252886	-1.728179276	6.89289153	-8.971376204	5.17E-11	1.25E-08	15.03999491
ENSG00000060656	PTPRU	-0.64077772	-1.559169441	5.774680363	-8.948618744	5.53E-11	1.32E-08	14.97345368
ENSG00000158555	GDPD5	-0.768946986	-1.704025572	6.097120657	-8.931373032	5.82E-11	1.37E-08	14.92298557
ENSG00000166831	RBPMS2	-0.783296812	-1.721059306	6.812738248	-8.911279147	6.17E-11	1.42E-08	14.86413603
ENSG00000173432	SAA1	-1.901753406	-3.736670638	9.912421583	-8.911162099	6.18E-11	1.42E-08	14.86379308
ENSG00000137713	PPP2R1B	-0.62605665	-1.543340776	9.664667672	-8.889933526	6.58E-11	1.49E-08	14.80156582
ENSG00000103876	FAH	-0.852937341	-1.806174573	7.353134108	-8.779391856	9.14E-11	2.04E-08	14.47664105
ENSG00000141576	RNF157	-0.969315877	-1.957911937	6.204985367	-8.668200839	1.27E-10	2.81E-08	14.14831119
ENSG00000150768	DLAT	-0.681196292	-1.603468811	6.699581421	-8.657900406	1.31E-10	2.87E-08	14.11782052
ENSG00000006757	PNPLA4	-0.671220976	-1.592420088	6.572748845	-8.640288062	1.38E-10	2.99E-08	14.06565635
ENSG00000124225	PMEPA1	-1.12299183	-2.177981697	8.402612671	-8.623649959	1.46E-10	3.10E-08	14.01634383
ENSG00000123104	ITPR2	-0.729037654	-1.65753307	7.393990368	-8.601047354	1.56E-10	3.28E-08	13.949301
ENSG00000127948	POR	-0.626862769	-1.544203372	7.206128476	-8.588762293	1.62E-10	3.36E-08	13.9128363
ENSG00000105220	GPI	-0.551218788	-1.465323078	9.697280558	-8.557882067	1.77E-10	3.65E-08	13.82109875
ENSG00000119927	GPAM	-0.878288061	-1.838192759	11.0339551	-8.521270216	1.98E-10	4.03E-08	13.71218928
ENSG00000074416	MGLL	-0.471558959	-1.38660701	9.506493754	-8.506620774	2.07E-10	4.16E-08	13.66856776
ENSG00000245848	CEBPA	-0.607573289	-1.523694095	8.432052307	-8.466035287	2.34E-10	4.65E-08	13.54758684
ENSG00000154188	ANGPT1	-0.743722054	-1.67449034	7.249896347	-8.456874849	2.40E-10	4.73E-08	13.52025428
ENSG00000145604	SKP2	-0.562710277	-1.477041414	7.054021533	-8.443054104	2.51E-10	4.88E-08	13.47899824
ENSG00000107104	KANK1	-0.712979085	-1.639185452	7.536904722	-8.429609296	2.61E-10	5.03E-08	13.43884338
ENSG00000186472	PCLO	-1.787344541	-3.451789628	5.940695965	-8.400629811	2.85E-10	5.43E-08	13.35222179
ENSG00000057019	DCBLD2	-0.489177252	-1.403644169	7.342646948	-8.370144781	3.12E-10	5.89E-08	13.26099702
ENSG00000165868	HSPA12A	-0.911796332	-1.881386597	7.413545349	-8.322610684	3.61E-10	6.74E-08	13.11854473
ENSG00000143669	LYST	0.548644366	1.462710608	7.930719117	8.277076442	4.14E-10	7.66E-08	12.98184886
ENSG00000196549	MME	-0.881933363	-1.842843251	9.056568398	-8.243685624	4.59E-10	8.39E-08	12.88146221
ENSG00000042286	AIFM2	-0.567287565	-1.481735115	7.984876033	-8.232622748	4.74E-10	8.53E-08	12.84817558
ENSG00000138207	RBP4	-0.575967936	-1.490677256	10.83424139	-8.231604686	4.76E-10	8.53E-08	12.8451117
ENSG00000171992	SYNPO	-0.635914892	-1.553922866	6.142043424	-8.224188884	4.87E-10	8.64E-08	12.82279028
ENSG00000130338	TULP4	-0.609362399	-1.525584826	6.887053123	-8.214693391	5.01E-10	8.81E-08	12.79420025
ENSG00000170027	YWHAG	-0.513631665	-1.427639442	8.982015982	-8.209459755	5.09E-10	8.86E-08	12.77843807
ENSG00000169895	SYAP1	-0.469459294	-1.384590442	7.855963283	-8.200883896	5.22E-10	9.01E-08	12.75260364
ENSG00000174501	ANKRD36C	1.037936559	2.053288798	7.995029302	8.135937165	6.37E-10	1.09E-07	12.55669618
ENSG00000070193	FGF10	1.339622359	2.530850623	7.045628071	8.118483931	6.72E-10	1.14E-07	12.50397254
ENSG00000145824	CXCL14	0.988192167	1.983697673	10.08974254	8.07505503	7.67E-10	1.29E-07	12.37264
ENSG00000110435	PDHX	-0.467905494	-1.383100024	7.43685314	-8.069491758	7.80E-10	1.30E-07	12.35580184
ENSG00000174348	PODN	0.813204891	1.757110463	8.406686409	8.044951596	8.41E-10	1.38E-07	12.28148833
ENSG00000198363	ASPH	-0.368584359	-1.291085335	9.195187642	-7.998592749	9.69E-10	1.58E-07	12.14093173
ENSG00000160209	PDXK	-0.669217811	-1.590210566	7.325978635	-7.989778861	9.96E-10	1.61E-07	12.11418359
ENSG00000154162	CDH12	1.20373333	2.303349491	3.683942144	7.978365481	1.03E-09	1.65E-07	12.07953476
ENSG00000166165	CKB	-0.74790915	-1.679357229	5.988050863	-7.963433583	1.08E-09	1.72E-07	12.03418429
ENSG00000185818	NAT8L	-0.717152555	-1.6439342	7.392246034	-7.939452309	1.16E-09	1.83E-07	11.96130208
ENSG00000147100	SLC16A2	-0.675979412	-1.597681033	7.057886788	-7.931365559	1.19E-09	1.86E-07	11.9367123
ENSG00000101605	MYOM1	-0.637816211	-1.555972121	6.821945246	-7.917652435	1.24E-09	1.92E-07	11.89499907
ENSG00000117616	RSRP1	0.522589113	1.436530987	7.417840277	7.910832176	1.27E-09	1.93E-07	11.87424586
ENSG00000076344	RGS11	-0.707107048	-1.632527222	5.460192582	-7.910531182	1.27E-09	1.93E-07	11.87332986
ENSG00000163710	PCOLCE2	-0.679778313	-1.601893586	8.006028792	-7.903524918	1.30E-09	1.96E-07	11.85200561
ENSG00000179091	CYC1	-0.515931971	-1.429917559	7.092717156	-7.898853483	1.32E-09	1.97E-07	11.83778492
ENSG00000130881	LRP3	-0.537439094	-1.451393882	6.434458951	-7.859389435	1.49E-09	2.21E-07	11.71756281
ENSG00000134698	AGO4	0.387795011	1.308392152	7.421854685	7.808563641	1.74E-09	2.56E-07	11.5625034
ENSG00000172301	COPRS	-0.511074662	-1.425111364	6.194488996	-7.793006954	1.83E-09	2.67E-07	11.51499297
ENSG00000110092	CCND1	-0.896920043	-1.862086436	8.696126588	-7.771166214	1.95E-09	2.83E-07	11.44825174
ENSG00000168273	SMIM4	-0.431035872	-1.348201254	6.003334415	-7.768289421	1.97E-09	2.83E-07	11.4394574
ENSG00000131730	CKMT2	-1.031693035	-2.044422019	5.286926616	-7.746998866	2.10E-09	3.00E-07	11.3743479
ENSG00000133083	DCLK1	0.86248385	1.818165906	7.402218626	7.696751035	2.46E-09	3.48E-07	11.220514
ENSG00000144218	AFF3	-0.828303781	-1.775596513	6.829664177	-7.677040432	2.61E-09	3.67E-07	11.16010588
ENSG00000183463	URAD	-1.468520453	-2.767379411	4.047189762	-7.671371727	2.66E-09	3.71E-07	11.14272608
ENSG00000100412	ACO2	-0.501457786	-1.415643292	8.494501691	-7.658722452	2.77E-09	3.82E-07	11.10393382
ENSG00000196821	ILRUN	-0.4573134	-1.372982655	6.799584135	-7.652117237	2.82E-09	3.87E-07	11.08367143
ENSG00000134962	KLB	-0.938376218	-1.916370112	7.699589506	-7.646112413	2.88E-09	3.92E-07	11.06524738
ENSG00000173267	SNCG	-0.988517008	-1.984144377	7.79871051	-7.61903463	3.13E-09	4.23E-07	10.98212664
ENSG00000136717	BIN1	-0.454157273	-1.369982318	7.054239423	-7.608434668	3.23E-09	4.34E-07	10.94956998
ENSG00000099797	TECR	-0.635767538	-1.553764159	8.589178594	-7.599815017	3.32E-09	4.42E-07	10.92308825
ENSG00000157827	FMNL2	-0.488680816	-1.403161254	7.902358086	-7.597932077	3.34E-09	4.42E-07	10.91730251
ENSG00000196715	VKORC1L1	-0.545046918	-1.459067794	8.735021178	-7.554147517	3.83E-09	5.02E-07	10.78267676
ENSG00000112293	GPLD1	-1.116491471	-2.168190427	6.443843917	-7.549749986	3.88E-09	5.02E-07	10.76914627
ENSG00000166250	CLMP	-0.584171842	-1.499178161	10.07506618	-7.549637892	3.88E-09	5.02E-07	10.76880135
ENSG00000102225	CDK16	-0.473109137	-1.388097722	7.451419887	-7.535246004	4.06E-09	5.22E-07	10.72450797
ENSG00000004799	PDK4	0.651519532	1.570821808	10.43630774	7.515621408	4.32E-09	5.51E-07	10.66408132
ENSG00000278535	DHRS11	-0.878648735	-1.838652366	6.713990336	-7.512597823	4.36E-09	5.52E-07	10.65476838
ENSG00000168461	RAB31	0.676083256	1.597796037	8.142115535	7.485318753	4.74E-09	5.97E-07	10.57071108
ENSG00000136044	APPL2	0.390636768	1.310971905	7.189152356	7.44537393	5.37E-09	6.71E-07	10.44751301
ENSG00000164120	HPGD	0.936490045	1.913866296	5.27242782	7.437449125	5.51E-09	6.76E-07	10.42305555
ENSG00000057294	PKP2	1.53630005	2.900496846	5.538413709	7.436747464	5.52E-09	6.76E-07	10.42088984
ENSG00000124743	KLHL31	-1.442073671	-2.717111314	7.033383779	-7.436693189	5.52E-09	6.76E-07	10.42072232
ENSG00000197696	NMB	-0.825630739	-1.772309714	5.881337054	-7.43435684	5.56E-09	6.76E-07	10.41351077
ENSG00000154274	C4orf19	-0.900034613	-1.866110755	4.828897911	-7.41619146	5.89E-09	7.11E-07	10.35742496
ENSG00000128311	TST	-0.493190886	-1.407554599	7.305081671	-7.408667182	6.03E-09	7.23E-07	10.33418581
ENSG00000198189	HSD17B11	0.549985869	1.464071356	8.506928524	7.397288968	6.24E-09	7.44E-07	10.29903488
ENSG00000116141	MARK1	-0.590845303	-1.506128959	7.114928782	-7.391343518	6.36E-09	7.53E-07	10.28066335
ENSG00000145715	RASA1	0.465074728	1.380388852	7.875937048	7.385993355	6.47E-09	7.61E-07	10.26412885
ENSG00000160862	AZGP1	-1.446040828	-2.724593173	6.794635533	-7.378417085	6.62E-09	7.74E-07	10.24071073
ENSG00000129250	KIF1C	-0.592078254	-1.507416672	8.807437261	-7.37052673	6.79E-09	7.85E-07	10.21631693
ENSG00000065833	ME1	-0.577420792	-1.492179189	8.761654159	-7.368136292	6.84E-09	7.85E-07	10.20892569
ENSG00000163541	SUCLG1	-0.636581125	-1.554640629	7.9172985	-7.367887853	6.84E-09	7.85E-07	10.20815749
ENSG00000108179	PPIF	-0.627280102	-1.544650134	6.704917051	-7.306413234	8.30E-09	9.45E-07	10.0179232
ENSG00000169184	MN1	-0.525436066	-1.439368575	5.179704725	-7.297644282	8.53E-09	9.65E-07	9.99076382
ENSG00000110917	MLEC	-0.421783311	-1.339582385	7.908952343	-7.294489161	8.61E-09	9.69E-07	9.980990287
ENSG00000154620	TMSB4Y	0.585298386	1.500349268	4.329209395	7.288505537	8.78E-09	9.81E-07	9.962452911
ENSG00000111912	NCOA7	0.451466432	1.367429478	7.245851515	7.259127672	9.62E-09	1.07E-06	9.871400818
ENSG00000171659	GPR34	-0.915860456	-1.886694003	6.774911347	-7.255204164	9.74E-09	1.07E-06	9.859235662
ENSG00000133317	LGALS12	-0.763962966	-1.698148901	8.284457463	-7.251070274	9.87E-09	1.07E-06	9.846416974
ENSG00000162174	ASRGL1	0.65070744	1.569937842	5.452111787	7.250942081	9.87E-09	1.07E-06	9.846019445
ENSG00000143314	MRPL24	-0.414524506	-1.332859311	6.662362043	-7.25082429	9.88E-09	1.07E-06	9.845654169
ENSG00000152520	PAN3	0.375152382	1.296976538	8.082889722	7.248158203	9.96E-09	1.07E-06	9.837386245
ENSG00000108960	MMD	-0.59817887	-1.513804468	9.855943475	-7.246202662	1.00E-08	1.07E-06	9.831321495
ENSG00000160307	S100B	-1.155240529	-2.227214531	7.942424087	-7.23001436	1.05E-08	1.12E-06	9.781105732
ENSG00000148513	ANKRD30A	-1.329757939	-2.513604971	4.079426588	-7.215009064	1.11E-08	1.17E-06	9.734542657
ENSG00000185813	PCYT2	-0.52971642	-1.443645401	6.38379815	-7.191434325	1.19E-08	1.25E-06	9.661355096
ENSG00000134809	TIMM10	-0.566644027	-1.48107431	4.849118565	-7.183476928	1.22E-08	1.28E-06	9.636642541
ENSG00000116898	MRPS15	-0.443114179	-1.359535835	9.266968986	-7.164665873	1.29E-08	1.35E-06	9.578205153
ENSG00000161682	FAM171A2	-1.051560897	-2.072771231	4.904090788	-7.157858736	1.32E-08	1.37E-06	9.557052421
ENSG00000148541	FAM13C	0.891459815	1.85505224	7.168907252	7.150686629	1.35E-08	1.39E-06	9.534762119
ENSG00000142949	PTPRF	-0.518933074	-1.432895178	7.683262199	-7.149051224	1.36E-08	1.39E-06	9.529678924
ENSG00000166947	EPB42	-1.143154984	-2.208634948	5.678405966	-7.146889303	1.37E-08	1.39E-06	9.52295892
ENSG00000186458	DEFB132	-2.38165497	-5.211342122	6.906530262	-7.137520536	1.41E-08	1.43E-06	9.493833847
ENSG00000099960	SLC7A4	-0.684703708	-1.607371835	5.018100809	-7.134023967	1.43E-08	1.43E-06	9.482962392
ENSG00000068903	SIRT2	-0.414583066	-1.332913414	7.794644244	-7.128365858	1.45E-08	1.45E-06	9.46536857
ENSG00000129682	FGF13	-0.641305638	-1.559740084	5.254264815	-7.127589811	1.45E-08	1.45E-06	9.462955293
ENSG00000107331	ABCA2	-0.489959583	-1.404405531	6.893275025	-7.101276248	1.58E-08	1.56E-06	9.381104033
ENSG00000198734	F5	1.176179634	2.259775782	3.702707688	7.099597619	1.59E-08	1.56E-06	9.375880913
ENSG00000164976	MYORG	-0.636072787	-1.554092943	5.635733015	-7.09740112	1.60E-08	1.57E-06	9.369046139
ENSG00000167107	ACSF2	-0.648010093	-1.567005337	6.643635772	-7.095772448	1.61E-08	1.57E-06	9.363978045
ENSG00000060718	COL11A1	-0.698591702	-1.622919794	4.282917115	-7.085305491	1.66E-08	1.61E-06	9.331402887
ENSG00000075643	MOCOS	0.693680058	1.617403971	4.099287369	7.083242765	1.67E-08	1.61E-06	9.324982449
ENSG00000165914	TTC7B	-0.497314125	-1.411583161	7.175041556	-7.073027346	1.73E-08	1.66E-06	9.293181883
ENSG00000165084	C8orf34	-0.837369524	-1.786789304	4.990504713	-7.063610893	1.78E-08	1.70E-06	9.263862533
ENSG00000189337	KAZN	-0.497225336	-1.41149629	4.872064391	-7.041365107	1.91E-08	1.81E-06	9.194574944
ENSG00000006459	KDM7A	0.493948355	1.408293813	7.30239597	7.036391278	1.94E-08	1.83E-06	9.179078993
ENSG00000188735	TMEM120B	-0.685573969	-1.608341725	6.609902508	-6.991136619	2.24E-08	2.10E-06	9.038018044
ENSG00000100413	POLR3H	-0.501260453	-1.415449671	6.821775763	-6.984918785	2.28E-08	2.13E-06	9.01862704
ENSG00000158864	NDUFS2	-0.337258038	-1.263353203	7.502003735	-6.974678421	2.36E-08	2.19E-06	8.986686316
ENSG00000101230	ISM1	-0.852981948	-1.80623042	5.685299406	-6.948769135	2.56E-08	2.36E-06	8.905845117
ENSG00000155506	LARP1	-0.359007779	-1.282543518	8.093206139	-6.947206593	2.57E-08	2.36E-06	8.900968483
ENSG00000206538	VGLL3	-0.733931536	-1.663165268	7.902761472	-6.93522843	2.67E-08	2.44E-06	8.863580461
ENSG00000134363	FST	1.031844864	2.044637185	5.892726089	6.930049119	2.71E-08	2.47E-06	8.847411498
ENSG00000157107	FCHO2	0.483718527	1.398343237	7.493244808	6.921079189	2.79E-08	2.53E-06	8.819405254
ENSG00000105221	AKT2	-0.385527954	-1.306337753	8.524495203	-6.907444898	2.91E-08	2.62E-06	8.776827157
ENSG00000174944	P2RY14	-0.724026427	-1.651785587	7.259885988	-6.907027636	2.92E-08	2.62E-06	8.775523941
ENSG00000075234	TTC38	-0.720117312	-1.647315979	6.524640446	-6.88526018	3.12E-08	2.79E-06	8.707525332
ENSG00000039537	C6	1.853934956	3.614847928	5.605723315	6.865273611	3.33E-08	2.96E-06	8.64506747
ENSG00000236404	VLDLR-AS1	-0.816447937	-1.761064728	5.52118721	-6.859464961	3.39E-08	3.00E-06	8.626911517
ENSG00000155324	GRAMD2B	0.469808981	1.384926086	5.801200802	6.857295665	3.41E-08	3.00E-06	8.620130549
ENSG00000090376	IRAK3	0.524128536	1.438064651	7.391391654	6.856225667	3.43E-08	3.00E-06	8.616785767
ENSG00000140968	IRF8	-0.908068495	-1.876531483	7.321877776	-6.839916241	3.61E-08	3.14E-06	8.565795657
ENSG00000092969	TGFB2	1.003877516	2.005382608	5.122557959	6.797424763	4.13E-08	3.56E-06	8.432886171
ENSG00000105088	OLFM2	-0.976201821	-1.967279335	7.431307055	-6.797149215	4.13E-08	3.56E-06	8.432023992
ENSG00000083223	TUT7	0.35376613	1.277892192	7.453060902	6.794405549	4.17E-08	3.58E-06	8.423438951
ENSG00000198838	RYR3	0.704819816	1.629941083	4.216190371	6.792249434	4.19E-08	3.58E-06	8.416692126
ENSG00000167613	LAIR1	-0.699281573	-1.62369603	8.028794427	-6.765609029	4.56E-08	3.88E-06	8.333311758
ENSG00000167676	PLIN4	-0.516562525	-1.430542664	11.30458497	-6.744112009	4.89E-08	4.13E-06	8.266005224
ENSG00000150594	ADRA2A	-0.719142063	-1.646202785	8.24209726	-6.743021883	4.90E-08	4.13E-06	8.262591511
ENSG00000154736	ADAMTS5	0.440699101	1.35726187	8.529013786	6.732053259	5.08E-08	4.26E-06	8.228240444
ENSG00000144908	ALDH1L1	-0.843559797	-1.794472478	6.230755097	-6.730339841	5.10E-08	4.26E-06	8.22287395
ENSG00000102996	MMP15	-0.702017223	-1.626777817	5.312948868	-6.722159492	5.24E-08	4.35E-06	8.197250978
ENSG00000064393	HIPK2	-0.424566474	-1.342169124	9.172225285	-6.71100672	5.43E-08	4.49E-06	8.162312885
ENSG00000115875	SRSF7	0.466699811	1.381944628	7.419087672	6.706817859	5.50E-08	4.53E-06	8.149189125
ENSG00000122176	FMOD	-0.896703628	-1.86180713	9.028119422	-6.699182898	5.63E-08	4.62E-06	8.125266755
ENSG00000100714	MTHFD1	-0.43397326	-1.350949045	8.618264422	-6.66374274	6.31E-08	5.14E-06	8.014191426
ENSG00000121900	TMEM54	-0.601424219	-1.517213611	6.218402363	-6.660777299	6.36E-08	5.17E-06	8.004894923
ENSG00000161281	COX7A1	-0.570735319	-1.485280401	6.173717485	-6.640535398	6.79E-08	5.49E-06	7.941428357
ENSG00000171596	NMUR1	-0.705900502	-1.631162487	6.865909032	-6.624269631	7.15E-08	5.75E-06	7.89041714
ENSG00000118515	SGK1	0.841889734	1.7923964	5.490340971	6.610549931	7.47E-08	5.98E-06	7.847382968
ENSG00000017427	IGF1	-0.898606184	-1.864264011	8.12385881	-6.609225577	7.50E-08	5.98E-06	7.843228539
ENSG00000143845	ETNK2	0.561579218	1.475883881	4.499302	6.593729544	7.88E-08	6.23E-06	7.794613625
ENSG00000086712	TXLNG	-0.542308334	-1.456300758	6.835883302	-6.593541708	7.88E-08	6.23E-06	7.794024284
ENSG00000123119	NECAB1	-1.891441105	-3.710056364	6.5261272	-6.591340585	7.94E-08	6.25E-06	7.787118107
ENSG00000109944	JHY	-0.526864294	-1.440794216	6.640655071	-6.589588015	7.98E-08	6.25E-06	7.781619174
ENSG00000104427	ZC2HC1A	0.719425781	1.646526556	6.484642552	6.58839637	8.01E-08	6.25E-06	7.777880159
ENSG00000151240	DIP2C	-0.337080577	-1.263197812	7.363955428	-6.581468737	8.19E-08	6.37E-06	7.756142405
ENSG00000175471	MCTP1	0.564909206	1.479294409	7.754171367	6.577498866	8.29E-08	6.42E-06	7.743684868
ENSG00000137106	GRHPR	-0.366195136	-1.28894896	6.991065858	-6.569344497	8.51E-08	6.55E-06	7.718094606
ENSG00000145246	ATP10D	0.379554093	1.3009397	6.369938123	6.567725925	8.56E-08	6.55E-06	7.713014893
ENSG00000198515	CNGA1	0.740707348	1.670994921	3.107061204	6.566670379	8.58E-08	6.55E-06	7.709702129
ENSG00000206527	HACD2	-0.622205438	-1.539226389	8.92995495	-6.566052058	8.60E-08	6.55E-06	7.707761551
ENSG00000186716	BCR	-0.444145781	-1.360508321	7.546072003	-6.543304012	9.25E-08	7.01E-06	7.636358886
ENSG00000072506	HSD17B10	-0.496265276	-1.410557303	6.633653405	-6.527774827	9.71E-08	7.32E-06	7.587605638
ENSG00000128294	TPST2	-0.602815035	-1.518676971	7.347897172	-6.526508128	9.75E-08	7.32E-06	7.583628559
ENSG00000152465	NMT2	-0.539342537	-1.453310066	8.123525009	-6.5256008	9.78E-08	7.32E-06	7.580779775
ENSG00000137166	FOXP4	-0.467325644	-1.382544238	6.150290352	-6.522875344	9.87E-08	7.35E-06	7.572222365
ENSG00000140939	NOL3	-0.404842961	-1.32394479	5.914327465	-6.517032082	1.01E-07	7.46E-06	7.553874887
ENSG00000132361	CLUH	-0.428645164	-1.345968983	6.720779428	-6.510168774	1.03E-07	7.60E-06	7.532323223
ENSG00000049540	ELN	-0.552268328	-1.466389467	6.480910975	-6.498656826	1.07E-07	7.85E-06	7.49617114
ENSG00000176720	BOK	-0.577624486	-1.492389884	7.519411632	-6.483486614	1.12E-07	8.20E-06	7.448524894
ENSG00000115255	REEP6	-0.805946277	-1.748292136	6.468886162	-6.481595524	1.13E-07	8.22E-06	7.442584954
ENSG00000088882	CPXM1	0.917237708	1.888495974	6.245623174	6.478210529	1.14E-07	8.26E-06	7.431952393
ENSG00000132840	BHMT2	-0.415340796	-1.333613668	8.365989332	-6.477424933	1.14E-07	8.26E-06	7.429484724
ENSG00000143324	XPR1	0.307506774	1.237567122	7.461072873	6.465496539	1.18E-07	8.55E-06	7.392013911
ENSG00000169302	STK32A	1.02491106	2.034833935	4.754291721	6.462832988	1.19E-07	8.59E-06	7.383646354
ENSG00000148154	UGCG	0.445563262	1.361845709	6.187269251	6.458533293	1.21E-07	8.67E-06	7.370138451
ENSG00000173114	LRRN3	-0.89498723	-1.859593425	6.407233249	-6.456787597	1.22E-07	8.68E-06	7.364654045
ENSG00000088756	ARHGAP28	0.57003076	1.484555223	5.813273791	6.451693217	1.24E-07	8.79E-06	7.348648728
ENSG00000185909	KLHDC8B	-0.580408004	-1.495272061	6.037220768	-6.440369488	1.28E-07	9.08E-06	7.313069968
ENSG00000086289	EPDR1	-0.5386371	-1.452599612	6.998003028	-6.436094322	1.30E-07	9.16E-06	7.299636731
ENSG00000095564	BTAF1	0.419136235	1.337126756	7.416487286	6.435080444	1.30E-07	9.16E-06	7.296450903
ENSG00000166974	MAPRE2	0.478630764	1.393420568	7.934005226	6.419463377	1.37E-07	9.59E-06	7.247375594
ENSG00000089220	PEBP1	-0.364194428	-1.287162703	8.610308981	-6.418089536	1.38E-07	9.59E-06	7.243058144
ENSG00000134602	STK26	0.72930564	1.657840992	5.029533721	6.417205479	1.38E-07	9.59E-06	7.240279875
ENSG00000188153	COL4A5	0.431745899	1.348864938	3.941312902	6.41531504	1.39E-07	9.61E-06	7.234338853
ENSG00000068323	TFE3	-0.501759126	-1.415939012	7.711467699	-6.414127155	1.40E-07	9.61E-06	7.230605681
ENSG00000166106	ADAMTS15	-0.743837343	-1.674624158	6.503324327	-6.412410209	1.40E-07	9.62E-06	7.225209777
ENSG00000158571	PFKFB1	-0.6836684	-1.606218766	7.970799104	-6.401322825	1.45E-07	9.93E-06	7.190363505
ENSG00000116353	MECR	-0.57945688	-1.4942866	6.608581558	-6.396840485	1.47E-07	1.00E-05	7.176275313
ENSG00000134824	FADS2	-1.496623722	-2.821815617	6.629682501	-6.394723182	1.48E-07	1.01E-05	7.16962039
ENSG00000146278	PNRC1	0.374149035	1.296074847	9.101747425	6.389518165	1.51E-07	1.02E-05	7.153260039
ENSG00000184601	C14orf180	-0.502556462	-1.416721777	6.495456862	-6.388349246	1.51E-07	1.02E-05	7.149585829
ENSG00000168792	ABHD15	-0.407029243	-1.325952637	6.287260771	-6.387396135	1.52E-07	1.02E-05	7.146589936
ENSG00000164307	ERAP1	-0.376642138	-1.298316514	8.121344573	-6.373962248	1.59E-07	1.06E-05	7.104361586
ENSG00000106823	ECM2	-0.546943955	-1.460987622	8.350456451	-6.372232851	1.59E-07	1.06E-05	7.098925108
ENSG00000173208	ABCD2	-0.640913556	-1.559316251	8.144757384	-6.370802938	1.60E-07	1.06E-05	7.094430033
ENSG00000196781	TLE1	-0.476547427	-1.391409839	7.300647032	-6.369227099	1.61E-07	1.06E-05	7.089476182
ENSG00000110717	NDUFS8	-0.451371376	-1.367339385	7.275215042	-6.364955434	1.63E-07	1.07E-05	7.076047425
ENSG00000144810	COL8A1	-1.091977406	-2.131660088	4.82535196	-6.358124039	1.67E-07	1.09E-05	7.054570985
ENSG00000120868	APAF1	0.458745933	1.374346644	5.953303171	6.355958377	1.68E-07	1.09E-05	7.047762431
ENSG00000181690	PLAG1	0.786823608	1.725271735	3.379759887	6.353408312	1.69E-07	1.10E-05	7.039745257
ENSG00000099864	PALM	-0.499698231	-1.413917782	8.144998899	-6.344832799	1.74E-07	1.13E-05	7.012783786
ENSG00000100348	TXN2	-0.366137604	-1.28889756	6.302156428	-6.333399198	1.80E-07	1.16E-05	6.976834528
ENSG00000148248	SURF4	-0.440570197	-1.357140604	8.006690614	-6.333179499	1.81E-07	1.16E-05	6.976143734
ENSG00000131462	TUBG1	-0.513203596	-1.427215903	6.773245905	-6.332984357	1.81E-07	1.16E-05	6.975530154
ENSG00000178537	SLC25A20	-0.445090093	-1.36139913	6.462325908	-6.331805243	1.81E-07	1.16E-05	6.971822682
ENSG00000091262	ABCC6	-0.586287875	-1.501378652	5.662658283	-6.329689411	1.83E-07	1.16E-05	6.965169843
ENSG00000166411	IDH3A	-0.440161243	-1.356755957	8.465993112	-6.324061932	1.86E-07	1.17E-05	6.947474946
ENSG00000103534	TMC5	-0.932000319	-1.907919522	3.989509059	-6.324026889	1.86E-07	1.17E-05	6.947364757
ENSG00000271447	MMP28	-0.421359361	-1.339188794	6.205476237	-6.321249156	1.88E-07	1.18E-05	6.938630342
ENSG00000182326	C1S	0.48233273	1.397000687	9.932704318	6.319781178	1.88E-07	1.18E-05	6.934014326
ENSG00000119673	ACOT2	-0.672419574	-1.593743628	6.950034257	-6.318429356	1.89E-07	1.18E-05	6.929763533
ENSG00000181513	ACBD4	-0.39307675	-1.313190984	5.771736671	-6.315733789	1.91E-07	1.19E-05	6.921287259
ENSG00000173511	VEGFB	-0.514320219	-1.428320973	8.680724562	-6.313207082	1.92E-07	1.19E-05	6.913341876
ENSG00000174839	DENND6A	0.403797053	1.322985319	7.58233781	6.312813993	1.93E-07	1.19E-05	6.912105773
ENSG00000042445	RETSAT	-0.379856262	-1.301212207	9.956690577	-6.308405582	1.95E-07	1.20E-05	6.898243008
ENSG00000109046	WSB1	0.40498786	1.324077768	8.815457474	6.305254561	1.97E-07	1.21E-05	6.888334082
ENSG00000108654	DDX5	0.30677717	1.236941414	10.33004327	6.300999095	2.00E-07	1.22E-05	6.874951824
ENSG00000145423	SFRP2	-1.560695415	-2.949960046	6.539192109	-6.297315159	2.02E-07	1.23E-05	6.863366668
ENSG00000146072	TNFRSF21	-0.573863733	-1.488504655	7.865612	-6.296039998	2.03E-07	1.24E-05	6.85935653
ENSG00000112936	C7	1.367358322	2.57997721	6.907188167	6.264925974	2.24E-07	1.36E-05	6.761502614
ENSG00000091513	TF	-1.304495688	-2.469973713	8.268560945	-6.259650128	2.28E-07	1.38E-05	6.744908934
ENSG00000225470	JPX	-0.508007112	-1.422084421	6.601323127	-6.251881243	2.34E-07	1.41E-05	6.720473593
ENSG00000151726	ACSL1	-0.580573742	-1.49544385	10.59641667	-6.249397134	2.36E-07	1.41E-05	6.712660241
ENSG00000104823	ECH1	-0.457059703	-1.372741238	10.53373674	-6.226067311	2.54E-07	1.52E-05	6.639277514
ENSG00000063241	ISOC2	-0.515264335	-1.429255988	5.620840406	-6.220303743	2.59E-07	1.54E-05	6.621147845
ENSG00000125968	ID1	0.731489706	1.660352663	7.790474402	6.21297401	2.65E-07	1.57E-05	6.598091371
ENSG00000170906	NDUFA3	-0.360046889	-1.28346761	9.031128315	-6.202709516	2.74E-07	1.62E-05	6.565802715
ENSG00000048991	R3HDM1	-0.315407749	-1.244363298	7.470446054	-6.202375778	2.74E-07	1.62E-05	6.564752878
ENSG00000114450	GNB4	0.396503919	1.31631422	6.312622056	6.201131952	2.75E-07	1.62E-05	6.560840176
ENSG00000115461	IGFBP5	0.608077188	1.524226379	10.24820972	6.19880801	2.77E-07	1.63E-05	6.55352973
ENSG00000117480	FAAH	-0.420696325	-1.338573469	5.151576746	-6.195414142	2.80E-07	1.64E-05	6.542853556
ENSG00000151365	THRSP	-0.633178705	-1.550978519	10.51431424	-6.190871995	2.84E-07	1.66E-05	6.528565124
ENSG00000099977	DDT	-0.453647858	-1.369498663	7.993273673	-6.186576185	2.88E-07	1.67E-05	6.515051519
ENSG00000126267	COX6B1	-0.414486511	-1.332824209	8.362501929	-6.182438541	2.92E-07	1.69E-05	6.502035395
ENSG00000105379	ETFB	-0.477892045	-1.392707262	8.032654494	-6.174244308	3.00E-07	1.73E-05	6.476257937
ENSG00000109016	DHRS7B	-0.430701732	-1.347889036	7.066716582	-6.164710019	3.09E-07	1.78E-05	6.446264662
ENSG00000178741	COX5A	-0.38347379	-1.304479063	7.934220506	-6.158562638	3.15E-07	1.81E-05	6.426925916
ENSG00000164405	UQCRQ	-0.409731066	-1.328438156	6.993275464	-6.153949028	3.20E-07	1.83E-05	6.412412135
ENSG00000074527	NTN4	0.581336018	1.496234205	7.231575954	6.152836504	3.21E-07	1.83E-05	6.408912286
ENSG00000143367	TUFT1	-0.800681461	-1.741923735	5.135099886	-6.151635275	3.22E-07	1.83E-05	6.405133377
ENSG00000184076	UQCR10	-0.460923453	-1.376422569	6.758846484	-6.150335601	3.24E-07	1.83E-05	6.401044773
ENSG00000183570	PCBP3	-0.856304808	-1.81039538	5.8473205	-6.147834109	3.26E-07	1.84E-05	6.393175402
ENSG00000172927	MYEOV	-1.124086804	-2.179635365	5.675001184	-6.145200353	3.29E-07	1.85E-05	6.384889939
ENSG00000107140	TESK1	-0.429132966	-1.346424157	8.211227425	-6.142537167	3.32E-07	1.86E-05	6.376511887
ENSG00000149925	ALDOA	-0.412728575	-1.331201141	6.093348956	-6.140297711	3.34E-07	1.87E-05	6.369466833
ENSG00000143344	RGL1	-0.549586889	-1.463666519	8.160329046	-6.139718956	3.35E-07	1.87E-05	6.367646143
ENSG00000134779	TPGS2	-0.418049045	-1.3361195	8.023758607	-6.097520834	3.83E-07	2.13E-05	6.234896934
ENSG00000100075	SLC25A1	-0.484591426	-1.399189556	7.413878988	-6.08918186	3.93E-07	2.18E-05	6.208664245
ENSG00000198624	CCDC69	-0.52096772	-1.434917428	8.652339914	-6.086711182	3.97E-07	2.19E-05	6.200892054
ENSG00000109610	SOD3	-0.383591547	-1.304585544	7.364313035	-6.083209696	4.01E-07	2.21E-05	6.189877227
ENSG00000111716	LDHB	-0.388526566	-1.309055774	10.22293432	-6.081951965	4.03E-07	2.21E-05	6.185920722
ENSG00000136960	ENPP2	0.52629448	1.440225264	10.27296061	6.081647488	4.03E-07	2.21E-05	6.184962915
ENSG00000114698	PLSCR4	0.564548503	1.478924601	7.936829939	6.079778904	4.05E-07	2.21E-05	6.17908484
ENSG00000197375	SLC22A5	-0.678585015	-1.600569158	5.353566023	-6.07476612	4.12E-07	2.24E-05	6.163316019
ENSG00000076706	MCAM	-0.396769577	-1.316556629	9.787226132	-6.064034918	4.26E-07	2.31E-05	6.12955913
ENSG00000133216	EPHB2	-0.593882497	-1.509303035	5.654501524	-6.062169725	4.29E-07	2.32E-05	6.12369191
ENSG00000006756	ARSD	-0.368772796	-1.29125398	5.797909626	-6.060728265	4.31E-07	2.32E-05	6.119157615
ENSG00000197142	ACSL5	0.372391174	1.294496598	7.073457407	6.04884403	4.48E-07	2.41E-05	6.081774801
ENSG00000012660	ELOVL5	-0.415964866	-1.334190678	11.08603716	-6.030508633	4.75E-07	2.54E-05	6.024101554
ENSG00000145687	SSBP2	0.372010639	1.294155198	8.266997407	6.029539026	4.76E-07	2.54E-05	6.021051777
ENSG00000113594	LIFR	0.670336372	1.591443978	8.809159855	6.019710258	4.91E-07	2.62E-05	5.990137149
ENSG00000100504	PYGL	-0.411563954	-1.330126957	9.985415448	-6.006530577	5.12E-07	2.72E-05	5.948684419
ENSG00000136205	TNS3	-0.447386335	-1.363567704	7.605056255	-6.003630666	5.17E-07	2.74E-05	5.939563882
ENSG00000101236	RNF24	0.513481329	1.427490683	5.977217167	5.997331461	5.28E-07	2.79E-05	5.919752542
ENSG00000101883	RHOXF1	-0.584400357	-1.499415641	3.976236325	-5.994587585	5.32E-07	2.80E-05	5.911123061
ENSG00000181019	NQO1	-0.810139191	-1.753380601	8.945338456	-5.991189395	5.38E-07	2.82E-05	5.900435892
ENSG00000183655	KLHL25	-0.597212725	-1.512791042	5.368024838	-5.982499597	5.53E-07	2.90E-05	5.873107526
ENSG00000009413	REV3L	0.322480829	1.250478999	8.242664261	5.977968601	5.61E-07	2.92E-05	5.858858502
ENSG00000170381	SEMA3E	0.804037155	1.745980147	4.663772	5.977813825	5.61E-07	2.92E-05	5.858371769
ENSG00000031003	FAM13B	0.260429943	1.197835623	7.172620675	5.974603162	5.67E-07	2.94E-05	5.848275099
ENSG00000129003	VPS13C	0.255970364	1.194138657	8.161868588	5.97450429	5.67E-07	2.94E-05	5.847964173
ENSG00000161642	ZNF385A	-0.647549185	-1.566504794	6.662637586	-5.966315488	5.83E-07	3.01E-05	5.822213291
ENSG00000160216	AGPAT3	-0.403784825	-1.322974106	6.867248479	-5.962825903	5.89E-07	3.03E-05	5.811240091
ENSG00000063177	RPL18	0.314795886	1.243835662	10.22125051	5.942815196	6.28E-07	3.21E-05	5.74831908
ENSG00000165804	ZNF219	-0.559814875	-1.474080053	6.409762839	-5.94242396	6.29E-07	3.21E-05	5.747088958
ENSG00000115271	GCA	0.775264624	1.711503952	6.104812004	5.942105117	6.29E-07	3.21E-05	5.746086456
ENSG00000136247	ZDHHC4	-0.365061232	-1.287936292	6.41894322	-5.939352806	6.35E-07	3.22E-05	5.737432744
ENSG00000224032	EPB41L4A-AS1	0.490504792	1.40493637	6.739685536	5.939046367	6.36E-07	3.22E-05	5.736469259
ENSG00000117602	RCAN3	0.448385973	1.364512842	5.748816236	5.937514897	6.39E-07	3.23E-05	5.731654139
ENSG00000160113	NR2F6	-0.529578745	-1.443507642	6.102826253	-5.936242484	6.41E-07	3.24E-05	5.727653555
ENSG00000113389	NPR3	-1.237166132	-2.357350258	8.123157844	-5.929627746	6.55E-07	3.30E-05	5.706856687
ENSG00000072071	ADGRL1	-0.546417698	-1.460454789	6.932208368	-5.924950672	6.65E-07	3.33E-05	5.692152364
ENSG00000073331	ALPK1	0.515120713	1.429113711	5.977213259	5.924866467	6.65E-07	3.33E-05	5.691887636
ENSG00000157933	SKI	-0.420873751	-1.3387381	8.17764062	-5.921231785	6.73E-07	3.36E-05	5.680460805
ENSG00000154518	ATP5MC3	-0.335379444	-1.261709208	4.888821068	-5.916278383	6.83E-07	3.40E-05	5.664888553
ENSG00000185291	IL3RA	0.48692269	1.401452347	5.95997511	5.913134882	6.90E-07	3.43E-05	5.655006431
ENSG00000105281	SLC1A5	-0.360270405	-1.283666474	7.398201697	-5.908140007	7.01E-07	3.47E-05	5.63930462
ENSG00000006704	GTF2IRD1	-0.41437202	-1.332718441	5.529607904	-5.907003324	7.04E-07	3.47E-05	5.635731433
ENSG00000177189	RPS6KA3	0.290177813	1.222790978	8.112012782	5.90688763	7.04E-07	3.47E-05	5.635367748
ENSG00000127951	FGL2	0.533424096	1.447360291	7.880367395	5.900098037	7.20E-07	3.53E-05	5.614025103
ENSG00000138074	SLC5A6	-0.57189483	-1.486474619	6.605214742	-5.894508243	7.33E-07	3.59E-05	5.596454698
ENSG00000151474	FRMD4A	-0.271600428	-1.207146211	7.086346898	-5.889329769	7.45E-07	3.63E-05	5.58017781
ENSG00000127124	HIVEP3	-0.46247506	-1.377903697	5.47387316	-5.889082926	7.46E-07	3.63E-05	5.579401954
ENSG00000125675	GRIA3	0.654870775	1.574474918	3.263138917	5.886886594	7.51E-07	3.65E-05	5.572498677
ENSG00000075945	KIFAP3	0.305750475	1.236061457	7.558877968	5.885255856	7.55E-07	3.65E-05	5.567373184
ENSG00000184983	NDUFA6	-0.418095167	-1.336162215	6.902104026	-5.883613719	7.59E-07	3.66E-05	5.56221193
ENSG00000176410	DNAJC30	-0.359677793	-1.283139293	6.088580527	-5.877149166	7.74E-07	3.73E-05	5.541894372
ENSG00000136261	BZW2	0.375106268	1.296935082	6.44496869	5.876650403	7.76E-07	3.73E-05	5.540326844
ENSG00000184811	TRARG1	-0.496536466	-1.410822477	8.435597642	-5.870341161	7.92E-07	3.79E-05	5.520498455
ENSG00000101911	PRPS2	0.430826786	1.348005877	6.383036572	5.868365615	7.97E-07	3.81E-05	5.514289999
ENSG00000198682	PAPSS2	-0.571728776	-1.486303536	7.817897286	-5.863029388	8.10E-07	3.86E-05	5.497520579
ENSG00000265354	TIMM23	-0.476581616	-1.391442813	8.031069339	-5.859480136	8.19E-07	3.90E-05	5.486367231
ENSG00000187231	SESTD1	0.387912156	1.308498396	9.220223817	5.856698764	8.27E-07	3.92E-05	5.477627134
ENSG00000116096	SPR	-0.455793375	-1.371536841	5.955608369	-5.85372985	8.35E-07	3.94E-05	5.468297931
ENSG00000151929	BAG3	-0.463711444	-1.379085061	6.691901956	-5.853216211	8.36E-07	3.94E-05	5.466683949
ENSG00000181856	SLC2A4	-0.715121785	-1.641621789	6.258421986	-5.850477772	8.43E-07	3.96E-05	5.458079207
ENSG00000129255	MPDU1	-0.43938782	-1.3560288	6.960341836	-5.850477675	8.43E-07	3.96E-05	5.458078904
ENSG00000123080	CDKN2C	-0.561905575	-1.476217784	4.932715884	-5.84065968	8.70E-07	4.07E-05	5.427230375
ENSG00000005020	SKAP2	0.291106301	1.223578193	8.052716755	5.833754068	8.90E-07	4.15E-05	5.405534248
ENSG00000259494	MRPL46	-0.473945217	-1.388902394	7.909522598	-5.831544311	8.96E-07	4.17E-05	5.398591889
ENSG00000154511	DIPK1A	-0.512874399	-1.426890275	6.745588731	-5.829385146	9.02E-07	4.19E-05	5.391808611
ENSG00000158163	DZIP1L	-0.431027591	-1.348193516	5.773465163	-5.825785379	9.13E-07	4.23E-05	5.380499798
ENSG00000151632	AKR1C2	-0.457580332	-1.373236712	10.66014093	-5.82442416	9.17E-07	4.24E-05	5.376223571
ENSG00000171206	TRIM8	-0.402010665	-1.321348174	8.615977294	-5.823225594	9.20E-07	4.24E-05	5.37245836
ENSG00000167272	POP5	-0.448256263	-1.364390167	5.782845085	-5.82110221	9.26E-07	4.26E-05	5.365787997
ENSG00000185000	DGAT1	-0.412741459	-1.331213029	7.823038851	-5.818746403	9.33E-07	4.28E-05	5.358387663
ENSG00000100804	PSMB5	-0.407645623	-1.326519261	7.341109526	-5.816393254	9.40E-07	4.30E-05	5.35099584
ENSG00000197448	GSTK1	-0.327837698	-1.255130783	8.300767753	-5.813441186	9.49E-07	4.33E-05	5.341722896
ENSG00000137274	BPHL	-0.49886451	-1.413100927	6.902042688	-5.810517132	9.58E-07	4.36E-05	5.332538209
ENSG00000164619	BMPER	0.692417712	1.615989374	6.177301946	5.806079345	9.72E-07	4.41E-05	5.318599266
ENSG00000088682	COQ9	-0.436031495	-1.352877765	7.277965666	-5.803418353	9.80E-07	4.44E-05	5.310241467
ENSG00000145362	ANK2	0.453917041	1.369754213	6.369367504	5.79662302	1.00E-06	4.52E-05	5.288899293
ENSG00000175183	CSRP2	0.648996055	1.56807662	5.367606977	5.794583391	1.01E-06	4.54E-05	5.282493694
ENSG00000152234	ATP5F1A	-0.277714926	-1.212273252	9.024399313	-5.79132093	1.02E-06	4.58E-05	5.272247982
ENSG00000197157	SND1	-0.37690973	-1.298557349	7.908734458	-5.786539989	1.03E-06	4.63E-05	5.257234127
ENSG00000180694	TMEM64	-0.502765685	-1.416927248	7.90667764	-5.785861273	1.04E-06	4.63E-05	5.255102776
ENSG00000228695	CES1P1	-1.151570584	-2.221556116	5.267091223	-5.7854821	1.04E-06	4.63E-05	5.25391208
ENSG00000103994	ZNF106	-0.375171565	-1.296993784	9.056549984	-5.779427804	1.06E-06	4.71E-05	5.234900727
ENSG00000173674	EIF1AX	-0.481603773	-1.396294997	7.860345899	-5.776992263	1.07E-06	4.73E-05	5.227253128
ENSG00000141449	GREB1L	0.854325681	1.807913534	4.882578805	5.770745372	1.09E-06	4.81E-05	5.207638804
ENSG00000188641	DPYD	0.313056975	1.242337343	7.707987797	5.770380913	1.09E-06	4.81E-05	5.206494497
ENSG00000188906	LRRK2	0.670272854	1.591373913	6.168067104	5.765739752	1.11E-06	4.87E-05	5.191922861
ENSG00000105612	DNASE2	-0.400557797	-1.320018178	7.113077961	-5.760340154	1.12E-06	4.94E-05	5.174970941
ENSG00000124588	NQO2	-0.516259344	-1.430242068	7.531704024	-5.752390299	1.15E-06	5.06E-05	5.150014433
ENSG00000165959	CLMN	-0.470743576	-1.385823548	8.012102349	-5.7445458	1.18E-06	5.16E-05	5.125390909
ENSG00000139624	CERS5	0.42001038	1.337937181	6.082958602	5.7443242	1.18E-06	5.16E-05	5.124695351
ENSG00000168646	AXIN2	-0.530312079	-1.444241576	5.9289568	-5.742772013	1.19E-06	5.16E-05	5.11982339
ENSG00000120129	DUSP1	0.860987813	1.816281492	9.59176596	5.742769602	1.19E-06	5.16E-05	5.119815819
ENSG00000122420	PTGFR	0.82099892	1.76662878	5.918447875	5.742345617	1.19E-06	5.16E-05	5.118485045
ENSG00000100650	SRSF5	0.412885551	1.331345994	9.414465961	5.737528609	1.21E-06	5.23E-05	5.103366203
ENSG00000069667	RORA	0.398698549	1.318318123	6.004976719	5.725970088	1.26E-06	5.41E-05	5.067091798
ENSG00000070614	NDST1	-0.416219222	-1.334425924	8.788460853	-5.723869951	1.26E-06	5.44E-05	5.060501438
ENSG00000140199	SLC12A6	0.384734401	1.305619401	6.846232708	5.716445972	1.29E-06	5.55E-05	5.037205932
ENSG00000150593	PDCD4	0.432985106	1.350024047	8.613186731	5.70825238	1.33E-06	5.69E-05	5.01149804
ENSG00000100605	ITPK1	-0.452495186	-1.36840491	7.991424999	-5.705515319	1.34E-06	5.72E-05	5.002910951
ENSG00000151835	SACS	0.487173667	1.40169617	5.337361468	5.703208635	1.35E-06	5.75E-05	4.995674342
ENSG00000160678	S100A1	-0.811848244	-1.75545893	4.438660281	-5.697795549	1.37E-06	5.84E-05	4.978693091
ENSG00000173660	UQCRH	-0.528505713	-1.442434404	5.64995464	-5.696594159	1.38E-06	5.85E-05	4.974924406
ENSG00000072041	SLC6A15	0.530000011	1.443929207	3.117515457	5.692013576	1.40E-06	5.92E-05	4.960555968
ENSG00000182551	ADI1	-0.395171213	-1.315098822	7.099370672	-5.684831624	1.43E-06	6.04E-05	4.938029326
ENSG00000005812	FBXL3	0.369340862	1.291762515	8.070032015	5.674868006	1.48E-06	6.22E-05	4.906781522
ENSG00000131724	IL13RA1	0.395502589	1.315400924	8.449853007	5.674200189	1.48E-06	6.22E-05	4.904687276
ENSG00000085449	WDFY1	0.268088817	1.204211514	7.456721789	5.673272418	1.49E-06	6.22E-05	4.901777859
ENSG00000164327	RICTOR	0.393311515	1.313404693	7.048818192	5.672816275	1.49E-06	6.22E-05	4.900347445
ENSG00000111731	C2CD5	0.361718407	1.284955508	7.051599573	5.672070646	1.49E-06	6.22E-05	4.898009255
ENSG00000159399	HK2	-0.60763943	-1.523763951	8.860956814	-5.668875116	1.51E-06	6.27E-05	4.887988794
ENSG00000234420	ZNF37BP	0.310706969	1.240315347	6.258287383	5.657008807	1.56E-06	6.50E-05	4.850782772
ENSG00000099998	GGT5	0.459859548	1.37540791	6.688199332	5.640071566	1.65E-06	6.84E-05	4.797688527
ENSG00000241878	PISD	-0.437341311	-1.354106594	6.950153014	-5.625104305	1.73E-06	7.16E-05	4.750781178
ENSG00000154359	LONRF1	0.571297769	1.485859567	6.41278638	5.619996516	1.76E-06	7.26E-05	4.734775917
ENSG00000177646	ACAD9	-0.315776246	-1.244681177	7.347921715	-5.615943315	1.78E-06	7.34E-05	4.722076143
ENSG00000188338	SLC38A3	-1.156390639	-2.228990765	4.384862331	-5.612453796	1.80E-06	7.41E-05	4.711143202
ENSG00000164946	FREM1	-0.535323936	-1.44926753	6.921543212	-5.61086607	1.81E-06	7.42E-05	4.706168936
ENSG00000185651	UBE2L3	-0.449166481	-1.365251253	6.470671173	-5.610591504	1.81E-06	7.42E-05	4.705308749
ENSG00000122557	HERPUD2	0.230572514	1.173300465	8.099169557	5.609173113	1.82E-06	7.43E-05	4.70086513
ENSG00000010932	FMO1	0.759593652	1.693013705	5.313630423	5.608515772	1.83E-06	7.43E-05	4.69880581
ENSG00000100403	ZC3H7B	-0.343209232	-1.268575366	7.100776737	-5.606458692	1.84E-06	7.46E-05	4.692361524
ENSG00000108528	SLC25A11	-0.403926461	-1.323103995	7.390091959	-5.596542153	1.90E-06	7.69E-05	4.661298728
ENSG00000099795	NDUFB7	-0.468675638	-1.383838552	6.738490367	-5.584855089	1.97E-06	7.96E-05	4.624696579
ENSG00000137133	HINT2	-0.386797653	-1.307487953	6.541245966	-5.584291458	1.97E-06	7.96E-05	4.622931558
ENSG00000147123	NDUFB11	-0.346018581	-1.271048059	7.605299417	-5.580337089	2.00E-06	8.04E-05	4.61054885
ENSG00000104331	IMPAD1	-0.398706389	-1.318325287	8.975073234	-5.577205411	2.02E-06	8.10E-05	4.600742922
ENSG00000186088	GSAP	0.44814281	1.364282877	6.20771972	5.57388102	2.04E-06	8.17E-05	4.590334162
ENSG00000186439	TRDN	-2.498029739	-5.649134065	5.168188234	-5.571298012	2.06E-06	8.22E-05	4.582247114
ENSG00000155368	DBI	-0.576071971	-1.490784755	8.347661616	-5.570172116	2.06E-06	8.23E-05	4.578722203
ENSG00000152061	RABGAP1L	0.328108033	1.255365993	5.618069432	5.569704656	2.07E-06	8.23E-05	4.577258718
ENSG00000177098	SCN4B	-0.527738623	-1.441667657	6.648265247	-5.566222757	2.09E-06	8.30E-05	4.566358262
ENSG00000154917	RAB6B	-0.449553363	-1.365617417	5.141518531	-5.561652418	2.12E-06	8.40E-05	4.552051366
ENSG00000147854	UHRF2	0.313850666	1.243020997	6.629823109	5.556689002	2.15E-06	8.52E-05	4.536515332
ENSG00000136754	ABI1	0.23518008	1.17705365	7.325550925	5.552968497	2.18E-06	8.60E-05	4.52487067
ENSG00000064012	CASP8	0.410795198	1.329418374	6.411656645	5.551489033	2.19E-06	8.62E-05	4.520240378
ENSG00000165678	GHITM	-0.297720487	-1.229200694	8.153741085	-5.54440513	2.24E-06	8.80E-05	4.498071571
ENSG00000177854	TMEM187	-0.384690857	-1.305579995	5.819134674	-5.537552166	2.29E-06	8.97E-05	4.476628285
ENSG00000276023	DUSP14	-0.626721819	-1.544052513	5.655063771	-5.536961914	2.29E-06	8.97E-05	4.474781484
ENSG00000136872	ALDOB	-0.572707367	-1.487312049	3.309723194	-5.534720287	2.31E-06	9.02E-05	4.467767998
ENSG00000112294	ALDH5A1	-0.489038742	-1.403509415	5.674744599	-5.532830401	2.32E-06	9.05E-05	4.461855255
ENSG00000143033	MTF2	0.341872258	1.267400296	6.81591886	5.51725444	2.44E-06	9.49E-05	4.413132146
ENSG00000167614	TTYH1	-0.658766778	-1.57873254	4.880491269	-5.507572985	2.52E-06	9.76E-05	4.382855147
ENSG00000115290	GRB14	-0.663106817	-1.583488969	4.823805867	-5.507263101	2.52E-06	9.76E-05	4.381886138
ENSG00000122862	SRGN	0.590914338	1.506201032	8.918759418	5.502408057	2.56E-06	9.89E-05	4.36670517
ENSG00000164039	BDH2	0.633624149	1.551457471	6.027331789	5.497814846	2.60E-06	0.00010015	4.352344293
ENSG00000186469	GNG2	-0.442642684	-1.35909159	8.238800566	-5.493817928	2.63E-06	0.000101218	4.339848849
ENSG00000082269	FAM135A	0.448131271	1.364271965	6.129195371	5.492394723	2.64E-06	0.000101462	4.335399775
ENSG00000158104	HPD	-0.658799593	-1.578768449	3.948402847	-5.490283602	2.66E-06	0.000101931	4.328800449
ENSG00000102802	MEDAG	0.85372518	1.807161173	6.392082041	5.486580276	2.69E-06	0.000102923	4.317224621
ENSG00000135976	ANKRD36	0.526743141	1.440673227	6.885607449	5.481815165	2.73E-06	0.000104277	4.302331191
ENSG00000136250	AOAH	0.832552178	1.780832934	6.369511495	5.479112037	2.76E-06	0.000104958	4.293883184
ENSG00000242612	DECR2	-0.509877044	-1.423928834	5.835002816	-5.478023356	2.77E-06	0.000105045	4.2904809
ENSG00000135272	MDFIC	-0.357875227	-1.281537084	7.447084659	-5.476654962	2.78E-06	0.000105045	4.286204581
ENSG00000120451	SNX19	-0.304704424	-1.235165554	7.840240224	-5.476604817	2.78E-06	0.000105045	4.286047878
ENSG00000169299	PGM2	0.404887817	1.323985954	6.41178239	5.476223203	2.78E-06	0.000105045	4.284855331
ENSG00000100335	MIEF1	-0.311474472	-1.240975361	5.4871818	-5.475056011	2.79E-06	0.000105218	4.281207915
ENSG00000137801	THBS1	1.02048425	2.028599758	9.35696475	5.467728547	2.86E-06	0.000107478	4.25831203
ENSG00000105953	OGDH	-0.423767359	-1.341425897	8.671147397	-5.443411619	3.09E-06	0.00011589	4.182355936
ENSG00000196912	ANKRD36B	0.648526917	1.567566794	7.592239213	5.434376467	3.18E-06	0.000119026	4.154144337
ENSG00000162645	GBP2	0.342741404	1.268164066	7.110595753	5.428718586	3.24E-06	0.000120939	4.136480977
ENSG00000165731	RET	0.613053577	1.529493077	4.598411398	5.42592587	3.27E-06	0.000121767	4.127763236
ENSG00000131055	COX4I2	-0.391714318	-1.311951436	5.57716273	-5.420302809	3.33E-06	0.000123712	4.110212004
ENSG00000066583	ISOC1	-0.492117283	-1.406507536	7.083567745	-5.419157873	3.34E-06	0.000123803	4.106638604
ENSG00000162407	PLPP3	0.457856028	1.37349916	9.175790261	5.418783039	3.34E-06	0.000123803	4.10546875
ENSG00000112667	DNPH1	-0.464360662	-1.379705794	6.236121284	-5.416808787	3.36E-06	0.000124329	4.099307294
ENSG00000138162	TACC2	-0.420091037	-1.338011983	6.208482491	-5.414325844	3.39E-06	0.00012506	4.091558668
ENSG00000143797	MBOAT2	0.570374267	1.484908739	4.924647688	5.408822744	3.45E-06	0.000127011	4.074386528
ENSG00000147676	MAL2	-1.598355929	-3.027980531	7.602777736	-5.405908243	3.48E-06	0.000127934	4.065292892
ENSG00000008226	DLEC1	-0.714414745	-1.640817455	5.034872561	-5.40065337	3.54E-06	0.000129273	4.048898583
ENSG00000125971	DYNLRB1	-0.27667316	-1.211398189	7.107010414	-5.399802828	3.55E-06	0.000129273	4.04624523
ENSG00000101365	IDH3B	-0.312926983	-1.242225409	6.768057961	-5.399763042	3.55E-06	0.000129273	4.046121117
ENSG00000135744	AGT	-0.826190908	-1.772997999	4.291812909	-5.399605428	3.55E-06	0.000129273	4.045629428
ENSG00000163660	CCNL1	0.388729346	1.309239783	7.682410012	5.399463719	3.55E-06	0.000129273	4.04518736
ENSG00000104723	TUSC3	0.407325275	1.326224742	7.99139722	5.396519574	3.59E-06	0.000130193	4.036003305
ENSG00000173715	C11orf80	0.383641667	1.304630867	4.81232605	5.39544143	3.60E-06	0.000130193	4.032640271
ENSG00000130312	MRPL34	-0.377210141	-1.298827775	5.041814632	-5.395347532	3.60E-06	0.000130193	4.032347383
ENSG00000132475	H3F3B	0.344473487	1.269687524	8.117592152	5.390677366	3.65E-06	0.000131878	4.017780887
ENSG00000169710	FASN	-0.765340311	-1.699770903	9.1471367	-5.389743042	3.67E-06	0.000132008	4.014866883
ENSG00000137824	RMDN3	-0.398981161	-1.318576396	7.013911438	-5.383104623	3.74E-06	0.000134318	3.994164658
ENSG00000181381	DDX60L	0.607492665	1.523608947	6.905273589	5.383039397	3.74E-06	0.000134318	3.993961264
ENSG00000164989	CCDC171	0.580793356	1.495671511	5.026038374	5.379225511	3.79E-06	0.000135544	3.98206904
ENSG00000146477	SLC22A3	-0.401632297	-1.321001676	6.081385128	-5.37893972	3.79E-06	0.000135544	3.981177949
ENSG00000054983	GALC	0.392368847	1.312546784	6.638804868	5.37775015	3.81E-06	0.00013579	3.977468964
ENSG00000198963	RORB	1.258056585	2.3917334	4.296188331	5.375543501	3.84E-06	0.000136478	3.970589098
ENSG00000139117	CPNE8	0.352878744	1.277106416	7.003685576	5.374555529	3.85E-06	0.000136639	3.967508935
ENSG00000198732	SMOC1	0.870546306	1.828355113	6.035644201	5.371928665	3.88E-06	0.000137516	3.95931963
ENSG00000197217	ENTPD4	0.315883822	1.244773992	7.016635689	5.369152044	3.91E-06	0.000138464	3.950664045
ENSG00000049656	CLPTM1L	-0.471014355	-1.386083677	7.525996161	-5.368060569	3.93E-06	0.000138675	3.94726175
ENSG00000167588	GPD1	-0.368479927	-1.290991881	11.19360808	-5.364583337	3.97E-06	0.000139944	3.936423305
ENSG00000186868	MAPT	-0.466344298	-1.381604128	6.317021337	-5.362457343	4.00E-06	0.000140619	3.929797111
ENSG00000148218	ALAD	-0.606113383	-1.522153004	7.50115504	-5.360659874	4.02E-06	0.000141151	3.924195131
ENSG00000197165	SULT1A2	-0.725672372	-1.653671154	5.334870681	-5.359579692	4.03E-06	0.000141345	3.920828767
ENSG00000170962	PDGFD	-0.885442726	-1.847331433	6.459872661	-5.357995179	4.06E-06	0.000141345	3.915890837
ENSG00000145725	PPIP5K2	0.382769601	1.303842494	7.127178637	5.357809727	4.06E-06	0.000141345	3.915312911
ENSG00000134115	CNTN6	-0.915683025	-1.886461981	4.085755264	-5.357798852	4.06E-06	0.000141345	3.915279022
ENSG00000155096	AZIN1	0.37027032	1.292595003	8.27396739	5.356602132	4.07E-06	0.000141583	3.91154975
ENSG00000117118	SDHB	-0.339253457	-1.26510178	7.38983808	-5.356062177	4.08E-06	0.000141583	3.909867155
ENSG00000119042	SATB2	-0.366770091	-1.289462745	5.91114235	-5.354368224	4.10E-06	0.000142076	3.904588658
ENSG00000172824	CES4A	-0.393753483	-1.313807115	5.292411086	-5.351701753	4.14E-06	0.000143012	3.89628018
ENSG00000185825	BCAP31	-0.330272784	-1.257251072	8.470582079	-5.348161765	4.18E-06	0.000144354	3.8852508
ENSG00000131069	ACSS2	-0.442403167	-1.358865972	8.511947267	-5.345572039	4.22E-06	0.00014502	3.877182756
ENSG00000085998	POMGNT1	-0.315152901	-1.244143505	6.091285967	-5.345517615	4.22E-06	0.00014502	3.877013208
ENSG00000026103	FAS	0.507329376	1.421416524	6.275284774	5.344585604	4.23E-06	0.000145175	3.874109758
ENSG00000166033	HTRA1	-0.463941729	-1.37930521	8.710615238	-5.341291785	4.28E-06	0.000146426	3.863849241
ENSG00000149231	CCDC82	0.387415295	1.308047829	7.101403432	5.339723772	4.30E-06	0.00014688	3.858965065
ENSG00000140848	CPNE2	-0.288023412	-1.220966326	8.565008771	-5.338954414	4.31E-06	0.000146962	3.85656868
ENSG00000119421	NDUFA8	-0.342259935	-1.267740914	6.121070517	-5.337021734	4.33E-06	0.000147589	3.850549014
ENSG00000182054	IDH2	-0.438918596	-1.355587836	6.950397161	-5.33540752	4.36E-06	0.00014807	3.845521503
ENSG00000189184	PCDH18	0.58841644	1.503595434	9.176760903	5.333483266	4.38E-06	0.000148699	3.83952865
ENSG00000155903	RASA2	0.522572673	1.436514617	6.099088699	5.331687527	4.41E-06	0.000149271	3.83393632
ENSG00000214706	IFRD2	-0.321786309	-1.249877158	5.880516143	-5.330352202	4.43E-06	0.000149626	3.829777994
ENSG00000165886	UBTD1	-0.409801163	-1.328502703	5.743531777	-5.326688965	4.48E-06	0.000151096	3.818371105
ENSG00000053371	AKR7A2	-0.419896092	-1.337831196	7.172123564	-5.324148302	4.52E-06	0.000151772	3.810460447
ENSG00000171621	SPSB1	-0.529315394	-1.443244166	6.705452969	-5.323678062	4.52E-06	0.000151772	3.808996356
ENSG00000189077	TMEM120A	-0.357975531	-1.281626187	6.482688314	-5.323531192	4.52E-06	0.000151772	3.808539082
ENSG00000159167	STC1	-0.64778745	-1.566763529	4.395325124	-5.319314343	4.59E-06	0.000153534	3.795410843
ENSG00000144331	ZNF385B	0.805491586	1.747741218	4.496711209	5.317542314	4.61E-06	0.000154116	3.789894469
ENSG00000165392	WRN	0.318931799	1.247406602	6.129194571	5.315826975	4.64E-06	0.000154673	3.784554829
ENSG00000109861	CTSC	0.592500521	1.507857947	7.639992943	5.312516921	4.69E-06	0.000156021	3.774251749
ENSG00000106483	SFRP4	-1.405497422	-2.649091034	6.510338452	-5.309628339	4.73E-06	0.00015717	3.765261339
ENSG00000184349	EFNA5	-0.411435198	-1.330008253	6.189876049	-5.307536098	4.76E-06	0.000157928	3.758749908
ENSG00000138413	IDH1	-0.402664228	-1.3219469	8.807616729	-5.305198338	4.80E-06	0.000158814	3.751474825
ENSG00000145819	ARHGAP26	0.467755608	1.382956337	7.374726781	5.304331447	4.81E-06	0.000158961	3.748777191
ENSG00000150433	TMEM218	-0.323807846	-1.251629742	7.209184341	-5.29810657	4.91E-06	0.00016184	3.729408241
ENSG00000127954	STEAP4	0.568117083	1.482587325	8.825524637	5.29620302	4.94E-06	0.000162525	3.723485949
ENSG00000178922	HYI	-0.417097624	-1.335238653	6.190663916	-5.292542207	4.99E-06	0.000164127	3.712097391
ENSG00000133424	LARGE1	0.37521135	1.297029551	6.425460177	5.2911045	5.02E-06	0.00016458	3.707625099
ENSG00000134755	DSC2	0.510214805	1.42426224	6.418521815	5.287714159	5.07E-06	0.000165943	3.697079452
ENSG00000085382	HACE1	0.355931293	1.279811463	6.416673904	5.287244894	5.08E-06	0.000165943	3.695619885
ENSG00000136859	ANGPTL2	-0.28828793	-1.221190211	9.120000139	-5.286798929	5.08E-06	0.000165943	3.694232807
ENSG00000092445	TYRO3	-0.381438141	-1.302639737	7.245195255	-5.285047957	5.11E-06	0.000166568	3.688786956
ENSG00000026508	CD44	0.456358767	1.372074451	9.099392926	5.283544491	5.14E-06	0.000167065	3.684111115
ENSG00000103202	NME4	-0.447668248	-1.363834181	7.754853167	-5.282006691	5.16E-06	0.000167581	3.679328706
ENSG00000130150	MOSPD2	0.528218553	1.442147325	6.283001879	5.280036639	5.19E-06	0.000168331	3.673202344
ENSG00000101938	CHRDL1	-0.392970647	-1.313094409	10.27621289	-5.2730964	5.31E-06	0.000171773	3.65162275
ENSG00000104964	TLE5	-0.364799241	-1.287702426	8.548694457	-5.269819149	5.37E-06	0.00017326	3.641434169
ENSG00000102699	PARP4	0.266495633	1.202882424	9.030301159	5.254099355	5.64E-06	0.000181798	3.592576947
ENSG00000197296	FITM2	-0.391149007	-1.311437457	6.186064739	-5.251837526	5.68E-06	0.000182783	3.585549057
ENSG00000074071	MRPS34	-0.353673429	-1.277810083	6.595485264	-5.249944974	5.72E-06	0.000183181	3.579668941
ENSG00000139163	ETNK1	0.369416321	1.291830082	6.427464102	5.249713789	5.72E-06	0.000183181	3.578950676
ENSG00000160007	ARHGAP35	-0.283622424	-1.217247405	7.830295583	-5.249476215	5.72E-06	0.000183181	3.578212568
ENSG00000117682	DHDDS	-0.43526124	-1.352155657	9.750014516	-5.247687726	5.76E-06	0.000183801	3.572656162
ENSG00000186081	KRT5	-0.43192314	-1.349030663	4.657828369	-5.247299553	5.76E-06	0.000183801	3.571450242
ENSG00000140391	TSPAN3	-0.39314956	-1.31325726	10.18255283	-5.245468774	5.80E-06	0.000184547	3.56576283
ENSG00000169047	IRS1	-0.655338735	-1.574985705	5.6393877	-5.243067337	5.84E-06	0.000185155	3.558303118
ENSG00000183346	CABCOCO1	0.658333765	1.578258767	3.611252968	5.242890399	5.84E-06	0.000185155	3.55775351
ENSG00000127914	AKAP9	0.322975227	1.2509076	7.384965299	5.242773612	5.85E-06	0.000185155	3.557390744
ENSG00000107736	CDH23	-0.513113518	-1.427126794	5.767621083	-5.234280089	6.01E-06	0.000189758	3.5310115
ENSG00000166816	LDHD	-0.457260184	-1.372932012	5.8408105	-5.233931387	6.01E-06	0.000189758	3.529928647
ENSG00000131831	RAI2	0.435110839	1.352014702	6.061792348	5.231201191	6.07E-06	0.000191075	3.521450744
ENSG00000180817	PPA1	-0.533130275	-1.44706555	7.509575652	-5.229110513	6.11E-06	0.000192012	3.51495918
ENSG00000177675	CD163L1	-0.756645077	-1.689557063	5.905679431	-5.227910256	6.13E-06	0.00019241	3.511232567
ENSG00000102595	UGGT2	0.423090897	1.340797066	6.413447116	5.221158507	6.26E-06	0.000196158	3.490272037
ENSG00000162298	SYVN1	-0.34313754	-1.268512328	6.631295446	-5.220529509	6.27E-06	0.000196158	3.488319563
ENSG00000137033	IL33	0.637585651	1.555723478	6.642089663	5.220190881	6.28E-06	0.000196158	3.487268445
ENSG00000131711	MAP1B	0.458078614	1.373711087	9.210398421	5.218875787	6.31E-06	0.000196639	3.483186429
ENSG00000129038	LOXL1	-0.384413709	-1.305329212	6.260295839	-5.21664698	6.35E-06	0.000197693	3.476268661
ENSG00000008294	SPAG9	0.26247391	1.199533883	8.367357455	5.215711497	6.37E-06	0.00019794	3.473365257
ENSG00000147162	OGT	0.326935791	1.254346377	8.714087753	5.214466307	6.40E-06	0.000198383	3.469500763
ENSG00000121039	RDH10	-0.438143686	-1.354859909	6.869937556	-5.21183569	6.45E-06	0.000199702	3.461337051
ENSG00000176871	WSB2	-0.340175789	-1.265910833	7.270234936	-5.210152425	6.48E-06	0.000200428	3.456113658
ENSG00000143158	MPC2	-0.393371144	-1.313458979	7.318999415	-5.207959129	6.53E-06	0.000201482	3.449307994
ENSG00000118729	CASQ2	-1.148602351	-2.216990136	5.787808431	-5.203433182	6.62E-06	0.000204046	3.435265763
ENSG00000196218	RYR1	-0.262723861	-1.199741724	4.116693906	-5.199699846	6.70E-06	0.000206124	3.423684232
ENSG00000024422	EHD2	-0.302511839	-1.233289794	10.23301181	-5.194421304	6.82E-06	0.000209246	3.407311563
ENSG00000141424	SLC39A6	-0.404932481	-1.324026944	7.447918616	-5.191748175	6.87E-06	0.000210223	3.399021284
ENSG00000178301	AQP11	-0.498526545	-1.412769934	4.684645087	-5.191585556	6.88E-06	0.000210223	3.398516971
ENSG00000158161	EYA3	0.302941302	1.233656976	6.156146366	5.191350731	6.88E-06	0.000210223	3.397788739
ENSG00000136040	PLXNC1	0.770716898	1.70611737	6.079795213	5.190373715	6.90E-06	0.000210519	3.394758899
ENSG00000184887	BTBD6	-0.501790552	-1.415969855	5.816015416	-5.189093747	6.93E-06	0.00021102	3.390789721
ENSG00000113296	THBS4	-0.773001348	-1.708821079	7.3465444	-5.182274756	7.08E-06	0.000215266	3.369646851
ENSG00000130985	UBA1	-0.32135513	-1.249503662	8.9608881	-5.181447062	7.10E-06	0.00021547	3.367080839
ENSG00000149311	ATM	0.314214912	1.24333487	7.24313136	5.174486841	7.26E-06	0.000219905	3.345505594
ENSG00000128928	IVD	-0.375048342	-1.29688301	6.216124695	-5.173054696	7.29E-06	0.000220536	3.341066862
ENSG00000178860	MSC	-0.795800929	-1.73604089	6.203777438	-5.170823705	7.34E-06	0.000221589	3.334152644
ENSG00000055732	MCOLN3	0.941239426	1.920177163	6.509099761	5.16946859	7.38E-06	0.000221589	3.329953166
ENSG00000138738	PRDM5	0.382545557	1.30364003	5.739635401	5.169008536	7.39E-06	0.000221589	3.328527511
ENSG00000165006	UBAP1	-0.246870179	-1.186630014	7.456836742	-5.168577792	7.40E-06	0.000221589	3.327192704
ENSG00000132254	ARFIP2	-0.287999013	-1.220945677	6.619867635	-5.168515918	7.40E-06	0.000221589	3.327000969
ENSG00000067113	PLPP1	-0.403330651	-1.322557688	8.639944239	-5.168402362	7.40E-06	0.000221589	3.32664908
ENSG00000071242	RPS6KA2	0.323487118	1.251351521	7.473237917	5.167166819	7.43E-06	0.000222091	3.322820459
ENSG00000078070	MCCC1	-0.394352824	-1.314353025	7.350552758	-5.165528869	7.47E-06	0.000222874	3.317745131
ENSG00000112096	SOD2	0.512025407	1.426050831	9.316551548	5.165015147	7.48E-06	0.000222874	3.316153377
ENSG00000273387		-0.392357999	-1.312536915	4.040108411	-5.163994513	7.51E-06	0.000223228	3.312991053
ENSG00000138395	CDK15	0.474114791	1.389065655	4.009689358	5.155878273	7.70E-06	0.000228663	3.287847667
ENSG00000161920	MED11	-0.370387688	-1.292700164	6.305010572	-5.15447816	7.74E-06	0.000229078	3.283510948
ENSG00000134508	CABLES1	-0.490882748	-1.405304483	7.335443011	-5.154271895	7.74E-06	0.000229078	3.28287208
ENSG00000152779	SLC16A12	0.714080155	1.640436961	3.880389921	5.145848385	7.95E-06	0.000234884	3.256785639
ENSG00000130222	GADD45G	0.386999697	1.307671074	4.679936153	5.143029911	8.02E-06	0.000236218	3.248058916
ENSG00000078401	EDN1	0.943489671	1.923174499	6.917263133	5.142399458	8.04E-06	0.000236218	3.246106988
ENSG00000179295	PTPN11	-0.338872163	-1.264767467	8.883311832	-5.141838	8.05E-06	0.000236218	3.24436871
ENSG00000169032	MAP2K1	-0.441376413	-1.357899223	7.546042103	-5.141731861	8.05E-06	0.000236218	3.244040104
ENSG00000101825	MXRA5	-1.20710397	-2.308737212	7.442721068	-5.1414926	8.06E-06	0.000236218	3.243299363
ENSG00000135905	DOCK10	0.542484101	1.456478192	6.562326279	5.138217503	8.14E-06	0.000238294	3.233160439
ENSG00000138685	FGF2	0.435797553	1.352658405	7.634523559	5.130668144	8.34E-06	0.000243661	3.209793849
ENSG00000008441	NFIX	-0.304260713	-1.234785728	8.441395944	-5.128440442	8.40E-06	0.000244989	3.202899908
ENSG00000172771	EFCAB12	-0.489490637	-1.403949105	3.558994172	-5.125513753	8.48E-06	0.00024687	3.193843683
ENSG00000125772	GPCPD1	0.402596621	1.321884953	7.04926728	5.124828901	8.50E-06	0.000247008	3.191724643
ENSG00000160075	SSU72	-0.273660378	-1.208871064	7.305411881	-5.121261923	8.59E-06	0.000249411	3.180688681
ENSG00000074054	CLASP1	0.292442968	1.224712373	8.27013112	5.120592779	8.61E-06	0.00024954	3.178618556
ENSG00000076685	NT5C2	0.34867063	1.273386725	7.611816114	5.119055692	8.65E-06	0.000250149	3.173863473
ENSG00000119314	PTBP3	0.389678388	1.310101318	6.738886331	5.118811649	8.66E-06	0.000250149	3.173108531
ENSG00000064309	CDON	0.505179773	1.419300203	7.651887209	5.115385837	8.75E-06	0.000252471	3.162511588
ENSG00000115504	EHBP1	-0.395244748	-1.315165855	9.132825607	-5.114747162	8.77E-06	0.00025258	3.160536138
ENSG00000197601	FAR1	0.309631378	1.239390984	7.780185559	5.109740504	8.91E-06	0.000256148	3.14505193
ENSG00000183978	COA3	-0.298099853	-1.229523963	6.602633551	-5.109306444	8.92E-06	0.000256148	3.143709634
ENSG00000145708	CRHBP	0.944542692	1.924578733	8.238681406	5.107894796	8.96E-06	0.000256887	3.139344375
ENSG00000174233	ADCY6	-0.42876064	-1.34607672	7.825422943	-5.105750253	9.02E-06	0.000258226	3.132713201
ENSG00000146281	PM20D2	0.389519873	1.30995738	5.112008424	5.103332152	9.09E-06	0.000259489	3.125236777
ENSG00000119285	HEATR1	0.226116313	1.169681962	7.000225694	5.103210373	9.10E-06	0.000259489	3.124860272
ENSG00000013297	CLDN11	0.502770828	1.416932299	5.884790625	5.098320427	9.24E-06	0.000263117	3.109743346
ENSG00000198604	BAZ1A	0.26962855	1.205497409	7.267201516	5.097760997	9.26E-06	0.000263169	3.108014082
ENSG00000101109	STK4	0.329315025	1.256416701	7.370886345	5.093646628	9.38E-06	0.000265806	3.095297169
ENSG00000150753	CCT5	-0.356522256	-1.280335812	7.767837775	-5.093515691	9.38E-06	0.000265806	3.094892494
ENSG00000079215	SLC1A3	-0.530916836	-1.444847107	7.960906104	-5.093119899	9.39E-06	0.000265806	3.093669268
ENSG00000125257	ABCC4	0.497786639	1.41204556	5.005330727	5.091447507	9.44E-06	0.000266798	3.088500803
ENSG00000177606	JUN	0.639145245	1.557406168	8.151843691	5.088738648	9.52E-06	0.000268673	3.080129858
ENSG00000132612	VPS4A	-0.481651279	-1.396340975	6.930918777	-5.083577358	9.68E-06	0.000272666	3.064182722
ENSG00000079332	SAR1A	-0.2792284	-1.213545667	9.636616922	-5.082374655	9.72E-06	0.000273279	3.060467102
ENSG00000144048	DUSP11	0.334258149	1.26072896	7.474954913	5.079073762	9.82E-06	0.000275716	3.05027022
ENSG00000164181	ELOVL7	0.917192397	1.888436662	5.906445222	5.070393798	1.01E-05	0.000282943	3.023462765
ENSG00000156521	TYSND1	-0.416340505	-1.33453811	6.047872788	-5.065492297	1.02E-05	0.000286913	3.008328737
ENSG00000140455	USP3	0.253129777	1.191789777	7.482269074	5.063904621	1.03E-05	0.000287911	3.003427185
ENSG00000110880	CORO1C	-0.385114725	-1.305963635	9.159428049	-5.062516344	1.03E-05	0.000288589	2.999141472
ENSG00000125384	PTGER2	0.54075076	1.454729343	5.881986895	5.062183628	1.04E-05	0.000288589	2.998114389
ENSG00000122406	RPL5	0.282078001	1.215945023	10.98852265	5.056521756	1.05E-05	0.000293344	2.980638377
ENSG00000154556	SORBS2	0.560184782	1.474458055	6.477366106	5.055502483	1.06E-05	0.000293838	2.977492683
ENSG00000163251	FZD5	-0.464698837	-1.380029242	6.461013181	-5.054425056	1.06E-05	0.000294388	2.974167647
ENSG00000109501	WFS1	-0.392874697	-1.313007082	7.121131454	-5.05212791	1.07E-05	0.000296047	2.96707891
ENSG00000128655	PDE11A	-0.727992366	-1.656332558	5.200753641	-5.051676232	1.07E-05	0.000296047	2.965685157
ENSG00000077458	FAM76B	0.3819347	1.303088167	5.242108027	5.048335187	1.08E-05	0.00029873	2.955376382
ENSG00000138722	MMRN1	0.618753614	1.535548004	3.222137917	5.046515401	1.09E-05	0.000299994	2.949762011
ENSG00000111713	GYS2	-1.129960367	-2.18852728	5.037019936	-5.045453319	1.09E-05	0.000300544	2.946485478
ENSG00000138073	PREB	-0.361375057	-1.284649736	6.953740811	-5.037614792	1.12E-05	0.000307605	2.922307783
ENSG00000004779	NDUFAB1	-0.361532625	-1.28479005	7.101733281	-5.036648514	1.12E-05	0.000308077	2.919327845
ENSG00000116199	FAM20B	-0.268535275	-1.204584229	7.596363077	-5.035691036	1.13E-05	0.000308378	2.916375159
ENSG00000110422	HIPK3	0.331968361	1.258729569	9.353896732	5.035379955	1.13E-05	0.000308378	2.915415867
ENSG00000157150	TIMP4	-0.570541144	-1.485080508	8.593431036	-5.033310593	1.13E-05	0.00030993	2.909034799
ENSG00000165424	ZCCHC24	-0.275948109	-1.210789533	7.970050605	-5.031783109	1.14E-05	0.000310959	2.904324999
ENSG00000096060	FKBP5	0.743677661	1.674438816	8.247110681	5.028259171	1.15E-05	0.000313962	2.893460485
ENSG00000176225	RTTN	0.35254678	1.276812587	5.788931579	5.025752037	1.16E-05	0.00031598	2.885731772
ENSG00000163946	TASOR	0.262810453	1.199813736	7.320938061	5.023405142	1.17E-05	0.000317851	2.878497729
ENSG00000184009	ACTG1	0.285652337	1.218961311	11.37581171	5.022039065	1.18E-05	0.000318721	2.874287264
ENSG00000147459	DOCK5	0.750539192	1.6824215	5.717617908	5.020833512	1.18E-05	0.000318721	2.870571751
ENSG00000116288	PARK7	-0.282329882	-1.216157334	8.609705499	-5.020672506	1.18E-05	0.000318721	2.870075546
ENSG00000147894	C9orf72	0.450055772	1.366093066	5.781499932	5.020643577	1.18E-05	0.000318721	2.86998639
ENSG00000126603	GLIS2	-0.489193865	-1.403660333	5.98319524	-5.020083113	1.18E-05	0.00031881	2.868259116
ENSG00000156709	AIFM1	-0.311705996	-1.241174529	6.797730082	-5.016277278	1.20E-05	0.00032218	2.856531082
ENSG00000186417	GLDN	0.74498752	1.675959771	7.210079856	5.014643389	1.20E-05	0.000323364	2.851496657
ENSG00000137504	CREBZF	0.393591956	1.313660026	6.826943966	5.009064516	1.22E-05	0.000328514	2.834309265
ENSG00000158470	B4GALT5	-0.361312767	-1.284594271	8.049795778	-5.008322809	1.23E-05	0.000328514	2.832024507
ENSG00000206878		0.606632013	1.522700297	3.086601611	5.008224437	1.23E-05	0.000328514	2.831721488
ENSG00000054267	ARID4B	0.299770892	1.230948916	6.869077064	5.005605441	1.24E-05	0.000330552	2.823654514
ENSG00000116127	ALMS1	0.397942471	1.317627408	6.695560421	5.005327241	1.24E-05	0.000330552	2.822797659
ENSG00000132376	INPP5K	-0.331867704	-1.25864175	7.062338401	-5.004507419	1.24E-05	0.00033092	2.820272669
ENSG00000174807	CD248	-0.827047113	-1.774050543	7.773748381	-5.003188536	1.25E-05	0.000331811	2.816210788
ENSG00000116815	CD58	0.28430058	1.217819721	6.594332872	5.001653814	1.25E-05	0.000332932	2.811484445
ENSG00000184226	PCDH9	-0.578849211	-1.493657333	6.688728219	-5.001050553	1.26E-05	0.000333077	2.809626719
ENSG00000148180	GSN	0.384349523	1.305271139	10.88876029	4.998401787	1.27E-05	0.000334987	2.801470465
ENSG00000140836	ZFHX3	-0.333830629	-1.260355418	6.489601581	-4.998308746	1.27E-05	0.000334987	2.801183981
ENSG00000136367	ZFHX2	-0.352429156	-1.276708493	4.352379736	-4.995763795	1.28E-05	0.000337193	2.793348277
ENSG00000145349	CAMK2D	0.390464011	1.310814931	7.404563617	4.995007647	1.28E-05	0.000337506	2.791020315
ENSG00000100201	DDX17	0.311141914	1.240689335	9.888552013	4.991877981	1.29E-05	0.000340356	2.781385753
ENSG00000110315	RNF141	-0.311222577	-1.240758705	7.402471828	-4.98311879	1.33E-05	0.000349373	2.754427617
ENSG00000053501	USE1	-0.417130256	-1.335268855	7.400003293	-4.979651005	1.34E-05	0.000352699	2.743757567
ENSG00000081985	IL12RB2	-0.553606274	-1.467750018	3.719838089	-4.976367844	1.36E-05	0.00035585	2.733657033
ENSG00000172428	COPS9	-0.341347868	-1.266939706	5.96438585	-4.975869016	1.36E-05	0.000355895	2.732122531
ENSG00000175455	CCDC14	0.389508215	1.309946794	6.558853006	4.973032382	1.37E-05	0.000358478	2.723397042
ENSG00000109089	CDR2L	-0.424362061	-1.341978968	5.329120677	-4.972656873	1.37E-05	0.000358478	2.722242052
ENSG00000111144	LTA4H	0.31489317	1.243919539	7.75299112	4.971762098	1.38E-05	0.000358972	2.719489987
ENSG00000105976	MET	0.668410774	1.589321258	6.694331801	4.969823407	1.39E-05	0.000360652	2.713527502
ENSG00000112249	ASCC3	0.25656272	1.194629059	6.609751417	4.967248531	1.40E-05	0.000363067	2.70560918
ENSG00000054116	TRAPPC3	-0.270854686	-1.206522388	7.003532677	-4.962888759	1.42E-05	0.000367558	2.6922039
ENSG00000134900	TPP2	0.240044166	1.181028816	7.527446773	4.961066083	1.42E-05	0.000369145	2.686600342
ENSG00000154845	PPP4R1	0.259378283	1.196962772	7.083743783	4.957869914	1.44E-05	0.000372157	2.676775244
ENSG00000105357	MYH14	-0.307600319	-1.237647369	5.817138078	-4.957577031	1.44E-05	0.000372157	2.675874985
ENSG00000164300	SERINC5	-0.409778549	-1.328481879	7.387793748	-4.956572909	1.44E-05	0.000372803	2.67278861
ENSG00000106443	PHF14	0.281510957	1.215467196	7.632333273	4.951700937	1.47E-05	0.000378026	2.657815521
ENSG00000145431	PDGFC	-0.3456268	-1.270702938	6.54151105	-4.947089236	1.49E-05	0.000382984	2.643645259
ENSG00000170153	RNF150	-0.455001417	-1.370784151	7.735491792	-4.946658637	1.49E-05	0.000382984	2.642322315
ENSG00000171451	DSEL	-0.423318976	-1.341009052	7.28410303	-4.94485371	1.50E-05	0.00038462	2.636777243
ENSG00000064763	FAR2	0.373629526	1.29560822	6.363806621	4.941671711	1.51E-05	0.000387941	2.627002626
ENSG00000166833	NAV2	0.384431059	1.30534491	5.884790361	4.94013744	1.52E-05	0.000389267	2.622290069
ENSG00000076513	ANKRD13A	0.239247604	1.180376909	7.302396566	4.93888844	1.53E-05	0.000390249	2.618453964
ENSG00000013441	CLK1	0.418738037	1.336757746	8.66228053	4.934866835	1.55E-05	0.00039425	2.606103694
ENSG00000178568	ERBB4	-0.954759822	-1.938256929	5.604265844	-4.934750406	1.55E-05	0.00039425	2.605746176
ENSG00000140092	FBLN5	-0.389349133	-1.309802358	8.949913235	-4.932712909	1.56E-05	0.000395704	2.599489936
ENSG00000168016	TRANK1	0.482669406	1.397326737	5.844184079	4.932687117	1.56E-05	0.000395704	2.599410742
ENSG00000141698	NT5C3B	-0.425501644	-1.343039414	6.321688785	-4.930724991	1.57E-05	0.000397597	2.593386477
ENSG00000185610	DBX2	-0.453214231	-1.369087099	3.665365379	-4.930039465	1.57E-05	0.000397898	2.59128185
ENSG00000124253	PCK1	-0.983243089	-1.976904377	7.709047066	-4.929511938	1.57E-05	0.000398002	2.589662338
ENSG00000165801	ARHGEF40	-0.404144264	-1.323303758	7.015323096	-4.928035221	1.58E-05	0.000399297	2.585129005
ENSG00000148700	ADD3	0.27189938	1.207396379	8.154838911	4.926468573	1.59E-05	0.00040071	2.580319925
ENSG00000198625	MDM4	0.328883399	1.256040862	7.924033407	4.924075912	1.60E-05	0.000402255	2.572975917
ENSG00000204131	NHSL2	0.321118031	1.24929833	5.518034812	4.92392576	1.60E-05	0.000402255	2.572515067
ENSG00000161714	PLCD3	-0.424851146	-1.342433986	6.227422341	-4.923919132	1.60E-05	0.000402255	2.572494727
ENSG00000100077	GRK3	-0.463524759	-1.378906619	9.548179924	-4.922218727	1.61E-05	0.000403852	2.567276038
ENSG00000175756	AURKAIP1	-0.372922913	-1.294973803	6.852013648	-4.916114395	1.64E-05	0.000411108	2.548544625
ENSG00000147883	CDKN2B	-0.516389517	-1.430371124	7.507113779	-4.914171342	1.65E-05	0.000413056	2.542583367
ENSG00000147231	RADX	0.43073185	1.347917174	3.525579478	4.907775785	1.68E-05	0.000420862	2.522965625
ENSG00000112701	SENP6	0.323160699	1.251068427	7.984927448	4.906443338	1.69E-05	0.000422046	2.518879198
ENSG00000088970	KIZ	0.395446521	1.315349804	6.112853046	4.902865341	1.71E-05	0.000425378	2.507907218
ENSG00000121644	DESI2	-0.469738426	-1.384858358	6.055486598	-4.902743914	1.71E-05	0.000425378	2.507534892
ENSG00000163083	INHBB	-0.470194394	-1.385296115	7.267827011	-4.902628749	1.71E-05	0.000425378	2.507181769
ENSG00000106628	POLD2	-0.357351479	-1.281071927	6.782508829	-4.899758932	1.73E-05	0.000428451	2.498382838
ENSG00000103034	NDRG4	0.697491429	1.621682543	5.27131148	4.899274247	1.73E-05	0.000428451	2.496896897
ENSG00000119318	RAD23B	-0.271154034	-1.206772758	7.81170265	-4.899031513	1.73E-05	0.000428451	2.496152738
ENSG00000084234	APLP2	0.332318506	1.259035102	10.37275515	4.897403228	1.74E-05	0.000430061	2.491161061
ENSG00000006007	GDE1	-0.296274047	-1.22796892	6.718860371	-4.895538589	1.75E-05	0.000431998	2.485445279
ENSG00000153446	C16orf89	-0.650947132	-1.570198696	5.321512799	-4.894576677	1.76E-05	0.000432504	2.482496869
ENSG00000125648	SLC25A23	-0.39910473	-1.318689339	6.20246401	-4.894300043	1.76E-05	0.000432504	2.481648968
ENSG00000161243	FBXO27	-0.42603601	-1.343536961	5.709229916	-4.892198278	1.77E-05	0.000434778	2.475207273
ENSG00000166432	ZMAT1	0.561268026	1.475565565	6.546957204	4.891172546	1.77E-05	0.00043559	2.472063741
ENSG00000135144	DTX1	-0.546730401	-1.460771376	6.942238365	-4.890134531	1.78E-05	0.000436421	2.468882716
ENSG00000133056	PIK3C2B	-0.362865137	-1.285977265	6.78740188	-4.889434653	1.78E-05	0.000436791	2.466738007
ENSG00000106635	BCL7B	-0.266930979	-1.203245459	7.51900879	-4.887774781	1.79E-05	0.000438481	2.461651772
ENSG00000104093	DMXL2	0.535387456	1.44933134	6.88541151	4.885009059	1.81E-05	0.00044171	2.453177834
ENSG00000131495	NDUFA2	-0.32191046	-1.249984721	6.815718984	-4.884200497	1.81E-05	0.000442237	2.450700675
ENSG00000135049	AGTPBP1	0.377266727	1.298878719	6.541293877	4.881338709	1.83E-05	0.00044563	2.441933889
ENSG00000124831	LRRFIP1	0.279666492	1.213914231	6.33640745	4.88052151	1.84E-05	0.000446175	2.439430701
ENSG00000154655	L3MBTL4	0.390534141	1.310878651	5.796291815	4.87769449	1.85E-05	0.00044955	2.430771919
ENSG00000164048	ZNF589	0.396989114	1.316756987	5.593642774	4.876189062	1.86E-05	0.000450646	2.426161468
ENSG00000162613	FUBP1	0.278131984	1.21262375	8.491535035	4.876065999	1.86E-05	0.000450646	2.425784596
ENSG00000177697	CD151	-0.407992482	-1.326838227	9.652692822	-4.874948785	1.87E-05	0.000451625	2.422363303
ENSG00000143819	EPHX1	-0.324954677	-1.252625086	9.694715705	-4.860733254	1.95E-05	0.000471602	2.378846361
ENSG00000100949	RABGGTA	-0.4295186	-1.346784106	6.320386765	-4.857925939	1.97E-05	0.000474309	2.370256044
ENSG00000176273	SLC35G1	-0.445624895	-1.36190389	4.418566442	-4.857662543	1.97E-05	0.000474309	2.36945012
ENSG00000053900	ANAPC4	0.422293809	1.340056481	6.436009928	4.857636304	1.97E-05	0.000474309	2.369369835
ENSG00000023572	GLRX2	-0.42553435	-1.343069861	5.608999221	-4.854930513	1.99E-05	0.000477718	2.361091399
ENSG00000075240	GRAMD4	-0.286425771	-1.219614976	6.265836654	-4.853775375	2.00E-05	0.000478818	2.357557553
ENSG00000147416	ATP6V1B2	0.436210861	1.353045975	8.321669867	4.852459271	2.00E-05	0.000480162	2.353531518
ENSG00000177465	ACOT4	-0.533306974	-1.447242795	3.980338021	-4.851955974	2.01E-05	0.000480286	2.351991972
ENSG00000028137	TNFRSF1B	0.339024148	1.264900714	7.473439548	4.848266996	2.03E-05	0.000485234	2.340708831
ENSG00000070214	SLC44A1	0.362566553	1.285711143	6.729458456	4.847267072	2.04E-05	0.000485384	2.337650807
ENSG00000163110	PDLIM5	0.269255509	1.205185741	7.549280039	4.84710769	2.04E-05	0.000485384	2.337163388
ENSG00000138688	KIAA1109	0.309588076	1.239353784	8.601263108	4.846909108	2.04E-05	0.000485384	2.336556095
ENSG00000115524	SF3B1	0.223960429	1.16793536	9.562113884	4.844252318	2.06E-05	0.000488803	2.32843181
ENSG00000165478	HEPACAM	-0.503108948	-1.41726442	6.795015376	-4.840871781	2.08E-05	0.000493364	2.318095886
ENSG00000164128	NPY1R	-0.721188116	-1.648539112	9.484862776	-4.839058695	2.09E-05	0.000495427	2.312553119
ENSG00000185561	TLCD2	-0.536877148	-1.450828658	6.761489307	-4.838706412	2.09E-05	0.000495427	2.311476216
ENSG00000150630	VEGFC	-0.359092236	-1.282618602	6.57091797	-4.837714674	2.10E-05	0.000496321	2.308444646
ENSG00000183579	ZNRF3	-0.408989666	-1.327755648	5.37975441	-4.83585042	2.11E-05	0.000498579	2.302746347
ENSG00000062485	CS	-0.359893094	-1.283330797	9.815425559	-4.830361167	2.15E-05	0.000506571	2.285970895
ENSG00000144026	ZNF514	0.445262846	1.361562158	5.8871203	4.82791655	2.16E-05	0.000509804	2.278501484
ENSG00000180660	MAB21L1	0.509252517	1.423312563	4.197483423	4.826355712	2.18E-05	0.000511638	2.273732892
ENSG00000091140	DLD	-0.330750105	-1.257667107	8.267704021	-4.824903768	2.18E-05	0.000513305	2.269297324
ENSG00000215788	TNFRSF25	-0.509836665	-1.423888981	6.925586727	-4.820817989	2.21E-05	0.000519245	2.256817334
ENSG00000173546	CSPG4	-0.469002483	-1.384152098	6.532714487	-4.816847874	2.24E-05	0.000524534	2.24469309
ENSG00000143452	HORMAD1	0.858036903	1.81257024	3.136788277	4.816757315	2.24E-05	0.000524534	2.244416564
ENSG00000101665	SMAD7	-0.587397165	-1.502533508	5.951854595	-4.814672069	2.26E-05	0.00052729	2.238049479
ENSG00000113790	EHHADH	-0.45292071	-1.368808582	6.688057441	-4.813107193	2.27E-05	0.000529198	2.233271732
ENSG00000101955	SRPX	0.695579818	1.619535192	8.436724614	4.810788327	2.28E-05	0.000531864	2.22619266
ENSG00000101972	STAG2	0.276585113	1.21132426	7.945521481	4.810680888	2.28E-05	0.000531864	2.225864688
ENSG00000107021	TBC1D13	-0.258348485	-1.196108684	6.675389975	-4.809938871	2.29E-05	0.000532417	2.223599634
ENSG00000177839	PCDHB9	0.514168071	1.428170349	5.034541685	4.809369552	2.29E-05	0.000532684	2.221861813
ENSG00000139641	ESYT1	-0.35804997	-1.281692317	8.913879423	-4.808754851	2.30E-05	0.000533027	2.219985517
ENSG00000119778	ATAD2B	0.272247735	1.207687954	6.527608435	4.807428416	2.31E-05	0.000534561	2.215936948
ENSG00000143384	MCL1	0.420601208	1.33848522	8.823315495	4.805985077	2.32E-05	0.000536297	2.211531872
ENSG00000139187	KLRG1	0.758553284	1.691793265	5.928019399	4.805216447	2.32E-05	0.000536903	2.209186144
ENSG00000197168	NEK5	0.430997896	1.348165766	3.093041079	4.800851227	2.36E-05	0.000543074	2.195865976
ENSG00000115112	TFCP2L1	0.504438989	1.418571619	3.934842665	4.800753006	2.36E-05	0.000543074	2.195566295
ENSG00000100629	CEP128	0.375842498	1.297597098	5.907422807	4.795895402	2.39E-05	0.000550695	2.180747226
ENSG00000221968	FADS3	-0.439763108	-1.35638159	9.003651704	-4.7927161	2.42E-05	0.000555346	2.171050153
ENSG00000169313	P2RY12	-0.767410002	-1.702211145	4.647030545	-4.792111081	2.42E-05	0.000555346	2.169204987
ENSG00000118816	CCNI	0.215442603	1.161060061	10.00432609	4.791992335	2.42E-05	0.000555346	2.168842844
ENSG00000130173	ANGPTL8	-0.61720443	-1.533899998	4.842852888	-4.790418168	2.43E-05	0.000556919	2.164042303
ENSG00000166619	BLCAP	-0.315249638	-1.244226931	8.36522647	-4.790280462	2.44E-05	0.000556919	2.163622377
ENSG00000101460	MAP1LC3A	-0.373703599	-1.295674742	5.4933089	-4.788238662	2.45E-05	0.000559782	2.15739638
ENSG00000166148	AVPR1A	0.560908535	1.475197928	7.234162951	4.785997654	2.47E-05	0.000563012	2.150563705
ENSG00000086589	RBM22	0.258706219	1.19640531	6.884747997	4.785291349	2.47E-05	0.000563203	2.148410394
ENSG00000116171	SCP2	0.365026288	1.287905097	8.269496362	4.785085167	2.48E-05	0.000563203	2.147781823
ENSG00000182446	NPLOC4	-0.2548723	-1.19323012	8.536076592	-4.783875448	2.48E-05	0.000564629	2.144093982
ENSG00000144559	TAMM41	0.350076958	1.274628618	6.15762819	4.782923478	2.49E-05	0.000565092	2.141192054
ENSG00000146350	TBC1D32	0.510474758	1.424518895	4.638878629	4.782525505	2.49E-05	0.000565092	2.13997894
ENSG00000140479	PCSK6	0.468488779	1.383659328	4.63667093	4.782412591	2.50E-05	0.000565092	2.139634757
ENSG00000099622	CIRBP	0.431589987	1.348719174	9.730038092	4.778083672	2.53E-05	0.000571844	2.126440914
ENSG00000105339	DENND3	0.343208547	1.268574764	6.43964272	4.777817266	2.53E-05	0.000571844	2.125629051
ENSG00000054654	SYNE2	0.4516258	1.367580541	8.19891989	4.77548555	2.55E-05	0.000575313	2.118523696
ENSG00000143514	TP53BP2	0.23445052	1.176458574	6.296433785	4.770045759	2.59E-05	0.000584439	2.101950612
ENSG00000109919	MTCH2	-0.404476691	-1.32360871	9.219951235	-4.769430584	2.60E-05	0.000584439	2.100076691
ENSG00000115232	ITGA4	0.615623556	1.532220104	5.691228251	4.769260452	2.60E-05	0.000584439	2.099558455
ENSG00000049192	ADAMTS6	0.435773652	1.352635996	3.841890048	4.763554438	2.65E-05	0.000594221	2.082180125
ENSG00000163932	PRKCD	-0.513964869	-1.427969206	8.38997879	-4.762237161	2.66E-05	0.000595934	2.078168953
ENSG00000164776	PHKG1	0.407502238	1.326387429	4.691781887	4.759133841	2.68E-05	0.000600445	2.068720308
ENSG00000111300	NAA25	0.322559284	1.250547003	6.585505561	4.759034049	2.69E-05	0.000600445	2.068416499
ENSG00000123219	CENPK	0.497021273	1.411296653	3.892457719	4.75747019	2.70E-05	0.000602643	2.063655652
ENSG00000184979	USP18	-0.608693914	-1.524878097	6.035619375	-4.755386506	2.72E-05	0.000605833	2.057312924
ENSG00000106546	AHR	0.377898537	1.29944767	8.666260265	4.754958757	2.72E-05	0.000605897	2.056010945
ENSG00000171130	ATP6V0E2	-0.42387554	-1.341526488	6.110663807	-4.753964043	2.73E-05	0.000607037	2.05298336
ENSG00000198753	PLXNB3	0.461858094	1.377314564	4.852441916	4.751881513	2.75E-05	0.00061025	2.046645338
ENSG00000188994	ZNF292	0.386923475	1.307601988	7.829023832	4.749433244	2.77E-05	0.000613603	2.039195124
ENSG00000133065	SLC41A1	-0.477932545	-1.39274636	6.622145022	-4.749343348	2.77E-05	0.000613603	2.038921584
ENSG00000138767	CNOT6L	0.373616472	1.295596497	7.195018736	4.746916834	2.79E-05	0.000617517	2.031538581
ENSG00000160229	ZNF66	0.47141466	1.386468327	4.738449662	4.746002097	2.80E-05	0.000618528	2.028755619
ENSG00000116133	DHCR24	-0.827737927	-1.774900225	8.215548446	-4.742057684	2.83E-05	0.000625432	2.016756859
ENSG00000148634	HERC4	0.266688563	1.203043295	7.246401311	4.738782702	2.86E-05	0.000631092	2.006796438
ENSG00000132274	TRIM22	0.322326201	1.25034498	7.05431777	4.738350777	2.86E-05	0.000631175	2.005482928
ENSG00000131471	AOC3	-0.283529672	-1.217169148	10.4379988	-4.737487963	2.87E-05	0.00063166	2.002859153
ENSG00000197614	MFAP5	-0.679126383	-1.601169881	9.773934432	-4.737193643	2.87E-05	0.00063166	2.001964169
ENSG00000164535	DAGLB	0.354295099	1.278360821	6.131875729	4.736938313	2.88E-05	0.00063166	2.001187757
ENSG00000177410	ZFAS1	0.356366706	1.280197775	5.930736036	4.734192945	2.90E-05	0.000636327	1.9928403
ENSG00000116191	RALGPS2	0.622638655	1.539688661	4.156759849	4.731969848	2.92E-05	0.000639984	1.986081756
ENSG00000159267	HLCS	-0.240284791	-1.181225815	5.904873132	-4.730988894	2.93E-05	0.000641172	1.983099771
ENSG00000041515	MYO16	-0.305990275	-1.236266927	4.426828661	-4.73035603	2.94E-05	0.000641665	1.981176028
ENSG00000148400	NOTCH1	-0.379987982	-1.301331015	7.650268277	-4.7296596	2.94E-05	0.000642209	1.979059133
ENSG00000188375	H3F3C	0.331810747	1.258592061	6.220648492	4.729312657	2.95E-05	0.000642209	1.978004585
ENSG00000185985	SLITRK2	0.446778382	1.362993217	3.997507518	4.727163892	2.97E-05	0.000645754	1.97147376
ENSG00000072778	ACADVL	-0.348589585	-1.273315194	8.783658666	-4.716663327	3.07E-05	0.000666464	1.939570145
ENSG00000166801	FAM111A	0.34743534	1.272296871	6.989825054	4.714993128	3.08E-05	0.000669143	1.934497334
ENSG00000129493	HEATR5A	-0.316294751	-1.245128597	7.15366895	-4.713758042	3.09E-05	0.000670922	1.930746377
ENSG00000163728	TTC14	0.368262367	1.290797212	7.223576313	4.710256923	3.13E-05	0.000676969	1.920114875
ENSG00000002330	BAD	-0.326114968	-1.253632918	5.511526873	-4.710114705	3.13E-05	0.000676969	1.91968306
ENSG00000167005	NUDT21	0.301461201	1.232391982	8.289357842	4.709013463	3.14E-05	0.000678488	1.916339486
ENSG00000242265	PEG10	-0.416962759	-1.335113839	6.61304473	-4.708120342	3.15E-05	0.000679569	1.913627956
ENSG00000060971	ACAA1	-0.352908851	-1.277133068	6.761692151	-4.706938267	3.16E-05	0.000680656	1.910039367
ENSG00000182492	BGN	-0.523746516	-1.437683907	8.127532601	-4.706684865	3.16E-05	0.000680656	1.909270112
ENSG00000154310	TNIK	0.451545982	1.36750488	4.748075206	4.706463345	3.16E-05	0.000680656	1.908597648
ENSG00000121774	KHDRBS1	0.182249706	1.134651857	7.38544057	4.704395444	3.18E-05	0.000684247	1.902320576
ENSG00000178104	PDE4DIP	-0.427456493	-1.344860463	9.04658995	-4.703399351	3.19E-05	0.000685563	1.899297219
ENSG00000173641	HSPB7	-0.582892622	-1.497849447	8.001622845	-4.701458123	3.21E-05	0.000688909	1.893405657
ENSG00000171791	BCL2	-0.297447491	-1.228968119	6.910080329	-4.699985987	3.23E-05	0.00069126	1.888938205
ENSG00000114331	ACAP2	0.263049149	1.200012263	8.173822324	4.694546584	3.28E-05	0.000702057	1.872434627
ENSG00000197256	KANK2	-0.32655399	-1.254014466	7.28816929	-4.693874805	3.29E-05	0.000702057	1.870396751
ENSG00000181938	GINS3	0.427012784	1.344446908	5.517331401	4.693501149	3.29E-05	0.000702057	1.86926328
ENSG00000166821	PEX11A	-0.359022258	-1.28255639	6.128495137	-4.692458794	3.31E-05	0.000703514	1.866101465
ENSG00000132763	MMACHC	-0.347534265	-1.272384114	5.274548719	-4.690735259	3.32E-05	0.000706473	1.860873812
ENSG00000114405	C3orf14	0.640987438	1.559396107	4.278541556	4.689078466	3.34E-05	0.000709298	1.855849079
ENSG00000163393	SLC22A15	0.44733665	1.363520745	4.698232901	4.686859454	3.36E-05	0.000713383	1.849119987
ENSG00000153914	SREK1	0.22758348	1.170872091	7.801981983	4.685922239	3.37E-05	0.000714633	1.846278168
ENSG00000163485	ADORA1	-0.469461609	-1.384592663	5.466639924	-4.685181973	3.38E-05	0.000715446	1.844033643
ENSG00000148450	MSRB2	-0.306702834	-1.236877681	7.622549154	-4.68341046	3.40E-05	0.000718567	1.838662715
ENSG00000122779	TRIM24	0.31585173	1.244746302	7.10113285	4.681182268	3.42E-05	0.000722729	1.831907989
ENSG00000179262	RAD23A	-0.258544694	-1.196271368	8.03641304	-4.677993822	3.46E-05	0.000728563	1.82224378
ENSG00000077713	SLC25A43	-0.294893857	-1.226794716	6.56814245	-4.677539674	3.46E-05	0.000728563	1.820867396
ENSG00000082397	EPB41L3	0.322217942	1.250251158	7.747133555	4.677480764	3.46E-05	0.000728563	1.820688861
ENSG00000125124	BBS2	0.349094906	1.273761265	7.004050199	4.676851698	3.47E-05	0.000729145	1.818782424
ENSG00000181789	COPG1	-0.325394978	-1.253007437	7.718993223	-4.674511927	3.50E-05	0.000733627	1.811692157
ENSG00000163625	WDFY3	0.227829288	1.171071602	7.560313327	4.673931033	3.50E-05	0.000734104	1.809932009
ENSG00000187498	COL4A1	-0.362266607	-1.285443863	9.236310737	-4.66923419	3.55E-05	0.000744059	1.795702437
ENSG00000069493	CLEC2D	0.450547569	1.36655883	6.292099878	4.663998986	3.61E-05	0.000755412	1.77984644
ENSG00000083535	PIBF1	0.321441006	1.249578041	6.965592565	4.663064856	3.62E-05	0.000756738	1.777017726
ENSG00000087116	ADAMTS2	-0.554770691	-1.468935135	7.086965593	-4.662598942	3.63E-05	0.000756896	1.775606914
ENSG00000047932	GOPC	0.32044844	1.248718634	7.421924683	4.662257425	3.63E-05	0.000756896	1.774572806
ENSG00000102362	SYTL4	0.383815823	1.304788365	5.594856286	4.657611752	3.68E-05	0.000767037	1.760507848
ENSG00000114790	ARHGEF26	0.569037378	1.48353337	5.610655573	4.65337577	3.73E-05	0.000776143	1.747686603
ENSG00000176194	CIDEA	0.76837778	1.703353392	7.79535423	4.653080958	3.74E-05	0.000776143	1.746794401
ENSG00000083720	OXCT1	-0.378163331	-1.299686195	7.803343777	-4.652141304	3.75E-05	0.000777524	1.743950792
ENSG00000168234	TTC39C	-0.250182827	-1.189357828	6.452650722	-4.651213879	3.76E-05	0.000778878	1.741144344
ENSG00000101400	SNTA1	-0.334699612	-1.261114801	5.789278593	-4.648818314	3.79E-05	0.000782815	1.733895929
ENSG00000112304	ACOT13	-0.365704114	-1.28851034	8.074250211	-4.648746307	3.79E-05	0.000782815	1.733678067
ENSG00000244754	N4BP2L2	0.341024508	1.266655771	8.724568397	4.648491714	3.79E-05	0.000782815	1.732907795
ENSG00000027697	IFNGR1	0.276098987	1.210916165	8.830779533	4.647709228	3.80E-05	0.000783829	1.730540444
ENSG00000152359	POC5	0.3495662	1.274177441	5.519602764	4.646542884	3.81E-05	0.000785783	1.727011969
ENSG00000008323	PLEKHG6	-0.471888187	-1.386923474	6.15559787	-4.644368603	3.84E-05	0.000790215	1.720434891
ENSG00000155846	PPARGC1B	-0.341565169	-1.267130549	5.119154058	-4.642396356	3.86E-05	0.000794175	1.714469692
ENSG00000135541	AHI1	0.386892714	1.307574107	6.098123354	4.641752859	3.87E-05	0.000794347	1.712523544
ENSG00000143207	COP1	0.374228401	1.296146149	7.072709957	4.641597282	3.87E-05	0.000794347	1.712053039
ENSG00000196776	CD47	0.299698942	1.230887528	7.652357713	4.638690041	3.91E-05	0.000800654	1.703261588
ENSG00000224051	CPTP	-0.25320077	-1.191848425	5.331663317	-4.63767139	3.92E-05	0.000802286	1.700181568
ENSG00000106571	GLI3	0.498014464	1.412268564	6.398374313	4.636676798	3.93E-05	0.000803863	1.697174475
ENSG00000130021	PUDP	-0.386650982	-1.307355034	5.625963278	-4.634526812	3.96E-05	0.000807017	1.690674727
ENSG00000105784	RUNDC3B	0.532498982	1.446432483	4.559384553	4.634432678	3.96E-05	0.000807017	1.690390165
ENSG00000138821	SLC39A8	0.700016834	1.624523748	6.328374113	4.634329712	3.96E-05	0.000807017	1.690078905
ENSG00000133028	SCO1	-0.272553858	-1.207944239	6.26964278	-4.631721697	3.99E-05	0.000812672	1.682195687
ENSG00000130203	APOE	0.78589785	1.724165007	9.217437968	4.627934868	4.04E-05	0.000821371	1.670751491
ENSG00000167323	STIM1	-0.331414577	-1.258246493	7.074501722	-4.625730446	4.07E-05	0.000826089	1.664090707
ENSG00000128849	CGNL1	0.537997979	1.451956246	4.949802825	4.625052396	4.08E-05	0.000826905	1.66204212
ENSG00000124795	DEK	0.350810615	1.275276973	7.914604384	4.621659728	4.12E-05	0.000834733	1.651793151
ENSG00000023228	NDUFS1	-0.254557106	-1.192969456	7.756339299	-4.620380537	4.14E-05	0.00083712	1.64792937
ENSG00000042980	ADAM28	0.353067653	1.277273654	5.300721856	4.617537217	4.17E-05	0.000843604	1.639342239
ENSG00000186594	MIR22HG	-0.35638623	-1.2802151	7.002429112	-4.613971538	4.22E-05	0.000852048	1.628575619
ENSG00000180155	LYNX1	-0.33726247	-1.263357084	5.902787558	-4.613257415	4.23E-05	0.000852864	1.626419597
ENSG00000132434	LANCL2	-0.387675884	-1.308284119	6.85150986	-4.61283455	4.23E-05	0.000852864	1.625142963
ENSG00000164659	KIAA1324L	0.341841721	1.26737347	7.361463256	4.612588435	4.24E-05	0.000852864	1.624399955
ENSG00000159387	IRX6	-0.499542717	-1.413765378	6.650270222	-4.611737542	4.25E-05	0.000854171	1.621831236
ENSG00000161547	SRSF2	0.224839646	1.168647348	7.750202112	4.610223017	4.27E-05	0.000857246	1.617259446
ENSG00000065615	CYB5R4	0.37240837	1.294512028	5.618999846	4.609154402	4.28E-05	0.000859143	1.614033952
ENSG00000116285	ERRFI1	0.460174464	1.375708171	8.010067979	4.607981766	4.30E-05	0.000861323	1.610494727
ENSG00000136463	TACO1	-0.313886906	-1.243052221	5.908879452	-4.605799599	4.33E-05	0.00086622	1.603909235
ENSG00000166128	RAB8B	0.240344569	1.18127476	7.358013865	4.60411006	4.35E-05	0.00086825	1.598811044
ENSG00000176204	LRRTM4	-1.09036154	-2.129273895	3.904000925	-4.604002256	4.35E-05	0.00086825	1.59848576
ENSG00000118495	PLAGL1	0.423264227	1.340958163	7.626465494	4.603979586	4.35E-05	0.00086825	1.598417359
ENSG00000236287	ZBED5	0.304438061	1.234937527	6.82865132	4.601576145	4.39E-05	0.000873789	1.591165941
ENSG00000136014	USP44	0.306922967	1.237066423	3.308265714	4.59894114	4.42E-05	0.000879615	1.583217118
ENSG00000137509	PRCP	0.30648867	1.236694084	7.348712003	4.59872694	4.42E-05	0.000879615	1.582571014
ENSG00000152229	PSTPIP2	0.470102576	1.385207954	5.301392671	4.597058538	4.45E-05	0.000883212	1.577538812
ENSG00000175662	TOM1L2	-0.247176476	-1.186881973	7.394117536	-4.596517447	4.45E-05	0.000883727	1.575906894
ENSG00000116741	RGS2	1.215269852	2.321842082	7.211281688	4.595965462	4.46E-05	0.000884273	1.57424218
ENSG00000138594	TMOD3	0.323184856	1.251089375	8.004203562	4.595365898	4.47E-05	0.000884952	1.572434035
ENSG00000184831	APOO	-0.561823366	-1.476133667	5.081627202	-4.594670522	4.48E-05	0.000885895	1.570337032
ENSG00000136169	SETDB2	0.395581154	1.315472559	5.76477936	4.5935973	4.50E-05	0.000887881	1.567100762
ENSG00000100319	ZMAT5	-0.339843718	-1.265619487	5.520026013	-4.592205082	4.51E-05	0.000890753	1.562902887
ENSG00000147050	KDM6A	-0.354318633	-1.278381675	6.404234755	-4.590801418	4.53E-05	0.000893667	1.558670875
ENSG00000116586	LAMTOR2	-0.276596975	-1.21133422	5.727129472	-4.589373117	4.55E-05	0.000896659	1.554364963
ENSG00000176243	CDV3P1	-0.344458373	-1.269674223	7.861790056	-4.588520526	4.57E-05	0.000898058	1.551794833
ENSG00000004142	POLDIP2	-0.317037773	-1.245770032	7.647731119	-4.584890392	4.62E-05	0.000907242	1.540853366
ENSG00000166825	ANPEP	0.566752545	1.481185719	7.463516912	4.583129344	4.64E-05	0.000911222	1.535546349
ENSG00000122592	HOXA7	-0.302303526	-1.233111731	6.3485714	-4.579286423	4.70E-05	0.000921147	1.52396755
ENSG00000110200	ANAPC15	-0.44401377	-1.360383836	7.026219696	-4.576505129	4.74E-05	0.00092713	1.515589212
ENSG00000242173	ARHGDIG	-0.365805606	-1.288600988	4.715855663	-4.576500828	4.74E-05	0.00092713	1.515576254
ENSG00000065413	ANKRD44	0.364596331	1.287521328	6.534109913	4.574812589	4.76E-05	0.000930989	1.510491348
ENSG00000205726	ITSN1	-0.273603256	-1.208823201	9.104384622	-4.573824836	4.78E-05	0.000932838	1.507516531
ENSG00000120690	ELF1	0.244362633	1.184569325	8.852925613	4.571154808	4.82E-05	0.000939577	1.499476135
ENSG00000196182	STK40	-0.346370327	-1.271357994	7.208641964	-4.568803251	4.85E-05	0.000945432	1.492395906
ENSG00000109339	MAPK10	-0.402389712	-1.321695384	8.167143994	-4.56424116	4.92E-05	0.00095709	1.478663092
ENSG00000184220	CMSS1	-0.344179468	-1.26942879	6.84309296	-4.564154689	4.92E-05	0.00095709	1.478402834
ENSG00000185947	ZNF267	0.483084489	1.397728825	6.123625986	4.562170907	4.96E-05	0.000961959	1.47243254
ENSG00000176463	SLCO3A1	0.319286226	1.24771309	7.193514728	4.558868768	5.01E-05	0.000970808	1.462496273
ENSG00000114423	CBLB	0.335577086	1.261882067	7.902706075	4.555475265	5.06E-05	0.000980016	1.452287298
ENSG00000158985	CDC42SE2	0.290992101	1.223481342	7.687985682	4.554215589	5.08E-05	0.000981867	1.448498274
ENSG00000151834	GABRA2	0.60368529	1.519593336	3.503538471	4.554176111	5.08E-05	0.000981867	1.448379531
ENSG00000007080	CCDC124	-0.33392986	-1.260442111	6.719004629	-4.551846011	5.12E-05	0.000987876	1.441371577
ENSG00000142279	WTIP	-0.338139088	-1.264124965	6.576448317	-4.551418729	5.12E-05	0.000987876	1.440086607
ENSG00000164647	STEAP1	-0.568002691	-1.482469775	5.420197076	-4.551173304	5.13E-05	0.000987876	1.439348556
ENSG00000272047	GTF2H5	-0.364231372	-1.287195664	6.445556932	-4.550311087	5.14E-05	0.000988483	1.436755755
ENSG00000164683	HEY1	0.546760799	1.460802155	6.723660313	4.550288419	5.14E-05	0.000988483	1.436687592
ENSG00000112319	EYA4	1.033073796	2.046379613	4.849783448	4.549640768	5.15E-05	0.000988906	1.434740116
ENSG00000185052	SLC24A3	-0.421227849	-1.339066723	6.967189568	-4.549465144	5.15E-05	0.000988906	1.434212032
ENSG00000153317	ASAP1	0.255625912	1.193853583	8.402843045	4.548948042	5.16E-05	0.000989442	1.432657192
ENSG00000166839	ANKDD1A	-0.525781918	-1.439713671	6.265706307	-4.546833169	5.20E-05	0.000994889	1.426298669
ENSG00000101745	ANKRD12	0.335973414	1.262228772	7.879010348	4.546026201	5.21E-05	0.000996324	1.423872691
ENSG00000102910	LONP2	-0.287800844	-1.220777979	8.057267365	-4.544377234	5.24E-05	0.001000366	1.418915822
ENSG00000169855	ROBO1	0.344618982	1.269815578	7.133547155	4.538446987	5.33E-05	0.001017821	1.401093651
ENSG00000123159	GIPC1	-0.360504277	-1.283874583	6.465337456	-4.536307822	5.37E-05	0.001023501	1.394666526
ENSG00000082212	ME2	0.358168865	1.281797948	6.943551361	4.535727393	5.38E-05	0.001024263	1.392922781
ENSG00000148411	NACC2	-0.325559322	-1.253150182	6.290220959	-4.535215322	5.39E-05	0.001024809	1.391384456
ENSG00000132965	ALOX5AP	-0.575849055	-1.490554426	6.861934645	-4.533623112	5.41E-05	0.001028789	1.386601592
ENSG00000109381	ELF2	0.34624097	1.271244005	6.833386063	4.53271609	5.43E-05	0.001030598	1.3838772
ENSG00000173581	CCDC106	-0.309214377	-1.239032798	5.293173397	-4.531861048	5.44E-05	0.001032245	1.381309085
ENSG00000146701	MDH2	-0.271785502	-1.207301078	8.417812258	-4.530829772	5.46E-05	0.00103446	1.378211849
ENSG00000116039	ATP6V1B1	-0.287923459	-1.220881738	4.250209337	-4.529079694	5.49E-05	0.001038676	1.372956315
ENSG00000160877	NACC1	-0.406819765	-1.325760124	6.517093901	-4.528806702	5.49E-05	0.001038676	1.372136568
ENSG00000119844	AFTPH	0.271677245	1.207210488	6.652342539	4.528493815	5.50E-05	0.001038676	1.371197039
ENSG00000106009	BRAT1	-0.286730714	-1.219872794	5.119650381	-4.528164516	5.51E-05	0.001038676	1.370208252
ENSG00000010404	IDS	0.336577783	1.262757651	8.814487448	4.527451124	5.52E-05	0.001039207	1.368066221
ENSG00000150712	MTMR12	-0.232106076	-1.174548328	7.745832795	-4.527326538	5.52E-05	0.001039207	1.367692148
ENSG00000076716	GPC4	0.692977576	1.61661661	5.884683627	4.521590977	5.62E-05	0.001056702	1.35047439
ENSG00000044446	PHKA2	-0.271541734	-1.207097102	6.60423952	-4.518785746	5.67E-05	0.0010648	1.342055682
ENSG00000112851	ERBIN	0.287479791	1.220506342	7.925209064	4.517785397	5.68E-05	0.001066991	1.339053943
ENSG00000123595	RAB9A	-0.429701604	-1.346954954	6.547599391	-4.516462007	5.71E-05	0.001070255	1.335083166
ENSG00000170852	KBTBD2	0.287457253	1.220487275	6.67249818	4.515987277	5.72E-05	0.001070718	1.333658842
ENSG00000074410	CA12	0.680736028	1.602957337	5.256411612	4.511705597	5.79E-05	0.001083859	1.320814667
ENSG00000095321	CRAT	-0.332106501	-1.2588501	7.539966846	-4.507600731	5.87E-05	0.00109656	1.308504376
ENSG00000096968	JAK2	0.401588946	1.320961983	6.92374476	4.506669819	5.88E-05	0.001097402	1.305713094
ENSG00000182836	PLCXD3	0.43375666	1.350746235	3.035917531	4.506611239	5.88E-05	0.001097402	1.305537452
ENSG00000005469	CROT	0.38699769	1.307669255	5.567416208	4.50635156	5.89E-05	0.001097402	1.304758852
ENSG00000186073	C15orf41	0.329618496	1.256681016	6.033100855	4.504001299	5.93E-05	0.001104262	1.297712672
ENSG00000083814	ZNF671	-0.367771397	-1.29035801	5.118715845	-4.502983692	5.95E-05	0.001106601	1.294662191
ENSG00000177700	POLR2L	-0.529010801	-1.44293949	9.283832447	-4.502417486	5.96E-05	0.0011074	1.292964969
ENSG00000134013	LOXL2	-0.526320903	-1.440251642	7.905699743	-4.501058968	5.99E-05	0.001110917	1.288893026
ENSG00000160972	PPP1R16A	-0.310031592	-1.239734847	5.511906243	-4.499872458	6.01E-05	0.001113854	1.285336956
ENSG00000075292	ZNF638	0.284417949	1.217918799	8.203392396	4.499050122	6.02E-05	0.001115029	1.282872517
ENSG00000171033	PKIA	0.365618738	1.28843409	3.79181053	4.498868666	6.03E-05	0.001115029	1.282328734
ENSG00000136521	NDUFB5	-0.337522281	-1.263584619	8.692874659	-4.49736786	6.05E-05	0.001119065	1.277831413
ENSG00000168906	MAT2A	0.290618673	1.223164696	8.95212726	4.494264952	6.11E-05	0.001128686	1.268534692
ENSG00000154945	ANKRD40	-0.231319066	-1.173907771	8.773858701	-4.491827717	6.16E-05	0.001135358	1.261233801
ENSG00000034533	ASTE1	0.363803702	1.286814147	4.969103149	4.491525236	6.16E-05	0.001135358	1.260327784
ENSG00000173068	BNC2	-0.255678486	-1.19389709	6.878697903	-4.491366347	6.17E-05	0.001135358	1.259851876
ENSG00000109606	DHX15	0.238576971	1.179828342	7.659295879	4.488544308	6.22E-05	0.001144128	1.251400073
ENSG00000005486	RHBDD2	-0.314573749	-1.243644158	7.372988665	-4.487811967	6.24E-05	0.001145035	1.249207033
ENSG00000145730	PAM	-0.238850306	-1.180051895	8.035418731	-4.487630053	6.24E-05	0.001145035	1.248662297
ENSG00000149483	TMEM138	-0.346874415	-1.271802293	7.85910943	-4.48696321	6.25E-05	0.001146233	1.246665516
ENSG00000103423	DNAJA3	-0.246238609	-1.186110656	5.847842083	-4.483175234	6.33E-05	0.001158536	1.235324616
ENSG00000101596	SMCHD1	0.381631825	1.302814629	7.995504689	4.482744225	6.33E-05	0.001158566	1.234034398
ENSG00000108439	PNPO	-0.423919297	-1.341567177	5.51103521	-4.482512126	6.34E-05	0.001158566	1.233339631
ENSG00000140526	ABHD2	0.264154351	1.200931906	7.461473973	4.481901923	6.35E-05	0.001159579	1.231513092
ENSG00000131051	RBM39	0.314680092	1.243735833	9.232143887	4.481138264	6.37E-05	0.001161144	1.229227318
ENSG00000090266	NDUFB2	-0.288336723	-1.221231513	6.096821379	-4.479620478	6.40E-05	0.001165419	1.224684662
ENSG00000115392	FANCL	0.367158514	1.289809959	6.007778016	4.477376348	6.44E-05	0.001172335	1.217968973
ENSG00000171914	TLN2	-0.311318282	-1.240841018	8.145801812	-4.47406877	6.51E-05	0.001183166	1.208072763
ENSG00000184500	PROS1	0.401565583	1.320940591	6.931117888	4.473681913	6.51E-05	0.00118339	1.206915442
ENSG00000155744	FAM126B	0.388812288	1.309315054	6.767493421	4.466429156	6.66E-05	0.001208938	1.185223913
ENSG00000137673	MMP7	0.898521788	1.864154956	3.776101532	4.464967399	6.69E-05	0.001213181	1.180853427
ENSG00000005243	COPZ2	-0.312072852	-1.241490182	7.673364962	-4.462924976	6.73E-05	0.001218406	1.174747569
ENSG00000062716	VMP1	0.367565132	1.290173538	8.827436281	4.462924203	6.73E-05	0.001218406	1.174745259
ENSG00000228775	WEE2-AS1	0.587636354	1.502782638	3.898980053	4.462436853	6.74E-05	0.00121902	1.173288448
ENSG00000181852	RNF41	-0.30030765	-1.231406979	6.871291602	-4.459796682	6.80E-05	0.001227753	1.165397184
ENSG00000177058	SLC38A9	0.392839187	1.312974764	5.824091655	4.457522674	6.85E-05	0.00123429	1.158601532
ENSG00000161533	ACOX1	-0.381722351	-1.302896381	8.795161899	-4.45742676	6.85E-05	0.00123429	1.158314925
ENSG00000139428	MMAB	-0.388538443	-1.30906655	5.805928005	-4.45658518	6.87E-05	0.001236264	1.155800239
ENSG00000119242	CCDC92	-0.290548568	-1.223105261	8.016209935	-4.456224582	6.87E-05	0.001236409	1.154722799
ENSG00000256269	HMBS	-0.414218513	-1.332576644	5.059634529	-4.454851855	6.90E-05	0.001240417	1.150621445
ENSG00000095066	HOOK2	-0.448154005	-1.364293463	7.855981346	-4.452611136	6.95E-05	0.001247771	1.143927608
ENSG00000135424	ITGA7	-0.384315755	-1.305240587	8.55941659	-4.450865541	6.99E-05	0.001253255	1.138713624
ENSG00000177853	ZNF518A	0.411102716	1.329701776	6.635662339	4.450129469	7.00E-05	0.001254857	1.136515216
ENSG00000142655	PEX14	-0.304142769	-1.234684785	6.473928074	-4.447449374	7.06E-05	0.001262793	1.12851162
ENSG00000137944	KYAT3	0.403288106	1.322518686	7.096876834	4.447440617	7.06E-05	0.001262793	1.128485472
ENSG00000107290	SETX	0.202670565	1.150826674	8.213446639	4.446905149	7.07E-05	0.001263629	1.126886582
ENSG00000136950	ARPC5L	-0.281932482	-1.215822382	4.848611652	-4.444752207	7.12E-05	0.001270093	1.120458586
ENSG00000154269	ENPP3	-0.335559183	-1.261866408	4.217097143	-4.444608105	7.12E-05	0.001270093	1.120028379
ENSG00000003436	TFPI	0.500427516	1.4146327	6.461701081	4.443450552	7.15E-05	0.001272334	1.116572741
ENSG00000174915	PTDSS2	-0.274658336	-1.209707568	5.893088814	-4.443396696	7.15E-05	0.001272334	1.116411973
ENSG00000007520	TSR3	-0.331859306	-1.258634424	6.867225639	-4.441690632	7.19E-05	0.001277779	1.111319408
ENSG00000106686	SPATA6L	0.425570926	1.343103912	4.319515356	4.440930122	7.21E-05	0.001279518	1.109049503
ENSG00000149547	EI24	-0.275988185	-1.210823168	7.420747598	-4.440172747	7.22E-05	0.001281249	1.106789079
ENSG00000104381	GDAP1	0.33555278	1.261860808	5.156046499	4.43630202	7.31E-05	0.001295335	1.095238614
ENSG00000136536	Mar-07	0.346074758	1.271097554	9.032270063	4.434869968	7.34E-05	0.001299094	1.090966105
ENSG00000163565	IFI16	0.327935039	1.255215471	7.835542197	4.434429066	7.35E-05	0.001299094	1.089650768
ENSG00000188525		-0.893354131	-1.857489597	3.933065053	-4.434407847	7.35E-05	0.001299094	1.089587469
ENSG00000151718	WWC2	-0.315534745	-1.24447284	7.578579631	-4.432953868	7.38E-05	0.001303257	1.085250137
ENSG00000127952	STYXL1	0.414685433	1.333007994	4.877893683	4.432728365	7.39E-05	0.001303257	1.084577486
ENSG00000144802	NFKBIZ	0.51558669	1.429575376	5.618387947	4.432418088	7.40E-05	0.001303257	1.083651981
ENSG00000182774	RPS17	0.236220771	1.177903027	11.49297412	4.432030206	7.41E-05	0.001303545	1.082495022
ENSG00000189306	RRP7A	-0.642979243	-1.561550518	5.94180593	-4.429305191	7.47E-05	0.001313243	1.074367865
ENSG00000131203	IDO1	-1.251676428	-2.38117958	3.973620771	-4.428864917	7.48E-05	0.001313748	1.073054931
ENSG00000162413	KLHL21	-0.258588983	-1.196308092	5.821197008	-4.423305009	7.61E-05	0.001333515	1.056478428
ENSG00000197265	GTF2E2	-0.242235957	-1.182824439	7.087238491	-4.423255632	7.61E-05	0.001333515	1.056331242
ENSG00000158258	CLSTN2	-0.617890354	-1.534629459	8.564599329	-4.423064526	7.61E-05	0.001333515	1.055761595
ENSG00000123636	BAZ2B	0.267208045	1.203476562	7.990648375	4.420912098	7.66E-05	0.001341073	1.049346183
ENSG00000135090	TAOK3	0.228103984	1.1712946	8.065252064	4.420192351	7.68E-05	0.001342746	1.047201171
ENSG00000092964	DPYSL2	0.269497225	1.205387681	9.284481293	4.418352034	7.72E-05	0.001349063	1.041717106
ENSG00000163884	KLF15	-0.464798617	-1.380124691	6.120248707	-4.417396017	7.75E-05	0.00135173	1.038868513
ENSG00000128512	DOCK4	0.344549561	1.269754478	7.566126267	4.415784611	7.78E-05	0.001357135	1.034067536
ENSG00000119812	FAM98A	-0.339688606	-1.26548342	7.819078452	-4.41493504	7.81E-05	0.001359375	1.031536578
ENSG00000162144	CYB561A3	-0.419585043	-1.337542787	6.709274892	-4.414481685	7.82E-05	0.001359963	1.030186052
ENSG00000119669	IRF2BPL	-0.322125122	-1.250170722	6.23488245	-4.413503797	7.84E-05	0.001362748	1.027273118
ENSG00000156265	MAP3K7CL	0.514902503	1.428897571	5.128242689	4.412302568	7.87E-05	0.001366477	1.02369518
ENSG00000118965	WDR35	0.392692528	1.312841299	5.489708714	4.411094263	7.90E-05	0.001370246	1.020096486
ENSG00000184058	TBX1	-0.336363999	-1.262570545	4.756084017	-4.41036751	7.92E-05	0.001371625	1.017932151
ENSG00000165288	BRWD3	0.26130643	1.198563571	6.69519077	4.410144244	7.92E-05	0.001371625	1.017267268
ENSG00000036530	CYP46A1	-0.307734884	-1.237762814	4.918552918	-4.408929842	7.95E-05	0.001375438	1.013650992
ENSG00000163697	APBB2	-0.288335365	-1.221230364	9.505028232	-4.406060166	8.02E-05	0.001386294	1.005106886
ENSG00000229605	RPL21P93	0.342495923	1.267948302	7.026770365	4.404555513	8.06E-05	0.001391389	1.000627688
ENSG00000257923	CUX1	-0.211446555	-1.157848548	6.898502685	-4.404028768	8.07E-05	0.001392315	0.999059742
ENSG00000173575	CHD2	0.258337247	1.196099367	7.930555328	4.403696189	8.08E-05	0.001392412	0.998069794
ENSG00000187678	SPRY4	-0.529505756	-1.443434613	6.746917373	-4.403010166	8.10E-05	0.001394023	0.996027872
ENSG00000196110	ZNF699	0.357496849	1.281201017	4.857183401	4.402565741	8.11E-05	0.001394601	0.994705111
ENSG00000168936	TMEM129	-0.319498476	-1.247896667	5.939996057	-4.398042995	8.22E-05	0.001412766	0.981246364
ENSG00000188991	SLC15A5	-0.49011399	-1.404555848	3.314380879	-4.394951947	8.30E-05	0.001423989	0.972050654
ENSG00000185201	IFITM2	0.376977605	1.298618444	9.696792868	4.394848571	8.30E-05	0.001423989	0.971743154
ENSG00000198722	UNC13B	-0.267943992	-1.204090636	6.652241294	-4.393160869	8.35E-05	0.001429442	0.96672326
ENSG00000187257	RSBN1L	0.360901768	1.284228364	6.180436955	4.392745104	8.36E-05	0.001429442	0.965486709
ENSG00000163812	ZDHHC3	-0.266794809	-1.203131896	7.895601292	-4.392471077	8.36E-05	0.001429442	0.964671728
ENSG00000091436	MAP3K20	-0.344975471	-1.270129388	8.228796783	-4.392371949	8.37E-05	0.001429442	0.964376918
ENSG00000162444	RBP7	0.473636285	1.388605014	9.305685127	4.39014113	8.42E-05	0.001437578	0.957742945
ENSG00000064933	PMS1	0.324642059	1.252353684	6.298811667	4.389908751	8.43E-05	0.001437578	0.957051962
ENSG00000158445	KCNB1	-0.485994071	-1.400550565	6.699496418	-4.388567214	8.46E-05	0.001442151	0.953063125
ENSG00000187398	LUZP2	-0.550700223	-1.464796473	4.817369825	-4.386729712	8.51E-05	0.001448944	0.947600269
ENSG00000134153	EMC7	-0.238885074	-1.180080334	7.396988145	-4.386189187	8.53E-05	0.001449986	0.945993445
ENSG00000070404	FSTL3	-0.62822917	-1.545666607	6.864365648	-4.384518468	8.57E-05	0.001456071	0.941027288
ENSG00000106688	SLC1A1	0.579068037	1.493883906	5.000027655	4.384144815	8.58E-05	0.001456375	0.939916703
ENSG00000105639	JAK3	0.544855411	1.458874126	4.652559744	4.381816847	8.64E-05	0.001465441	0.932998133
ENSG00000023041	ZDHHC6	0.3081508	1.238119701	7.01208441	4.38121934	8.66E-05	0.001466756	0.931222579
ENSG00000164850	GPER1	-0.295995423	-1.227731789	6.172563616	-4.376188206	8.79E-05	0.001488174	0.916275208
ENSG00000109920	FNBP4	0.252796856	1.191514787	8.058190327	4.374553555	8.84E-05	0.001493822	0.911419927
ENSG00000011201	ANOS1	-0.554166457	-1.46832004	5.908552018	-4.37434401	8.84E-05	0.001493822	0.910797574
ENSG00000061987	MON2	0.225290089	1.169012284	7.835558794	4.372782584	8.88E-05	0.001499593	0.906160427
ENSG00000164708	PGAM2	-0.390279231	-1.310647053	5.35478021	-4.370719704	8.94E-05	0.001507702	0.900034895
ENSG00000197020	ZNF100	0.535588265	1.449533088	5.50172595	4.370141835	8.96E-05	0.00150897	0.89831914
ENSG00000110090	CPT1A	0.279501466	1.213775383	7.229858357	4.369217635	8.98E-05	0.001511845	0.895575248
ENSG00000204138	PHACTR4	0.207700588	1.154846087	7.695781745	4.368248571	9.01E-05	0.001513627	0.892698365
ENSG00000126524	SBDS	-0.262371074	-1.199448383	8.694901119	-4.368227546	9.01E-05	0.001513627	0.892635949
ENSG00000175445	LPL	-0.292889834	-1.225091779	11.03405404	-4.367191542	9.04E-05	0.001517034	0.88956058
ENSG00000171067	C11orf24	-0.340124034	-1.265865421	6.582591208	-4.365192439	9.09E-05	0.001524945	0.883626946
ENSG00000132122	SPATA6	0.324238928	1.252003789	6.929368532	4.364335209	9.12E-05	0.001527542	0.881082839
ENSG00000107719	PALD1	-0.346206736	-1.271213839	4.959234437	-4.360953657	9.21E-05	0.001542026	0.871048623
ENSG00000137462	TLR2	0.670784413	1.591938291	5.00019874	4.359741539	9.25E-05	0.001546335	0.867452491
ENSG00000117226	GBP3	0.665421385	1.586031457	6.114901452	4.357836839	9.30E-05	0.001553949	0.861802269
ENSG00000272674	PCDHB16	0.620410586	1.537312633	5.691682245	4.355489782	9.37E-05	0.001563719	0.854840955
ENSG00000242247	ARFGAP3	0.311754508	1.241216266	7.045687942	4.354460531	9.40E-05	0.001567212	0.851788618
ENSG00000119943	PYROXD2	-0.323902945	-1.251712249	6.130120493	-4.353511834	9.42E-05	0.001570327	0.848975388
ENSG00000104979	C19orf53	-0.321748413	-1.249844327	7.352311284	-4.353002579	9.44E-05	0.001571332	0.847465346
ENSG00000130066	SAT1	0.489110388	1.403579117	8.446954122	4.352468305	9.45E-05	0.00157246	0.845881183
ENSG00000188177	ZC3H6	0.355235617	1.279194479	7.744460413	4.349814837	9.53E-05	0.001583631	0.838014418
ENSG00000141295	SCRN2	-0.28732816	-1.22037807	6.280957799	-4.34955732	9.54E-05	0.001583631	0.83725104
ENSG00000038219	BOD1L1	0.295313705	1.227151784	7.115760894	4.348719423	9.56E-05	0.001586245	0.834767304
ENSG00000111605	CPSF6	0.219155754	1.1640522	7.814501733	4.348082228	9.58E-05	0.00158717	0.832878608
ENSG00000134242	PTPN22	0.541317552	1.455300975	4.360891154	4.347931472	9.59E-05	0.00158717	0.832431769
ENSG00000075539	FRYL	0.337685447	1.263727536	7.854420976	4.346525007	9.63E-05	0.001592563	0.828263272
ENSG00000139496	NUP58	0.245460822	1.185471371	6.630728247	4.345449992	9.66E-05	0.001595135	0.82507744
ENSG00000150907	FOXO1	-0.270485366	-1.206213566	7.252406579	-4.345401657	9.66E-05	0.001595135	0.824934204
ENSG00000162496	DHRS3	-0.26807884	-1.204203186	8.855192148	-4.342257074	9.75E-05	0.001607686	0.815616723
ENSG00000107372	ZFAND5	0.319619018	1.248000937	8.145621811	4.342246129	9.75E-05	0.001607686	0.815584296
ENSG00000185122	HSF1	-0.221966802	-1.166322531	6.3738321	-4.341835186	9.77E-05	0.001608245	0.814366829
ENSG00000130595	TNNT3	-0.50609782	-1.42020365	6.128709236	-4.339424492	9.84E-05	0.001617553	0.807225663
ENSG00000198668	CALM1	-0.215028262	-1.160726652	8.199515862	-4.339355806	9.84E-05	0.001617553	0.807022218
ENSG00000125901	MRPS26	-0.31140123	-1.240912362	5.886318196	-4.338154511	9.88E-05	0.001622038	0.80346416
ENSG00000117569	PTBP2	0.281266964	1.21526165	7.486905223	4.336599616	9.92E-05	0.001627423	0.798859286
ENSG00000106554	CHCHD3	-0.39270417	-1.312851893	7.749219204	-4.336479234	9.93E-05	0.001627423	0.798502796
ENSG00000133858	ZFC3H1	0.227734362	1.17099455	7.745911682	4.33294234	0.000100362	0.001643639	0.788030362
ENSG00000100284	TOM1	-0.279742865	-1.213978495	7.44954766	-4.330917695	0.000100986	0.001652355	0.782036875
ENSG00000077782	FGFR1	-0.255272527	-1.193561187	7.976813943	-4.330588747	0.000101088	0.001652526	0.78106319
ENSG00000133318	RTN3	-0.266393672	-1.202797415	6.587239518	-4.330221777	0.000101201	0.00165289	0.779976992
ENSG00000197291	RAMP2-AS1	0.515774956	1.429761942	7.046040398	4.327193194	0.000102143	0.001666766	0.77101386
ENSG00000116106	EPHA4	0.690852528	1.614237134	6.615871158	4.326517387	0.000102354	0.001668212	0.769014094
ENSG00000172638	EFEMP2	-0.249062616	-1.188434685	8.162559022	-4.326320775	0.000102416	0.001668212	0.768432322
ENSG00000018280	SLC11A1	0.878620477	1.838616353	5.40354942	4.321811838	0.000103837	0.001689847	0.75509296
ENSG00000047634	SCML1	0.476488278	1.391352794	6.219696277	4.319690993	0.000104512	0.00169931	0.748820246
ENSG00000087253	LPCAT2	0.319824894	1.248179043	6.991064815	4.319049691	0.000104717	0.001701117	0.746923709
ENSG00000125656	CLPP	-0.288020858	-1.220964165	5.826761076	-4.315843096	0.000105749	0.001716329	0.737442219
ENSG00000178722	C5orf64	-0.516301793	-1.430284152	3.799081576	-4.315372028	0.000105901	0.001717262	0.736049536
ENSG00000127081	ZNF484	0.439345705	1.355989216	6.11721704	4.314479122	0.00010619	0.001720414	0.733409858
ENSG00000119707	RBM25	0.241205506	1.181979903	8.617010339	4.312545975	0.000106819	0.001729058	0.727695587
ENSG00000137575	SDCBP	0.215019382	1.160719508	9.490389162	4.311017589	0.000107319	0.001734697	0.723178392
ENSG00000173156	RHOD	-0.37524817	-1.297062654	5.995214794	-4.310895568	0.000107359	0.001734697	0.722817778
ENSG00000058056	USP13	0.335725342	1.26201175	6.835342125	4.307505022	0.000108477	0.001751192	0.712798978
ENSG00000174799	CEP135	0.47756921	1.392395648	5.383731541	4.306344368	0.000108862	0.001755845	0.709369961
ENSG00000136848	DAB2IP	-0.349386303	-1.274018567	6.674719858	-4.303254437	0.000109894	0.001770913	0.700242688
ENSG00000178695	KCTD12	0.381417129	1.302620764	8.266300394	4.302154432	0.000110263	0.001775291	0.696993954
ENSG00000157106	SMG1	0.254052065	1.192551909	7.992319752	4.300668903	0.000110765	0.001781644	0.692607083
ENSG00000075223	SEMA3C	-0.459347148	-1.374919495	9.13871749	-4.300402468	0.000110855	0.001781644	0.69182034
ENSG00000102038	SMARCA1	0.350365381	1.274883467	8.024880001	4.299901174	0.000111025	0.00178279	0.690340133
ENSG00000151491	EPS8	0.24434447	1.184554412	9.19736717	4.29913431	0.000111285	0.001785386	0.688075875
ENSG00000143878	RHOB	0.332509469	1.259201766	9.024345685	4.297286454	0.000111914	0.001793895	0.68262044
ENSG00000105852	PON3	0.394196411	1.314210534	5.09737399	4.296240536	0.000112272	0.001798039	0.679532932
ENSG00000120324	PCDHB10	0.578437219	1.493230849	4.849911738	4.29578001	0.00011243	0.001798977	0.678173562
ENSG00000101251	SEL1L2	-0.380368052	-1.301673889	3.543829787	-4.291929195	0.000113759	0.001818634	0.666808794
ENSG00000128917	DLL4	-0.430476807	-1.347678908	6.320779402	-4.289112246	0.000114741	0.001831339	0.658497492
ENSG00000170522	ELOVL6	-0.934537885	-1.911278329	5.544151522	-4.289069062	0.000114756	0.001831339	0.658370095
ENSG00000082258	CCNT2	0.230210728	1.173006273	7.603185588	4.288619204	0.000114913	0.001832239	0.657042987
ENSG00000008869	HEATR5B	0.238906809	1.180098112	6.722947406	4.287975671	0.000115139	0.001834134	0.655144611
ENSG00000163755	HPS3	0.30114362	1.232120725	7.608949467	4.287703578	0.000115235	0.001834134	0.654341985
ENSG00000184254	ALDH1A3	0.696913212	1.621032721	5.968735405	4.285065691	0.000116165	0.001847327	0.646561628
ENSG00000100568	VTI1B	-0.275397887	-1.210327845	8.903697165	-4.28466516	0.000116307	0.001847962	0.645380421
ENSG00000175416	CLTB	-0.322930347	-1.250868687	7.445004582	-4.28395638	0.000116559	0.001848202	0.643290252
ENSG00000110514	MADD	0.25346385	1.192065781	6.79506318	4.283765231	0.000116627	0.001848202	0.642726582
ENSG00000032389	EIPR1	-0.389085194	-1.309562753	5.135045425	-4.283760833	0.000116629	0.001848202	0.642713613
ENSG00000113593	PPWD1	0.353288063	1.277468806	6.983750582	4.280161455	0.000117916	0.001866963	0.632101215
ENSG00000078967	UBE2D4	-0.273157273	-1.208449574	7.648132082	-4.279748057	0.000118064	0.00186758	0.630882555
ENSG00000179523	EIF3J-DT	0.315989603	1.244865264	6.411767877	4.279480072	0.000118161	0.00186758	0.630092582
ENSG00000228794	LINC01128	-0.538632303	-1.452594782	6.119479971	-4.278862343	0.000118384	0.001869469	0.628271687
ENSG00000198039	ZNF273	0.514184169	1.428186285	5.192120348	4.277135998	0.000119008	0.001877696	0.623183393
ENSG00000160685	ZBTB7B	-0.27020581	-1.205979856	6.309200498	-4.276150421	0.000119366	0.001880489	0.620278789
ENSG00000143416	SELENBP1	-0.300086729	-1.231218427	8.982388774	-4.276077237	0.000119393	0.001880489	0.620063117
ENSG00000164073	MFSD8	0.327765549	1.255068015	6.406478163	4.2735707	0.000120308	0.001893263	0.612677189
ENSG00000075618	FSCN1	-0.478057288	-1.392866789	6.473930509	-4.270096999	0.000121589	0.001911748	0.602443881
ENSG00000002746	HECW1	-0.363591642	-1.286625014	2.773323117	-4.269353377	0.000121864	0.001914422	0.600253597
ENSG00000137845	ADAM10	0.251821094	1.190709183	7.514428935	4.268260004	0.000122271	0.001919145	0.597033398
ENSG00000172262	ZNF131	0.350804752	1.27527179	6.503536412	4.267849893	0.000122424	0.00191988	0.595825614
ENSG00000090263	MRPS33	-0.39866541	-1.318287842	5.040532899	-4.263739774	0.000123966	0.001942384	0.583723519
ENSG00000101335	MYL9	-0.242150728	-1.182754564	9.340251689	-4.263111002	0.000124204	0.001943177	0.581872489
ENSG00000106034	CPED1	-0.317858338	-1.246478793	8.536099036	-4.262975535	0.000124255	0.001943177	0.581473704
ENSG00000137693	YAP1	-0.261948427	-1.199097048	8.991351621	-4.262754715	0.000124338	0.001943177	0.580823667
ENSG00000196365	LONP1	-0.335975281	-1.262230405	5.724764793	-4.260066535	0.00012536	0.001957459	0.572911309
ENSG00000121310	ECHDC2	0.437544787	1.354297589	7.246044097	4.25890008	0.000125806	0.001961899	0.569478534
ENSG00000150681	RGS18	0.98303584	1.976620407	4.748870894	4.258626332	0.000125911	0.001961899	0.568672965
ENSG00000198792	TMEM184B	-0.325452266	-1.253057194	7.824071131	-4.258474004	0.00012597	0.001961899	0.568224711
ENSG00000242600	MBL1P	0.58512923	1.500173362	3.08371565	4.254965377	0.000127322	0.001981262	0.557901514
ENSG00000164951	PDP1	0.238884796	1.180080107	6.834193081	4.252687555	0.000128208	0.001993332	0.551201256
ENSG00000187446	CHP1	-0.303476659	-1.234114848	9.858062789	-4.25182127	0.000128546	0.00199688	0.548653397
ENSG00000104763	ASAH1	-0.360669724	-1.284021825	10.37153099	-4.251518034	0.000128665	0.001997011	0.547761584
ENSG00000030066	NUP160	0.218388245	1.163433092	6.72943428	4.249927894	0.000129289	0.002003994	0.543085376
ENSG00000204237	OXLD1	-0.268669199	-1.204696054	5.885946795	-4.249606296	0.000129416	0.002003994	0.542139712
ENSG00000164530	PI16	-0.805765899	-1.748073565	5.512793149	-4.24941076	0.000129493	0.002003994	0.54156475
ENSG00000127418	FGFRL1	-0.352416371	-1.276697179	6.576174155	-4.249246368	0.000129558	0.002003994	0.541081369
ENSG00000107249	GLIS3	0.371140183	1.293374599	4.629715532	4.248210063	0.000129967	0.002008607	0.538034366
ENSG00000102189	EEA1	-0.216179397	-1.161653173	8.07358467	-4.24718503	0.000130373	0.002010399	0.535020766
ENSG00000163960	UBXN7	0.249186874	1.188537047	7.349249122	4.247182286	0.000130374	0.002010399	0.535012701
ENSG00000159307	SCUBE1	-0.497069351	-1.411343686	5.022452452	-4.247076517	0.000130416	0.002010399	0.534701754
ENSG00000171223	JUNB	0.812695775	1.756490501	7.418695076	4.246137942	0.000130789	0.00201406	0.531942594
ENSG00000160908	ZNF394	0.24046032	1.18136954	5.838331054	4.245919328	0.000130876	0.00201406	0.53129996
ENSG00000165152	TMEM246	-0.316226146	-1.245069388	4.324500847	-4.245300372	0.000131122	0.002016143	0.529480548
ENSG00000142871	CCN1	0.719966979	1.647144334	7.261486355	4.244855131	0.0001313	0.002017163	0.528171831
ENSG00000182782	HCAR2	-0.480334068	-1.395066668	7.653157956	-4.243233368	0.000131949	0.00202542	0.523405316
ENSG00000100206	DMC1	0.38372953	1.304710323	2.669206782	4.242555102	0.000132222	0.002027883	0.52141202
ENSG00000107874	CUEDC2	-0.253851539	-1.192386163	5.976458652	-4.239453395	0.000133475	0.002045369	0.512298159
ENSG00000186017	ZNF566	0.488986254	1.403458353	5.507206679	4.238147566	0.000134006	0.002051191	0.508461913
ENSG00000149289	ZC3H12C	0.436206434	1.353041823	6.269468412	4.237962546	0.000134081	0.002051191	0.507918397
ENSG00000101542	CDH20	-0.668522282	-1.589444103	5.856381988	-4.237068699	0.000134446	0.002055036	0.505292752
ENSG00000079999	KEAP1	-0.272544683	-1.207936556	7.051041855	-4.236188447	0.000134806	0.002058215	0.502707236
ENSG00000179023	KLHDC7A	-0.435517749	-1.352396088	4.509986467	-4.236005573	0.000134881	0.002058215	0.502170115
ENSG00000070501	POLB	0.332817248	1.259470427	5.747706473	4.234758598	0.000135393	0.002064292	0.498507834
ENSG00000181991	MRPS11	-0.368221498	-1.290760647	7.28937977	-4.233838788	0.000135772	0.002067958	0.495806662
ENSG00000147257	GPC3	-0.525697954	-1.439629882	8.680451251	-4.233621553	0.000135862	0.002067958	0.495168748
ENSG00000017260	ATP2C1	-0.235534251	-1.177342644	7.366826521	-4.232607755	0.000136281	0.002071075	0.492191868
ENSG00000160336	ZNF761	0.292894882	1.225096065	6.144083171	4.232573504	0.000136296	0.002071075	0.4920913
ENSG00000160593	JAML	0.950789039	1.932929526	6.765559017	4.232213117	0.000136445	0.002071606	0.491033137
ENSG00000134817	APLNR	-0.630520519	-1.54812345	7.202818728	-4.230543069	0.000137139	0.002080086	0.486129994
ENSG00000126602	TRAP1	-0.234385785	-1.176405786	7.441463684	-4.230317663	0.000137233	0.002080086	0.485468272
ENSG00000105197	TIMM50	-0.300945037	-1.231951139	7.141481814	-4.227259362	0.000138514	0.00209775	0.476491309
ENSG00000009790	TRAF3IP3	0.621938945	1.53894209	4.969457907	4.226517432	0.000138827	0.002100727	0.474313893
ENSG00000099330	OCEL1	-0.414263097	-1.332617826	5.407097627	-4.225577776	0.000139224	0.002104974	0.471556392
ENSG00000130766	SESN2	-0.310789508	-1.24038631	5.123693526	-4.220484257	0.000141394	0.002136008	0.456612891
ENSG00000170006	TMEM154	0.941456363	1.920465921	4.946961821	4.218776025	0.00014213	0.002145328	0.451602703
ENSG00000226085	UQCRFS1P1	-0.705145121	-1.630308649	5.930280289	-4.215581588	0.000143515	0.002164432	0.442235512
ENSG00000185989	RASA3	-0.337832977	-1.263856772	8.113373061	-4.215259962	0.000143655	0.002164743	0.441292538
ENSG00000143443	C1orf56	-0.322569227	-1.250555622	5.165711086	-4.214021066	0.000144196	0.002168288	0.437660464
ENSG00000169727	GPS1	-0.23994295	-1.180945961	7.519371567	-4.213944345	0.00014423	0.002168288	0.437435556
ENSG00000178852	EFCAB13	0.463861155	1.379228178	4.804371663	4.213899841	0.000144249	0.002168288	0.43730509
ENSG00000196586	MYO6	0.345114231	1.270251555	7.411514107	4.212550574	0.000144841	0.00217538	0.433349931
ENSG00000158856	DMTN	-0.462352162	-1.377786323	6.966356501	-4.212245671	0.000144975	0.00217559	0.43245622
ENSG00000166900	STX3	0.490477354	1.404909651	6.549704373	4.211170164	0.000145449	0.002180896	0.429303959
ENSG00000035403	VCL	-0.234848766	-1.176783371	8.420189515	-4.210473738	0.000145757	0.002183703	0.427262923
ENSG00000197776	KLHDC1	0.404280529	1.323428752	6.575425537	4.209131471	0.000146352	0.002190764	0.42332945
ENSG00000153214	TMEM87B	0.316986941	1.24572614	6.342273076	4.208865222	0.00014647	0.002190764	0.42254927
ENSG00000181192	DHTKD1	-0.222641504	-1.166868111	6.019047473	-4.207812014	0.000146939	0.002195962	0.419463272
ENSG00000127507	ADGRE2	0.818160968	1.763157029	5.153549508	4.207146673	0.000147236	0.002197583	0.417513903
ENSG00000122378	PRXL2A	-0.257917328	-1.195751273	9.460488618	-4.207025429	0.00014729	0.002197583	0.417158685
ENSG00000242086	MUC20-OT1	0.675565539	1.597222764	6.001363255	4.206331317	0.000147601	0.002199451	0.415125167
ENSG00000162607	USP1	0.314928241	1.243949778	6.19850498	4.206202769	0.000147658	0.002199451	0.414748578
ENSG00000123983	ACSL3	-0.278516748	-1.212947197	7.521762456	-4.20537545	0.000148029	0.002203166	0.412324991
ENSG00000133739	LRRCC1	0.46816211	1.383346061	6.127979635	4.203734226	0.000148768	0.002212345	0.407517635
ENSG00000143622	RIT1	0.285584396	1.218903908	6.296723595	4.202073494	0.000149519	0.002221693	0.402653841
ENSG00000188643	S100A16	-0.264004926	-1.200807528	6.939240137	-4.201655108	0.000149709	0.00222269	0.401428623
ENSG00000185246	PRPF39	0.287387182	1.220427998	6.322830937	4.200213712	0.000150365	0.002230599	0.397207929
ENSG00000139083	ETV6	0.299237751	1.230494109	7.407988678	4.198581971	0.000151111	0.002239829	0.39243051
ENSG00000115966	ATF2	0.194240386	1.144121594	8.476036668	4.197852256	0.000151446	0.002242955	0.390294267
ENSG00000187778	MCRS1	-0.238801619	-1.180012072	6.230364657	-4.196698743	0.000151976	0.002248974	0.386917633
ENSG00000018189	RUFY3	0.255115856	1.193431578	7.011548457	4.194753428	0.000152875	0.002258404	0.381223968
ENSG00000087245	MMP2	0.464073124	1.379430838	8.875792864	4.194647038	0.000152924	0.002258404	0.380912607
ENSG00000115286	NDUFS7	-0.327716749	-1.255025562	6.344553154	-4.194511038	0.000152987	0.002258404	0.380514596
ENSG00000130414	NDUFA10	-0.245519412	-1.185519515	7.072694196	-4.193513924	0.000153451	0.002263396	0.377596622
ENSG00000101247	NDUFAF5	-0.394070432	-1.314095779	5.102002675	-4.192235566	0.000154046	0.002270334	0.373855986
ENSG00000114978	MOB1A	0.327451665	1.254794982	8.361094434	4.191773076	0.000154262	0.00227167	0.372502786
ENSG00000087206	UIMC1	0.265917138	1.202400186	6.55390939	4.191159936	0.000154549	0.002274046	0.370708882
ENSG00000106305	AIMP2	-0.305150911	-1.235547873	6.480194833	-4.190631052	0.000154797	0.002275845	0.369161573
ENSG00000222439	RNU6-994P	-0.729037546	-1.657532945	4.903484634	-4.189906241	0.000155138	0.002279	0.367041173
ENSG00000146247	PHIP	0.233308044	1.1755273	7.470743714	4.186242798	0.000156869	0.002302571	0.356326027
ENSG00000172795	DCP2	0.250854546	1.189911722	6.230755422	4.182340943	0.000158734	0.002328061	0.34491738
ENSG00000039123	MTREX	0.237130875	1.178646325	8.011805356	4.180528992	0.000159608	0.002338978	0.339620757
ENSG00000113441	LNPEP	-0.233033534	-1.175303647	8.684229206	-4.180152175	0.00015979	0.002339755	0.338519368
ENSG00000140990	NDUFB10	-0.28711901	-1.220201162	6.384025294	-4.179880271	0.000159922	0.002339791	0.337724649
ENSG00000108559	NUP88	-0.269467487	-1.205362834	6.433038956	-4.176545926	0.000161544	0.002361626	0.327980621
ENSG00000128309	MPST	-0.250489803	-1.189610926	5.674011782	-4.175461761	0.000162076	0.002367479	0.32481297
ENSG00000161999	JMJD8	-0.271925665	-1.207418377	7.345031772	-4.173783284	0.000162901	0.00237638	0.319909496
ENSG00000241058	NSUN6	0.479838456	1.3945875	5.740761348	4.17368977	0.000162947	0.00237638	0.319636325
ENSG00000173421	CCDC36	-0.345884655	-1.270930073	6.359185891	-4.172741811	0.000163415	0.002381291	0.316867324
ENSG00000184924	PTRHD1	-0.355218036	-1.279178891	6.057624418	-4.171835694	0.000163864	0.002385911	0.314220763
ENSG00000140678	ITGAX	1.029448829	2.04124426	6.762988065	4.164854988	0.000167362	0.002434886	0.293838932
ENSG00000214013	GANC	0.27077933	1.20645937	7.396530183	4.163755303	0.00016792	0.002441038	0.290629307
ENSG00000265491	RNF115	0.216725724	1.162093157	7.917887045	4.163047214	0.00016828	0.00244375	0.288562793
ENSG00000058668	ATP2B4	-0.285029895	-1.218435511	9.946179706	-4.162857926	0.000168376	0.00244375	0.28801039
ENSG00000188559	RALGAPA2	0.354806801	1.278814317	8.185417899	4.160516791	0.000169573	0.002459144	0.281178993
ENSG00000160352	ZNF714	0.321515863	1.249642879	4.962737339	4.158686858	0.000170514	0.002470684	0.275840285
ENSG00000125676	THOC2	0.200994444	1.149490421	7.742887289	4.158439483	0.000170641	0.002470684	0.275118651
ENSG00000125378	BMP4	-0.398632796	-1.31825804	5.975323404	-4.157384784	0.000171186	0.002476596	0.272042107
ENSG00000188313	PLSCR1	0.42565778	1.343184773	6.360120195	4.156852499	0.000171462	0.002478605	0.270489551
ENSG00000196839	ADA	0.368671803	1.291163591	5.590832262	4.156324474	0.000171736	0.002480585	0.268949493
ENSG00000123472	ATPAF1	-0.304631805	-1.235103382	5.764062742	-4.154579838	0.000172644	0.002491715	0.263861548
ENSG00000135655	USP15	0.360435293	1.283813194	7.504091042	4.151991518	0.000174	0.002509286	0.256314624
ENSG00000166228	PCBD1	-0.298061543	-1.229491314	7.945385846	-4.150838991	0.000174607	0.002516038	0.252954703
ENSG00000162909	CAPN2	0.260722647	1.198078672	9.59244335	4.149911121	0.000175097	0.002520994	0.250249974
ENSG00000066827	ZFAT	-0.354864638	-1.278865585	5.114527153	-4.149661764	0.000175229	0.002520994	0.249523138
ENSG00000159792	PSKH1	-0.261341272	-1.198592517	5.791705872	-4.148624457	0.00017578	0.002526901	0.246499742
ENSG00000071889	FAM3A	-0.272478785	-1.207881383	6.382168133	-4.147844969	0.000176194	0.002530559	0.244227988
ENSG00000102683	SGCG	-0.372887025	-1.29494159	6.445763756	-4.147608839	0.00017632	0.002530559	0.243539838
ENSG00000078124	ACER3	-0.349108972	-1.273773684	7.079666217	-4.147308172	0.00017648	0.002530559	0.24266363
ENSG00000115594	IL1R1	0.399237074	1.318810313	8.410861703	4.147096688	0.000176593	0.002530559	0.242047337
ENSG00000128016	ZFP36	0.674525797	1.59607207	7.464074315	4.144893176	0.000177772	0.002545446	0.235626695
ENSG00000116977	LGALS8	-0.228586126	-1.171686107	8.177436225	-4.144465808	0.000178002	0.002546721	0.234381572
ENSG00000181031	RPH3AL	-0.315914042	-1.244800066	5.451813087	-4.144122822	0.000178186	0.002547349	0.233382329
ENSG00000134352	IL6ST	0.281505337	1.215462461	10.04291667	4.142101985	0.000179277	0.002560924	0.227495528
ENSG00000112246	SIM1	-0.629623056	-1.547160702	6.256423228	-4.141314749	0.000179704	0.002564997	0.225202564
ENSG00000104691	UBXN8	-0.356304213	-1.280142322	5.722472786	-4.140514329	0.000180139	0.00256918	0.222871369
ENSG00000169035	KLK7	-0.263901398	-1.20072136	3.003980329	-4.139565261	0.000180656	0.002574526	0.220107466
ENSG00000122035	RASL11A	0.350760128	1.275232345	5.62436676	4.138089869	0.000181463	0.002583988	0.215811266
ENSG00000079134	THOC1	0.275298592	1.210244546	7.348282159	4.137278302	0.000181908	0.002588292	0.213448312
ENSG00000115368	WDR75	0.26100414	1.19831246	7.173801659	4.136777734	0.000182183	0.002590172	0.211990945
ENSG00000145757	SPATA9	-0.687545053	-1.610540626	4.369915268	-4.134716071	0.00018332	0.002604298	0.205989288
ENSG00000274180	NATD1	-0.363266227	-1.286334835	5.524636409	-4.133798678	0.000183829	0.002609473	0.203319052
ENSG00000166501	PRKCB	0.781965646	1.719472027	5.569901405	4.133171433	0.000184177	0.002612371	0.201493477
ENSG00000118482	PHF3	0.239789815	1.180820616	8.341758468	4.132523084	0.000184538	0.00261544	0.199606586
ENSG00000143341	HMCN1	0.357284429	1.281012389	6.851244412	4.131360475	0.000185186	0.00262258	0.196223333
ENSG00000166104		-0.496830193	-1.411109745	4.195299172	-4.130194721	0.000185839	0.002629766	0.192831293
ENSG00000079691	CARMIL1	-0.233386636	-1.175591339	6.091514898	-4.129351513	0.000186312	0.002634408	0.190378008
ENSG00000167792	NDUFV1	-0.263407787	-1.20031061	7.573776702	-4.126316154	0.000188026	0.00265657	0.181548314
ENSG00000168264	IRF2BP2	-0.262335523	-1.199418826	6.96731311	-4.12559792	0.000188434	0.002660257	0.179459378
ENSG00000075413	MARK3	0.188646741	1.139694173	7.787423673	4.122755401	0.000190057	0.002681074	0.171193459
ENSG00000137269	LRRC1	0.473276483	1.388258744	5.329233625	4.122117671	0.000190423	0.002684145	0.169339271
ENSG00000131477	RAMP2	0.335420395	1.261745022	6.280720113	4.121854346	0.000190574	0.002684188	0.168573689
ENSG00000166819	PLIN1	-0.256525982	-1.194598638	11.5985997	-4.118980731	0.000192232	0.002705444	0.160220276
ENSG00000112473	SLC39A7	-0.299753026	-1.230933672	7.033149581	-4.118533603	0.000192492	0.002706991	0.158920705
ENSG00000112146	FBXO9	-0.225771981	-1.169402824	7.361088054	-4.117749882	0.000192947	0.002711289	0.156642964
ENSG00000141905	NFIC	-0.195225282	-1.144902928	8.672088794	-4.117077422	0.000193339	0.002714529	0.154688715
ENSG00000157680	DGKI	-0.590594161	-1.505866797	5.304490408	-4.116839447	0.000193477	0.002714529	0.153997163
ENSG00000145022	TCTA	-0.249616756	-1.18889125	6.916726828	-4.11560634	0.000194198	0.00272253	0.150414008
ENSG00000175857	GAPT	0.575436698	1.490128451	4.280008614	4.114412189	0.000194898	0.002730233	0.146944443
ENSG00000176014	TUBB6	-0.319187463	-1.247627678	8.087303274	-4.113436212	0.000195472	0.00273616	0.144109067
ENSG00000108946	PRKAR1A	0.231000056	1.173648224	10.64010401	4.112916307	0.000195779	0.002738335	0.142598761
ENSG00000147457	CHMP7	-0.276912907	-1.211599516	6.099444841	-4.11231203	0.000196136	0.002741209	0.140843453
ENSG00000172586	CHCHD1	-0.33979434	-1.26557617	5.504307817	-4.108872316	0.000198179	0.002766474	0.130853636
ENSG00000198925	ATG9A	-0.261248184	-1.198515182	6.478386037	-4.108755541	0.000198249	0.002766474	0.130514548
ENSG00000060339	CCAR1	0.187930271	1.139128319	8.675128884	4.106937304	0.000199338	0.002776203	0.125235286
ENSG00000165376	CLDN2	-0.279884479	-1.214097664	3.375556839	-4.106895986	0.000199363	0.002776203	0.125115328
ENSG00000128283	CDC42EP1	-0.34789213	-1.272699773	6.395748829	-4.10669613	0.000199483	0.002776203	0.124535103
ENSG00000249087	ZNF436-AS1	-0.35062033	-1.27510878	4.788944769	-4.106568854	0.000199559	0.002776203	0.1241656
ENSG00000041880	PARP3	-0.255870327	-1.194055858	6.724640003	-4.106112873	0.000199834	0.00277692	0.122841844
ENSG00000068796	KIF2A	0.22569815	1.169342981	7.433866186	4.105973583	0.000199917	0.00277692	0.122437482
ENSG00000100523	DDHD1	0.222833845	1.167023688	6.859897908	4.104264023	0.000200949	0.002789117	0.117475043
ENSG00000174175	SELP	0.658292477	1.5782136	5.79012235	4.10233036	0.000202123	0.002803258	0.111863055
ENSG00000110013	SIAE	-0.329046776	-1.256183109	6.458592335	-4.102067507	0.000202283	0.002803331	0.111100269
ENSG00000099860	GADD45B	0.391155022	1.311442925	6.479414175	4.100846943	0.000203028	0.002810601	0.107558495
ENSG00000100304	TTLL12	-0.265960412	-1.202436253	6.183288693	-4.100427491	0.000203285	0.002810601	0.106341443
ENSG00000182621	PLCB1	0.338661136	1.264582479	7.065821178	4.100296877	0.000203364	0.002810601	0.105962473
ENSG00000119397	CNTRL	0.336422364	1.262621624	5.993055193	4.1001926	0.000203428	0.002810601	0.105659922
ENSG00000185960	SHOX	0.346216587	1.271222519	3.329896	4.098681059	0.000204356	0.002821017	0.101274647
ENSG00000172724	CCL19	0.928978809	1.903927851	5.548145549	4.098457544	0.000204494	0.002821017	0.10062624
ENSG00000139370	SLC15A4	0.236908143	1.178464372	7.086541726	4.098014506	0.000204767	0.002821792	0.099341046
ENSG00000124496	TRERF1	0.252370059	1.19116235	5.600908951	4.097706142	0.000204957	0.002821792	0.098446555
ENSG00000143951	WDPCP	-0.341266855	-1.266868564	7.075556856	-4.097608176	0.000205017	0.002821792	0.098162385
ENSG00000130826	DKC1	0.23161627	1.174149628	5.844261296	4.096682169	0.00020559	0.002825729	0.095476444
ENSG00000203485	INF2	-0.291304809	-1.223746564	7.316276917	-4.096640607	0.000205615	0.002825729	0.095355895
ENSG00000105717	PBX4	0.368574186	1.29107623	5.20405833	4.094811611	0.00020675	0.002839173	0.090051494
ENSG00000121075	TBX4	-0.348036071	-1.272826759	4.096918969	-4.093921797	0.000207305	0.002843322	0.087471215
ENSG00000115641	FHL2	0.356924263	1.280692627	5.195552616	4.093822993	0.000207366	0.002843322	0.087184717
ENSG00000123094	RASSF8	0.285840314	1.219120147	6.710223163	4.092143938	0.000208417	0.002855563	0.082316442
ENSG00000011258	MBTD1	0.337036216	1.263158971	6.311410029	4.090789913	0.000209268	0.002865054	0.078391134
ENSG00000184305	CCSER1	0.508679887	1.422747739	5.26110579	4.088227589	0.000210887	0.002885044	0.070964364
ENSG00000115325	DOK1	-0.302010813	-1.232861566	6.066692756	-4.085980385	0.000212317	0.002902419	0.064452455
ENSG00000152785	BMP3	0.887144185	1.849511389	3.77515404	4.085028766	0.000212926	0.002908474	0.061695293
ENSG00000130988	RGN	-0.647976854	-1.566969234	4.918007391	-4.084786021	0.000213081	0.002908474	0.060992021
ENSG00000204634	TBC1D8	0.531550411	1.445481767	6.532626881	4.083292434	0.000214041	0.002917247	0.056665203
ENSG00000146416	AIG1	-0.295982025	-1.227720387	7.644795113	-4.083283638	0.000214046	0.002917247	0.056639724
ENSG00000107485	GATA3	-0.413413699	-1.331833468	5.408321629	-4.080029137	0.000216151	0.002943719	0.047213824
ENSG00000151612	ZNF827	-0.23804635	-1.179394483	6.385947274	-4.079521258	0.000216481	0.002946002	0.045743137
ENSG00000158887	MPZ	-0.36901443	-1.291470268	4.353003484	-4.076888059	0.000218202	0.002967183	0.03811923
ENSG00000170417	TMEM182	-0.838769779	-1.788524373	5.125716523	-4.076066456	0.000218741	0.002972288	0.035740839
ENSG00000151694	ADAM17	0.238498286	1.179763995	7.243634118	4.072753026	0.00022093	0.00299978	0.02615098
ENSG00000134202	GSTM3	-0.659634941	-1.579682851	6.081470807	-4.071879772	0.000221511	0.003005408	0.023624086
ENSG00000162601	MYSM1	0.246341234	1.186195031	7.6779701	4.071031583	0.000222076	0.003010821	0.021169928
ENSG00000108465	CDK5RAP3	0.386140177	1.306892229	6.936234696	4.069442829	0.000223138	0.003022367	0.016573551
ENSG00000050628	PTGER3	-0.338383834	-1.264339436	6.593158703	-4.069259546	0.000223261	0.003022367	0.016043348
ENSG00000110700	RPS13	0.34171445	1.26726167	6.855064219	4.068896244	0.000223505	0.003023408	0.01499241
ENSG00000170509	HSD17B13	1.0433423	2.06099685	7.776532872	4.066657712	0.000225013	0.003041533	0.008517733
ENSG00000115942	ORC2	0.382944913	1.304000943	6.29980689	4.066288136	0.000225263	0.00304264	0.007448915
ENSG00000177383	MAGEF1	-0.299184387	-1.230448595	6.566070971	-4.06249743	0.000227841	0.003073858	-0.003511615
ENSG00000168300	PCMTD1	0.321679556	1.249784676	8.961793801	4.062392269	0.000227913	0.003073858	-0.003815622
ENSG00000113249	HAVCR1	0.545516692	1.459542977	3.291305072	4.061466081	0.000228548	0.003080124	-0.006492979
ENSG00000005844	ITGAL	0.661157075	1.581350395	5.720366625	4.061019055	0.000228855	0.003081967	-0.007785123
ENSG00000140367	UBE2Q2	0.316717582	1.245493578	7.098584393	4.058638237	0.000230496	0.003101587	-0.014666002
ENSG00000166548	TK2	-0.27093612	-1.206590493	6.618760263	-4.058409934	0.000230654	0.003101587	-0.015325743
ENSG00000075884	ARHGAP15	0.519450152	1.433408835	6.49129819	4.057363386	0.00023138	0.003109036	-0.018349828
ENSG00000040275	SPDL1	0.365874864	1.28866285	4.840351478	4.055514082	0.000232667	0.00312402	-0.023692784
ENSG00000169375	SIN3A	0.235840984	1.177592986	7.279504652	4.054930229	0.000233075	0.00312718	-0.025379433
ENSG00000182379	NXPH4	-0.291790861	-1.22415892	4.078712015	-4.054543685	0.000233346	0.003128491	-0.026496039
ENSG00000008083	JARID2	0.247610448	1.187239048	6.94929919	4.054264003	0.000233542	0.003128802	-0.027303927
ENSG00000139132	FGD4	0.245796079	1.185746886	7.089067589	4.050769608	0.000236003	0.003159438	-0.037395938
ENSG00000116266	STXBP3	0.375868396	1.297620392	7.007455326	4.049082216	0.0002372	0.003173123	-0.042267978
ENSG00000136828	RALGPS1	0.294529074	1.226484562	5.155580255	4.048576747	0.00023756	0.003173931	-0.043727271
ENSG00000178307	TMEM11	-0.345433841	-1.270532994	5.3103569	-4.048505237	0.000237611	0.003173931	-0.043933714
ENSG00000122971	ACADS	-0.305718514	-1.236034073	6.008803723	-4.048216828	0.000237817	0.003174224	-0.044766316
ENSG00000119723	COQ6	-0.236677953	-1.178276357	5.890857532	-4.047982939	0.000237984	0.003174224	-0.045441507
ENSG00000133800	LYVE1	-0.548241256	-1.462301962	7.789385494	-4.046749785	0.000238865	0.00318364	-0.049001116
ENSG00000161016	RPL8	0.204654306	1.152410177	10.63411086	4.046443708	0.000239085	0.00318422	-0.049884567
ENSG00000125445	MRPS7	-0.267957123	-1.204101594	6.845236288	-4.044924956	0.000240176	0.003196404	-0.05426785
ENSG00000186020	ZNF529	0.326833771	1.254257679	5.816211754	4.044113727	0.000240761	0.003201835	-0.056608875
ENSG00000169919	GUSB	0.4822381	1.396909057	7.469958567	4.04179663	0.000242439	0.003221787	-0.063294459
ENSG00000136869	TLR4	0.216202522	1.161671793	7.934879199	4.041315937	0.000242788	0.003224067	-0.064681226
ENSG00000146966	DENND2A	-0.373778334	-1.295741863	5.089148997	-4.04045698	0.000243414	0.00323001	-0.067159089
ENSG00000088448	ANKRD10	0.297613937	1.229109915	7.417564979	4.040134535	0.00024365	0.003230766	-0.068089204
ENSG00000174748	RPL15	0.310878511	1.240462835	9.764037903	4.037474453	0.0002456	0.003254242	-0.075761247
ENSG00000116675	DNAJC6	0.432086775	1.349183683	4.018862428	4.03452602	0.000247779	0.003280717	-0.084262558
ENSG00000137601	NEK1	0.223552222	1.167604942	6.299760172	4.032744844	0.000249105	0.00329586	-0.089397066
ENSG00000120729	MYOT	0.504299934	1.418434895	2.978577162	4.031557926	0.000249992	0.003305183	-0.09281803
ENSG00000164129	NPY5R	-0.650498013	-1.56970996	5.818606736	-4.031277234	0.000250202	0.00330555	-0.093626989
ENSG00000101871	MID1	-0.286401225	-1.219594226	7.024445064	-4.030527747	0.000250764	0.003310564	-0.095786908
ENSG00000168538	TRAPPC11	0.238925274	1.180113217	7.276453545	4.030042202	0.000251129	0.003310766	-0.097186095
ENSG00000184897	H1FX	-0.353351355	-1.277524851	5.675932236	-4.030020916	0.000251145	0.003310766	-0.097247433
ENSG00000163554	SPTA1	-0.481691801	-1.396380196	3.284116088	-4.029471412	0.000251559	0.003313807	-0.098830846
ENSG00000264522	OTUD7B	-0.328345481	-1.255572626	6.932195834	-4.027234018	0.00025325	0.003330886	-0.105277059
ENSG00000137821	LRRC49	0.525539889	1.439472162	4.955387269	4.02712582	0.000253332	0.003330886	-0.105588756
ENSG00000168214	RBPJ	0.22251844	1.166768579	8.456900469	4.026962029	0.000253456	0.003330886	-0.106060597
ENSG00000038427	VCAN	0.542658973	1.456654746	7.515493009	4.0267845	0.000253591	0.003330886	-0.106572003
ENSG00000107854	TNKS2	0.178891525	1.132013783	7.555746244	4.026105379	0.000254107	0.003335247	-0.108528263
ENSG00000137285	TUBB2B	-0.364300303	-1.287257167	4.915596907	-4.022888286	0.000256566	0.003365082	-0.117793523
ENSG00000183648	NDUFB1	-0.288960498	-1.221759649	7.390115538	-4.022019629	0.000257234	0.003371401	-0.120294749
ENSG00000129116	PALLD	-0.471010556	-1.386080028	6.720246341	-4.020328894	0.000258539	0.003386053	-0.125162455
ENSG00000153922	CHD1	0.297348643	1.228883917	7.10766841	4.017793272	0.000260508	0.003409375	-0.132461071
ENSG00000114019	AMOTL2	-0.361441658	-1.284709042	7.57073582	-4.017470626	0.000260759	0.003410204	-0.133389649
ENSG00000066427	ATXN3	0.283414522	1.217072003	7.974195742	4.016553414	0.000261476	0.003417107	-0.136029236
ENSG00000155111	CDK19	0.256101315	1.194247052	5.991613513	4.013386691	0.000263964	0.003447141	-0.145140656
ENSG00000168769	TET2	0.195677718	1.145262031	6.973458664	4.012458221	0.000264698	0.003453904	-0.147811534
ENSG00000144476	ACKR3	-0.393900841	-1.313941315	5.548728289	-4.012249529	0.000264863	0.003453904	-0.14841183
ENSG00000183255	PTTG1IP	0.181182355	1.133812717	8.725492828	4.009534702	0.000267022	0.003479551	-0.156219804
ENSG00000163736	PPBP	0.969545069	1.958223003	6.645959279	4.009234861	0.000267262	0.003480168	-0.157082031
ENSG00000003989	SLC7A2	0.47109818	1.386164216	6.414422032	4.008546994	0.000267812	0.003484828	-0.159059968
ENSG00000144857	BOC	0.325872909	1.253422598	5.77994328	4.008191269	0.000268097	0.003486031	-0.160082786
ENSG00000111790	FGFR1OP2	0.261954318	1.199101944	7.477293781	4.005534773	0.000270234	0.003511303	-0.167719865
ENSG00000101412	E2F1	-0.329663775	-1.256720457	4.274190829	-4.00480578	0.000270824	0.003516439	-0.169815263
ENSG00000197603	CPLANE1	0.279651819	1.213901885	6.597004976	4.003793467	0.000271644	0.003524488	-0.172724765
ENSG00000167363	FN3K	-0.420468182	-1.338361808	5.806586244	-4.003561417	0.000271833	0.003524488	-0.173391663
ENSG00000177830	CHID1	-0.236549305	-1.178171292	6.265904447	-4.002892334	0.000272377	0.003529016	-0.175314474
ENSG00000132305	IMMT	-0.194798361	-1.144564179	8.19604406	-4.002130184	0.000272998	0.003533662	-0.177504582
ENSG00000139899	CBLN3	0.424346828	1.341964798	4.286465816	4.001973602	0.000273126	0.003533662	-0.177954513
ENSG00000174804	FZD4	-0.281861495	-1.215762559	9.689375431	-4.00001828	0.000274726	0.003548963	-0.183572435
ENSG00000168765	GSTM4	-0.410322464	-1.328982828	7.344489154	-3.99996147	0.000274773	0.003548963	-0.183735643
ENSG00000099814	CEP170B	-0.424057695	-1.34169588	6.215635722	-3.999805164	0.000274901	0.003548963	-0.184184682
ENSG00000103091	WDR59	0.206244414	1.15368104	6.573918203	3.999497904	0.000275154	0.003548963	-0.185067363
ENSG00000091490	SEL1L3	0.380342974	1.301651262	5.986934212	3.9993342	0.000275288	0.003548963	-0.18553763
ENSG00000095951	HIVEP1	0.242274062	1.18285568	7.210373095	3.99720853	0.000277042	0.003567354	-0.191643282
ENSG00000139746	RBM26	0.204195682	1.152043891	8.094171415	3.99687086	0.000277321	0.003567354	-0.192613061
ENSG00000145390	USP53	0.343513595	1.268843023	8.123187468	3.996668088	0.000277489	0.003567354	-0.193195404
ENSG00000135678	CPM	0.352343897	1.276633045	9.461558741	3.996433314	0.000277684	0.003567354	-0.193869637
ENSG00000165097	KDM1B	0.276524237	1.211273148	5.659860742	3.996095233	0.000277964	0.003567354	-0.19484052
ENSG00000141441	GAREM1	0.286937759	1.220047874	6.894174391	3.996080343	0.000277977	0.003567354	-0.194883279
ENSG00000087269	NOP14	-0.21502789	-1.160726353	6.5677654	-3.995939997	0.000278093	0.003567354	-0.195286306
ENSG00000182752	PAPPA	0.375552108	1.29733594	4.124181515	3.994579408	0.000279226	0.003579344	-0.199193174
ENSG00000159884	CCDC107	-0.414176985	-1.332538287	7.00347151	-3.993818226	0.000279861	0.003584952	-0.201378634
ENSG00000204136	GGTA1P	-0.52223763	-1.436181048	6.292994228	-3.992695911	0.0002808	0.003592261	-0.204600642
ENSG00000256087	ZNF432	0.375777708	1.297538825	5.408656317	3.992662837	0.000280828	0.003592261	-0.204695587
ENSG00000170348	TMED10	-0.180185967	-1.133029926	8.943812309	-3.989973325	0.000283092	0.003618665	-0.212415256
ENSG00000196670	ZFP62	0.456322335	1.372039803	5.837092646	3.987553524	0.000285144	0.003642326	-0.219358945
ENSG00000177301	KCNA2	0.62302745	1.540103651	4.787276696	3.986451671	0.000286084	0.003651748	-0.222520167
ENSG00000165672	PRDX3	-0.400224287	-1.319713063	9.193040776	-3.982855182	0.00028917	0.003686365	-0.232836002
ENSG00000118412	CASP8AP2	0.323537683	1.25139538	6.827820324	3.982817647	0.000289203	0.003686365	-0.232943645
ENSG00000140525	FANCI	0.321776994	1.249869088	4.262557162	3.981785835	0.000290094	0.003694413	-0.235902475
ENSG00000067900	ROCK1	0.251371139	1.190337876	8.26913321	3.981615221	0.000290242	0.003694413	-0.236391699
ENSG00000165219	GAPVD1	-0.186312785	-1.137851894	7.505445736	-3.980615977	0.000291108	0.003702839	-0.239256783
ENSG00000275066	SYNRG	0.194347411	1.144206473	7.429219098	3.978000087	0.000293388	0.003729223	-0.246755792
ENSG00000118418	HMGN3	-0.314366818	-1.243465791	6.850984411	-3.976042545	0.000295106	0.003746182	-0.252366165
ENSG00000080573	COL5A3	-0.415709755	-1.333954774	5.836207441	-3.975979804	0.000295161	0.003746182	-0.252545963
ENSG00000012171	SEMA3B	-0.482029717	-1.396707302	5.825485408	-3.975626871	0.000295472	0.003746182	-0.253557352
ENSG00000096093	EFHC1	0.29142907	1.223851971	6.265829943	3.975445833	0.000295632	0.003746182	-0.254076131
ENSG00000113555	PCDH12	-0.374915812	-1.296763881	6.228080534	-3.97530392	0.000295757	0.003746182	-0.254482788
ENSG00000072864	NDE1	0.325262467	1.252892355	6.382122984	3.974839688	0.000296166	0.003748749	-0.25581302
ENSG00000181827	RFX7	0.275448547	1.210370345	6.345821568	3.974228565	0.000296706	0.003752963	-0.257564062
ENSG00000198208	RPS6KL1	-0.302558012	-1.233329266	4.793004317	-3.973440763	0.000297404	0.003759162	-0.259821174
ENSG00000135185	TMEM243	0.313451074	1.242676757	6.995697438	3.970237602	0.000300257	0.003791716	-0.268996559
ENSG00000206560	ANKRD28	0.231157219	1.173776084	7.156264619	3.970080114	0.000300398	0.003791716	-0.2694476
ENSG00000124491	F13A1	-0.542545351	-1.45654003	8.4605	-3.969478458	0.000300937	0.003795875	-0.271170657
ENSG00000152558	TMEM123	0.311432214	1.240939012	8.112011186	3.967464163	0.000302749	0.003816071	-0.276938522
ENSG00000179364	PACS2	-0.252860333	-1.191567213	5.842147039	-3.962800886	0.000306984	0.003866764	-0.290286968
ENSG00000172159	FRMD3	0.384481089	1.305390177	6.419363975	3.961569061	0.000308113	0.00387828	-0.293811922
ENSG00000113645	WWC1	-0.366695028	-1.289395656	4.352456128	-3.959992242	0.000309563	0.003893828	-0.298323432
ENSG00000124249	KCNK15	-0.386046189	-1.306807092	5.497874911	-3.958017262	0.000311389	0.00391219	-0.303973079
ENSG00000125520	SLC2A4RG	-0.342763441	-1.268183438	6.16969616	-3.957946092	0.000311455	0.00391219	-0.304176648
ENSG00000135926	TMBIM1	-0.331691013	-1.25848761	10.1322508	-3.957363223	0.000311996	0.003916269	-0.305843771
ENSG00000070785	EIF2B3	-0.238740069	-1.17996173	7.314782537	-3.955462594	0.000313766	0.003935763	-0.311279237
ENSG00000162511	LAPTM5	0.715233209	1.641748582	9.254806177	3.955172461	0.000314037	0.003936437	-0.31210887
ENSG00000125337	KIF25	-0.435956777	-1.3528077	4.421043715	-3.954909469	0.000314283	0.003936796	-0.31286087
ENSG00000116863	ADPRHL2	-0.2613366	-1.198588636	5.205060874	-3.954082146	0.000315058	0.003943775	-0.315226388
ENSG00000174628	IQCK	0.317702011	1.246343735	6.557068438	3.952049161	0.00031697	0.003964968	-0.321038306
ENSG00000107562	CXCL12	0.318026017	1.246623675	9.278544057	3.951327731	0.000317651	0.003970747	-0.323100433
ENSG00000072062	PRKACA	-0.24732174	-1.187001485	7.500124616	-3.950207641	0.000318711	0.003979413	-0.326301773
ENSG00000136826	KLF4	0.580338008	1.495199517	6.65294513	3.950131461	0.000318784	0.003979413	-0.326519491
ENSG00000172809	RPL38	0.18944714	1.140326644	11.15859727	3.949499963	0.000319383	0.003981977	-0.328324198
ENSG00000100749	VRK1	0.403739325	1.322932383	6.270460294	3.949452052	0.000319429	0.003981977	-0.328461115
ENSG00000186510	CLCNKA	-0.356187322	-1.280038606	3.578327792	-3.948593542	0.000320246	0.003989415	-0.330914376
ENSG00000131143	COX4I1	-0.257126606	-1.195096078	6.525122907	-3.947636175	0.000321159	0.003998044	-0.333649863
ENSG00000133961	NUMB	0.204849592	1.15256618	7.668579022	3.947268043	0.000321511	0.003999675	-0.334701654
ENSG00000164597	COG5	0.267956642	1.204101194	7.615771516	3.946735209	0.000322021	0.00400327	-0.336223939
ENSG00000162840	MT2P1	0.374338011	1.296244629	8.935624796	3.94612506	0.000322606	0.004007791	-0.337967007
ENSG00000250479	CHCHD10	-0.326651736	-1.254099431	7.355173235	-3.94435422	0.000324309	0.004026193	-0.34302528
ENSG00000131127	ZNF141	0.367541826	1.290152696	6.65818948	3.940860557	0.000327696	0.004064219	-0.353001857
ENSG00000075303	SLC25A40	0.529975794	1.443904969	5.711505648	3.940732186	0.000327821	0.004064219	-0.353368365
ENSG00000198513	ATL1	0.320248721	1.24854578	5.011492173	3.939498845	0.000329025	0.004076358	-0.356889378
ENSG00000115361	ACADL	-0.35056636	-1.275061081	6.95099334	-3.937225281	0.000331256	0.004101194	-0.363378859
ENSG00000116478	HDAC1	0.262066027	1.199194796	7.099433757	3.936195477	0.000332272	0.004110955	-0.366317729
ENSG00000196616	ADH1B	0.54766129	1.461714233	10.57220852	3.935824592	0.000332638	0.00411268	-0.367376085
ENSG00000007866	TEAD3	-0.270739091	-1.20642572	5.74088989	-3.935447798	0.000333011	0.004114479	-0.36845126
ENSG00000164125	GASK1B	-0.348666016	-1.273382653	8.550779317	-3.935072885	0.000333382	0.004116257	-0.369521027
ENSG00000184014	DENND5A	-0.193223443	-1.143315397	8.152633413	-3.934430332	0.000334019	0.004121315	-0.371354368
ENSG00000215068		0.234395229	1.176413487	6.0906663	3.933555533	0.000334889	0.004127799	-0.373850149
ENSG00000146729	NIPSNAP2	-0.247287833	-1.186973588	7.364688868	-3.933443073	0.000335	0.004127799	-0.37417098
ENSG00000157693	TMEM268	-0.341309438	-1.266905958	6.228621647	-3.932729211	0.000335712	0.004133751	-0.376207412
ENSG00000119227	PIGZ	-0.315309574	-1.244278623	5.840525973	-3.931997331	0.000336443	0.004139934	-0.378295085
ENSG00000174718	RESF1	0.36607704	1.288843453	8.149724774	3.927723202	0.000340741	0.004189981	-0.390483646
ENSG00000134574	DDB2	0.290455494	1.223026356	6.153490184	3.926960638	0.000341514	0.004196631	-0.392657661
ENSG00000138686	BBS7	0.345712512	1.270778434	5.935821516	3.92502762	0.000343479	0.004217926	-0.398167755
ENSG00000263426	RN7SL471P	-0.627900935	-1.545314984	5.840721017	-3.924430428	0.000344089	0.00422142	-0.399869823
ENSG00000189195	BTBD8	0.494628722	1.408958112	5.493714352	3.924292383	0.00034423	0.00422142	-0.400263252
ENSG00000178057	NDUFAF3	-0.245090815	-1.185167372	6.913569764	-3.923555695	0.000344984	0.0042278	-0.402362719
ENSG00000046653	GPM6B	0.371334876	1.293549154	4.45162401	3.922069226	0.000346509	0.004243625	-0.406598455
ENSG00000096063	SRPK1	0.20926489	1.156098956	6.415323905	3.920075443	0.000348566	0.004265928	-0.412278722
ENSG00000179222	MAGED1	-0.307727002	-1.237756051	6.584749438	-3.918058298	0.000350659	0.004288642	-0.418024289
ENSG00000101452	DHX35	0.240254876	1.181201321	5.929923103	3.917265466	0.000351484	0.004295842	-0.420282218
ENSG00000116871	MAP7D1	-0.392458254	-1.312628128	8.018184704	-3.91626488	0.000352529	0.004302358	-0.42313154
ENSG00000114383	TUSC2	-0.275954718	-1.21079508	5.40597986	-3.916092722	0.00035271	0.004302358	-0.423621753
ENSG00000143393	PI4KB	-0.191626971	-1.142050915	6.726610987	-3.915991869	0.000352815	0.004302358	-0.423908925
ENSG00000170961	HAS2	0.615989131	1.532608414	5.415427141	3.915846136	0.000352968	0.004302358	-0.424323885
ENSG00000112303	VNN2	1.13656469	2.198568816	4.755821537	3.915111308	0.000353738	0.004308848	-0.426416124
ENSG00000198887	SMC5	0.277751249	1.212303774	6.977762039	3.914840435	0.000354022	0.004309413	-0.427187323
ENSG00000117419	ERI3	-0.248472105	-1.187948345	6.319277646	-3.914061022	0.000354842	0.004316488	-0.42940626
ENSG00000171055	FEZ2	-0.259237268	-1.196845782	6.4476762	-3.912941705	0.000356022	0.004327936	-0.432592548
ENSG00000140365	COMMD4	-0.217529909	-1.162741109	6.054396662	-3.912449096	0.000356542	0.004328567	-0.433994701
ENSG00000125944	HNRNPR	0.207958693	1.155052713	8.449503875	3.912440289	0.000356552	0.004328567	-0.434019768
ENSG00000182118	FAM89A	-0.383385149	-1.304398917	6.134528275	-3.910228784	0.000358898	0.00435413	-0.440313624
ENSG00000135842	NIBAN1	0.38664899	1.307353229	6.979217977	3.90992889	0.000359217	0.004355087	-0.441166991
ENSG00000047365	ARAP2	0.453836003	1.369677274	4.463465444	3.908990534	0.000360218	0.0043643	-0.443836967
ENSG00000234115		-0.473777248	-1.388740698	2.85600791	-3.908507202	0.000360735	0.004367637	-0.445212118
ENSG00000167085	PHB	-0.306499596	-1.236703449	7.918474836	-3.907038764	0.000362308	0.004383762	-0.449389602
ENSG00000100097	LGALS1	-0.249150789	-1.18850732	10.61188375	-3.906588513	0.000362792	0.00438412	-0.450670361
ENSG00000120645	IQSEC3	-0.38116377	-1.302392025	5.211839456	-3.90656086	0.000362822	0.00438412	-0.450749019
ENSG00000070961	ATP2B1	0.303224984	1.233899578	7.335587572	3.906203262	0.000363207	0.004385844	-0.451766176
ENSG00000117318	ID3	0.406455717	1.325425625	7.20451235	3.90089087	0.00036897	0.0044482	-0.466872086
ENSG00000010810	FYN	0.231170206	1.173786651	7.904801592	3.900769124	0.000369103	0.0044482	-0.467218171
ENSG00000147383	NSDHL	-0.264520472	-1.201236712	6.26279849	-3.900765364	0.000369108	0.0044482	-0.467228859
ENSG00000112651	MRPL2	-0.242346651	-1.182915198	6.741364572	-3.900325393	0.000369589	0.004451041	-0.468479513
ENSG00000162692	VCAM1	0.684827358	1.607509605	5.734507373	3.897805536	0.000372358	0.004481412	-0.47564124
ENSG00000100479	POLE2	0.452937561	1.36882457	3.59828705	3.897426509	0.000372777	0.004483467	-0.476718306
ENSG00000137124	ALDH1B1	-0.287347007	-1.220394013	6.279222727	-3.896874175	0.000373387	0.004487828	-0.47828777
ENSG00000107020	PLGRKT	-0.274773552	-1.209804181	5.482127179	-3.895805365	0.000374571	0.004499071	-0.481324536
ENSG00000110066	KMT5B	0.223973519	1.167945957	7.559817114	3.89515478	0.000375293	0.004504761	-0.483172838
ENSG00000196083	IL1RAP	0.327098693	1.25448802	4.993079437	3.894901687	0.000375574	0.004505153	-0.483891836
ENSG00000113240	CLK4	0.302232841	1.233051316	7.177497229	3.89333767	0.000377318	0.004520259	-0.488334518
ENSG00000144445	KANSL1L	0.29434382	1.226327081	5.964586351	3.893324182	0.000377333	0.004520259	-0.488372829
ENSG00000138356	AOX1	0.579075593	1.493891731	7.647409681	3.893011894	0.000377682	0.004521451	-0.489259807
ENSG00000159479	MED8	-0.290289074	-1.222885284	6.602004602	-3.890361727	0.000380657	0.004554055	-0.496785728
ENSG00000108370	RGS9	0.260943084	1.198261747	3.018752863	3.889819797	0.000381268	0.004558355	-0.49832442
ENSG00000173465	ZNRD2	-0.285662844	-1.218970189	5.740859907	-3.889210643	0.000381956	0.004563569	-0.500053872
ENSG00000100100	PIK3IP1	0.331212313	1.258070101	6.821257538	3.888860752	0.000382352	0.004565287	-0.501047195
ENSG00000082074	FYB1	0.704411052	1.629479331	5.974506476	3.887971685	0.000383359	0.0045743	-0.503571039
ENSG00000118579	MED28	0.267499234	1.203719493	6.599154278	3.88691024	0.000384565	0.004585671	-0.506583895
ENSG00000101493	ZNF516	0.295132764	1.226997887	5.484111097	3.883968841	0.000387927	0.004622712	-0.514931034
ENSG00000142657	PGD	-0.294411051	-1.22638423	9.735808116	-3.883178148	0.000388836	0.004630492	-0.517174405
ENSG00000163563	MNDA	0.830311539	1.778069282	5.877506215	3.882793382	0.000389278	0.004632719	-0.518266
ENSG00000091732	ZC3HC1	-0.274600324	-1.209658926	5.538391828	-3.88242959	0.000389698	0.004634662	-0.519298048
ENSG00000164941	INTS8	0.358528992	1.282117951	5.83597397	3.880667271	0.000391734	0.004655828	-0.524296999
ENSG00000173988	LRRC63	0.341910703	1.26743407	2.84603569	3.879762258	0.000392784	0.004665245	-0.526863755
ENSG00000078902	TOLLIP	-0.244784357	-1.184915646	6.129718242	-3.879054976	0.000393607	0.00467195	-0.528869532
ENSG00000138613	APH1B	0.352004449	1.276332705	5.841149126	3.876206099	0.000396936	0.004708386	-0.536947039
ENSG00000196189	SEMA4A	0.44479601	1.361121647	4.632022436	3.875294986	0.000398007	0.004717996	-0.539529798
ENSG00000119535	CSF3R	1.032705264	2.045856937	6.621073737	3.873050323	0.000400656	0.004743446	-0.54589168
ENSG00000186468	RPS23	0.555048904	1.469218436	7.76711634	3.873032458	0.000400678	0.004743446	-0.545942306
ENSG00000165533	TTC8	0.283516224	1.217157803	5.327980844	3.872368683	0.000401464	0.004747673	-0.547823283
ENSG00000059122	FLYWCH1	-0.223806939	-1.167811108	6.285863728	-3.872289124	0.000401559	0.004747673	-0.548048725
ENSG00000007908	SELE	0.567319383	1.481767795	3.519615576	3.871728976	0.000402224	0.004751444	-0.549635924
ENSG00000070759	TESK2	0.261169031	1.198449428	5.561843341	3.871578997	0.000402402	0.004751444	-0.550060878
ENSG00000070756	PABPC1	0.210924791	1.157429877	10.07279315	3.870552768	0.000403625	0.004762771	-0.552968423
ENSG00000184787	UBE2G2	-0.18479177	-1.136652904	6.887778513	-3.870160755	0.000404092	0.004765186	-0.554078999
ENSG00000025039	RRAGD	-0.299568876	-1.230776562	7.123445293	-3.869728155	0.000404609	0.004768177	-0.5553045
ENSG00000187742	SECISBP2	0.259400657	1.196981336	7.374329	3.869023022	0.000405453	0.004775015	-0.557301923
ENSG00000138658	ZGRF1	0.303688559	1.234296125	4.327684763	3.868296098	0.000406325	0.004782172	-0.559360906
ENSG00000169851	PCDH7	-0.392454882	-1.31262506	5.235687999	-3.867944837	0.000406747	0.004784029	-0.560355781
ENSG00000176840	MIR7-3HG	-0.287951524	-1.220905489	3.996771409	-3.867469342	0.000407319	0.004787645	-0.561702456
ENSG00000006468	ETV1	-0.524066684	-1.438002998	4.718790856	-3.866744637	0.000408191	0.004794794	-0.563754796
ENSG00000034693	PEX3	0.256762736	1.194794694	6.883842424	3.865143722	0.000410126	0.004813421	-0.568287932
ENSG00000196159	FAT4	0.317146479	1.245863904	6.688115594	3.864623748	0.000410757	0.004813421	-0.569760107
ENSG00000160703	NLRX1	-0.303681714	-1.234290269	5.605203884	-3.864575932	0.000410815	0.004813421	-0.569895482
ENSG00000205060	SLC35B4	-0.275038106	-1.210026049	5.735737201	-3.86455483	0.00041084	0.004813421	-0.569955224
ENSG00000173198	CYSLTR1	0.68321622	1.605715411	4.99066953	3.862104841	0.000413823	0.004839436	-0.576890533
ENSG00000175066	GK5	0.360769074	1.284110251	5.938069171	3.862051387	0.000413889	0.004839436	-0.577041825
ENSG00000130958	SLC35D2	0.353337042	1.277512176	5.712827996	3.861914426	0.000414056	0.004839436	-0.577429469
ENSG00000091428	RAPGEF4	-0.35047566	-1.274980922	5.86998801	-3.861854552	0.000414129	0.004839436	-0.57759893
ENSG00000150471	ADGRL3	0.648921688	1.567995793	4.982081418	3.860498193	0.000415791	0.004855723	-0.581437503
ENSG00000170832	USP32	0.216709662	1.162080219	7.161378447	3.859901662	0.000416524	0.004861148	-0.583125533
ENSG00000169714	CNBP	0.203340072	1.151360858	8.957057198	3.859243185	0.000417335	0.004865663	-0.584988721
ENSG00000132549	VPS13B	0.172549447	1.12704838	7.385333157	3.859150915	0.000417448	0.004865663	-0.58524979
ENSG00000007923	DNAJC11	-0.186137303	-1.1377135	7.335232834	-3.857766812	0.000419157	0.004882441	-0.589165668
ENSG00000121152	NCAPH	0.470976891	1.386047684	3.872806665	3.856356076	0.000420906	0.004899662	-0.593156261
ENSG00000204764	RANBP17	0.408615003	1.327410879	5.107096597	3.854920632	0.000422693	0.004917301	-0.597216086
ENSG00000149218	ENDOD1	0.219371314	1.164226139	6.37963969	3.853887985	0.000423983	0.004929141	-0.600136278
ENSG00000152332	UHMK1	-0.238391018	-1.17967628	8.15385717	-3.853269231	0.000424758	0.004934981	-0.601885869
ENSG00000155313	USP25	0.199541806	1.148333591	8.724653625	3.852266122	0.000426017	0.004946434	-0.604722004
ENSG00000130165	ELOF1	-0.261068678	-1.198366067	6.23117078	-3.851785301	0.000426621	0.004950283	-0.606081331
ENSG00000104611	SH2D4A	-0.287923379	-1.22088167	5.777556069	-3.8512831	0.000427254	0.004954448	-0.607501026
ENSG00000149743	TRPT1	-0.245947725	-1.185871529	6.423641671	-3.848672508	0.000430556	0.00498955	-0.614879702
ENSG00000122863	CHST3	-0.318716991	-1.247220885	6.224129288	-3.84700321	0.000432681	0.005010967	-0.619596709
ENSG00000104679	R3HCC1	-0.286685733	-1.219834761	6.105135476	-3.846710964	0.000433054	0.005012083	-0.620422431
ENSG00000156508	EEF1A1	0.571205509	1.48576455	5.207730247	3.844374382	0.000436048	0.005043508	-0.627023268
ENSG00000138468	SENP7	0.277473109	1.212070074	6.598303303	3.843364058	0.000437348	0.005055324	-0.629876879
ENSG00000135093	USP30	-0.297773922	-1.229246223	6.890284933	-3.843010032	0.000437805	0.005057375	-0.630876733
ENSG00000119431	HDHD3	-0.414869658	-1.333178224	5.658834793	-3.842258254	0.000438776	0.005064857	-0.63299979
ENSG00000156052	GNAQ	0.260378761	1.197793128	8.89658692	3.842038586	0.00043906	0.005064857	-0.633620109
ENSG00000112739	PRPF4B	0.201361222	1.149782695	7.635585635	3.841859944	0.000439292	0.005064857	-0.634124565
ENSG00000163820	FYCO1	-0.212233831	-1.158480557	7.545800121	-3.841509667	0.000439745	0.005066864	-0.635113657
ENSG00000166012	TAF1D	0.348493027	1.273229975	6.626884378	3.840862556	0.000440585	0.005073309	-0.636940824
ENSG00000170345	FOS	1.484204472	2.797628644	7.588514241	3.838398186	0.000443796	0.005107039	-0.643897916
ENSG00000139597	N4BP2L1	0.319451313	1.247855873	5.730408559	3.837418324	0.000445079	0.005118552	-0.646663585
ENSG00000142676	RPL11	0.248353872	1.187850993	10.03664826	3.836776238	0.000445922	0.00512499	-0.648475709
ENSG00000127445	PIN1	-0.229599324	-1.172509266	7.199103578	-3.835331782	0.000447823	0.00514358	-0.652551823
ENSG00000175806	MSRA	-0.234241573	-1.176288198	6.162542256	-3.834818835	0.000448501	0.005148093	-0.653999146
ENSG00000107099	DOCK8	0.354483213	1.278527519	6.619602759	3.833308553	0.0004505	0.005163912	-0.658260029
ENSG00000094755	GABRP	0.242341624	1.182911075	3.474585355	3.833254389	0.000450572	0.005163912	-0.658412826
ENSG00000145901	TNIP1	-0.385364823	-1.306190049	8.201218819	-3.83313229	0.000450734	0.005163912	-0.658757265
ENSG00000109452	INPP4B	0.358563718	1.282148812	6.143552718	3.829471836	0.000455618	0.005216572	-0.66908101
ENSG00000081277	PKP1	-0.631292625	-1.548952201	5.393216999	-3.828931387	0.000456344	0.005221578	-0.670604889
ENSG00000138641	HERC3	0.244270631	1.184493787	6.892948975	3.825680774	0.000460731	0.00526845	-0.679768473
ENSG00000118985	ELL2	0.206710426	1.154053756	7.921899603	3.825157835	0.000461441	0.005273235	-0.681242333
ENSG00000145780	FEM1C	0.22109087	1.165614613	6.546116549	3.821679388	0.000466188	0.00532295	-0.691043735
ENSG00000138439	FAM117B	0.238677807	1.179910808	7.482987874	3.821540168	0.000466379	0.00532295	-0.69143594
ENSG00000010256	UQCRC1	-0.24301289	-1.183461596	6.58143738	-3.821101751	0.000466981	0.005326464	-0.692670987
ENSG00000052841	TTC17	0.203790624	1.151720483	8.000870332	3.81934876	0.000469395	0.005348809	-0.697608636
ENSG00000112343	TRIM38	0.249662636	1.18892906	6.901218808	3.819250643	0.000469531	0.005348809	-0.697884972
ENSG00000175745	NR2F1	-0.384185652	-1.305122885	5.734308614	-3.818784805	0.000470174	0.005352776	-0.699196911
ENSG00000116198	CEP104	-0.179870304	-1.132782046	7.254399661	-3.817808107	0.000471527	0.005364802	-0.701947353
ENSG00000107745	MICU1	-0.242280958	-1.182861335	7.026968922	-3.816256844	0.000473683	0.005385948	-0.706315155
ENSG00000087263	OGFOD1	-0.230258298	-1.173044951	6.840841165	-3.810953376	0.000481126	0.005466491	-0.721241804
ENSG00000112695	COX7A2	-0.289763381	-1.222439767	7.103382148	-3.810780737	0.00048137	0.005466491	-0.721727542
ENSG00000255398	HCAR3	-0.507834842	-1.421914622	6.418560085	-3.808666655	0.00048437	0.005497112	-0.727674915
ENSG00000165240	ATP7A	0.189110232	1.140060378	6.150134099	3.808435718	0.000484699	0.005497399	-0.728324501
ENSG00000159086	PAXBP1	0.239495228	1.180579527	6.015850545	3.806622509	0.000487288	0.005523305	-0.733424131
ENSG00000163827	LRRC2	0.396448616	1.316263763	3.939898955	3.805968081	0.000488225	0.005528843	-0.735264433
ENSG00000138107	ACTR1A	-0.242823416	-1.183306177	7.886542018	-3.805855649	0.000488387	0.005528843	-0.735580588
ENSG00000173171	MTX1	-0.256805112	-1.194829789	6.153867061	-3.804958521	0.000489675	0.0055383	-0.738103114
ENSG00000201309		0.454770123	1.370564403	6.478086825	3.804848576	0.000489834	0.0055383	-0.738412238
ENSG00000135940	COX5B	-0.263405271	-1.200308517	7.126708813	-3.802604071	0.000493073	0.005571453	-0.744722035
ENSG00000171109	MFN1	0.213076541	1.159157448	6.979740695	3.802027751	0.000493909	0.005577411	-0.746341926
ENSG00000166783	MARF1	0.205753574	1.153288596	8.153590426	3.800430669	0.00049623	0.005593721	-0.750830346
ENSG00000115353	TACR1	0.550323044	1.464413566	6.052757883	3.800297251	0.000496425	0.005593721	-0.751205264
ENSG00000001167	NFYA	0.288443418	1.221321833	7.086768908	3.800289168	0.000496437	0.005593721	-0.751227977
ENSG00000134444	RELCH	0.208856374	1.155771639	6.2443402	3.799674483	0.000497333	0.005593721	-0.752955222
ENSG00000141564	RPTOR	-0.24802928	-1.187583768	6.113053677	-3.799654076	0.000497363	0.005593721	-0.753012564
ENSG00000102317	RBM3	0.219074459	1.163986608	8.480442447	3.799638629	0.000497386	0.005593721	-0.753055967
ENSG00000178977	LINC00324	0.346249712	1.271251708	4.13311874	3.799550233	0.000497515	0.005593721	-0.753304345
ENSG00000137038	DMAC1	-0.242141124	-1.182746691	6.358940278	-3.798565023	0.000498956	0.005606443	-0.756072452
ENSG00000050405	LIMA1	0.224627295	1.168475346	9.92536902	3.797823989	0.000500042	0.005611874	-0.758154293
ENSG00000198816	ZNF358	-0.353987165	-1.278087992	7.023871458	-3.797812782	0.000500059	0.005611874	-0.758185774
ENSG00000117859	OSBPL9	0.21374119	1.159691595	8.622084075	3.796411327	0.00050212	0.005631186	-0.762122474
ENSG00000168924	LETM1	-0.358729289	-1.282295967	6.710024201	-3.796220502	0.000502401	0.005631186	-0.762658452
ENSG00000137310	TCF19	0.288162545	1.221084081	4.984157482	3.796008977	0.000502713	0.005631198	-0.763252559
ENSG00000204934	ATP6V0E2-AS1	-0.287191477	-1.220262455	4.796797398	-3.795794652	0.00050303	0.005631259	-0.763854513
ENSG00000107185	RGP1	-0.233073429	-1.175336148	6.530842291	-3.795258833	0.000503821	0.005636638	-0.765359347
ENSG00000127838	PNKD	-0.249602061	-1.188879141	5.187696113	-3.794449638	0.000505019	0.005646551	-0.767631771
ENSG00000137760	ALKBH8	0.370547559	1.292843422	4.939701746	3.793947075	0.000505765	0.005651396	-0.769042984
ENSG00000169330	MINAR1	0.36430232	1.287258967	2.879040819	3.790401152	0.000511054	0.005706975	-0.778997637
ENSG00000185420	SMYD3	0.327997072	1.255269443	5.272256601	3.790062346	0.000511562	0.00570913	-0.779948563
ENSG00000179632	MAF1	-0.246595519	-1.186404125	6.983181337	-3.789781422	0.000511983	0.005710318	-0.780737004
ENSG00000173175	ADCY5	-0.252870229	-1.191575387	6.481911941	-3.789247228	0.000512786	0.005712645	-0.782236196
ENSG00000119004	CYP20A1	0.327484987	1.254823964	6.561080665	3.789222907	0.000512823	0.005712645	-0.782304449
ENSG00000145012	LPP	0.208291192	1.155318949	9.459551346	3.788951027	0.000513232	0.005713688	-0.783067431
ENSG00000158528	PPP1R9A	-0.277205308	-1.211845104	6.030352789	-3.787358688	0.000515634	0.005730688	-0.787535534
ENSG00000198089	SFI1	0.253040007	1.191715621	5.500995613	3.787326452	0.000515683	0.005730688	-0.787625978
ENSG00000155366	RHOC	-0.269429702	-1.205331265	8.484906119	-3.787309913	0.000515708	0.005730688	-0.787672382
ENSG00000174775	HRAS	-0.334609292	-1.261035851	6.531889179	-3.786322099	0.000517204	0.005743268	-0.790443742
ENSG00000084090	STARD7	-0.212151927	-1.15841479	7.739016276	-3.786143954	0.000517474	0.005743268	-0.7909435
ENSG00000156500	FAM122C	0.270918394	1.206575668	6.195353192	3.7857147	0.000518126	0.005746697	-0.792147665
ENSG00000108591	DRG2	-0.21774923	-1.162917885	6.918085748	-3.785319195	0.000518727	0.005746697	-0.793257101
ENSG00000184602	SNN	-0.232464864	-1.174840466	7.872789377	-3.785314036	0.000518735	0.005746697	-0.793271571
ENSG00000242485	MRPL20	-0.216520554	-1.161927903	7.897502599	-3.785071884	0.000519104	0.005747263	-0.793950807
ENSG00000117298	ECE1	0.291862324	1.22421956	9.228740841	3.784604942	0.000519815	0.005751621	-0.795260525
ENSG00000134313	KIDINS220	0.189656669	1.14049227	8.095287837	3.782694741	0.000522734	0.005780388	-0.800617646
ENSG00000221944	TIGD1	0.356250369	1.280094545	4.662837595	3.781970403	0.000523845	0.005787548	-0.802648712
ENSG00000172197	MBOAT1	0.298552589	1.229909864	6.966850218	3.781856116	0.00052402	0.005787548	-0.802969163
ENSG00000162924	REL	0.280944151	1.214989757	6.753866073	3.781292515	0.000524887	0.005789143	-0.804549375
ENSG00000165102	HGSNAT	0.192041973	1.142379482	8.559303214	3.781268484	0.000524924	0.005789143	-0.80461675
ENSG00000167969	ECI1	-0.262444464	-1.199509401	6.027245142	-3.781138518	0.000525123	0.005789143	-0.804981128
ENSG00000185630	PBX1	-0.245332145	-1.185365641	8.512491895	-3.780434197	0.000526209	0.005791111	-0.806955702
ENSG00000146151	HMGCLL1	0.50155804	1.415741669	4.00426047	3.780189837	0.000526586	0.005791111	-0.807640727
ENSG00000005889	ZFX	-0.225884068	-1.169493682	7.543686643	-3.78001001	0.000526863	0.005791111	-0.808144833
ENSG00000176853	FAM91A1	0.314576519	1.243646546	7.851789571	3.779795095	0.000527195	0.005791111	-0.808747285
ENSG00000005471	ABCB4	0.299278639	1.230528983	4.065510904	3.779710781	0.000527325	0.005791111	-0.808983631
ENSG00000178980	SELENOW	-0.203908666	-1.151814721	7.070700366	-3.779702518	0.000527338	0.005791111	-0.809006794
ENSG00000109586	GALNT7	0.391392156	1.311658504	5.143216661	3.77957184	0.00052754	0.005791111	-0.809373101
ENSG00000095209	TMEM38B	0.405552239	1.324595846	5.204868831	3.7785006	0.000529199	0.005805799	-0.8123757
ENSG00000080493	SLC4A4	-0.671152734	-1.592344766	6.551423396	-3.776366356	0.000532518	0.005838679	-0.818356653
ENSG00000127947	PTPN12	0.218354089	1.163405548	8.286770419	3.776103403	0.000532928	0.005839643	-0.819093439
ENSG00000162733	DDR2	-0.241104943	-1.181897517	9.760799101	-3.775314109	0.000534162	0.005849622	-0.821304876
ENSG00000139910	NOVA1	0.279101384	1.213438831	7.180301253	3.773360116	0.000537228	0.005876179	-0.826778643
ENSG00000118849	RARRES1	0.715978174	1.642596551	4.628378773	3.773257574	0.000537389	0.005876179	-0.827065861
ENSG00000118596	SLC16A7	-0.493731437	-1.408082083	8.857650486	-3.773148864	0.00053756	0.005876179	-0.827370351
ENSG00000145375	SPATA5	0.254387704	1.192829385	6.4120909	3.772664465	0.000538323	0.005880971	-0.828727076
ENSG00000112214	FHL5	0.581282926	1.496179145	5.602126235	3.772104616	0.000539207	0.00588707	-0.830295022
ENSG00000213722	DDAH2	-0.316886143	-1.245639106	7.479736413	-3.771282705	0.000540506	0.005897701	-0.832596724
ENSG00000162889	MAPKAPK2	-0.210981825	-1.157475635	6.719925076	-3.769235776	0.000543755	0.005925705	-0.838327998
ENSG00000178573	MAF	-0.305619583	-1.235949317	6.45735337	-3.769163363	0.00054387	0.005925705	-0.838530723
ENSG00000169418	NPR1	-0.271351149	-1.20693765	7.600314786	-3.768955454	0.000544201	0.005925705	-0.839112769
ENSG00000184408	KCND2	-0.579522355	-1.494354418	5.513102642	-3.768842642	0.000544381	0.005925705	-0.839428585
ENSG00000073536	NLE1	-0.264273152	-1.201030803	5.447914956	-3.767820056	0.000546013	0.005938366	-0.84229109
ENSG00000151388	ADAMTS12	-0.295205916	-1.227060103	7.080479297	-3.767591703	0.000546378	0.005938366	-0.842930265
ENSG00000104332	SFRP1	-0.355935147	-1.279814881	7.213279498	-3.767344196	0.000546774	0.005938366	-0.843623033
ENSG00000117791	Mar-02	-0.305151924	-1.235548741	7.138299011	-3.767293226	0.000546856	0.005938366	-0.843765695
ENSG00000136997	MYC	0.414557743	1.332890018	6.616422171	3.767048844	0.000547247	0.005939055	-0.844449693
ENSG00000110958	PTGES3	0.274678859	1.209724777	8.620610222	3.765199431	0.000550217	0.005967712	-0.849625326
ENSG00000106605	BLVRA	-0.202774693	-1.150909739	7.509194496	-3.764605859	0.000551173	0.005973545	-0.851286204
ENSG00000149100	EIF3M	0.2238852	1.167874459	8.397423815	3.764456519	0.000551414	0.005973545	-0.851704056
ENSG00000162618	ADGRL4	0.409441666	1.328171702	9.487977822	3.762454907	0.000554653	0.00600504	-0.857303798
ENSG00000129538	RNASE1	-0.304286611	-1.234807894	10.28065927	-3.762192418	0.000555079	0.006006063	-0.85803804
ENSG00000167315	ACAA2	-0.31641755	-1.245234583	8.748789281	-3.761279726	0.000556563	0.006018526	-0.860590865
ENSG00000119574	ZBTB45	-0.279181527	-1.21350624	5.348614756	-3.760728446	0.000557461	0.006024488	-0.862132671
ENSG00000104133	SPG11	0.169079003	1.124340492	7.176567631	3.760490644	0.000557849	0.006024488	-0.862797716
ENSG00000196387	ZNF140	0.420485156	1.338377555	5.142200037	3.760304321	0.000558154	0.006024488	-0.863318784
ENSG00000120725	SIL1	-0.250401364	-1.189538004	6.450641579	-3.759789497	0.000558995	0.006024488	-0.864758462
ENSG00000109680	TBC1D19	0.313719198	1.242907729	6.176301318	3.759781998	0.000559007	0.006024488	-0.864779431
ENSG00000104047	DTWD1	0.553140572	1.467276304	5.404948447	3.759691689	0.000559155	0.006024488	-0.865031967
ENSG00000163145	C1QTNF7	-0.601496237	-1.51728935	5.848871039	-3.75951544	0.000559443	0.006024488	-0.865524811
ENSG00000099949	LZTR1	-0.275919131	-1.210765213	7.704254146	-3.759155184	0.000560033	0.006027255	-0.866532161
ENSG00000108788	MLX	-0.252967203	-1.191655484	6.138393503	-3.758389378	0.000561288	0.006036999	-0.868673364
ENSG00000198001	IRAK4	0.251304076	1.190282545	6.069261214	3.758196737	0.000561605	0.006036999	-0.869211959
ENSG00000172167	MTBP	0.495212807	1.409528655	4.365436114	3.757895832	0.000562099	0.00603873	-0.870053217
ENSG00000070540	WIPI1	-0.305127414	-1.23552775	7.434323356	-3.757288749	0.000563098	0.006045874	-0.871750382
ENSG00000214870		-0.398742899	-1.31835865	5.553273588	-3.756586427	0.000564255	0.006054714	-0.873713642
ENSG00000131669	NINJ1	-0.299954825	-1.231105864	6.13142703	-3.753712663	0.000569016	0.006102182	-0.881745146
ENSG00000130158	DOCK6	-0.336413647	-1.262613995	7.529523933	-3.752298542	0.000571373	0.006123831	-0.885696242
ENSG00000130997	POLN	-0.377890828	-1.299440727	5.424557549	-3.750692718	0.00057406	0.006148999	-0.890182131
ENSG00000134759	ELP2	0.22642879	1.169935334	6.87815024	3.749878686	0.000575428	0.00616	-0.892455798
ENSG00000135333	EPHA7	0.340957753	1.266597163	2.740973531	3.749546949	0.000575986	0.006160832	-0.893382305
ENSG00000108187	PBLD	-0.272328213	-1.207755324	6.157176223	-3.749428194	0.000576186	0.006160832	-0.893713967
ENSG00000076351	SLC46A1	-0.300964324	-1.231967608	5.395247559	-3.748338736	0.000578023	0.006176828	-0.896756399
ENSG00000205085	FAM71F2	-0.422146142	-1.339919326	5.11297439	-3.748018693	0.000578563	0.00617896	-0.897650076
ENSG00000169252	ADRB2	0.318736205	1.247237495	6.221633093	3.746612226	0.000580945	0.006200744	-0.90157703
ENSG00000172243	CLEC7A	0.583792676	1.498784202	4.661616925	3.745452778	0.000582916	0.006218115	-0.904813775
ENSG00000167705	RILP	-0.253336546	-1.191960598	5.979639835	-3.743134635	0.000586876	0.006254807	-0.91128377
ENSG00000216937	CCDC7	0.341901044	1.267425585	6.628433013	3.742964688	0.000587167	0.006254807	-0.911758023
ENSG00000163534	FCRL1	0.459518411	1.375082723	3.679904706	3.742833751	0.000587392	0.006254807	-0.912123407
ENSG00000127528	KLF2	0.438493009	1.355188004	7.64504595	3.742057796	0.000588724	0.006262365	-0.914288622
ENSG00000126545	CSN1S1	-1.528510997	-2.884879375	5.493345523	-3.742017717	0.000588793	0.006262365	-0.914400451
ENSG00000073712	FERMT2	-0.199188296	-1.148052244	9.706415943	-3.740658506	0.000591134	0.006277445	-0.918192653
ENSG00000055044	NOP58	0.22721838	1.170575817	7.800375453	3.740591088	0.000591251	0.006277445	-0.918380732
ENSG00000140379	BCL2A1	0.900720219	1.866997789	3.704412704	3.738947203	0.000594095	0.006299703	-0.922966281
ENSG00000265972	TXNIP	0.295064449	1.226939787	11.94452258	3.738906442	0.000594165	0.006299703	-0.923079969
ENSG00000171885	AQP4	-0.53279072	-1.446725006	2.935416681	-3.738697536	0.000594528	0.006299703	-0.923662634
ENSG00000105983	LMBR1	0.243230678	1.183640263	6.844781997	3.738576333	0.000594738	0.006299703	-0.924000675
ENSG00000132359	RAP1GAP2	0.358666929	1.282240541	4.900792136	3.737969556	0.000595792	0.006307181	-0.92569294
ENSG00000141753	IGFBP4	0.294313239	1.226301087	8.545242826	3.73770838	0.000596247	0.006308304	-0.926421303
ENSG00000005108	THSD7A	0.41093988	1.329551702	6.07005514	3.735968567	0.000599282	0.006333479	-0.931272669
ENSG00000111962	UST	0.353998769	1.278098273	5.409842907	3.73592242	0.000599362	0.006333479	-0.931401333
ENSG00000151466	SCLT1	0.355932987	1.279812965	6.351640358	3.735743623	0.000599675	0.006333479	-0.931899835
ENSG00000087495	PHACTR3	0.478481367	1.393276281	4.87919281	3.7353874	0.000600299	0.006336371	-0.932892984
ENSG00000151164	RAD9B	0.358511361	1.282102283	2.639658275	3.734180023	0.000602417	0.006355029	-0.936258819
ENSG00000113328	CCNG1	0.265765908	1.202274151	8.027633019	3.733226668	0.000604095	0.00636902	-0.938916154
ENSG00000173599	PC	-0.328356601	-1.255582304	7.912360953	-3.730757753	0.000608461	0.00640986	-0.945796411
ENSG00000177917	ARL6IP6	0.325945813	1.253485939	5.259814549	3.730636511	0.000608677	0.00640986	-0.946134227
ENSG00000163399	ATP1A1	0.35885212	1.282405147	8.337893693	3.730072687	0.000609678	0.006416678	-0.947705146
ENSG00000108958		-0.404764375	-1.323872674	8.024315895	-3.729797811	0.000610167	0.006416806	-0.948470961
ENSG00000139675	HNRNPA1L2	0.356530089	1.280342763	8.239744778	3.729667598	0.000610399	0.006416806	-0.948833728
ENSG00000204574	ABCF1	-0.198061033	-1.147155553	7.408720369	-3.728574091	0.000612348	0.006433566	-0.951879968
ENSG00000168758	SEMA4C	-0.254459881	-1.192889063	5.80477543	-3.727629986	0.000614037	0.006447561	-0.954509675
ENSG00000163517	HDAC11	-0.280469461	-1.214590055	5.277186823	-3.727307362	0.000614614	0.00644989	-0.955408239
ENSG00000117054	ACADM	-0.323147955	-1.251057375	8.583055022	-3.726381203	0.000616276	0.006463585	-0.957987554
ENSG00000163596	ICA1L	0.326844607	1.2542671	5.284397823	3.725485787	0.000617887	0.006476728	-0.960480963
ENSG00000152582	SPEF2	0.274282005	1.209392053	3.511748683	3.72523419	0.00061834	0.006477731	-0.961181518
ENSG00000070778	PTPN21	-0.236702864	-1.178296702	7.447442308	-3.721469195	0.000625163	0.006545416	-0.971662266
ENSG00000205268	PDE7A	0.381163669	1.302391933	4.774522758	3.71986319	0.000628095	0.006572318	-0.976131447
ENSG00000187134	AKR1C1	-0.367144751	-1.289797654	8.628706393	-3.718420596	0.00063074	0.006596186	-0.980145115
ENSG00000102531	FNDC3A	0.200260708	1.148905954	7.576245315	3.716006227	0.000635191	0.006638903	-0.98686088
ENSG00000104960	PTOV1	-0.235227026	-1.177091953	6.720832499	-3.715020099	0.000637018	0.006654156	-0.989603284
ENSG00000124523	SIRT5	0.281262678	1.21525804	6.095001933	3.714224663	0.000638495	0.006665742	-0.991815129
ENSG00000124198	ARFGEF2	-0.17717429	-1.130667154	7.452626487	-3.713736433	0.000639403	0.006669809	-0.993172625
ENSG00000106025	TSPAN12	0.345145809	1.270279359	6.492215107	3.713619511	0.000639621	0.006669809	-0.993497708
ENSG00000136383	ALPK3	-0.436437758	-1.353258789	5.548853527	-3.712453229	0.000641797	0.006688645	-0.9967401
ENSG00000151849	CENPJ	0.36541892	1.28825565	5.382277201	3.710942739	0.000644625	0.006711164	-1.000938718
ENSG00000172137	CALB2	-0.374634644	-1.296511177	9.202737135	-3.71090358	0.000644699	0.006711164	-1.001047554
ENSG00000147677	EIF3H	0.204995334	1.152682619	8.788306845	3.710476943	0.0006455	0.006715644	-1.002233298
ENSG00000143575	HAX1	-0.291204128	-1.223661165	6.318081715	-3.710137047	0.000646139	0.006718432	-1.00317792
ENSG00000040199	PHLPP2	0.265440068	1.202002643	5.595777187	3.70847486	0.000649272	0.006747138	-1.007796796
ENSG00000176101	SSNA1	-0.325346432	-1.252965275	5.776690122	-3.707868062	0.000650419	0.006755187	-1.009482722
ENSG00000198707	CEP290	0.330897381	1.257795502	5.837424463	3.707354652	0.000651392	0.00676141	-1.010909075
ENSG00000154654	NCAM2	0.403984365	1.323157101	3.875134647	3.706537891	0.000652942	0.006773616	-1.013178005
ENSG00000115694	STK25	-0.181178832	-1.133809948	6.902390049	-3.706147904	0.000653683	0.006777425	-1.01426129
ENSG00000103544	VPS35L	-0.166900553	-1.122644034	7.587126694	-3.705146083	0.000655591	0.006793318	-1.017043848
ENSG00000168056	LTBP3	-0.275902214	-1.210751017	7.824910589	-3.704684515	0.000656472	0.006796013	-1.018325735
ENSG00000171502	COL24A1	-0.283401578	-1.217061083	3.976439701	-3.704616668	0.000656602	0.006796013	-1.018514155
ENSG00000136010	ALDH1L2	0.452651281	1.368552975	5.223124714	3.704330226	0.000657149	0.006797794	-1.019309629
ENSG00000143195	ILDR2	-0.252554555	-1.191314689	3.345945466	-3.70332035	0.000659082	0.0068139	-1.02211391
ENSG00000140262	TCF12	0.150675235	1.110088913	8.740730875	3.700155019	0.000665177	0.006872991	-1.030901233
ENSG00000173402	DAG1	-0.324563962	-1.252285893	6.258947057	-3.6997591	0.000665943	0.006874961	-1.0320001
ENSG00000000938	FGR	0.684977238	1.607676616	6.099813907	3.699664312	0.000666127	0.006874961	-1.032263172
ENSG00000172766	NAA16	0.278295037	1.212760808	6.016716578	3.698596498	0.000668198	0.006892411	-1.03522656
ENSG00000214253	FIS1	-0.263279375	-1.200203777	6.896532978	-3.697032395	0.000671243	0.00691988	-1.039566511
ENSG00000145283	SLC10A6	0.471315272	1.386372816	6.072990365	3.696403327	0.000672472	0.006927834	-1.041311753
ENSG00000198108	CHSY3	0.308485228	1.23840674	4.534417204	3.696212152	0.000672846	0.006927834	-1.041842109
ENSG00000112514	CUTA	-0.230998904	-1.173647287	6.467429564	-3.696050239	0.000673162	0.006927834	-1.042291275
ENSG00000203999	LINC01270	-0.464969468	-1.380288142	5.038766891	-3.695379096	0.000674477	0.006937419	-1.044153008
ENSG00000135763	URB2	-0.318516348	-1.247047439	4.563908244	-3.693473016	0.000678223	0.006971994	-1.049439552
ENSG00000133030	MPRIP	-0.257503963	-1.195408713	6.958480095	-3.693243702	0.000678675	0.006972684	-1.050075471
ENSG00000165494	PCF11	0.19895791	1.147868925	7.696295672	3.692886515	0.00067938	0.006975968	-1.051065962
ENSG00000128872	TMOD2	0.298949518	1.230248296	6.752899459	3.690965607	0.000683182	0.007006794	-1.056391918
ENSG00000197622	CDC42SE1	0.30032237	1.231419543	6.926353411	3.690861144	0.000683389	0.007006794	-1.056681518
ENSG00000174442	ZWILCH	0.335413759	1.261739219	5.472023575	3.690783962	0.000683543	0.007006794	-1.056895484
ENSG00000091317	CMTM6	0.296989373	1.228577931	6.128251346	3.690508383	0.00068409	0.007008439	-1.057659434
ENSG00000142188	TMEM50B	0.296332146	1.228018374	7.152479083	3.689927487	0.000685245	0.007016307	-1.059269686
ENSG00000090104	RGS1	0.947643245	1.92871937	4.206675308	3.689635221	0.000685827	0.007018298	-1.060079807
ENSG00000118777	ABCG2	0.497390249	1.411657645	4.704336956	3.689435052	0.000686226	0.007018415	-1.060634628
ENSG00000127533	F2RL3	-0.441721671	-1.358224227	5.007667399	-3.689155922	0.000686783	0.007020143	-1.06140829
ENSG00000165695	AK8	0.299366506	1.230603931	4.309497286	3.688933798	0.000687226	0.007020712	-1.062023928
ENSG00000073578	SDHA	-0.246299853	-1.186161008	8.720646416	-3.688503409	0.000688085	0.007024193	-1.063216742
ENSG00000173698	ADGRG2	-0.372766888	-1.294833762	3.262697452	-3.688374954	0.000688342	0.007024193	-1.063572739
ENSG00000145996	CDKAL1	0.193955281	1.143895515	6.90846784	3.687371213	0.000690352	0.007040731	-1.066354281
ENSG00000092295	TGM1	-0.462289348	-1.377726336	4.039367069	-3.685861918	0.000693384	0.007067676	-1.070536125
ENSG00000101974	ATP11C	0.258159716	1.195952189	7.081305199	3.68364376	0.000697863	0.007107808	-1.076680556
ENSG00000156738	MS4A1	0.884709686	1.846393034	4.18199405	3.68352326	0.000698108	0.007107808	-1.077014298
ENSG00000104765	BNIP3L	0.217220914	1.162492102	10.30952963	3.683330498	0.000698498	0.007107808	-1.077548169
ENSG00000082556	OPRK1	-0.307531371	-1.237588221	3.148007877	-3.682805406	0.000699564	0.007114653	-1.079002388
ENSG00000114054	PCCB	-0.233922189	-1.17602782	6.880164907	-3.682077155	0.000701044	0.007125707	-1.081019081
ENSG00000170275	CRTAP	-0.201213688	-1.14966512	8.355081977	-3.68113794	0.000702958	0.007141149	-1.083619702
ENSG00000168090	COPS6	-0.171871206	-1.126518656	8.264077364	-3.680908853	0.000703425	0.007141893	-1.08425398
ENSG00000179029	TMEM107	0.256097129	1.194243586	5.808184849	3.679973379	0.000705337	0.007157295	-1.086843853
ENSG00000075651	PLD1	0.346338783	1.271330196	5.33002733	3.679675394	0.000705947	0.007159476	-1.087668761
ENSG00000179097	HTR1F	0.35607498	1.279938934	4.33380993	3.679333938	0.000706647	0.007162562	-1.088613972
ENSG00000123096	SSPN	-0.263191946	-1.200131046	7.456022646	-3.677579044	0.000710254	0.007195097	-1.093471165
ENSG00000065268	WDR18	-0.307525853	-1.237583487	5.916682215	-3.675896015	0.00071373	0.007226269	-1.09812841
ENSG00000115652	UXS1	0.239510366	1.180591914	6.857251012	3.675648923	0.000714242	0.00722741	-1.098812073
ENSG00000100225	FBXO7	0.307961665	1.237957395	8.673840038	3.675368345	0.000714823	0.007229256	-1.099588358
ENSG00000134369	NAV1	-0.284955024	-1.218372281	8.815768225	-3.675098695	0.000715383	0.007230874	-1.100334382
ENSG00000156535	CD109	0.302065935	1.232908672	7.131030138	3.674559862	0.000716502	0.007238144	-1.101825061
ENSG00000107404	DVL1	-0.313949	-1.243105723	6.16293673	-3.673532906	0.000718639	0.007255686	-1.104665837
ENSG00000152700	SAR1B	-0.218911106	-1.163854819	8.228776565	-3.672749622	0.000720273	0.007268133	-1.106832311
ENSG00000153574	RPIA	0.306926351	1.237069325	5.830651313	3.671264863	0.00072338	0.007295425	-1.110938374
ENSG00000135525	MAP7	-0.267937126	-1.204084905	5.309910709	-3.670899972	0.000724146	0.007295915	-1.11194735
ENSG00000141552	ANAPC11	-0.26900646	-1.204977711	4.764442337	-3.670731149	0.0007245	0.007295915	-1.112414152
ENSG00000089737	DDX24	-0.225834675	-1.169453644	8.514330266	-3.670666016	0.000724637	0.007295915	-1.112594245
ENSG00000152661	GJA1	-0.257643534	-1.195524366	7.576197016	-3.67014027	0.000725742	0.007302984	-1.114047878
ENSG00000106105	GARS	-0.225974865	-1.169567287	8.149275764	-3.669835606	0.000726384	0.007303685	-1.114890196
ENSG00000157911	PEX10	-0.281420553	-1.215391033	5.618314005	-3.66972408	0.000726618	0.007303685	-1.115198528
ENSG00000167637	ZNF283	0.345841876	1.270892387	5.433903416	3.668273705	0.00072968	0.007330385	-1.119207928
ENSG00000196878	LAMB3	-0.444617656	-1.360953388	6.347961438	-3.668034967	0.000730185	0.007331393	-1.119867819
ENSG00000144366	GULP1	0.372768011	1.294834769	5.641345975	3.666087359	0.000734317	0.007368804	-1.125250397
ENSG00000166762	CATSPER2	0.382229032	1.303354044	4.140068126	3.665101062	0.000736419	0.007385801	-1.127975688
ENSG00000134255	CEPT1	0.353567415	1.277716188	7.038297392	3.664815404	0.000737029	0.007387825	-1.128764941
ENSG00000198728	LDB1	0.22220322	1.166513675	8.949929248	3.664121335	0.000738512	0.00739715	-1.130682479
ENSG00000179399	GPC5	-0.311873911	-1.241318997	2.814821073	-3.663998212	0.000738776	0.00739715	-1.131022618
ENSG00000155974	GRIP1	-0.645285445	-1.564048712	3.987473676	-3.66365366	0.000739513	0.007400446	-1.131974448
ENSG00000134072	CAMK1	-0.264224795	-1.200990547	6.739747374	-3.663100853	0.000740699	0.007408214	-1.133501496
ENSG00000164211	STARD4	0.366773608	1.289465888	4.407332054	3.661824004	0.000743443	0.00743156	-1.137028178
ENSG00000151338	MIPOL1	0.379182132	1.30060433	5.188230636	3.660216776	0.000746912	0.007462114	-1.141466531
ENSG00000185127	C6orf120	-0.19133141	-1.141816971	7.068258142	-3.659834468	0.000747739	0.007466262	-1.142522134
ENSG00000198356	GET3	-0.309070154	-1.238908941	6.775552067	-3.658259671	0.000751157	0.007496252	-1.146869799
ENSG00000226138		-0.330398548	-1.257360676	5.083765076	-3.657169114	0.000753532	0.007515817	-1.149880057
ENSG00000155158	TTC39B	0.327361591	1.254716642	4.773620401	3.656669463	0.000754623	0.007518466	-1.151259097
ENSG00000137474	MYO7A	-0.38013612	-1.301464645	5.080562461	-3.656667167	0.000754628	0.007518466	-1.151265434
ENSG00000140694	PARN	0.157571723	1.115408154	7.851914072	3.655434644	0.000757325	0.007541189	-1.154666811
ENSG00000164074	ABHD18	0.363078696	1.286167639	5.843305976	3.652802247	0.000763116	0.007594685	-1.161929552
ENSG00000200448		-0.282467881	-1.216273669	4.032764228	-3.65249137	0.000763803	0.007596556	-1.162787088
ENSG00000198270	TMEM116	0.36233906	1.28550842	5.947620351	3.652225432	0.000764391	0.007596556	-1.163520635
ENSG00000151729	SLC25A4	-0.260982433	-1.19829443	6.860802302	-3.65206192	0.000764753	0.007596556	-1.163971643
ENSG00000133874	RNF122	0.380659324	1.301936715	5.058798965	3.651958383	0.000764982	0.007596556	-1.164257222
ENSG00000094975	SUCO	0.26456197	1.201271265	5.696280171	3.65120231	0.000766657	0.00760902	-1.166342514
ENSG00000156313	RPGR	0.382187547	1.303316567	5.781196634	3.650664967	0.00076785	0.007613534	-1.167824408
ENSG00000136381	IREB2	0.236695767	1.178290906	7.619604207	3.650618733	0.000767953	0.007613534	-1.167951909
ENSG00000115421	PAPOLG	0.279291755	1.213598961	6.450235729	3.64975794	0.000769867	0.007628341	-1.170325587
ENSG00000036549		0.205925458	1.153426008	7.268214292	3.64884665	0.000771899	0.007640201	-1.172838217
ENSG00000162769	FLVCR1	0.293618771	1.225710925	4.971712691	3.648842856	0.000771908	0.007640201	-1.172848679
ENSG00000135317	SNX14	0.283014732	1.216734783	7.330580633	3.647462232	0.000774996	0.007663385	-1.176654785
ENSG00000169902	TPST1	0.289492202	1.22221001	6.629703443	3.647322456	0.00077531	0.007663385	-1.177040082
ENSG00000099822	HCN2	-0.296220321	-1.227923192	4.67840577	-3.647228928	0.000775519	0.007663385	-1.177297892
ENSG00000116747	RO60	0.270585273	1.206297099	8.349223459	3.646849673	0.000776371	0.007667611	-1.178343266
ENSG00000123360	PDE1B	0.305232592	1.235617828	6.941018204	3.646105084	0.000778044	0.007679951	-1.180395495
ENSG00000189233	NUGGC	-0.383280752	-1.304304531	4.123977148	-3.645801332	0.000778728	0.007682513	-1.181232636
ENSG00000081237	PTPRC	0.649771338	1.568919508	7.09933856	3.645592226	0.000779199	0.007682975	-1.181808911
ENSG00000122435	TRMT13	0.273032626	1.208345169	6.36635958	3.645249674	0.000779971	0.007686404	-1.182752917
ENSG00000142185	TRPM2	-0.304711623	-1.235171716	5.129410012	-3.644697031	0.000781218	0.007690712	-1.184275801
ENSG00000124120	TTPAL	0.331581439	1.25839203	4.993954602	3.644679738	0.000781257	0.007690712	-1.184323452
ENSG00000144395	CCDC150	0.228267286	1.171427189	2.729075263	3.643334807	0.000784301	0.00771648	-1.188029121
ENSG00000176046	NUPR1	-0.237874248	-1.179253799	9.664919168	-3.641659134	0.000788109	0.007749736	-1.192645146
ENSG00000181035	SLC25A42	-0.248152052	-1.187684835	5.653956211	-3.639415676	0.000793235	0.007793388	-1.198823649
ENSG00000162337	LRP5	-0.28707217	-1.220161547	7.734044241	-3.63934003	0.000793408	0.007793388	-1.199031948
ENSG00000065882	TBC1D1	0.239471796	1.180560352	6.829872623	3.638861018	0.000794507	0.007799953	-1.200350899
ENSG00000064655	EYA2	-0.299476461	-1.230697725	5.318570089	-3.636825285	0.000799194	0.007841713	-1.205955308
ENSG00000116688	MFN2	-0.219477872	-1.164312133	7.73708428	-3.633738571	0.000806351	0.007907655	-1.214450173
ENSG00000141446	ESCO1	0.331619967	1.258425636	5.691438916	3.633313147	0.000807342	0.007913092	-1.215620697
ENSG00000171988	JMJD1C	0.215587389	1.161176588	7.991869774	3.631716515	0.000811073	0.007945359	-1.220013117
ENSG00000151131	C12orf45	-0.30664964	-1.236832076	5.30381442	-3.631304836	0.000812038	0.007950508	-1.221145514
ENSG00000157637	SLC38A10	-0.263401223	-1.200305149	6.972036923	-3.630027033	0.000815039	0.00797558	-1.224659944
ENSG00000130023	ERMARD	0.236008243	1.177729519	6.585101808	3.62949399	0.000816294	0.007983549	-1.22612583
ENSG00000162433	AK4	-0.45756108	-1.373218387	4.668824067	-3.628877393	0.000817748	0.007993455	-1.227821364
ENSG00000130226	DPP6	-0.226358842	-1.169878612	3.237214825	-3.627358127	0.000821342	0.008024252	-1.231998475
ENSG00000085265	FCN1	0.554696176	1.468859267	6.167968565	3.626957158	0.000822293	0.008027384	-1.233100767
ENSG00000151687	ANKAR	0.385678446	1.306474029	5.489984827	3.626739401	0.00082281	0.008027384	-1.23369937
ENSG00000106948	AKNA	0.299681805	1.230872907	6.089967828	3.626662627	0.000822992	0.008027384	-1.233910416
ENSG00000117360	PRPF3	0.243715155	1.184037813	8.08341972	3.625701255	0.000825278	0.008045351	-1.236552947
ENSG00000103335	PIEZO1	-0.243236453	-1.183645002	7.977125489	-3.62528878	0.000826261	0.008046621	-1.237686618
ENSG00000117020	AKT3	0.269999399	1.205807325	7.633901939	3.625273712	0.000826297	0.008046621	-1.237728029
ENSG00000146414	SHPRH	0.261392347	1.198634951	7.081402943	3.625029284	0.00082688	0.008047971	-1.238399798
ENSG00000151502	VPS26B	-0.243669593	-1.184000421	6.602698838	-3.623873555	0.000829641	0.008065878	-1.24157582
ENSG00000234518	PTGES3P1	0.688872485	1.612023175	4.996078642	3.623849892	0.000829698	0.008065878	-1.241640842
ENSG00000115234	SNX17	-0.263235327	-1.200167133	7.237933438	-3.623700566	0.000830056	0.008065878	-1.242051163
ENSG00000120057	SFRP5	-0.262451709	-1.199515424	3.711173408	-3.623469733	0.000830609	0.008066924	-1.242685433
ENSG00000159069	FBXW5	-0.255552347	-1.193792709	7.45609066	-3.619734031	0.000839606	0.00814994	-1.252947442
ENSG00000113916	BCL6	0.278237916	1.212712792	9.107628424	3.618651124	0.000842232	0.008171049	-1.255921227
ENSG00000131473	ACLY	-0.40885267	-1.327629572	7.880362373	-3.618188304	0.000843357	0.00817758	-1.257192051
ENSG00000221923	ZNF880	0.25541191	1.193676506	5.830180362	3.617775479	0.000844361	0.008182938	-1.258325527
ENSG00000166347	CYB5A	-0.235134987	-1.177016861	9.614057533	-3.617233059	0.000845682	0.008191362	-1.259814733
ENSG00000204592	HLA-E	0.228758562	1.171826159	10.06330703	3.616884381	0.000846533	0.008195217	-1.260771966
ENSG00000204130	RUFY2	0.257103577	1.195077001	7.009927692	3.616352175	0.000847833	0.008203415	-1.262232954
ENSG00000063761	ADCK1	-0.334662956	-1.261082759	5.032251373	-3.614832401	0.000851555	0.008233431	-1.266404387
ENSG00000166912	MTMR10	-0.183097507	-1.135318832	8.050195002	-3.614633408	0.000852043	0.008233431	-1.266950513
ENSG00000055950	MRPL43	-0.225902345	-1.169508498	6.872023776	-3.614529484	0.000852298	0.008233431	-1.267235723
ENSG00000187288	CIDEC	-0.264995642	-1.201632419	10.21696872	-3.613418387	0.000855032	0.008255434	-1.270284761
ENSG00000094963	FMO2	0.565059046	1.479448058	8.947268655	3.612646911	0.000856935	0.00826788	-1.272401548
ENSG00000169891	REPS2	0.279700327	1.213942701	5.877885373	3.612525801	0.000857234	0.00826788	-1.272733831
ENSG00000100644	HIF1A	0.281902299	1.215796945	8.157811158	3.61146156	0.000859867	0.008286602	-1.2756535
ENSG00000123353	ORMDL2	-0.265241514	-1.201837226	5.778532841	-3.611306241	0.000860251	0.008286602	-1.276079572
ENSG00000071054	MAP4K4	0.172647667	1.127125113	8.414432851	3.610894467	0.000861272	0.008286602	-1.277209107
ENSG00000091106	NLRC4	0.526048836	1.439980062	3.959268361	3.610874144	0.000861323	0.008286602	-1.277264855
ENSG00000124126	PREX1	0.52498788	1.438921492	6.57236433	3.610817892	0.000861463	0.008286602	-1.277419153
ENSG00000159256	MORC3	0.26907815	1.20503759	6.905535974	3.610030033	0.00086342	0.008301022	-1.279580125
ENSG00000189190	ZNF600	0.27842369	1.212868962	5.463667611	3.60937199	0.000865058	0.008312359	-1.281384855
ENSG00000165495	PKNOX2	-0.458149523	-1.373778607	5.49890685	-3.608614583	0.000866947	0.008326096	-1.283461898
ENSG00000197442	MAP3K5	0.350657266	1.275141427	7.043454784	3.60817933	0.000868035	0.008332122	-1.284655398
ENSG00000095906	NUBP2	-0.264776415	-1.201449837	5.278853926	-3.606884242	0.000871278	0.008358827	-1.288206216
ENSG00000135932	CAB39	0.227569453	1.170860707	7.864211882	3.604860427	0.00087637	0.008403227	-1.293753771
ENSG00000133639	BTG1	0.232771216	1.175089967	9.225821725	3.604241896	0.000877932	0.00841375	-1.295448941
ENSG00000206190	ATP10A	-0.32167909	-1.249784272	4.922739831	-3.603397841	0.000880068	0.008429758	-1.297761962
ENSG00000164237	CMBL	-0.238505511	-1.179769904	7.104581693	-3.602309104	0.00088283	0.008451748	-1.300745106
ENSG00000136237	RAPGEF5	-0.453763148	-1.369608109	7.208469269	-3.601667892	0.000884461	0.008462887	-1.302501819
ENSG00000151883	PARP8	0.319153205	1.247598052	6.86986786	3.600722481	0.000886871	0.008481463	-1.30509166
ENSG00000124228	DDX27	0.237225235	1.178723417	6.526432463	3.600123319	0.000888401	0.008491616	-1.306732819
ENSG00000160888	IER2	0.488662066	1.403143019	6.396699026	3.599405482	0.000890238	0.008500263	-1.308698862
ENSG00000182950	ODF3L1	-0.323439816	-1.251310493	3.460640013	-3.599403018	0.000890245	0.008500263	-1.308705609
ENSG00000136051	WASHC4	0.238302592	1.179603977	8.238153671	3.598969039	0.000891357	0.008502057	-1.309894115
ENSG00000110243	APOA5	-0.24115784	-1.181940852	4.181654767	-3.598963462	0.000891371	0.008502057	-1.309909387
ENSG00000166046	TCP11L2	0.321615984	1.249729606	7.348456136	3.596982045	0.000896467	0.008546159	-1.315334841
ENSG00000165185	KIAA1958	-0.333952772	-1.260462129	4.883617785	-3.595112162	0.000901301	0.008587727	-1.320453537
ENSG00000122591	FAM126A	0.275921657	1.210767334	6.647354176	3.5939653	0.000904279	0.008611568	-1.323592352
ENSG00000064490	RFXANK	-0.228218983	-1.17138797	5.82014153	-3.593470972	0.000905565	0.008619286	-1.324945111
ENSG00000117139	KDM5B	0.174515426	1.128585271	7.178790669	3.591961383	0.000909504	0.008652232	-1.329075623
ENSG00000169379	ARL13B	0.268704379	1.204725431	6.088659453	3.590190625	0.000914146	0.008691824	-1.333919648
ENSG00000089693	MLF2	-0.211270769	-1.157707478	8.37654736	-3.589500452	0.000915961	0.00870337	-1.335807339
ENSG00000197323	TRIM33	0.157883359	1.115649119	7.669870985	3.589363704	0.000916321	0.00870337	-1.336181337
ENSG00000171643	S100Z	0.384260818	1.305190885	3.430207271	3.589077946	0.000917074	0.008705956	-1.336962844
ENSG00000109846	CRYAB	-0.341044512	-1.266673334	10.56596847	-3.588471212	0.000918675	0.008716582	-1.338622076
ENSG00000145494	NDUFS6	-0.269785148	-1.205628268	7.437264129	-3.587821047	0.000920393	0.008728311	-1.340399925
ENSG00000090339	ICAM1	0.338916748	1.264806554	6.414458745	3.586021823	0.000925164	0.008766695	-1.345318988
ENSG00000122223	CD244	0.450287753	1.366312747	3.385150537	3.585929749	0.000925408	0.008766695	-1.345570684
ENSG00000117600	PLPPR4	0.446118534	1.362369964	5.277358721	3.585032264	0.000927798	0.008784734	-1.348023911
ENSG00000154582	ELOC	-0.238905652	-1.180097166	4.896948536	-3.584619521	0.000928898	0.008790562	-1.349152018
ENSG00000270765	GAS2L2	-0.313800391	-1.242977681	4.593084612	-3.583790173	0.000931114	0.008801917	-1.351418594
ENSG00000156504	FAM122B	0.191473472	1.14192941	5.820357549	3.583730572	0.000931273	0.008801917	-1.351581469
ENSG00000140575	IQGAP1	0.170015503	1.125070574	9.505812446	3.583624887	0.000931556	0.008801917	-1.351870282
ENSG00000131725	WDR44	0.29075554	1.223280743	6.581129229	3.581907148	0.000936163	0.008836703	-1.356563856
ENSG00000135540	NHSL1	-0.350072843	-1.274624983	5.479398885	-3.581888548	0.000936213	0.008836703	-1.356614673
ENSG00000126107	HECTD3	-0.24135226	-1.182100143	7.637255976	-3.580697915	0.00093942	0.00886235	-1.359867309
ENSG00000143369	ECM1	0.542368997	1.456361994	6.555550638	3.579631739	0.0009423	0.008882508	-1.362779489
ENSG00000117091	CD48	0.559125186	1.473375529	5.65413376	3.579523756	0.000942592	0.008882508	-1.363074411
ENSG00000108561	C1QBP	-0.241554667	-1.182266001	7.011446971	-3.579362882	0.000943028	0.008882508	-1.363513783
ENSG00000162664	ZNF326	0.275512256	1.210423797	6.87334118	3.578279058	0.000945967	0.008905559	-1.366473613
ENSG00000198648	STK39	-0.264374175	-1.201114906	7.757395483	-3.578041038	0.000946613	0.008907016	-1.367123565
ENSG00000118260	CREB1	0.184836366	1.13668804	8.358469079	3.575591274	0.000953293	0.008965209	-1.373811788
ENSG00000143256	PFDN2	-0.257021466	-1.195008985	7.003602198	-3.57426408	0.000956931	0.008992045	-1.377434269
ENSG00000120738	EGR1	0.686187723	1.609026094	7.765147867	3.574008948	0.000957631	0.008992045	-1.378130558
ENSG00000106049	HIBADH	-0.25529519	-1.193579937	8.484287206	-3.574007365	0.000957636	0.008992045	-1.378134877
ENSG00000125826	RBCK1	-0.205231	-1.152870927	6.87471862	-3.573404317	0.000959294	0.009002951	-1.379780574
ENSG00000198909	MAP3K3	0.214309968	1.16014889	6.992648224	3.572300628	0.000962337	0.009026827	-1.382792139
ENSG00000205581	HMGN1	0.450941753	1.366932263	5.801855863	3.571161653	0.000965486	0.009051056	-1.385899502
ENSG00000115935	WIPF1	0.288672434	1.221515724	8.113463042	3.570695607	0.000966778	0.009051056	-1.387170829
ENSG00000021574	SPAST	0.246547383	1.186364541	6.117178908	3.570579203	0.0009671	0.009051056	-1.387488354
ENSG00000120693	SMAD9	0.249671704	1.188936533	5.66242034	3.570508269	0.000967297	0.009051056	-1.387681846
ENSG00000147140	NONO	0.171420838	1.126167044	8.87934269	3.570464673	0.000967418	0.009051056	-1.387800762
ENSG00000159348	CYB5R1	-0.196551157	-1.145955607	7.045893927	-3.569587808	0.000969854	0.009069163	-1.390192461
ENSG00000069020	MAST4	-0.206337354	-1.153755363	6.887952954	-3.567953116	0.000974411	0.009107077	-1.39465039
ENSG00000091039	OSBPL8	0.249342641	1.18866538	8.27760011	3.566937894	0.000977252	0.0091199	-1.397418462
ENSG00000237745	RPL22P8	0.260165059	1.197615717	11.13313492	3.566932603	0.000977267	0.0091199	-1.397432887
ENSG00000065809	FAM107B	-0.307861731	-1.237871647	8.047598578	-3.566922933	0.000977294	0.0091199	-1.39745925
ENSG00000184304	PRKD1	-0.30074207	-1.231777832	6.003860495	-3.566355536	0.000978885	0.009130044	-1.399006121
ENSG00000163840	DTX3L	0.253623617	1.192197801	7.247834148	3.566152122	0.000979456	0.009130669	-1.39956065
ENSG00000165948	IFI27L1	-0.226410444	-1.169920457	6.386335002	-3.565581783	0.000981059	0.009140905	-1.401115374
ENSG00000167065	DUSP18	0.358432966	1.282032616	5.360064577	3.565349143	0.000981713	0.009142301	-1.401749505
ENSG00000116221	MRPL37	-0.195366468	-1.145014976	7.196261501	-3.564071759	0.000985315	0.009171122	-1.40523104
ENSG00000185485	SDHAP1	0.376748095	1.298411871	7.542046456	3.562951988	0.000988482	0.009195877	-1.408282481
ENSG00000064547	LPAR2	0.372039649	1.294181221	5.032678255	3.561509308	0.000992577	0.009229234	-1.412213157
ENSG00000142507	PSMB6	-0.225091993	-1.168851778	6.766839215	-3.560875305	0.000994382	0.009241271	-1.413940286
ENSG00000239650	GUSBP4	0.431244572	1.348396299	6.691285152	3.560555937	0.000995292	0.009244988	-1.41481024
ENSG00000047410	TPR	0.153328309	1.112132213	8.285126646	3.557391136	0.001004356	0.0093213	-1.423428983
ENSG00000186409	CCDC30	0.292187444	1.224495476	4.668556011	3.557328389	0.001004537	0.0093213	-1.423599825
ENSG00000111247	RAD51AP1	0.515706154	1.429693758	3.154841176	3.55692883	0.001005687	0.009322826	-1.424687665
ENSG00000143867	OSR1	-0.383005833	-1.304056008	4.821051933	-3.556913671	0.001005731	0.009322826	-1.424728937
ENSG00000158406	HIST1H4H	-0.317604783	-1.246259743	7.322903572	-3.556350848	0.001007353	0.009333089	-1.426261171
ENSG00000135597	REPS1	0.197995103	1.147103131	6.570434292	3.555936242	0.00100855	0.0093394	-1.427389821
ENSG00000146856	AGBL3	0.356118594	1.279977628	3.56848155	3.555354264	0.001010232	0.009350197	-1.428973981
ENSG00000170835	CEL	-0.279176614	-1.213502107	4.12482222	-3.554403149	0.001012987	0.009370907	-1.431562665
ENSG00000140961	OSGIN1	-0.377859464	-1.299412478	5.720905091	-3.554035258	0.001014055	0.009375994	-1.432563872
ENSG00000113739	STC2	-0.341602676	-1.267163492	4.711998767	-3.553217985	0.00101643	0.009393163	-1.434787879
ENSG00000145284	SCD5	0.305073729	1.235481775	4.392070625	3.552049773	0.001019835	0.009419822	-1.437966428
ENSG00000169131	ZNF354A	0.379567815	1.300952074	5.400056546	3.548709413	0.001029631	0.009501688	-1.447052191
ENSG00000167508	MVD	-0.309619598	-1.239380864	5.60061047	-3.548663693	0.001029766	0.009501688	-1.447176519
ENSG00000145632	PLK2	-0.470737282	-1.385817502	6.525327497	-3.548491981	0.001030272	0.009501688	-1.447643456
ENSG00000197056	ZMYM1	0.30210036	1.232938091	6.069335259	3.54777381	0.001032391	0.009512441	-1.449596254
ENSG00000171105	INSR	-0.291946385	-1.224290893	6.891162327	-3.547678404	0.001032673	0.009512441	-1.449855659
ENSG00000142208	AKT1	-0.247136128	-1.186848779	7.874425201	-3.547528999	0.001033114	0.009512441	-1.450261879
ENSG00000136718	IMP4	-0.232100162	-1.174543513	7.621118851	-3.547385537	0.001033539	0.009512441	-1.450651934
ENSG00000139517	LNX2	0.305846159	1.236143439	5.786837969	3.546897135	0.001034984	0.009520904	-1.451979771
ENSG00000213096	ZNF254	0.291693272	1.224076117	6.796885515	3.544708169	0.001041484	0.009575841	-1.457929867
ENSG00000113732	ATP6V0E1	-0.185021375	-1.136833817	10.23743925	-3.544426029	0.001042325	0.009578709	-1.458696652
ENSG00000205363	INSYN1	-0.282344551	-1.2161697	4.725669137	-3.543989751	0.001043627	0.009585805	-1.459882284
ENSG00000104267	CA2	0.556525441	1.470722888	5.02687249	3.543040325	0.001046464	0.009606995	-1.46246219
ENSG00000061455	PRDM6	-0.25534154	-1.193618284	4.048832269	-3.540915202	0.001052842	0.00965452	-1.468235591
ENSG00000179476	C14orf28	0.286723557	1.219866742	5.715831499	3.540829296	0.0010531	0.00965452	-1.468468938
ENSG00000169432	SCN9A	-0.451944667	-1.367882839	5.291484869	-3.540677251	0.001053558	0.00965452	-1.468881932
ENSG00000118946	PCDH17	-0.45977694	-1.375329157	4.97931259	-3.540606009	0.001053773	0.00965452	-1.46907544
ENSG00000100784	RPS6KA5	0.442055251	1.358538312	4.282515976	3.539515479	0.001057063	0.009679768	-1.472037312
ENSG00000153234	NR4A2	0.634452027	1.552348016	4.365383766	3.539076865	0.001058389	0.009687014	-1.473228451
ENSG00000184216	IRAK1	-0.351429815	-1.275824435	5.636849199	-3.538290604	0.00106077	0.009703904	-1.475363509
ENSG00000083799	CYLD	0.251127299	1.190136706	6.474511128	3.537985645	0.001061695	0.009707462	-1.476191547
ENSG00000198258	UBL5	-0.242007083	-1.182636807	5.982165466	-3.537072214	0.00106447	0.009727925	-1.478671517
ENSG00000140443	IGF1R	0.281975656	1.215858767	6.942313957	3.536636192	0.001065797	0.009734832	-1.479855204
ENSG00000145911	N4BP3	-0.296489102	-1.228151981	4.111487618	-3.536470864	0.001066301	0.009734832	-1.480304006
ENSG00000072422	RHOBTB1	0.326138258	1.253653156	6.415711625	3.535910006	0.001068011	0.009745534	-1.481826446
ENSG00000119640	ACYP1	0.323573367	1.251426333	4.88549374	3.53536684	0.00106967	0.009755755	-1.483300746
ENSG00000175387	SMAD2	0.18361852	1.135728914	7.928013679	3.534824949	0.001071327	0.009765953	-1.484771467
ENSG00000116774	OLFML3	0.304423111	1.234924731	7.256188679	3.534578082	0.001072083	0.009767927	-1.485441442
ENSG00000156869	FRRS1	0.400153352	1.319648176	5.379619753	3.533266039	0.001076109	0.009799676	-1.489001799
ENSG00000111860	CEP85L	0.31609578	1.244956885	4.816260567	3.531880661	0.001080375	0.009833586	-1.492760428
ENSG00000164983	TMEM65	0.24813823	1.187673456	6.188633008	3.531413754	0.001081817	0.009841761	-1.49402701
ENSG00000183624	HMCES	-0.23195253	-1.174423328	6.764181874	-3.531159032	0.001082604	0.009843979	-1.494717961
ENSG00000207091		-0.309383531	-1.239178081	4.853232066	-3.529205006	0.001088661	0.00989409	-1.500017548
ENSG00000040633	PHF23	-0.204284264	-1.152114629	5.312265297	-3.528910109	0.001089578	0.009897458	-1.500817218
ENSG00000166265	CYYR1	0.365974742	1.288752068	8.625879222	3.528231334	0.001091692	0.009911685	-1.502657719
ENSG00000141504	SAT2	-0.231196898	-1.173808368	7.0496277	-3.52771465	0.001093303	0.009921329	-1.50405859
ENSG00000197111	PCBP2	0.193995378	1.143927308	9.774272136	3.527539643	0.001093849	0.009921329	-1.504533059
ENSG00000223330	RNU6-1052P	0.655495581	1.575156943	4.824217007	3.526860058	0.001095973	0.009935619	-1.506375393
ENSG00000178694	NSUN3	0.25686822	1.194882055	6.258145816	3.525058602	0.001101623	0.009981838	-1.511258206
ENSG00000159322	ADPGK	0.196258789	1.145723398	6.350900351	3.523845495	0.001105443	0.010011443	-1.514545593
ENSG00000137628	DDX60	0.309688079	1.239439695	6.246147807	3.522912436	0.00110839	0.010033115	-1.517073687
ENSG00000184709	LRRC26	-0.602862121	-1.518726538	3.338754142	-3.522188863	0.00111068	0.010048826	-1.519033952
[truncated: 16,114 more rows]
