# Supplementary material for: Stratifying cellular metabolism during weight loss: an interplay of metabolism, metabolic flexibility and inflammation
Source: Sci Rep. 2020 Feb 3;10:1651. doi: 10.1038/s41598-020-58358-z (PMC6997359; doi:10.1038/s41598-020-58358-z)
Supplement: Supplementary file 4 [file 41598_2020_58358_MOESM4_ESM.zip › Cluster A - Cluster B/sig_diffT-2.txt]

ENSG	HGNC.symbol	logFC	Fold.Change	AveExpr	t	P.Value	adj.P.Val	B
ENSG00000104812	GYS1	-0.670396441	-1.591510241	7.033111602	-13.6643709	2.34E-25	4.24E-21	46.89087024
ENSG00000062282	DGAT2	-1.050884238	-2.071799279	9.379387457	-12.90882868	1.10E-23	9.95E-20	43.15557963
ENSG00000170262	MRAP	-0.724273249	-1.652068205	6.305798184	-12.6841827	3.49E-23	2.10E-19	42.03400943
ENSG00000143149	ALDH9A1	-0.494235667	-1.408574302	8.168017699	-12.1452636	5.66E-22	2.56E-18	39.32522912
ENSG00000158186	MRAS	-0.606121331	-1.52216139	7.990354386	-11.58647737	1.04E-20	3.34E-17	36.49310287
ENSG00000132854	KANK4	-0.972756129	-1.962586347	5.987753877	-11.57466566	1.11E-20	3.34E-17	36.43301595
ENSG00000165868	HSPA12A	-0.777505059	-1.714163899	7.22457626	-11.49159648	1.71E-20	4.42E-17	36.01020736
ENSG00000099194	SCD	-1.377578801	-2.598319427	10.48679634	-11.46555515	1.96E-20	4.43E-17	35.87758014
ENSG00000147852	VLDLR	-0.957642027	-1.942133034	8.612450761	-11.30296192	4.58E-20	8.81E-17	35.04867529
ENSG00000134962	KLB	-0.810565807	-1.753899165	7.641709427	-11.29149366	4.86E-20	8.81E-17	34.99015846
ENSG00000164638	SLC29A4	-0.788016176	-1.726698478	7.109267362	-11.22911849	6.75E-20	1.11E-16	34.67177718
ENSG00000160209	PDXK	-0.505506024	-1.4196212	7.253121789	-11.20727816	7.56E-20	1.14E-16	34.56025419
ENSG00000131828	PDHA1	-0.463088563	-1.378489772	8.17479793	-11.14482796	1.05E-19	1.46E-16	34.24124584
ENSG00000278540	ACACA	-0.577595214	-1.492359604	6.807984579	-10.93968109	3.08E-19	3.99E-16	33.19217032
ENSG00000198848	CES1	-1.236313995	-2.355958285	10.33673108	-10.84650153	5.03E-19	6.07E-16	32.71515912
ENSG00000134030	CTIF	-0.53866627	-1.452628983	7.577335277	-10.76524706	7.71E-19	8.72E-16	32.29897226
ENSG00000110092	CCND1	-0.780124444	-1.717278995	8.497951195	-10.70522779	1.06E-18	1.13E-15	31.99143312
ENSG00000004799	PDK4	0.520824996	1.43477548	10.4890042	10.64257058	1.47E-18	1.48E-15	31.6702805
ENSG00000236404	VLDLR-AS1	-0.677598235	-1.599474769	5.423619361	-10.61823188	1.67E-18	1.59E-15	31.54550702
ENSG00000149256	TENM4	-0.66353066	-1.583954244	5.918055183	-10.49993662	3.11E-18	2.70E-15	30.93889354
ENSG00000188735	TMEM120B	-0.657567846	-1.5774211	6.597936004	-10.49903269	3.13E-18	2.70E-15	30.93425728
ENSG00000196549	MME	-0.633688289	-1.551526447	8.976047244	-10.43361751	4.41E-18	3.63E-15	30.59871032
ENSG00000079739	PGM1	-0.517551333	-1.43152348	8.894765205	-10.35774216	6.57E-18	5.18E-15	30.20944137
ENSG00000083857	FAT1	-0.586671861	-1.501778311	8.415641201	-10.32960064	7.62E-18	5.69E-15	30.06505071
ENSG00000134824	FADS2	-1.326740285	-2.508352813	6.511311122	-10.32398456	7.85E-18	5.69E-15	30.03623453
ENSG00000107104	KANK1	-0.505618752	-1.419732129	7.432751863	-10.30855109	8.52E-18	5.93E-15	29.95704412
ENSG00000124225	PMEPA1	-0.923036972	-1.896102521	8.347759742	-10.2996191	8.93E-18	5.99E-15	29.9112126
ENSG00000169692	AGPAT2	-0.612376537	-1.528775472	8.552618006	-10.27497043	1.02E-17	6.58E-15	29.78473391
ENSG00000122176	FMOD	-0.796856207	-1.737311204	8.958031335	-10.21644215	1.38E-17	8.64E-15	29.48439991
ENSG00000151552	QDPR	-0.550694663	-1.464790829	7.318772227	-10.11912406	2.31E-17	1.39E-14	28.98501021
ENSG00000189337	KAZN	-0.371320545	-1.293536305	4.828649831	-10.11132358	2.41E-17	1.41E-14	28.9449826
ENSG00000174697	LEP	-0.875573674	-1.834737508	9.892920895	-10.10149914	2.53E-17	1.43E-14	28.89456954
ENSG00000091262	ABCC6	-0.546160471	-1.460194419	5.602436879	-10.05568625	3.22E-17	1.77E-14	28.65949165
ENSG00000119927	GPAM	-0.804175058	-1.746147048	10.9978346	-10.02333073	3.82E-17	2.04E-14	28.49347516
ENSG00000102996	MMP15	-0.531102879	-1.44503344	5.17073217	-10.0085453	4.13E-17	2.14E-14	28.41761381
ENSG00000006831	ADIPOR2	-0.44635336	-1.362591734	7.763674482	-9.886262635	7.86E-17	3.96E-14	27.79029743
ENSG00000088367	EPB41L1	-0.462516926	-1.377943684	7.634865432	-9.865816567	8.75E-17	4.29E-14	27.68542861
ENSG00000105088	OLFM2	-0.834913114	-1.783749609	7.40566962	-9.853641497	9.33E-17	4.45E-14	27.62298549
ENSG00000166272	WBP1L	-0.414562896	-1.332894779	7.410689808	-9.816758726	1.13E-16	5.26E-14	27.43383883
ENSG00000101049	SGK2	-1.049850218	-2.070314895	6.169161926	-9.778728245	1.38E-16	6.27E-14	27.23883477
ENSG00000072310	SREBF1	-0.773955312	-1.709951388	6.505603707	-9.760362312	1.52E-16	6.64E-14	27.14467338
ENSG00000103876	FAH	-0.611662039	-1.52801853	7.246670992	-9.75848704	1.54E-16	6.64E-14	27.13505937
ENSG00000245848	CEBPA	-0.513125077	-1.427138229	8.36185085	-9.714491	1.94E-16	8.17E-14	26.90952799
ENSG00000112186	CAP2	-0.728724688	-1.657173537	8.449071908	-9.648053613	2.75E-16	1.13E-13	26.56905493
ENSG00000149124	GLYAT	-0.666396073	-1.587103345	8.266801276	-9.644164365	2.81E-16	1.13E-13	26.54912753
ENSG00000185000	DGAT1	-0.402498249	-1.321794822	7.746312155	-9.575672957	4.02E-16	1.57E-13	26.19827479
ENSG00000163931	TKT	-0.524516761	-1.438451682	9.155334477	-9.573730366	4.06E-16	1.57E-13	26.18832596
ENSG00000118276	B4GALT6	-1.116210479	-2.167768173	5.919461821	-9.548416456	4.64E-16	1.75E-13	26.05869473
ENSG00000127884	ECHS1	-0.47140241	-1.386456555	8.98304829	-9.513742377	5.57E-16	2.06E-13	25.8811681
ENSG00000074416	MGLL	-0.367515002	-1.290128708	9.447992364	-9.507272748	5.76E-16	2.09E-13	25.84804945
ENSG00000173432	SAA1	-1.456324224	-2.744083199	9.723100544	-9.482995195	6.54E-16	2.32E-13	25.72378482
ENSG00000124743	KLHL31	-1.088835166	-2.127022311	6.876432697	-9.445338292	7.97E-16	2.74E-13	25.53108494
ENSG00000136960	ENPP2	0.4160886	1.334305111	10.31708735	9.444315964	8.02E-16	2.74E-13	25.52585425
ENSG00000166831	RBPMS2	-0.48885171	-1.403327475	6.78461677	-9.435828611	8.38E-16	2.81E-13	25.48243085
ENSG00000171992	SYNPO	-0.44541844	-1.36170901	6.079219303	-9.417361207	9.24E-16	2.99E-13	25.3879578
ENSG00000170027	YWHAG	-0.382362961	-1.303475044	8.921121098	-9.417203087	9.24E-16	2.99E-13	25.38714898
ENSG00000171680	PLEKHG5	-0.734344586	-1.663641509	5.898004774	-9.339824595	1.39E-15	4.33E-13	24.99147533
ENSG00000150768	DLAT	-0.479780727	-1.394531698	6.686493227	-9.333937502	1.43E-15	4.39E-13	24.96138343
ENSG00000182667	NTM	-0.700141482	-1.624664112	6.998043068	-9.323621645	1.51E-15	4.56E-13	24.90865804
ENSG00000186205	Mar-01	-0.579461835	-1.494291733	8.66835358	-9.305220946	1.66E-15	4.94E-13	24.81462349
ENSG00000100075	SLC25A1	-0.441806531	-1.35830412	7.395285412	-9.300683657	1.70E-15	4.97E-13	24.79143888
ENSG00000161682	FAM171A2	-0.741074973	-1.671420775	4.864326243	-9.292410056	1.78E-15	5.11E-13	24.74916523
ENSG00000278535	DHRS11	-0.595728166	-1.511235153	6.617873404	-9.269953326	2.00E-15	5.66E-13	24.63444154
ENSG00000072071	ADGRL1	-0.457244699	-1.372917275	6.85052626	-9.245566114	2.27E-15	6.33E-13	24.50988637
ENSG00000157107	FCHO2	0.393583174	1.31365203	7.571957619	9.22483347	2.53E-15	6.95E-13	24.40402237
ENSG00000137713	PPP2R1B	-0.525974817	-1.439906184	9.583024869	-9.21322276	2.69E-15	7.28E-13	24.34474694
ENSG00000166250	CLMP	-0.430094701	-1.347322014	10.02220902	-9.207327589	2.78E-15	7.40E-13	24.31465365
ENSG00000116353	MECR	-0.450715568	-1.366717972	6.459941587	-9.178110604	3.23E-15	8.49E-13	24.16553864
ENSG00000151365	THRSP	-0.586777234	-1.501888003	10.44637233	-9.055292734	6.15E-15	1.59E-12	23.53929046
ENSG00000159399	HK2	-0.532134898	-1.446067502	8.881888716	-9.030496822	7.00E-15	1.79E-12	23.41297698
ENSG00000206527	HACD2	-0.544753313	-1.458770887	8.978240322	-9.010819966	7.76E-15	1.95E-12	23.31277121
ENSG00000122912	SLC25A16	-0.555134509	-1.469305617	7.801876635	-8.983499821	8.95E-15	2.22E-12	23.17368741
ENSG00000158571	PFKFB1	-0.543955133	-1.457964037	7.942752039	-8.972519845	9.47E-15	2.32E-12	23.11780493
ENSG00000185818	NAT8L	-0.519441349	-1.433400088	7.327690103	-8.966335727	9.78E-15	2.36E-12	23.08633485
ENSG00000138207	RBP4	-0.42918701	-1.346474595	10.84475465	-8.956044909	1.03E-14	2.46E-12	23.0339727
ENSG00000163541	SUCLG1	-0.462196021	-1.377637215	7.81998377	-8.89043652	1.45E-14	3.42E-12	22.70033233
ENSG00000160216	AGPAT3	-0.328779652	-1.255950541	6.756036147	-8.883788579	1.50E-14	3.49E-12	22.66654424
ENSG00000186188	FFAR4	-0.802594219	-1.744234749	6.020146373	-8.873300903	1.59E-14	3.64E-12	22.61324797
ENSG00000116898	MRPS15	-0.322678173	-1.250650062	9.165513438	-8.856899704	1.73E-14	3.92E-12	22.52991834
ENSG00000117682	DHDDS	-0.420218482	-1.338130186	9.72839686	-8.830080444	1.99E-14	4.45E-12	22.39370559
ENSG00000133401	PDZD2	-0.689404944	-1.612618239	8.412090424	-8.788176064	2.48E-14	5.47E-12	22.18099898
ENSG00000100605	ITPK1	-0.36845947	-1.290973575	7.921312675	-8.75627559	2.92E-14	6.38E-12	22.01917503
ENSG00000123684	LPGAT1	-0.458943727	-1.37453508	7.565909206	-8.741474828	3.16E-14	6.81E-12	21.94412504
ENSG00000196715	VKORC1L1	-0.428643833	-1.345967741	8.687157213	-8.732003123	3.32E-14	7.07E-12	21.89610746
ENSG00000185909	KLHDC8B	-0.536519773	-1.450469313	5.945943017	-8.683783889	4.26E-14	8.98E-12	21.65178526
ENSG00000174501	ANKRD36C	0.609173356	1.525384935	8.104072186	8.664765543	4.70E-14	9.79E-12	21.55548171
ENSG00000142949	PTPRF	-0.375001149	-1.296840587	7.597519946	-8.65895773	4.85E-14	9.98E-12	21.52607955
ENSG00000167272	POP5	-0.359858889	-1.283300371	5.734391887	-8.643967196	5.24E-14	1.07E-11	21.4502049
ENSG00000110917	MLEC	-0.266747149	-1.20309215	7.854945394	-8.61549333	6.07E-14	1.22E-11	21.30614552
ENSG00000039537	C6	1.29532985	2.454331036	6.048990605	8.612250214	6.18E-14	1.23E-11	21.28974259
ENSG00000158555	GDPD5	-0.505880751	-1.419989982	5.996851456	-8.602507491	6.50E-14	1.28E-11	21.24047257
ENSG00000065717	TLE2	-0.512076014	-1.426100855	6.38266716	-8.588845599	6.98E-14	1.36E-11	21.17139916
ENSG00000185052	SLC24A3	-0.467376491	-1.382592966	6.859678156	-8.573603115	7.55E-14	1.45E-11	21.09435708
ENSG00000076706	MCAM	-0.337134873	-1.263245353	9.696440178	-8.555814513	8.28E-14	1.58E-11	21.00447639
ENSG00000134013	LOXL2	-0.507558899	-1.42164268	7.840159103	-8.543054757	8.84E-14	1.67E-11	20.94002554
ENSG00000125384	PTGER2	0.473437568	1.38841376	5.972907632	8.48000882	1.23E-13	2.29E-11	20.62183149
ENSG00000148248	SURF4	-0.331325632	-1.258168922	7.964222817	-8.470280074	1.29E-13	2.38E-11	20.57276928
ENSG00000128294	TPST2	-0.464638854	-1.379971866	7.271414871	-8.468092284	1.30E-13	2.38E-11	20.56173768
ENSG00000166619	BLCAP	-0.288379392	-1.221267633	8.335665167	-8.466197716	1.32E-13	2.38E-11	20.55218505
ENSG00000196821	ILRUN	-0.318489921	-1.247024596	6.670970921	-8.461543094	1.35E-13	2.42E-11	20.52871761
ENSG00000188641	DPYD	0.278457392	1.212897295	7.773959034	8.458469545	1.37E-13	2.43E-11	20.51322289
ENSG00000127948	POR	-0.402591086	-1.321879881	7.123705973	-8.454787061	1.40E-13	2.46E-11	20.49465975
ENSG00000107331	ABCA2	-0.379506091	-1.300896415	6.767932581	-8.434857427	1.55E-13	2.70E-11	20.39422265
ENSG00000105221	AKT2	-0.314526191	-1.243603163	8.560688403	-8.3799655	2.06E-13	3.55E-11	20.1178284
ENSG00000186081	KRT5	-0.360199267	-1.283603178	4.558236387	-8.353898617	2.35E-13	4.02E-11	19.98670064
ENSG00000106546	AHR	0.318957325	1.247428673	8.675731597	8.33892161	2.54E-13	4.30E-11	19.91139709
ENSG00000276023	DUSP14	-0.52120372	-1.435152175	5.590132143	-8.317397741	2.84E-13	4.76E-11	19.80322467
ENSG00000138413	IDH1	-0.383251704	-1.30427827	8.81689801	-8.313508819	2.90E-13	4.81E-11	19.78368628
ENSG00000151468	CCDC3	-1.066635669	-2.094543242	8.863851419	-8.299113599	3.12E-13	5.14E-11	19.7113795
ENSG00000151726	ACSL1	-0.515060618	-1.429054184	10.60981029	-8.296075723	3.17E-13	5.17E-11	19.69612368
ENSG00000181019	NQO1	-0.707714507	-1.633214755	8.809674484	-8.279979621	3.44E-13	5.53E-11	19.61531064
ENSG00000160307	S100B	-0.743363461	-1.674074185	7.939072244	-8.274872658	3.53E-13	5.62E-11	19.58967723
ENSG00000155368	DBI	-0.479931135	-1.394677091	8.215404836	-8.272969769	3.57E-13	5.62E-11	19.5801269
ENSG00000065833	ME1	-0.536029197	-1.449976177	8.716472281	-8.255488098	3.91E-13	6.10E-11	19.49241073
ENSG00000169184	MN1	-0.359207024	-1.282720658	5.054509671	-8.235113882	4.34E-13	6.72E-11	19.39023106
ENSG00000042445	RETSAT	-0.392693137	-1.312841853	9.883651985	-8.170885748	6.03E-13	9.19E-11	19.06847869
ENSG00000173208	ABCD2	-0.567721809	-1.482181177	8.097817601	-8.160958732	6.35E-13	9.53E-11	19.01879897
ENSG00000119673	ACOT2	-0.485063206	-1.399647184	6.916968828	-8.160448625	6.37E-13	9.53E-11	19.01624651
ENSG00000198363	ASPH	-0.288016643	-1.220960598	9.165094853	-8.156186023	6.51E-13	9.66E-11	18.99491881
ENSG00000131724	IL13RA1	0.319861395	1.248210623	8.534974744	8.129431394	7.47E-13	1.10E-10	18.86111113
ENSG00000167613	LAIR1	-0.518363651	-1.432329734	8.027258132	-8.127378543	7.55E-13	1.10E-10	18.85084837
ENSG00000067113	PLPP1	-0.383873431	-1.304840468	8.570532202	-8.124653743	7.65E-13	1.11E-10	18.83722726
ENSG00000185813	PCYT2	-0.38593389	-1.306705374	6.243064838	-8.083670371	9.44E-13	1.36E-10	18.63248138
ENSG00000168273	SMIM4	-0.28922417	-1.221982962	5.969457713	-8.069595812	1.01E-12	1.44E-10	18.56222308
ENSG00000108960	MMD	-0.452963439	-1.368849123	9.868753607	-8.069077668	1.02E-12	1.44E-10	18.55963713
ENSG00000133317	LGALS12	-0.620027648	-1.536904634	8.139076713	-8.059621735	1.07E-12	1.50E-10	18.51245132
ENSG00000105220	GPI	-0.347913012	-1.272718193	9.638255981	-8.047947467	1.13E-12	1.58E-10	18.45421398
ENSG00000086570	FAT2	-0.782635449	-1.720270516	5.078834919	-8.039730214	1.18E-12	1.63E-10	18.41323412
ENSG00000173267	SNCG	-0.683061751	-1.605543498	7.573406503	-8.016919432	1.33E-12	1.82E-10	18.2995283
ENSG00000175445	LPL	-0.290280515	-1.222878028	11.04419197	-8.011542777	1.37E-12	1.86E-10	18.27273845
ENSG00000147100	SLC16A2	-0.437613911	-1.354362479	7.027580825	-7.998958276	1.46E-12	1.97E-10	18.21005172
ENSG00000116141	MARK1	-0.391664941	-1.311906535	7.033363912	-7.988910578	1.53E-12	2.06E-10	18.16001877
ENSG00000178537	SLC25A20	-0.370001852	-1.292354489	6.372214146	-7.97997655	1.61E-12	2.14E-10	18.11554437
ENSG00000206538	VGLL3	-0.536000346	-1.44994718	7.802712354	-7.976117239	1.64E-12	2.16E-10	18.09633617
ENSG00000042286	AIFM2	-0.397473538	-1.317199198	7.921357049	-7.967197725	1.71E-12	2.25E-10	18.05195159
ENSG00000162520	SYNC	-0.616836186	-1.533508524	6.527118424	-7.964326581	1.74E-12	2.27E-10	18.03766706
ENSG00000169032	MAP2K1	-0.363367126	-1.286424801	7.427378624	-7.953426569	1.84E-12	2.38E-10	17.98344892
ENSG00000115255	REEP6	-0.556681698	-1.47088219	6.2966092	-7.949018403	1.88E-12	2.42E-10	17.96152737
ENSG00000154188	ANGPT1	-0.479675077	-1.394429578	7.215806058	-7.941528295	1.95E-12	2.49E-10	17.9242865
ENSG00000115942	ORC2	0.362469723	1.285624852	6.378631692	7.936534014	2.00E-12	2.52E-10	17.8994598
ENSG00000089220	PEBP1	-0.280629525	-1.214724818	8.533218875	-7.925424644	2.12E-12	2.65E-10	17.84424897
ENSG00000242612	DECR2	-0.396383584	-1.316204431	5.742936572	-7.914940883	2.24E-12	2.78E-10	17.79216524
ENSG00000178722	C5orf64	-0.491428744	-1.405836429	3.703853634	-7.903421286	2.37E-12	2.92E-10	17.73495569
ENSG00000271447	MMP28	-0.337887684	-1.263904697	6.107021107	-7.900057766	2.41E-12	2.95E-10	17.71825552
ENSG00000148218	ALAD	-0.498361729	-1.412608545	7.402813766	-7.892113002	2.51E-12	3.06E-10	17.67881634
ENSG00000174348	PODN	0.554495385	1.468654848	8.504533606	7.871688443	2.79E-12	3.37E-10	17.5774723
ENSG00000151632	AKR1C2	-0.400110269	-1.319608768	10.55154381	-7.852352732	3.08E-12	3.69E-10	17.48159392
ENSG00000135144	DTX1	-0.463707702	-1.379081484	6.86383259	-7.827915432	3.48E-12	4.14E-10	17.36050732
ENSG00000165478	HEPACAM	-0.509342351	-1.423401194	6.721092961	-7.8272554	3.50E-12	4.14E-10	17.35723826
ENSG00000215788	TNFRSF25	-0.53332395	-1.447259825	6.854039885	-7.81387446	3.74E-12	4.40E-10	17.29097968
ENSG00000101825	MXRA5	-0.99236581	-1.989444717	7.219407154	-7.787684202	4.28E-12	5.00E-10	17.16138085
ENSG00000108179	PPIF	-0.433014826	-1.350051859	6.684329859	-7.782425912	4.39E-12	5.10E-10	17.13537507
ENSG00000145022	TCTA	-0.29816867	-1.229582613	6.863532561	-7.774956329	4.56E-12	5.26E-10	17.09844113
ENSG00000145715	RASA1	0.292347058	1.224630957	7.927917602	7.759113227	4.94E-12	5.67E-10	17.02013562
ENSG00000012660	ELOVL5	-0.353875051	-1.277988674	11.06797994	-7.755949972	5.02E-12	5.72E-10	17.00450626
ENSG00000184076	UQCR10	-0.347567366	-1.272413308	6.680936788	-7.750642009	5.16E-12	5.84E-10	16.97828402
ENSG00000177098	SCN4B	-0.465075375	-1.380389471	6.487302477	-7.749061017	5.20E-12	5.85E-10	16.9704746
ENSG00000144218	AFF3	-0.540905943	-1.454885828	6.756695847	-7.747142299	5.25E-12	5.87E-10	16.96099755
ENSG00000181513	ACBD4	-0.311274985	-1.240803779	5.72063743	-7.737541362	5.51E-12	6.13E-10	16.91358572
ENSG00000185561	TLCD2	-0.473029982	-1.388021564	6.703290129	-7.723554559	5.92E-12	6.50E-10	16.84454448
ENSG00000070614	NDST1	-0.354827362	-1.278832542	8.678252182	-7.722634348	5.95E-12	6.50E-10	16.84000337
ENSG00000049656	CLPTM1L	-0.351739645	-1.276098457	7.413326076	-7.722188747	5.96E-12	6.50E-10	16.83780445
ENSG00000131462	TUBG1	-0.370507797	-1.29280779	6.723996501	-7.717855712	6.09E-12	6.61E-10	16.81642394
ENSG00000114423	CBLB	0.302959077	1.233672175	8.006696143	7.67973859	7.39E-12	7.92E-10	16.62848741
ENSG00000167676	PLIN4	-0.36134303	-1.284621218	11.24887263	-7.662042958	8.08E-12	8.61E-10	16.54132849
ENSG00000115875	SRSF7	0.356567112	1.28037562	7.492433278	7.659799768	8.18E-12	8.66E-10	16.53028386
ENSG00000165084	C8orf34	-0.579350146	-1.494176054	4.987235225	-7.615053215	1.03E-11	1.07E-09	16.31016308
ENSG00000265354	TIMM23	-0.314325769	-1.243430411	8.013702673	-7.594016091	1.14E-11	1.18E-09	16.20680511
ENSG00000119397	CNTRL	0.331938813	1.258703789	6.082436203	7.592189229	1.15E-11	1.18E-09	16.19783347
ENSG00000174804	FZD4	-0.292536224	-1.224791541	9.61478196	-7.590223003	1.16E-11	1.18E-09	16.18817812
ENSG00000073734	ABCB11	1.337703176	2.527486132	4.286407609	7.589857818	1.16E-11	1.18E-09	16.18638493
ENSG00000130338	TULP4	-0.429645598	-1.346902666	6.861146365	-7.589132934	1.17E-11	1.18E-09	16.18282555
ENSG00000171130	ATP6V0E2	-0.335572301	-1.261877883	6.050747566	-7.587517317	1.18E-11	1.19E-09	16.17489279
ENSG00000101955	SRPX	0.537823582	1.45178074	8.630753355	7.581229537	1.22E-11	1.22E-09	16.14402422
ENSG00000140939	NOL3	-0.295441129	-1.227260176	5.900309125	-7.574628045	1.26E-11	1.25E-09	16.11162368
ENSG00000092621	PHGDH	-1.066372931	-2.094161827	7.452899664	-7.573127884	1.27E-11	1.25E-09	16.10426196
ENSG00000179091	CYC1	-0.344740349	-1.269922406	7.018834645	-7.558202883	1.37E-11	1.34E-09	16.03104429
ENSG00000228695	CES1P1	-0.979961102	-1.972412228	4.926366834	-7.526356857	1.60E-11	1.56E-09	15.87496153
ENSG00000108528	SLC25A11	-0.303556802	-1.234183406	7.353500192	-7.518200006	1.67E-11	1.62E-09	15.83501537
ENSG00000179542	SLITRK4	0.814965002	1.759255474	4.298826567	7.515257222	1.70E-11	1.63E-09	15.82060703
ENSG00000103202	NME4	-0.365325561	-1.288172288	7.759708426	-7.502562194	1.81E-11	1.73E-09	15.75846982
ENSG00000138073	PREB	-0.327240514	-1.254611345	6.89705363	-7.483181429	1.99E-11	1.89E-09	15.66367043
ENSG00000151388	ADAMTS12	-0.313081175	-1.242358183	7.012655132	-7.483145582	1.99E-11	1.89E-09	15.66349515
ENSG00000167588	GPD1	-0.284755619	-1.218203892	11.14987172	-7.468822916	2.14E-11	2.01E-09	15.59348557
ENSG00000102225	CDK16	-0.293761379	-1.225832091	7.383795565	-7.444568146	2.42E-11	2.26E-09	15.47502237
ENSG00000106538	RARRES2	-0.579746386	-1.49458649	7.747660375	-7.430763272	2.59E-11	2.40E-09	15.4076514
ENSG00000099797	TECR	-0.397024155	-1.316788969	8.537529577	-7.430318199	2.60E-11	2.40E-09	15.40547999
ENSG00000100412	ACO2	-0.355687408	-1.279595131	8.423302275	-7.42792681	2.63E-11	2.42E-09	15.39381366
ENSG00000160113	NR2F6	-0.420038477	-1.337963238	6.000620602	-7.417715594	2.77E-11	2.53E-09	15.34401181
ENSG00000169710	FASN	-0.809240452	-1.752288657	9.005165245	-7.41529724	2.80E-11	2.55E-09	15.33222024
ENSG00000150594	ADRA2A	-0.489352868	-1.403815042	8.160052912	-7.402841847	2.98E-11	2.69E-09	15.27150871
ENSG00000171451	DSEL	-0.405473544	-1.324523595	7.250439999	-7.386880645	3.23E-11	2.90E-09	15.19375615
ENSG00000116133	DHCR24	-0.644499916	-1.563197339	8.102895212	-7.384492263	3.27E-11	2.92E-09	15.18212611
ENSG00000186469	GNG2	-0.389612238	-1.310041249	8.187349208	-7.380779266	3.33E-11	2.96E-09	15.16404835
ENSG00000176658	MYO1D	0.409555011	1.328276053	6.984482015	7.378322269	3.37E-11	2.98E-09	15.15208738
ENSG00000273079	GRIN2B	-0.871409743	-1.829449691	4.768130298	-7.376667797	3.40E-11	2.99E-09	15.14403392
ENSG00000100413	POLR3H	-0.322535455	-1.250526349	6.723140474	-7.370207884	3.51E-11	3.07E-09	15.1125946
ENSG00000101605	MYOM1	-0.481755296	-1.396441654	6.851190198	-7.365251839	3.60E-11	3.13E-09	15.08848036
ENSG00000164300	SERINC5	-0.339895255	-1.265664698	7.370479187	-7.362468151	3.65E-11	3.16E-09	15.07493828
ENSG00000143669	LYST	0.353928852	1.278036334	7.991570994	7.345816584	3.96E-11	3.42E-09	14.99396628
ENSG00000099960	SLC7A4	-0.422382087	-1.340138481	4.879366682	-7.340971769	4.06E-11	3.49E-09	14.97041843
ENSG00000161533	ACOX1	-0.411189765	-1.329782009	8.767965029	-7.31241557	4.68E-11	4.00E-09	14.83172622
ENSG00000134755	DSC2	0.339841793	1.265617798	6.443665281	7.308761135	4.77E-11	4.06E-09	14.81399009
ENSG00000111713	GYS2	-0.967431453	-1.955356215	5.055600213	-7.30235949	4.93E-11	4.15E-09	14.7829279
ENSG00000197696	NMB	-0.529716763	-1.443645744	5.820851031	-7.302352934	4.93E-11	4.15E-09	14.7828961
ENSG00000148154	UGCG	0.357605349	1.281297376	6.241572062	7.281342171	5.47E-11	4.59E-09	14.68101055
ENSG00000026508	CD44	0.351290607	1.275701334	9.138866807	7.277790122	5.57E-11	4.65E-09	14.66379555
ENSG00000173114	LRRN3	-0.630266615	-1.547851015	6.395384442	-7.274805111	5.65E-11	4.67E-09	14.64933086
ENSG00000135424	ITGA7	-0.436791533	-1.353590673	8.466772062	-7.274105329	5.67E-11	4.67E-09	14.64594016
ENSG00000131473	ACLY	-0.369638662	-1.292029188	7.827402428	-7.273976534	5.67E-11	4.67E-09	14.64531612
ENSG00000112936	C7	0.937397268	1.915070188	7.217941242	7.269185623	5.81E-11	4.76E-09	14.62210547
ENSG00000165804	ZNF219	-0.461482685	-1.376956215	6.329041384	-7.26794144	5.85E-11	4.77E-09	14.61607858
ENSG00000115504	EHBP1	-0.329562972	-1.256632652	9.107328294	-7.251261268	6.35E-11	5.16E-09	14.53531227
ENSG00000077420	APBB1IP	-0.336306936	-1.262520607	7.936804035	-7.241266502	6.68E-11	5.38E-09	14.48694695
ENSG00000145604	SKP2	-0.356703857	-1.280496986	6.995615015	-7.240941056	6.69E-11	5.38E-09	14.48537247
ENSG00000090376	IRAK3	0.323595723	1.251445725	7.517589615	7.237040344	6.82E-11	5.47E-09	14.46650306
ENSG00000123159	GIPC1	-0.343442274	-1.268780298	6.422920163	-7.226749535	7.18E-11	5.73E-09	14.41673853
ENSG00000173641	HSPB7	-0.690098234	-1.613393371	8.091186097	-7.216449535	7.56E-11	6.00E-09	14.36695362
ENSG00000137824	RMDN3	-0.286266707	-1.219480515	6.927254011	-7.21454617	7.63E-11	6.03E-09	14.35775638
ENSG00000119314	PTBP3	0.286755081	1.219893397	6.778654115	7.202402917	8.10E-11	6.38E-09	14.29909849
ENSG00000183655	KLHL25	-0.381037536	-1.302278072	5.25696349	-7.198904039	8.24E-11	6.46E-09	14.28220345
ENSG00000157827	FMNL2	-0.274027049	-1.209178347	7.845748696	-7.189250241	8.65E-11	6.75E-09	14.23560277
ENSG00000095066	HOOK2	-0.47989315	-1.394640371	7.884279345	-7.185674962	8.80E-11	6.84E-09	14.21834968
ENSG00000060718	COL11A1	-0.53127253	-1.445203376	4.228945237	-7.180759285	9.02E-11	6.95E-09	14.19463311
ENSG00000129250	KIF1C	-0.406433215	-1.325404952	8.592552044	-7.171070381	9.46E-11	7.23E-09	14.14790366
ENSG00000145423	SFRP2	-1.147838811	-2.215817114	6.335206673	-7.147222564	1.07E-10	8.07E-09	14.03297924
ENSG00000168461	RAB31	0.433075425	1.350108568	8.269332592	7.142852141	1.09E-10	8.22E-09	14.01193231
ENSG00000147894	C9orf72	0.416114453	1.334329022	5.874859947	7.141497379	1.10E-10	8.24E-09	14.00540901
ENSG00000064393	HIPK2	-0.269847204	-1.205680128	9.101402105	-7.139510898	1.11E-10	8.25E-09	13.9958447
ENSG00000129682	FGF13	-0.381268689	-1.302486744	5.227535131	-7.128895471	1.17E-10	8.66E-09	13.94475045
ENSG00000113296	THBS4	-0.95889451	-1.943819839	6.992685675	-7.121635424	1.21E-10	8.94E-09	13.90982172
ENSG00000149925	ALDOA	-0.295339966	-1.227174122	6.006795689	-7.118992835	1.23E-10	9.02E-09	13.8971111
ENSG00000152558	TMEM123	0.277346329	1.211963565	8.191482865	7.108490867	1.29E-10	9.46E-09	13.84661404
ENSG00000105953	OGDH	-0.296416186	-1.22808991	8.591366654	-7.092933829	1.39E-10	1.02E-08	13.77185902
ENSG00000124795	DEK	0.310732437	1.240337243	7.992456502	7.065981893	1.59E-10	1.15E-08	13.64248729
ENSG00000116711	PLA2G4A	-0.760832914	-1.694468614	6.2084114	-7.062309349	1.62E-10	1.17E-08	13.62487241
ENSG00000128311	TST	-0.331332998	-1.258175346	7.249275272	-7.055415838	1.68E-10	1.21E-08	13.5918175
ENSG00000004779	NDUFAB1	-0.281509138	-1.215465664	7.043792535	-7.052049523	1.71E-10	1.22E-08	13.57567999
ENSG00000113389	NPR3	-0.932520578	-1.908607674	7.905863809	-7.0436232	1.78E-10	1.27E-08	13.53529791
ENSG00000163565	IFI16	0.291354433	1.223788658	7.832442583	7.037974788	1.83E-10	1.29E-08	13.5082384
ENSG00000132840	BHMT2	-0.340534911	-1.266225988	8.299629995	-7.034631216	1.86E-10	1.31E-08	13.49222426
ENSG00000163485	ADORA1	-0.374092973	-1.296024483	5.451038869	-7.030887685	1.89E-10	1.32E-08	13.47429779
ENSG00000137166	FOXP4	-0.322736814	-1.250700898	6.122099709	-7.029792277	1.90E-10	1.33E-08	13.46905292
ENSG00000109919	MTCH2	-0.372384585	-1.294490686	9.196045809	-7.02765259	1.92E-10	1.33E-08	13.45880884
ENSG00000184601	C14orf180	-0.372173736	-1.294301511	6.411787744	-7.026563189	1.93E-10	1.34E-08	13.45359359
ENSG00000060656	PTPRU	-0.335842767	-1.262114472	5.672011352	-7.016730636	2.03E-10	1.40E-08	13.40653602
ENSG00000076344	RGS11	-0.450247181	-1.366274324	5.405797934	-7.008860883	2.11E-10	1.45E-08	13.36888954
ENSG00000130881	LRP3	-0.328915087	-1.25606845	6.3695699	-6.97325257	2.51E-10	1.72E-08	13.19874472
ENSG00000099864	PALM	-0.363735608	-1.286753412	8.045924508	-6.967216332	2.59E-10	1.76E-08	13.16993395
ENSG00000011201	ANOS1	-0.487926833	-1.402428124	5.913442075	-6.956180429	2.73E-10	1.85E-08	13.11728394
ENSG00000107140	TESK1	-0.284336317	-1.217849888	8.174857439	-6.942647045	2.92E-10	1.97E-08	13.0527615
ENSG00000171206	TRIM8	-0.287354373	-1.220400244	8.555209681	-6.932651242	3.07E-10	2.06E-08	13.00513525
ENSG00000116127	ALMS1	0.269568503	1.205447235	6.764533537	6.915217864	3.34E-10	2.23E-08	12.92213359
ENSG00000102683	SGCG	-0.384929247	-1.305795746	6.514838017	-6.912415901	3.39E-10	2.26E-08	12.90880059
ENSG00000135976	ANKRD36	0.370449374	1.292755438	7.002013157	6.907067057	3.48E-10	2.30E-08	12.88335407
ENSG00000133083	DCLK1	0.457524629	1.373183692	7.598953848	6.888032895	3.82E-10	2.51E-08	12.79286193
ENSG00000198624	CCDC69	-0.358524813	-1.282114238	8.535211275	-6.882291531	3.93E-10	2.56E-08	12.76558505
ENSG00000196616	ADH1B	0.483864927	1.398485143	10.69103199	6.87882034	3.99E-10	2.59E-08	12.74909784
ENSG00000099957	P2RX6	-0.444999138	-1.361313303	4.470687983	-6.874105176	4.09E-10	2.64E-08	12.72670721
ENSG00000156521	TYSND1	-0.305857627	-1.236153265	5.96973152	-6.86580868	4.26E-10	2.74E-08	12.68732441
ENSG00000165959	CLMN	-0.318721571	-1.247224844	7.922096228	-6.859114245	4.40E-10	2.81E-08	12.6555598
ENSG00000131069	ACSS2	-0.321645518	-1.24975519	8.441937186	-6.847754033	4.65E-10	2.95E-08	12.60168375
ENSG00000070404	FSTL3	-0.569714419	-1.484229738	6.808326882	-6.841333584	4.80E-10	3.03E-08	12.57124992
ENSG00000174233	ADCY6	-0.386412268	-1.307138732	7.750787112	-6.839394966	4.84E-10	3.04E-08	12.56206276
ENSG00000148541	FAM13C	0.520056885	1.434011789	7.304394174	6.826967463	5.14E-10	3.22E-08	12.50319259
ENSG00000111912	NCOA7	0.269027928	1.204995641	7.327329843	6.82073082	5.30E-10	3.31E-08	12.47366477
ENSG00000184887	BTBD6	-0.387496436	-1.3081214	5.712354231	-6.819613142	5.33E-10	3.32E-08	12.46837416
ENSG00000154917	RAB6B	-0.298394484	-1.229775086	5.096831768	-6.816092344	5.42E-10	3.36E-08	12.45171041
ENSG00000084234	APLP2	0.273848622	1.209028809	10.43451463	6.807770667	5.65E-10	3.49E-08	12.41233773
ENSG00000101911	PRPS2	0.322095539	1.250145088	6.496729297	6.803517982	5.77E-10	3.55E-08	12.39222411
ENSG00000131771	PPP1R1B	-0.544552405	-1.458567755	7.266042274	-6.796295567	5.97E-10	3.66E-08	12.35807608
ENSG00000165801	ARHGEF40	-0.329106646	-1.256235241	6.920496443	-6.7949159	6.01E-10	3.67E-08	12.35155455
ENSG00000132361	CLUH	-0.272453366	-1.207860101	6.672644291	-6.777577362	6.54E-10	3.92E-08	12.26964174
ENSG00000186472	PCLO	-0.961269365	-1.947022243	5.744563076	-6.776527967	6.58E-10	3.93E-08	12.26468671
ENSG00000143819	EPHX1	-0.265263968	-1.201855931	9.634176385	-6.773574353	6.67E-10	3.98E-08	12.25074199
ENSG00000092969	TGFB2	0.629900532	1.547458299	5.348384111	6.76773716	6.86E-10	4.06E-08	12.22319029
ENSG00000073331	ALPK1	0.305180417	1.235573143	6.031956206	6.767158467	6.88E-10	4.06E-08	12.22045936
ENSG00000164120	HPGD	0.616598184	1.533255562	5.58258407	6.754209636	7.33E-10	4.30E-08	12.1593763
ENSG00000188313	PLSCR1	0.349754167	1.274343462	6.427586582	6.752484173	7.39E-10	4.31E-08	12.15124035
ENSG00000158445	KCNB1	-0.445230759	-1.361531876	6.552376158	-6.75235651	7.40E-10	4.31E-08	12.15063843
ENSG00000178826	TMEM139	-0.508566115	-1.422635545	4.257548737	-6.750646353	7.46E-10	4.33E-08	12.14257553
ENSG00000110315	RNF141	-0.268907065	-1.204894696	7.350001143	-6.743426889	7.72E-10	4.46E-08	12.10854683
ENSG00000081760	AACS	-0.476849033	-1.391700753	6.549119027	-6.743251701	7.73E-10	4.46E-08	12.10772127
ENSG00000221968	FADS3	-0.40912101	-1.327876533	8.847820852	-6.722661306	8.54E-10	4.84E-08	12.0107503
ENSG00000164405	UQCRQ	-0.290031706	-1.222667148	6.913747572	-6.721579818	8.59E-10	4.84E-08	12.0056603
ENSG00000171596	NMUR1	-0.511987984	-1.42601384	6.759627148	-6.721364397	8.60E-10	4.84E-08	12.00464646
ENSG00000104427	ZC2HC1A	0.442667363	1.359114839	6.640614818	6.721146321	8.61E-10	4.84E-08	12.00362015
ENSG00000140199	SLC12A6	0.275728164	1.210604958	6.883300535	6.721035597	8.61E-10	4.84E-08	12.00309906
ENSG00000178741	COX5A	-0.281078559	-1.215102956	7.830387547	-6.720089921	8.65E-10	4.85E-08	11.99864867
ENSG00000184983	NDUFA6	-0.280449168	-1.214572971	6.837722448	-6.70840302	9.15E-10	5.12E-08	11.94367051
ENSG00000178301	AQP11	-0.374767851	-1.296630893	4.62608736	-6.696135346	9.71E-10	5.41E-08	11.8860019
ENSG00000189129	PLAC9	-0.577992242	-1.492770356	6.178813944	-6.678149877	1.06E-09	5.89E-08	11.80153229
ENSG00000162144	CYB561A3	-0.34897898	-1.273658918	6.610931612	-6.67213586	1.09E-09	6.02E-08	11.77330785
ENSG00000136848	DAB2IP	-0.366925628	-1.289601769	6.606120123	-6.671159882	1.10E-09	6.02E-08	11.76872846
ENSG00000186458	DEFB132	-1.467742148	-2.765886868	6.457867867	-6.671021808	1.10E-09	6.02E-08	11.76808062
ENSG00000138074	SLC5A6	-0.447736207	-1.363898427	6.61377108	-6.661396649	1.15E-09	6.29E-08	11.72293344
ENSG00000196878	LAMB3	-0.525187198	-1.439120302	6.23347318	-6.65867192	1.16E-09	6.35E-08	11.71015784
ENSG00000148450	MSRB2	-0.263242818	-1.200173365	7.54382633	-6.647011652	1.23E-09	6.66E-08	11.65550996
ENSG00000100300	TSPO	-0.435134801	-1.352037157	6.243250925	-6.640167144	1.27E-09	6.85E-08	11.62345035
ENSG00000111716	LDHB	-0.271772889	-1.207290524	10.23134727	-6.639431756	1.28E-09	6.85E-08	11.62000661
ENSG00000130173	ANGPTL8	-0.41682732	-1.334988505	4.681093427	-6.631901853	1.33E-09	7.08E-08	11.58475401
ENSG00000010932	FMO1	0.512019568	1.426045059	5.458360978	6.622185083	1.39E-09	7.38E-08	11.53928768
ENSG00000198792	TMEM184B	-0.300396577	-1.231482884	7.7397885	-6.622129262	1.39E-09	7.38E-08	11.53902656
ENSG00000136169	SETDB2	0.310091154	1.239786031	5.864570548	6.620946214	1.40E-09	7.40E-08	11.5334928
ENSG00000143158	MPC2	-0.279891144	-1.214103273	7.291692883	-6.62039765	1.40E-09	7.40E-08	11.530927
ENSG00000147676	MAL2	-1.010834486	-2.015076326	7.569156304	-6.612444983	1.46E-09	7.66E-08	11.49373998
ENSG00000138594	TMOD3	0.281103262	1.215123762	8.075659252	6.611884547	1.46E-09	7.66E-08	11.49112006
ENSG00000162924	REL	0.271510411	1.207070894	6.821668904	6.602069841	1.53E-09	7.99E-08	11.44525336
ENSG00000181690	PLAG1	0.498441568	1.412686722	3.435526738	6.600138861	1.54E-09	8.04E-08	11.43623273
ENSG00000145362	ANK2	0.342265934	1.267746186	6.497919803	6.597702203	1.56E-09	8.11E-08	11.42485139
ENSG00000172301	COPRS	-0.285819454	-1.21910252	6.137754569	-6.595156392	1.58E-09	8.19E-08	11.41296209
ENSG00000198189	HSD17B11	0.352915055	1.27713856	8.649528617	6.588470667	1.63E-09	8.41E-08	11.38174795
ENSG00000172927	MYEOV	-0.684782305	-1.607459407	5.336487614	-6.586003788	1.65E-09	8.48E-08	11.37023399
ENSG00000075223	SEMA3C	-0.435044201	-1.351952254	9.120638583	-6.58142012	1.69E-09	8.62E-08	11.34884492
ENSG00000187678	SPRY4	-0.406760976	-1.3257061	6.628772409	-6.57291748	1.76E-09	8.96E-08	11.30918508
ENSG00000250479	CHCHD10	-0.325328535	-1.252949732	7.239730542	-6.562731132	1.85E-09	9.35E-08	11.2617002
ENSG00000122971	ACADS	-0.290399119	-1.222978565	5.956478559	-6.561006061	1.86E-09	9.38E-08	11.25366166
ENSG00000131055	COX4I2	-0.30921232	-1.239031031	5.490196361	-6.560981944	1.86E-09	9.38E-08	11.25354928
ENSG00000166974	MAPRE2	0.321902426	1.24997776	7.979874329	6.559339479	1.88E-09	9.43E-08	11.24589651
ENSG00000158163	DZIP1L	-0.339466871	-1.265288936	5.663698645	-6.557665397	1.89E-09	9.48E-08	11.23809726
ENSG00000188338	SLC38A3	-0.71921193	-1.64628251	4.189578576	-6.553002499	1.94E-09	9.64E-08	11.21637809
ENSG00000134817	APLNR	-0.559180018	-1.473431527	7.045304916	-6.547999706	1.98E-09	9.85E-08	11.19308303
ENSG00000125772	GPCPD1	0.359576234	1.283048969	7.172277211	6.544608835	2.02E-09	9.98E-08	11.17729803
ENSG00000166816	LDHD	-0.353017947	-1.277229647	5.834756023	-6.541682663	2.05E-09	1.01E-07	11.16367907
ENSG00000086289	EPDR1	-0.346003916	-1.271035139	6.894738019	-6.53926574	2.07E-09	1.02E-07	11.1524322
ENSG00000069667	RORA	0.287808554	1.220784503	6.123210091	6.52033318	2.27E-09	1.10E-07	11.06439314
ENSG00000166012	TAF1D	0.300346392	1.231440047	6.738069691	6.51344909	2.34E-09	1.13E-07	11.03240823
ENSG00000148513	ANKRD30A	-0.742496206	-1.673068142	3.834291783	-6.510812266	2.37E-09	1.14E-07	11.02016083
ENSG00000064309	CDON	0.356802998	1.280584984	7.71765066	6.50705635	2.41E-09	1.15E-07	11.00271922
ENSG00000100784	RPS6KA5	0.440625957	1.357193059	4.432492179	6.486904702	2.66E-09	1.26E-07	10.9092136
ENSG00000143416	SELENBP1	-0.316280549	-1.245116339	9.00150193	-6.485624698	2.68E-09	1.27E-07	10.90327849
ENSG00000196912	ANKRD36B	0.390541672	1.310885495	7.699416053	6.475114822	2.81E-09	1.32E-07	10.85456555
ENSG00000197296	FITM2	-0.31556854	-1.244501992	6.126545304	-6.47219585	2.85E-09	1.34E-07	10.84104229
ENSG00000145901	TNIP1	-0.374927198	-1.296774114	8.101342122	-6.47052976	2.88E-09	1.35E-07	10.83332467
ENSG00000173660	UQCRH	-0.38020428	-1.301526133	5.566471647	-6.462204492	2.99E-09	1.39E-07	10.79477354
ENSG00000170417	TMEM182	-0.571375503	-1.485939629	5.068646467	-6.423323942	3.60E-09	1.66E-07	10.61502005
ENSG00000118515	SGK1	0.502049292	1.416223825	5.561288127	6.419648407	3.67E-09	1.69E-07	10.59805188
ENSG00000173175	ADCY5	-0.320055892	-1.248378912	6.457594805	-6.418991266	3.68E-09	1.69E-07	10.59501863
ENSG00000175756	AURKAIP1	-0.271156722	-1.206775006	6.789645034	-6.414015761	3.77E-09	1.73E-07	10.57205699
ENSG00000107249	GLIS3	0.294740313	1.226664156	4.646677517	6.412737219	3.79E-09	1.73E-07	10.56615787
ENSG00000131730	CKMT2	-0.602362626	-1.518200809	5.159682015	-6.407123978	3.89E-09	1.77E-07	10.54026485
ENSG00000115325	DOK1	-0.295079775	-1.226952821	5.989430702	-6.400780187	4.01E-09	1.80E-07	10.511014
ENSG00000186594	MIR22HG	-0.32455633	-1.252279268	6.929286207	-6.394236906	4.14E-09	1.86E-07	10.48085678
ENSG00000114019	AMOTL2	-0.327613417	-1.254935675	7.465023439	-6.393261484	4.16E-09	1.86E-07	10.47636235
ENSG00000110717	NDUFS8	-0.289692329	-1.222379564	7.255850785	-6.389143454	4.24E-09	1.89E-07	10.45739113
ENSG00000137267	TUBB2A	-0.408205223	-1.327033898	6.763298329	-6.387283086	4.28E-09	1.90E-07	10.44882245
ENSG00000006757	PNPLA4	-0.396522097	-1.316330806	6.494511673	-6.380930595	4.41E-09	1.95E-07	10.41957184
ENSG00000187288	CIDEC	-0.322025867	-1.250084716	10.20180386	-6.377686644	4.48E-09	1.97E-07	10.40463979
ENSG00000137133	HINT2	-0.282794491	-1.216549051	6.474620655	-6.375417654	4.52E-09	1.99E-07	10.39419754
ENSG00000166165	CKB	-0.426395097	-1.343871408	5.957595868	-6.36712832	4.71E-09	2.06E-07	10.35606284
ENSG00000072506	HSD17B10	-0.275553172	-1.210458126	6.580959188	-6.363625159	4.78E-09	2.09E-07	10.33995338
ENSG00000004142	POLDIP2	-0.265490126	-1.20204435	7.569927848	-6.36247695	4.81E-09	2.09E-07	10.33467415
ENSG00000070193	FGF10	0.710632392	1.636521314	7.356813758	6.36227809	4.82E-09	2.09E-07	10.33375987
ENSG00000182054	IDH2	-0.338855875	-1.264753188	6.874486419	-6.361588678	4.83E-09	2.09E-07	10.33059034
ENSG00000133216	EPHB2	-0.376893346	-1.298542602	5.563915606	-6.357131488	4.93E-09	2.13E-07	10.31010242
ENSG00000159884	CCDC107	-0.341959076	-1.267476568	6.886243958	-6.351996698	5.06E-09	2.18E-07	10.28650784
ENSG00000155096	AZIN1	0.302460785	1.233246152	8.41734554	6.350484559	5.09E-09	2.19E-07	10.27956113
ENSG00000127951	FGL2	0.382760527	1.303834293	8.042281916	6.349452023	5.12E-09	2.20E-07	10.27481812
ENSG00000104823	ECH1	-0.29765355	-1.229143664	10.513582	-6.348212077	5.15E-09	2.20E-07	10.26912283
ENSG00000115459	ELMOD3	-0.265039844	-1.201669237	6.7807876	-6.344598196	5.24E-09	2.23E-07	10.25252648
ENSG00000157933	SKI	-0.329671676	-1.25672734	8.121685589	-6.338888384	5.38E-09	2.29E-07	10.22631349
ENSG00000112293	GPLD1	-0.64978477	-1.568934116	6.232320856	-6.337403471	5.42E-09	2.30E-07	10.21949819
ENSG00000088682	COQ9	-0.311865956	-1.241312153	7.172778481	-6.335938407	5.46E-09	2.31E-07	10.2127747
ENSG00000184811	TRARG1	-0.355106154	-1.279079693	8.444177979	-6.335100628	5.48E-09	2.31E-07	10.20893027
ENSG00000197442	MAP3K5	0.365494748	1.288323363	7.086974506	6.331121312	5.58E-09	2.35E-07	10.19067299
ENSG00000115594	IL1R1	0.295456792	1.2272735	8.428519747	6.324259671	5.77E-09	2.42E-07	10.15920365
ENSG00000091436	MAP3K20	-0.280304949	-1.214451561	8.220674629	-6.30936037	6.19E-09	2.59E-07	10.09092475
ENSG00000159387	IRX6	-0.440843282	-1.357397519	6.652467711	-6.307483784	6.24E-09	2.61E-07	10.08233012
ENSG00000182326	C1S	0.308209848	1.238170376	10.04149877	6.306578531	6.27E-09	2.61E-07	10.07818455
ENSG00000114698	PLSCR4	0.320492127	1.248756447	8.045225544	6.306211706	6.28E-09	2.61E-07	10.07650476
ENSG00000105379	ETFB	-0.363437452	-1.286487512	7.906574494	-6.296311031	6.58E-09	2.72E-07	10.03118387
ENSG00000129038	LOXL1	-0.293207	-1.225361136	6.253479189	-6.295104723	6.62E-09	2.73E-07	10.02566415
ENSG00000113555	PCDH12	-0.326177043	-1.253686859	6.116929518	-6.292387871	6.70E-09	2.76E-07	10.01323438
ENSG00000256087	ZNF432	0.346950096	1.271869011	5.533722642	6.290374144	6.77E-09	2.78E-07	10.00402303
ENSG00000147231	RADX	0.324454756	1.252191104	3.659505243	6.285326076	6.93E-09	2.84E-07	9.980937705
ENSG00000114450	GNB4	0.263113225	1.200065562	6.354073535	6.271139062	7.41E-09	3.02E-07	9.916104558
ENSG00000197375	SLC22A5	-0.452562282	-1.368468553	5.263443391	-6.27008055	7.45E-09	3.03E-07	9.911269968
ENSG00000007520	TSR3	-0.264234718	-1.200998807	6.813783782	-6.259052398	7.85E-09	3.19E-07	9.860922959
ENSG00000151164	RAD9B	0.362268735	1.285445759	2.754913662	6.254228586	8.03E-09	3.25E-07	9.838913579
ENSG00000122862	SRGN	0.432693779	1.349751461	8.942577193	6.253300885	8.06E-09	3.25E-07	9.834681701
ENSG00000211445	GPX3	0.442429773	1.358891032	10.15522389	6.250302998	8.18E-09	3.29E-07	9.821008274
ENSG00000155903	RASA2	0.357772233	1.281445598	6.212987394	6.24146116	8.52E-09	3.41E-07	9.780698131
ENSG00000115271	GCA	0.454132865	1.36995914	6.209819131	6.237770545	8.67E-09	3.46E-07	9.763880357
ENSG00000143384	MCL1	0.30040939	1.231493822	8.8402417	6.233152427	8.86E-09	3.53E-07	9.74284255
ENSG00000095564	BTAF1	0.284774017	1.218219427	7.479186866	6.218807374	9.48E-09	3.74E-07	9.677539986
ENSG00000181381	DDX60L	0.410507723	1.329153496	7.001787591	6.214708693	9.67E-09	3.81E-07	9.658894568
ENSG00000075234	TTC38	-0.382118595	-1.303254278	6.483011551	-6.214315237	9.68E-09	3.81E-07	9.657104988
ENSG00000126267	COX6B1	-0.282820453	-1.216570944	8.271165944	-6.212028967	9.79E-09	3.83E-07	9.646707261
ENSG00000080573	COL5A3	-0.342529061	-1.267977426	5.69892451	-6.206440762	1.00E-08	3.92E-07	9.621300189
ENSG00000130876	SLC7A10	-0.774662671	-1.710789991	7.122309732	-6.203546504	1.02E-08	3.97E-07	9.608145497
ENSG00000146350	TBC1D32	0.377024206	1.298660392	4.774692135	6.203126537	1.02E-08	3.97E-07	9.606236944
ENSG00000106686	SPATA6L	0.317557425	1.246218834	4.35688	6.198258183	1.04E-08	4.05E-07	9.584116978
ENSG00000171914	TLN2	-0.272554594	-1.207944855	8.062280679	-6.196015521	1.06E-08	4.08E-07	9.573929912
ENSG00000188906	LRRK2	0.446050442	1.362305665	6.271816026	6.189285364	1.09E-08	4.20E-07	9.543369237
ENSG00000173511	VEGFB	-0.336526969	-1.262713176	8.673480378	-6.186392571	1.10E-08	4.24E-07	9.530238278
ENSG00000168209	DDIT4	-0.441909348	-1.358400926	7.596881981	-6.184480157	1.11E-08	4.27E-07	9.521559041
ENSG00000068323	TFE3	-0.316875966	-1.24563032	7.603803063	-6.179796706	1.14E-08	4.35E-07	9.500309158
ENSG00000115461	IGFBP5	0.387884751	1.30847354	10.31544392	6.176858138	1.15E-08	4.40E-07	9.486980083
ENSG00000143367	TUFT1	-0.462601916	-1.378024861	5.074647319	-6.171098003	1.19E-08	4.50E-07	9.460861321
ENSG00000164976	MYORG	-0.372846215	-1.29490496	5.599723612	-6.166417849	1.21E-08	4.59E-07	9.439648107
ENSG00000140092	FBLN5	-0.287959852	-1.220912536	8.954515185	-6.16434294	1.22E-08	4.62E-07	9.430245831
ENSG00000107372	ZFAND5	0.346933185	1.271854102	8.301302138	6.163520322	1.23E-08	4.63E-07	9.426518625
ENSG00000163932	PRKCD	-0.37981944	-1.301178996	8.378827894	-6.1610171	1.24E-08	4.67E-07	9.415178197
ENSG00000113578	FGF1	-0.451292712	-1.367264832	5.234373453	-6.159443817	1.25E-08	4.70E-07	9.40805182
ENSG00000116285	ERRFI1	0.380978726	1.302224987	8.249359037	6.156499398	1.27E-08	4.75E-07	9.394717039
ENSG00000055732	MCOLN3	0.537416415	1.451371066	6.703047151	6.140800163	1.37E-08	5.09E-07	9.323668962
ENSG00000049540	ELN	-0.357060211	-1.280813315	6.419711938	-6.132059799	1.42E-08	5.30E-07	9.284151238
ENSG00000113790	EHHADH	-0.339340626	-1.265178221	6.599253434	-6.130575591	1.43E-08	5.32E-07	9.27744337
ENSG00000112667	DNPH1	-0.30914636	-1.238974384	6.181339618	-6.119514318	1.51E-08	5.57E-07	9.22747649
ENSG00000063241	ISOC2	-0.323284541	-1.251175824	5.542812998	-6.118681211	1.52E-08	5.58E-07	9.223714862
ENSG00000127124	HIVEP3	-0.33008156	-1.257084439	5.396612098	-6.115445053	1.54E-08	5.65E-07	9.209105353
ENSG00000094963	FMO2	0.451744659	1.367693216	9.09969855	6.114450424	1.55E-08	5.67E-07	9.204615883
ENSG00000083720	OXCT1	-0.305584811	-1.235919528	7.804491039	-6.11324571	1.55E-08	5.69E-07	9.199178621
ENSG00000161281	COX7A1	-0.379374439	-1.300777708	6.040426624	-6.111672435	1.57E-08	5.72E-07	9.192078699
ENSG00000147416	ATP6V1B2	0.344404198	1.269626546	8.383056825	6.106229689	1.61E-08	5.84E-07	9.167523284
ENSG00000133874	RNF122	0.335834843	1.26210754	5.104299041	6.095985051	1.68E-08	6.08E-07	9.121332278
ENSG00000198734	F5	0.679087492	1.601126719	3.778742002	6.083773602	1.78E-08	6.40E-07	9.066322212
ENSG00000166123	GPT2	-0.36928751	-1.291714746	6.681397596	-6.07357615	1.87E-08	6.67E-07	9.020425684
ENSG00000153922	CHD1	0.269996904	1.20580524	7.137295945	6.066780875	1.93E-08	6.86E-07	8.989862355
ENSG00000123080	CDKN2C	-0.363345913	-1.286405886	4.952841966	-6.066026012	1.94E-08	6.87E-07	8.986468211
ENSG00000123104	ITPR2	-0.35013388	-1.27467891	7.302772962	-6.060221503	1.99E-08	7.04E-07	8.960375829
ENSG00000164125	GASK1B	-0.354715708	-1.278733574	8.499306066	-6.052875525	2.06E-08	7.23E-07	8.927371689
ENSG00000105612	DNASE2	-0.267061167	-1.203354045	7.087513692	-6.05268607	2.06E-08	7.23E-07	8.926520758
ENSG00000139163	ETNK1	0.31327876	1.242528342	6.526760053	6.050379511	2.08E-08	7.30E-07	8.916161991
ENSG00000139597	N4BP2L1	0.296845394	1.228455326	5.829136952	6.04425133	2.14E-08	7.47E-07	8.888649673
ENSG00000092295	TGM1	-0.370909334	-1.29316766	3.936720512	-6.043559728	2.15E-08	7.47E-07	8.885545598
ENSG00000107551	RASSF4	-0.377898509	-1.299447645	6.579795066	-6.038045969	2.21E-08	7.62E-07	8.860804745
ENSG00000145725	PPIP5K2	0.279847951	1.214066925	7.237802743	6.031539203	2.27E-08	7.83E-07	8.831622385
ENSG00000263426	RN7SL471P	-0.694855501	-1.618722295	5.799331072	-6.023959981	2.35E-08	8.09E-07	8.797649607
ENSG00000161714	PLCD3	-0.302794922	-1.233531812	6.225046749	-6.019748975	2.40E-08	8.22E-07	8.778783441
ENSG00000123595	RAB9A	-0.308486294	-1.238407654	6.535033234	-6.016478645	2.44E-08	8.33E-07	8.764136172
ENSG00000131389	SLC6A6	0.577362837	1.492119246	7.811707426	6.015925539	2.44E-08	8.34E-07	8.76165929
ENSG00000130150	MOSPD2	0.343945327	1.269222786	6.380283003	6.014476761	2.46E-08	8.36E-07	8.755171998
ENSG00000123505	AMD1	0.299206266	1.230467255	6.125094114	6.0061884	2.56E-08	8.66E-07	8.718073454
ENSG00000158104	HPD	-0.462593252	-1.378016585	3.968332759	-6.002610911	2.60E-08	8.76E-07	8.702068485
ENSG00000101883	RHOXF1	-0.334112102	-1.26060134	3.960283137	-6.002192047	2.60E-08	8.76E-07	8.700194881
ENSG00000109016	DHRS7B	-0.279873282	-1.214088241	6.975503745	-5.997232412	2.66E-08	8.92E-07	8.678015027
ENSG00000136205	TNS3	-0.307576854	-1.237627238	7.532672673	-5.993878109	2.71E-08	9.02E-07	8.663019477
ENSG00000172771	EFCAB12	-0.308256718	-1.238210602	3.480970064	-5.9935907	2.71E-08	9.02E-07	8.661734795
ENSG00000136536	Mar-07	0.265491381	1.202045396	9.104508176	5.988449479	2.78E-08	9.20E-07	8.638759373
ENSG00000137821	LRRC49	0.375359184	1.297162465	5.06462065	5.988339047	2.78E-08	9.20E-07	8.638265974
ENSG00000154274	C4orf19	-0.465062671	-1.380377316	4.792800584	-5.984333254	2.83E-08	9.35E-07	8.620371564
ENSG00000085563	ABCB1	0.497347659	1.411615972	4.654837457	5.981750982	2.86E-08	9.44E-07	8.608839364
ENSG00000189184	PCDH18	0.389368906	1.30982031	9.286241896	5.973917416	2.97E-08	9.74E-07	8.57387048
ENSG00000154310	TNIK	0.377059516	1.298692177	4.871589009	5.964487549	3.10E-08	1.02E-06	8.53180601
ENSG00000184305	CCSER1	0.382836842	1.303903265	5.302643603	5.962913148	3.12E-08	1.02E-06	8.524786196
ENSG00000118495	PLAGL1	0.309587075	1.239352924	7.727651912	5.960319813	3.16E-08	1.03E-06	8.513225258
ENSG00000140968	IRF8	-0.533548343	-1.447484945	7.158554652	-5.956294885	3.22E-08	1.05E-06	8.495287337
ENSG00000174839	DENND6A	0.266847877	1.203176152	7.676971804	5.950613699	3.30E-08	1.07E-06	8.469978278
ENSG00000121900	TMEM54	-0.362173282	-1.285360713	6.088594113	-5.947348352	3.35E-08	1.09E-06	8.455436988
ENSG00000116096	SPR	-0.307589053	-1.237637704	5.885835038	-5.941671886	3.44E-08	1.11E-06	8.430167993
ENSG00000229644	NAMPTP1	0.440940852	1.357489324	7.863028588	5.938279353	3.50E-08	1.12E-06	8.415071791
ENSG00000056998	GYG2	-0.53146537	-1.445396564	9.220788492	-5.936738394	3.52E-08	1.13E-06	8.408216209
ENSG00000102802	MEDAG	0.488049809	1.402547673	6.528545109	5.933667951	3.57E-08	1.14E-06	8.39455877
ENSG00000013441	CLK1	0.313053894	1.24233469	8.707869396	5.930425945	3.63E-08	1.15E-06	8.380142068
ENSG00000147883	CDKN2B	-0.389617643	-1.310046157	7.419717058	-5.929218596	3.65E-08	1.16E-06	8.374774185
ENSG00000183463	URAD	-0.832758409	-1.781087518	3.709286217	-5.925027885	3.72E-08	1.18E-06	8.356146523
ENSG00000176720	BOK	-0.391957117	-1.312172251	7.426648235	-5.924150187	3.73E-08	1.18E-06	8.352246007
ENSG00000151929	BAG3	-0.284369434	-1.217877843	6.617599225	-5.920696855	3.79E-08	1.19E-06	8.336902122
ENSG00000100504	PYGL	-0.313485772	-1.242706645	9.886632582	-5.920376607	3.80E-08	1.19E-06	8.335479424
ENSG00000168016	TRANK1	0.343793229	1.269088983	5.886670704	5.920228013	3.80E-08	1.19E-06	8.334819307
ENSG00000162174	ASRGL1	0.39472552	1.314692609	5.479227037	5.918485331	3.83E-08	1.19E-06	8.327078226
ENSG00000169299	PGM2	0.277135256	1.211786263	6.47192068	5.914658518	3.90E-08	1.21E-06	8.310083366
ENSG00000167701	GPT	-0.321048054	-1.249237735	5.545703265	-5.914185007	3.91E-08	1.21E-06	8.307980894
ENSG00000128283	CDC42EP1	-0.272095254	-1.207560318	6.361804677	-5.913433861	3.92E-08	1.22E-06	8.304645845
ENSG00000090104	RGS1	0.812531931	1.756291032	4.275262604	5.906642019	4.05E-08	1.25E-06	8.274500148
ENSG00000075651	PLD1	0.297351864	1.228886662	5.43268971	5.906065158	4.06E-08	1.25E-06	8.271940549
ENSG00000007080	CCDC124	-0.285272037	-1.218640031	6.59972427	-5.902989936	4.11E-08	1.27E-06	8.25829757
ENSG00000159167	STC1	-0.439454302	-1.356091291	4.387310474	-5.901371187	4.14E-08	1.28E-06	8.251117567
ENSG00000179295	PTPN11	-0.263728971	-1.200577862	8.869557149	-5.900576708	4.16E-08	1.28E-06	8.247593999
ENSG00000053371	AKR7A2	-0.294325566	-1.226311564	7.091138436	-5.898567185	4.20E-08	1.29E-06	8.238682704
ENSG00000181856	SLC2A4	-0.448802737	-1.364907078	6.221590703	-5.89766355	4.22E-08	1.29E-06	8.234676004
ENSG00000174799	CEP135	0.387452328	1.308081407	5.516829381	5.893207405	4.30E-08	1.31E-06	8.214922116
ENSG00000175471	MCTP1	0.326305345	1.253798358	7.758016969	5.892726503	4.31E-08	1.32E-06	8.212790752
ENSG00000186716	BCR	-0.263941444	-1.200754691	7.449059893	-5.891446055	4.34E-08	1.32E-06	8.207116223
ENSG00000168646	AXIN2	-0.326781577	-1.254212304	5.837526161	-5.889116095	4.38E-08	1.33E-06	8.196792206
ENSG00000188153	COL4A5	0.282235363	1.216077659	4.029873738	5.889083625	4.38E-08	1.33E-06	8.196648348
ENSG00000109944	JHY	-0.281361273	-1.215341094	6.615888805	-5.882598806	4.52E-08	1.36E-06	8.167925233
ENSG00000109861	CTSC	0.401118068	1.320530907	7.724484939	5.882117832	4.53E-08	1.36E-06	8.165795502
ENSG00000088756	ARHGAP28	0.329776884	1.256818989	5.883659819	5.879826688	4.58E-08	1.37E-06	8.155651646
ENSG00000204634	TBC1D8	0.424064557	1.341702262	6.582534528	5.879636923	4.58E-08	1.37E-06	8.154811567
ENSG00000186088	GSAP	0.291612972	1.224007987	6.282132851	5.877760912	4.62E-08	1.38E-06	8.146507317
ENSG00000205085	FAM71F2	-0.323449736	-1.251319097	5.119112422	-5.8707487	4.77E-08	1.42E-06	8.115479404
ENSG00000101846	STS	-0.423328916	-1.341018292	8.007588715	-5.869057694	4.81E-08	1.43E-06	8.107999804
ENSG00000128917	DLL4	-0.361918959	-1.285134146	6.251519696	-5.862248584	4.96E-08	1.47E-06	8.077893138
ENSG00000187498	COL4A1	-0.286447498	-1.219633343	9.121140986	-5.857689425	5.06E-08	1.50E-06	8.057744689
ENSG00000182752	PAPPA	0.279354443	1.213651695	4.111965159	5.856413898	5.09E-08	1.50E-06	8.052109147
ENSG00000101542	CDH20	-0.49147103	-1.405877635	5.87901832	-5.851612829	5.21E-08	1.54E-06	8.030902677
ENSG00000093144	ECHDC1	-0.418219224	-1.336277116	9.148429939	-5.849334459	5.26E-08	1.55E-06	8.020842169
ENSG00000104964	TLE5	-0.272621009	-1.208000464	8.428549806	-5.837231435	5.56E-08	1.63E-06	7.967433102
ENSG00000183579	ZNRF3	-0.28605522	-1.219301762	5.328187585	-5.836378563	5.58E-08	1.63E-06	7.963671639
ENSG00000099795	NDUFB7	-0.308659268	-1.238556144	6.623305941	-5.83382536	5.65E-08	1.65E-06	7.952412809
ENSG00000146072	TNFRSF21	-0.355376128	-1.279319072	7.868631174	-5.801329261	6.55E-08	1.87E-06	7.80933778
ENSG00000038427	VCAN	0.463530372	1.378911984	7.62694324	5.798251561	6.64E-08	1.89E-06	7.79580866
ENSG00000178568	ERBB4	-0.635975341	-1.553987976	5.629994788	-5.797922208	6.65E-08	1.89E-06	7.794361096
ENSG00000152137	HSPB8	-0.416546245	-1.334728439	7.247949008	-5.7930829	6.80E-08	1.93E-06	7.773096385
ENSG00000100949	RABGGTA	-0.27555865	-1.210462722	6.286210031	-5.788597051	6.94E-08	1.96E-06	7.75339309
ENSG00000144802	NFKBIZ	0.346110934	1.271129427	5.629852645	5.774643201	7.39E-08	2.08E-06	7.692154216
ENSG00000256269	HMBS	-0.33126625	-1.258117136	4.945802656	-5.772274319	7.47E-08	2.10E-06	7.681765643
ENSG00000112294	ALDH5A1	-0.308373592	-1.238310915	5.614187321	-5.771009693	7.52E-08	2.11E-06	7.676220621
ENSG00000189077	TMEM120A	-0.280333846	-1.214475887	6.446035848	-5.764959441	7.73E-08	2.16E-06	7.64970082
ENSG00000101665	SMAD7	-0.427533934	-1.344932655	5.9178804	-5.761618482	7.84E-08	2.19E-06	7.63506279
ENSG00000157600	TMEM164	-0.306977039	-1.237112789	6.809072676	-5.76004129	7.90E-08	2.20E-06	7.628154053
ENSG00000119669	IRF2BPL	-0.282316858	-1.216146355	6.154500374	-5.742308592	8.56E-08	2.36E-06	7.550546129
ENSG00000258890	CEP95	0.269931588	1.20575065	7.191166412	5.736443149	8.79E-08	2.42E-06	7.524903512
ENSG00000104093	DMXL2	0.370225799	1.292555115	6.941795282	5.736391136	8.79E-08	2.42E-06	7.524676184
ENSG00000100804	PSMB5	-0.302389077	-1.233184855	7.282715603	-5.735984092	8.81E-08	2.42E-06	7.522897184
ENSG00000185947	ZNF267	0.359057429	1.282587658	6.204151912	5.72644232	9.20E-08	2.52E-06	7.481213689
ENSG00000241878	PISD	-0.332479432	-1.259175549	6.87187312	-5.721075293	9.43E-08	2.57E-06	7.457783823
ENSG00000135905	DOCK10	0.43605702	1.352901701	6.651842653	5.718874174	9.52E-08	2.59E-06	7.448178159
ENSG00000155158	TTC39B	0.379646637	1.301023153	4.937018508	5.717985898	9.56E-08	2.60E-06	7.444302283
ENSG00000159110	IFNAR2	0.284680606	1.218140553	6.316511556	5.709000188	9.96E-08	2.68E-06	7.405112298
ENSG00000152465	NMT2	-0.321602189	-1.249717656	8.074652442	-5.706092188	1.01E-07	2.71E-06	7.392436456
ENSG00000057294	PKP2	0.856491302	1.810629421	5.859377134	5.696310444	1.05E-07	2.82E-06	7.349823498
ENSG00000170961	HAS2	0.516348658	1.430330615	5.555697063	5.687758842	1.10E-07	2.92E-06	7.312601432
ENSG00000163393	SLC22A15	0.314024034	1.243170379	4.787922152	5.6821423	1.12E-07	2.98E-06	7.288170888
ENSG00000133739	LRRCC1	0.350900863	1.27535675	6.259812605	5.68183755	1.13E-07	2.98E-06	7.286845671
ENSG00000139675	HNRNPA1L2	0.288460044	1.221335908	8.298851198	5.672866278	1.17E-07	3.09E-06	7.247850806
ENSG00000143314	MRPL24	-0.265105619	-1.201724024	6.654523139	-5.666508467	1.21E-07	3.17E-06	7.220235707
ENSG00000196781	TLE1	-0.284953831	-1.218371273	7.219888171	-5.659705325	1.24E-07	3.25E-06	7.190704736
ENSG00000162407	PLPP3	0.272760028	1.208116874	9.316116966	5.653603698	1.28E-07	3.33E-06	7.164235118
ENSG00000106571	GLI3	0.319696812	1.248068235	6.531499371	5.635623161	1.39E-07	3.59E-06	7.086322842
ENSG00000178852	EFCAB13	0.36241974	1.285580312	4.947906227	5.61918383	1.49E-07	3.84E-06	7.015206345
ENSG00000151150	ANK3	0.33118867	1.258049484	4.516827336	5.615059923	1.52E-07	3.89E-06	6.997384017
ENSG00000168792	ABHD15	-0.284335933	-1.217849563	6.240631158	-5.609706089	1.56E-07	3.96E-06	6.974256912
ENSG00000103534	TMC5	-0.543091754	-1.45709178	3.732316959	-5.603095026	1.60E-07	4.07E-06	6.945715487
ENSG00000179921	GPBAR1	-0.307276307	-1.237369438	5.45211784	-5.601685632	1.61E-07	4.08E-06	6.93963319
ENSG00000167107	ACSF2	-0.35568582	-1.279593722	6.572643292	-5.600476571	1.62E-07	4.10E-06	6.934416106
ENSG00000172766	NAA16	0.278028351	1.212536647	6.074513031	5.595049669	1.66E-07	4.16E-06	6.91100664
ENSG00000087253	LPCAT2	0.286226707	1.219446704	7.068978502	5.589090632	1.71E-07	4.26E-06	6.885316038
ENSG00000101347	SAMHD1	0.419596992	1.337553866	8.497086114	5.582613628	1.76E-07	4.38E-06	6.857409351
ENSG00000175354	PTPN2	0.265488007	1.202042585	5.833181732	5.580853484	1.77E-07	4.41E-06	6.849828689
ENSG00000177854	TMEM187	-0.267131036	-1.203412324	5.747880233	-5.57917459	1.78E-07	4.43E-06	6.842599183
ENSG00000163660	CCNL1	0.282347256	1.21617198	7.733276356	5.577281741	1.80E-07	4.46E-06	6.834449788
ENSG00000114405	C3orf14	0.442775109	1.359216347	4.349688436	5.574989025	1.82E-07	4.50E-06	6.824580853
ENSG00000166432	ZMAT1	0.330282909	1.257259896	6.671463443	5.573055523	1.83E-07	4.53E-06	6.816259874
ENSG00000110013	SIAE	-0.303686874	-1.234294683	6.48506501	-5.570857715	1.85E-07	4.56E-06	6.80680336
ENSG00000134809	TIMM10	-0.272754918	-1.208112594	4.767664418	-5.560056115	1.94E-07	4.76E-06	6.760357063
ENSG00000172137	CALB2	-0.316952654	-1.245696534	9.141449567	-5.559330922	1.95E-07	4.77E-06	6.757240547
ENSG00000147459	DOCK5	0.526598354	1.44052865	5.817443647	5.551848414	2.02E-07	4.92E-06	6.725097568
ENSG00000140479	PCSK6	0.341482455	1.267057902	4.723828976	5.546478272	2.06E-07	5.02E-06	6.702043496
ENSG00000156711	MAPK13	0.454471244	1.370280497	5.449418842	5.546079414	2.07E-07	5.02E-06	6.700331687
ENSG00000167614	TTYH1	-0.451490573	-1.36745236	4.788057817	-5.545969296	2.07E-07	5.02E-06	6.699859096
ENSG00000087116	ADAMTS2	-0.373471289	-1.295466123	6.993197625	-5.540872137	2.12E-07	5.13E-06	6.677989443
ENSG00000198753	PLXNB3	0.356956156	1.280720939	4.979172853	5.539236253	2.13E-07	5.16E-06	6.670972946
ENSG00000107798	LIPA	0.723513625	1.651198568	8.859612059	5.534216401	2.18E-07	5.24E-06	6.649449371
ENSG00000137801	THBS1	0.667437497	1.588249425	9.376237806	5.529992003	2.22E-07	5.33E-06	6.631344827
ENSG00000224032	EPB41L4A-AS1	0.264011602	1.200813084	6.814079789	5.529126701	2.23E-07	5.34E-06	6.62763734
ENSG00000146409	SLC18B1	0.419795307	1.33773774	5.766455528	5.516602672	2.36E-07	5.63E-06	6.574012713
ENSG00000138182	KIF20B	0.415151029	1.333438261	4.409881742	5.515730413	2.37E-07	5.64E-06	6.570280445
ENSG00000182782	HCAR2	-0.359098024	-1.282623748	7.502232727	-5.505558599	2.48E-07	5.88E-06	6.526780972
ENSG00000108932	SLC16A6	0.629490572	1.547018632	4.399925367	5.501563337	2.52E-07	5.97E-06	6.509707583
ENSG00000108958		-0.330050266	-1.257057172	7.954716818	-5.49597567	2.58E-07	6.11E-06	6.485840794
ENSG00000164128	NPY1R	-0.49394035	-1.408285999	9.426599742	-5.488342839	2.67E-07	6.30E-06	6.453260322
ENSG00000172197	MBOAT1	0.282704458	1.216473133	7.109114388	5.486583423	2.69E-07	6.34E-06	6.44575391
ENSG00000113594	LIFR	0.386837782	1.307524321	8.992864738	5.475947344	2.82E-07	6.62E-06	6.400404595
ENSG00000140391	TSPAN3	-0.268232237	-1.204331232	10.18408849	-5.471993038	2.87E-07	6.69E-06	6.383557104
ENSG00000198707	CEP290	0.291705718	1.224086677	5.928971298	5.470079719	2.90E-07	6.73E-06	6.375407778
ENSG00000176597	B3GNT5	0.361986964	1.285194724	5.264148885	5.46732077	2.93E-07	6.78E-06	6.363659516
ENSG00000180694	TMEM64	-0.318880168	-1.24736196	7.894340852	-5.466728404	2.94E-07	6.79E-06	6.361137514
ENSG00000157150	TIMP4	-0.369052373	-1.291504234	8.486007797	-5.46499176	2.96E-07	6.83E-06	6.353744627
ENSG00000183570	PCBP3	-0.492778681	-1.407152492	5.598228326	-5.464814638	2.97E-07	6.83E-06	6.352990697
ENSG00000006459	KDM7A	0.266606086	1.20297452	7.371560456	5.45866011	3.05E-07	7.00E-06	6.326802013
ENSG00000083544	TDRD3	0.275539989	1.210447065	6.600655169	5.45401681	3.11E-07	7.12E-06	6.307054892
ENSG00000118596	SLC16A7	-0.42061287	-1.33849604	8.955511079	-5.451830261	3.14E-07	7.18E-06	6.297759173
ENSG00000102547	CAB39L	0.354914932	1.278910168	7.142040141	5.422483902	3.58E-07	8.10E-06	6.173202426
ENSG00000170153	RNF150	-0.282351054	-1.216175182	7.670097657	-5.421576594	3.59E-07	8.12E-06	6.169357545
ENSG00000114790	ARHGEF26	0.393103648	1.313215467	5.767060272	5.417518408	3.65E-07	8.25E-06	6.152164741
ENSG00000120129	DUSP1	0.484501918	1.39910275	9.670402005	5.408261351	3.81E-07	8.58E-06	6.112973935
ENSG00000049192	ADAMTS6	0.343316897	1.26867004	4.00403516	5.391733225	4.09E-07	9.16E-06	6.043095246
ENSG00000142303	ADAMTS10	-0.332775427	-1.259433919	6.610179794	-5.390997019	4.11E-07	9.17E-06	6.039985507
ENSG00000149485	FADS1	-0.760453956	-1.69402358	6.963145414	-5.386509009	4.19E-07	9.31E-06	6.021033377
ENSG00000104331	IMPAD1	-0.307467191	-1.237533166	8.963067269	-5.38326168	4.25E-07	9.42E-06	6.007326073
ENSG00000115290	GRB14	-0.386309245	-1.307045392	4.775994968	-5.380997717	4.29E-07	9.49E-06	5.997772457
ENSG00000123119	NECAB1	-1.020953678	-2.029259936	6.430074006	-5.378757493	4.33E-07	9.55E-06	5.988321282
ENSG00000146151	HMGCLL1	0.43850944	1.355203438	4.238198803	5.378455788	4.34E-07	9.55E-06	5.987048602
ENSG00000118777	ABCG2	0.417911227	1.335991869	4.838405154	5.376647017	4.37E-07	9.60E-06	5.979419559
ENSG00000143951	WDPCP	-0.28774009	-1.220726572	7.061708199	-5.371598062	4.47E-07	9.79E-06	5.95813183
ENSG00000151835	SACS	0.316033766	1.244903372	5.4516393	5.362828758	4.65E-07	1.01E-05	5.921185432
ENSG00000135913	USP37	0.310040571	1.239742563	5.1531448	5.360753132	4.69E-07	1.02E-05	5.91244559
ENSG00000177606	JUN	0.425624939	1.343154197	8.164600951	5.349968345	4.91E-07	1.06E-05	5.867065425
ENSG00000106823	ECM2	-0.310593371	-1.240217688	8.302130266	-5.348561032	4.95E-07	1.07E-05	5.861147629
ENSG00000198759	EGFL6	-1.318470594	-2.494015781	8.441795812	-5.344030231	5.04E-07	1.09E-05	5.842101563
ENSG00000116871	MAP7D1	-0.350646314	-1.275131747	7.916263444	-5.332805032	5.30E-07	1.13E-05	5.794954547
ENSG00000163251	FZD5	-0.28769656	-1.22068974	6.398022048	-5.326899216	5.44E-07	1.15E-05	5.770172542
ENSG00000173546	CSPG4	-0.349457973	-1.274081859	6.367360007	-5.325697924	5.46E-07	1.16E-05	5.765133626
ENSG00000005243	COPZ2	-0.270058196	-1.205856469	7.575525024	-5.317512679	5.66E-07	1.19E-05	5.730817499
ENSG00000115355	CCDC88A	0.377947031	1.299491351	7.656707209	5.3164306	5.69E-07	1.19E-05	5.726283242
ENSG00000160877	NACC1	-0.283988726	-1.217556504	6.410374485	-5.315345564	5.72E-07	1.20E-05	5.721737136
ENSG00000122482	ZNF644	0.27043776	1.206173764	7.462629764	5.314829199	5.73E-07	1.20E-05	5.719573849
ENSG00000198515	CNGA1	0.412310737	1.33081565	3.120822678	5.312238147	5.79E-07	1.21E-05	5.7087206
ENSG00000162511	LAPTM5	0.583537819	1.49851946	9.3270912	5.309045843	5.88E-07	1.22E-05	5.695353091
ENSG00000145757	SPATA9	-0.507119632	-1.421209888	4.24777	-5.306962908	5.93E-07	1.23E-05	5.686633494
ENSG00000109586	GALNT7	0.302979747	1.23368985	5.245412641	5.306083792	5.95E-07	1.24E-05	5.682953934
ENSG00000121797	CCRL2	0.381031625	1.302272736	4.563762755	5.303451002	6.02E-07	1.25E-05	5.671936446
ENSG00000182195	LDOC1	-0.296142873	-1.227857275	7.128456699	-5.298517534	6.15E-07	1.27E-05	5.651299845
ENSG00000184979	USP18	-0.348716037	-1.273426804	5.913969132	-5.296204397	6.21E-07	1.28E-05	5.641627894
ENSG00000099814	CEP170B	-0.3253835	-1.252997469	6.100310057	-5.29560326	6.23E-07	1.28E-05	5.639114757
ENSG00000143452	HORMAD1	0.624501431	1.541677957	3.388462717	5.290401872	6.37E-07	1.31E-05	5.617376575
ENSG00000075643	MOCOS	0.359993727	1.283420317	4.227959659	5.273792225	6.85E-07	1.40E-05	5.548043487
ENSG00000124249	KCNK15	-0.318432418	-1.246974893	5.427522392	-5.271084373	6.93E-07	1.41E-05	5.536752304
ENSG00000007908	SELE	0.423614261	1.341283553	3.466379243	5.270724099	6.94E-07	1.41E-05	5.535250291
ENSG00000140945	CDH13	-0.372031879	-1.294174251	7.634576047	-5.27067614	6.94E-07	1.41E-05	5.53505035
ENSG00000131831	RAI2	0.270979876	1.206627088	6.141084073	5.268387326	7.01E-07	1.42E-05	5.525509556
ENSG00000057252	SOAT1	0.386395425	1.307123471	6.606672211	5.264679092	7.13E-07	1.44E-05	5.510057153
ENSG00000104047	DTWD1	0.458761592	1.374361561	5.552783971	5.257981159	7.34E-07	1.47E-05	5.482162726
ENSG00000188613	NANOS1	-0.281828414	-1.215734682	5.399147236	-5.254118757	7.46E-07	1.49E-05	5.46608674
ENSG00000101230	ISM1	-0.460217466	-1.375749178	5.702277291	-5.245933247	7.73E-07	1.54E-05	5.432040237
ENSG00000166104		-0.384470819	-1.305380885	4.199598771	-5.242118677	7.86E-07	1.56E-05	5.416184753
ENSG00000138646	HERC5	0.362090562	1.285287016	4.933773923	5.241288766	7.88E-07	1.57E-05	5.412736082
ENSG00000129116	PALLD	-0.357863363	-1.281526546	6.67346863	-5.240708547	7.90E-07	1.57E-05	5.41032519
ENSG00000170522	ELOVL6	-0.730993421	-1.659781602	5.525155698	-5.237834314	8.00E-07	1.59E-05	5.398384666
ENSG00000138738	PRDM5	0.264713185	1.201397182	5.819686491	5.226419058	8.41E-07	1.65E-05	5.351000136
ENSG00000076716	GPC4	0.531858602	1.445790587	6.006683287	5.226138691	8.42E-07	1.65E-05	5.349837109
ENSG00000067646	ZFY	1.106816104	2.153698209	3.920270663	5.224270577	8.49E-07	1.66E-05	5.342088674
ENSG00000164946	FREM1	-0.306719025	-1.236891562	6.945477454	-5.223808249	8.50E-07	1.66E-05	5.340171316
ENSG00000166033	HTRA1	-0.286179666	-1.219406943	8.627586718	-5.223378774	8.52E-07	1.66E-05	5.338390295
ENSG00000148400	NOTCH1	-0.312381195	-1.24175555	7.475393878	-5.218878821	8.69E-07	1.69E-05	5.319734328
ENSG00000134115	CNTN6	-0.570446174	-1.484982751	4.116355522	-5.216001241	8.80E-07	1.71E-05	5.30780942
ENSG00000155324	GRAMD2B	0.26788461	1.204041076	5.903551228	5.212618172	8.92E-07	1.73E-05	5.293794722
ENSG00000162894	FCMR	0.717654538	1.644506304	5.874600962	5.211769263	8.96E-07	1.74E-05	5.29027888
ENSG00000168924	LETM1	-0.265915941	-1.202399189	6.570225123	-5.207108512	9.14E-07	1.77E-05	5.270981975
ENSG00000100650	SRSF5	0.291184728	1.223644711	9.493577728	5.206183194	9.18E-07	1.77E-05	5.2671521
ENSG00000009950	MLXIPL	-0.378955777	-1.300400285	8.073635606	-5.199606415	9.44E-07	1.82E-05	5.239942619
ENSG00000072778	ACADVL	-0.263517875	-1.200402206	8.683982246	-5.19068375	9.81E-07	1.88E-05	5.203060496
ENSG00000174775	HRAS	-0.28031898	-1.214463373	6.395216672	-5.1903091	9.82E-07	1.88E-05	5.201512695
ENSG00000091513	TF	-0.808602688	-1.751514204	8.116340329	-5.189124904	9.87E-07	1.88E-05	5.196620835
ENSG00000156265	MAP3K7CL	0.34070469	1.266375008	5.177220668	5.188468207	9.90E-07	1.89E-05	5.193908335
ENSG00000157680	DGKI	-0.432745533	-1.349799882	5.364125981	-5.188139404	9.92E-07	1.89E-05	5.192550284
ENSG00000197165	SULT1A2	-0.493670775	-1.408022877	5.115039143	-5.187640361	9.94E-07	1.89E-05	5.190489192
ENSG00000003436	TFPI	0.327780991	1.255081448	6.617175902	5.18642119	9.99E-07	1.90E-05	5.185454411
ENSG00000187109	NAP1L1	0.357345448	1.281066571	7.846221271	5.18017998	1.03E-06	1.94E-05	5.159691292
ENSG00000163083	INHBB	-0.296224309	-1.227926586	7.140492594	-5.176537379	1.04E-06	1.96E-05	5.144663562
ENSG00000105784	RUNDC3B	0.370084905	1.29242889	4.684413274	5.173541698	1.06E-06	1.98E-05	5.132309469
ENSG00000187134	AKR1C1	-0.356377806	-1.280207624	8.628926491	-5.168334833	1.08E-06	2.01E-05	5.110846725
ENSG00000180817	PPA1	-0.335611926	-1.261912541	7.416408565	-5.165831815	1.09E-06	2.03E-05	5.100533875
ENSG00000235649	MXRA5Y	-0.444811856	-1.361136597	4.471098534	-5.161134684	1.11E-06	2.06E-05	5.081189006
ENSG00000196110	ZNF699	0.277711743	1.212270578	4.954375979	5.160110735	1.12E-06	2.07E-05	5.076973332
ENSG00000012124	CD22	0.500053168	1.414265681	5.21998942	5.152404797	1.16E-06	2.14E-05	5.045263538
ENSG00000168004	PLAAT5	-0.264548379	-1.201259949	7.414495175	-5.148765544	1.17E-06	2.16E-05	5.030297992
ENSG00000116191	RALGPS2	0.467682476	1.382886235	4.359247017	5.142452093	1.21E-06	2.21E-05	5.004350556
ENSG00000017427	IGF1	-0.465987578	-1.381262555	8.124454122	-5.140563197	1.22E-06	2.22E-05	4.996591179
ENSG00000134775	FHOD3	0.48489656	1.39948552	4.288884954	5.137995552	1.23E-06	2.24E-05	4.986046329
ENSG00000130158	DOCK6	-0.310506061	-1.240142635	7.391584118	-5.132415708	1.26E-06	2.29E-05	4.963141894
ENSG00000188229	TUBB4B	-0.273760647	-1.208955085	9.056093407	-5.130517838	1.27E-06	2.31E-05	4.955354844
ENSG00000151338	MIPOL1	0.286248382	1.219465026	5.294761869	5.127669951	1.29E-06	2.32E-05	4.943673093
ENSG00000115361	ACADL	-0.309870743	-1.239596635	6.986917613	-5.127478199	1.29E-06	2.32E-05	4.942886687
ENSG00000078401	EDN1	0.62037929	1.537279285	7.106576239	5.124663123	1.30E-06	2.34E-05	4.931343644
ENSG00000067992	PDK3	0.283980707	1.217549736	5.24497716	5.122761362	1.31E-06	2.35E-05	4.923547758
ENSG00000169047	IRS1	-0.399741055	-1.319271097	5.606013914	-5.11793035	1.34E-06	2.39E-05	4.903751883
ENSG00000109501	WFS1	-0.277055401	-1.211719191	7.033124956	-5.115611432	1.35E-06	2.41E-05	4.89425375
ENSG00000155966	AFF2	-0.425386494	-1.342932222	6.567141537	-5.112227881	1.37E-06	2.44E-05	4.880399637
ENSG00000136040	PLXNC1	0.465765328	1.381049785	6.118048936	5.103487817	1.43E-06	2.51E-05	4.844638761
ENSG00000153956	CACNA2D1	-0.435441412	-1.352324531	8.737266095	-5.101288463	1.44E-06	2.53E-05	4.835645729
ENSG00000150756	ATPSCKMT	-0.300060609	-1.231196136	5.713995983	-5.101108753	1.44E-06	2.53E-05	4.834911009
ENSG00000075303	SLC25A40	0.382139136	1.303272833	5.860288381	5.100862299	1.44E-06	2.53E-05	4.833903442
ENSG00000115425	PECR	-0.285587013	-1.218906119	7.433487668	-5.100430246	1.44E-06	2.54E-05	4.83213717
ENSG00000118965	WDR35	0.289747202	1.222426058	5.578243399	5.100002284	1.45E-06	2.54E-05	4.830387713
ENSG00000143344	RGL1	-0.287085102	-1.220172484	8.06119022	-5.099235715	1.45E-06	2.54E-05	4.827254292
ENSG00000125257	ABCC4	0.320675064	1.248914803	5.060237739	5.09751575	1.46E-06	2.56E-05	4.820224817
ENSG00000152229	PSTPIP2	0.322175735	1.250214582	5.347649715	5.096961347	1.47E-06	2.56E-05	4.817959287
ENSG00000177700	POLR2L	-0.351705742	-1.27606847	9.241337489	-5.091436428	1.50E-06	2.60E-05	4.795390283
ENSG00000154162	CDH12	0.686216606	1.609058307	3.931230148	5.09085124	1.50E-06	2.60E-05	4.79300069
ENSG00000182534	MXRA7	-0.308881497	-1.238746943	5.233820144	-5.078869327	1.58E-06	2.72E-05	4.74410991
ENSG00000138670	RASGEF1B	0.393728219	1.313784107	5.412975251	5.076978709	1.60E-06	2.74E-05	4.736401889
ENSG00000176208	ATAD5	0.311992532	1.241421065	4.172906028	5.076470807	1.60E-06	2.75E-05	4.734331479
ENSG00000143153	ATP1B1	0.661303513	1.581510916	6.112371705	5.074819172	1.61E-06	2.76E-05	4.727599633
ENSG00000163162	RNF149	0.266567996	1.20294276	6.517269453	5.074146943	1.61E-06	2.77E-05	4.724860101
ENSG00000156869	FRRS1	0.353139933	1.277337648	5.506791151	5.067922722	1.66E-06	2.83E-05	4.699505102
ENSG00000074410	CA12	0.444401295	1.360749301	5.444661798	5.067463422	1.66E-06	2.83E-05	4.697634851
ENSG00000112214	FHL5	0.463851701	1.37921914	5.736194342	5.066198301	1.67E-06	2.84E-05	4.692483864
ENSG00000136404	TM6SF1	0.363207531	1.286282502	5.80516246	5.064607603	1.68E-06	2.86E-05	4.6860084
ENSG00000115232	ITGA4	0.473560781	1.388532342	5.783367601	5.062495269	1.70E-06	2.87E-05	4.677411368
ENSG00000266524	GDF10	-0.307796919	-1.237816037	5.318003099	-5.060712443	1.71E-06	2.89E-05	4.670157115
ENSG00000115919	KYNU	0.59518392	1.510665158	4.750621651	5.058436644	1.73E-06	2.92E-05	4.660899252
ENSG00000163644	PPM1K	0.29777046	1.229243273	4.847095793	5.054496103	1.76E-06	2.95E-05	4.644875321
ENSG00000176273	SLC35G1	-0.325639223	-1.253219586	4.38336009	-5.05392255	1.76E-06	2.95E-05	4.642543649
ENSG00000163029	SMC6	0.274331472	1.209433522	6.494418456	5.052728266	1.77E-06	2.96E-05	4.63768903
ENSG00000131002	TXLNGY	1.437115624	2.707789564	3.778407515	5.049861085	1.79E-06	2.99E-05	4.626037161
ENSG00000163710	PCOLCE2	-0.386631621	-1.307337489	7.892772506	-5.049315547	1.79E-06	3.00E-05	4.623820626
ENSG00000134602	STK26	0.459552449	1.375115165	5.162235571	5.04783952	1.81E-06	3.01E-05	4.617824214
ENSG00000150593	PDCD4	0.285661756	1.21896927	8.761599793	5.045587502	1.82E-06	3.04E-05	4.608677398
ENSG00000116266	STXBP3	0.274364068	1.209460848	7.116074848	5.044785088	1.83E-06	3.04E-05	4.605418912
ENSG00000145824	CXCL14	0.465335884	1.380638753	10.30193272	5.042178871	1.85E-06	3.08E-05	4.594837638
ENSG00000116668	SWT1	0.277026522	1.211694936	5.341948773	5.036601826	1.89E-06	3.13E-05	4.572206085
ENSG00000124253	PCK1	-0.615484869	-1.532072818	7.59717093	-5.033819803	1.92E-06	3.16E-05	4.560922445
ENSG00000166926	MS4A6E	1.228953227	2.343968574	4.210358846	5.027358377	1.97E-06	3.24E-05	4.534730315
ENSG00000047365	ARAP2	0.400517477	1.319981287	4.547536009	5.01984723	2.03E-06	3.33E-05	4.50430912
ENSG00000054654	SYNE2	0.283979019	1.217548312	8.185326879	5.01542656	2.07E-06	3.39E-05	4.48641793
ENSG00000188991	SLC15A5	-0.325520831	-1.253116748	3.358051768	-5.015126258	2.07E-06	3.39E-05	4.485202909
ENSG00000164104	HMGB2	0.279607435	1.21386454	6.874045053	5.013513803	2.09E-06	3.40E-05	4.478679705
ENSG00000109846	CRYAB	-0.315937402	-1.244820222	10.48226057	-5.002097764	2.19E-06	3.55E-05	4.432533149
ENSG00000164989	CCDC171	0.342394585	1.267859241	5.159459418	4.999563018	2.21E-06	3.58E-05	4.422295905
ENSG00000168702	LRP1B	0.670056156	1.5911349	4.211187761	4.984774688	2.36E-06	3.78E-05	4.362633586
ENSG00000144959	NCEH1	0.742258376	1.672792358	5.738348802	4.983541962	2.37E-06	3.80E-05	4.357665215
ENSG00000140379	BCL2A1	0.724218706	1.652005748	3.874592026	4.979921318	2.40E-06	3.84E-05	4.343077021
ENSG00000130988	RGN	-0.445234017	-1.361534951	4.883145354	-4.979268105	2.41E-06	3.84E-05	4.340445817
ENSG00000178860	MSC	-0.490801555	-1.405225396	5.98793418	-4.971384446	2.49E-06	3.94E-05	4.308706672
ENSG00000170381	SEMA3E	0.503950642	1.418091519	4.855175029	4.968330744	2.52E-06	3.99E-05	4.29642108
ENSG00000149289	ZC3H12C	0.273334299	1.208597866	6.374102233	4.967506969	2.53E-06	4.00E-05	4.293107695
ENSG00000171766	GATM	0.354624367	1.278652616	5.783931327	4.965214471	2.56E-06	4.04E-05	4.283888615
ENSG00000172428	COPS9	-0.291097568	-1.223570787	5.841664426	-4.964711619	2.56E-06	4.04E-05	4.281866796
ENSG00000151687	ANKAR	0.281511175	1.215467379	5.618820532	4.961857856	2.59E-06	4.09E-05	4.270395082
ENSG00000162627	SNX7	0.293882259	1.225934806	4.879029545	4.960576691	2.61E-06	4.11E-05	4.265246324
ENSG00000138821	SLC39A8	0.448785165	1.364890454	6.41460659	4.956933509	2.65E-06	4.16E-05	4.250609621
ENSG00000110031	LPXN	0.423480296	1.34115901	6.421447615	4.954463924	2.68E-06	4.20E-05	4.24069174
ENSG00000221944	TIGD1	0.290012624	1.222650976	4.788075527	4.945663276	2.78E-06	4.33E-05	4.205373425
ENSG00000109089	CDR2L	-0.272010163	-1.207489098	5.260830873	-4.942090504	2.82E-06	4.38E-05	4.191046596
ENSG00000143797	MBOAT2	0.33331627	1.259906148	5.051295958	4.941958283	2.82E-06	4.38E-05	4.190516515
ENSG00000175895	PLEKHF2	0.320392112	1.24866988	5.944975675	4.934150401	2.91E-06	4.52E-05	4.159230035
ENSG00000197147	LRRC8B	0.310174743	1.239857865	5.270918172	4.931908771	2.94E-06	4.54E-05	4.150253483
ENSG00000164331	ANKRA2	0.317040838	1.245772679	5.482349312	4.931852686	2.94E-06	4.54E-05	4.150028923
ENSG00000095209	TMEM38B	0.364880127	1.287774624	5.392041216	4.931702406	2.94E-06	4.54E-05	4.149427227
ENSG00000124588	NQO2	-0.360218827	-1.283620582	7.565378393	-4.927460043	3.00E-06	4.60E-05	4.132446263
ENSG00000136997	MYC	0.279432104	1.213717029	6.607192031	4.925943151	3.02E-06	4.62E-05	4.126376809
ENSG00000144935	TRPC1	0.286525047	1.219698904	5.581076228	4.92099404	3.08E-06	4.71E-05	4.106582404
ENSG00000198692	EIF1AY	1.821981554	3.535664918	4.965683634	4.916257453	3.14E-06	4.79E-05	4.087649754
ENSG00000162630	B3GALT2	0.33685816	1.263003082	3.244164288	4.907457871	3.26E-06	4.91E-05	4.052507422
ENSG00000213585	VDAC1	-0.383454508	-1.30446163	6.86624956	-4.904429472	3.30E-06	4.96E-05	4.040422297
ENSG00000159307	SCUBE1	-0.297263202	-1.228811141	4.833060577	-4.89948667	3.37E-06	5.05E-05	4.020707693
ENSG00000174807	CD248	-0.480642553	-1.395365001	7.624673522	-4.891172646	3.49E-06	5.19E-05	3.987575207
ENSG00000140961	OSGIN1	-0.283517572	-1.217158941	5.621959177	-4.887116869	3.55E-06	5.27E-05	3.971425342
ENSG00000181991	MRPS11	-0.273998657	-1.20915455	7.175677569	-4.88319403	3.60E-06	5.34E-05	3.955812919
ENSG00000088882	CPXM1	0.542713191	1.45670949	6.358565936	4.882514169	3.61E-06	5.35E-05	3.953107961
ENSG00000187398	LUZP2	-0.378207725	-1.299726189	4.765126769	-4.876938949	3.70E-06	5.45E-05	3.930934922
ENSG00000203999	LINC01270	-0.333245767	-1.25984458	4.935303261	-4.869354116	3.82E-06	5.60E-05	3.900795384
ENSG00000125378	BMP4	-0.302528671	-1.233304183	5.99844989	-4.86778179	3.84E-06	5.63E-05	3.89455123
ENSG00000151466	SCLT1	0.275906755	1.210754828	6.43497621	4.867440015	3.85E-06	5.63E-05	3.893194117
ENSG00000110200	ANAPC15	-0.299465648	-1.2306885	6.872166864	-4.867033649	3.85E-06	5.64E-05	3.891580601
ENSG00000197291	RAMP2-AS1	0.31170931	1.24117738	7.212790476	4.864605239	3.89E-06	5.69E-05	3.881940167
ENSG00000125337	KIF25	-0.310200416	-1.239879929	4.320096116	-4.859457015	3.98E-06	5.81E-05	3.861512608
ENSG00000183878	UTY	1.876591846	3.672065635	4.24242547	4.858723079	3.99E-06	5.82E-05	3.858601557
ENSG00000135744	AGT	-0.452671584	-1.368572235	4.210268298	-4.855966564	4.04E-06	5.88E-05	3.847670751
ENSG00000114374	USP9Y	1.554653377	2.937631384	4.28769633	4.854332581	4.06E-06	5.91E-05	3.841193151
ENSG00000156508	EEF1A1	0.406470786	1.325439469	5.341100769	4.842180111	4.27E-06	6.16E-05	3.793060818
ENSG00000144331	ZNF385B	0.444993862	1.361308325	4.592653999	4.83761348	4.35E-06	6.26E-05	3.774993701
ENSG00000125675	GRIA3	0.359348125	1.282846119	3.436617972	4.835473711	4.39E-06	6.31E-05	3.766531817
ENSG00000162692	VCAM1	0.518974646	1.432936468	5.811408716	4.82913863	4.51E-06	6.46E-05	3.741493313
ENSG00000163507	CIP2A	0.287589468	1.220599131	4.334163639	4.82907863	4.51E-06	6.46E-05	3.741256272
ENSG00000153234	NR4A2	0.398275966	1.317932028	4.412295408	4.826184877	4.57E-06	6.53E-05	3.729826223
ENSG00000046604	DSG2	0.302389632	1.23318533	7.8552153	4.817488295	4.73E-06	6.73E-05	3.695502045
ENSG00000100629	CEP128	0.26700815	1.203309823	5.955522558	4.809923863	4.88E-06	6.89E-05	3.66567868
ENSG00000005108	THSD7A	0.29106791	1.223545634	6.084761603	4.806219198	4.96E-06	6.98E-05	3.651083755
ENSG00000151834	GABRA2	0.434886282	1.351804275	3.690629088	4.801875383	5.05E-06	7.09E-05	3.633980065
ENSG00000105976	MET	0.38237201	1.303483219	6.736259288	4.801220242	5.06E-06	7.11E-05	3.631401323
ENSG00000125843	AP5S1	-0.29025669	-1.222857834	5.522290567	-4.798933421	5.11E-06	7.16E-05	3.622401807
ENSG00000105852	PON3	0.274015264	1.209168469	5.177103488	4.791048149	5.28E-06	7.33E-05	3.591391476
ENSG00000136235	GPNMB	0.535759507	1.449705151	9.114096421	4.791007886	5.28E-06	7.33E-05	3.591233217
ENSG00000184500	PROS1	0.275752007	1.210624965	7.062910158	4.791006851	5.28E-06	7.33E-05	3.591229149
ENSG00000157782	CABP1	-0.309994071	-1.239702605	4.117264006	-4.789007773	5.32E-06	7.36E-05	3.583372673
ENSG00000145241	CENPC	0.279256266	1.213569108	6.846870041	4.788670484	5.33E-06	7.37E-05	3.582047318
ENSG00000166947	EPB42	-0.516134553	-1.430118361	5.667663014	-4.772265328	5.70E-06	7.81E-05	3.51765737
ENSG00000101596	SMCHD1	0.272654823	1.208028778	8.060117746	4.764961525	5.87E-06	8.02E-05	3.489036164
ENSG00000173588	CEP83	0.305594888	1.235928161	5.007783527	4.758163009	6.04E-06	8.22E-05	3.462420603
ENSG00000198838	RYR3	0.377315056	1.298922231	4.30987899	4.757037589	6.07E-06	8.25E-05	3.458017072
ENSG00000129824	RPS4Y1	1.939435983	3.835556686	4.752074367	4.751826407	6.20E-06	8.40E-05	3.437635647
ENSG00000166825	ANPEP	0.378444243	1.299939286	7.590183105	4.740295488	6.50E-06	8.77E-05	3.392588867
ENSG00000026103	FAS	0.332571537	1.259255941	6.417131997	4.73889329	6.54E-06	8.80E-05	3.387115898
ENSG00000161642	ZNF385A	-0.306481771	-1.236688169	6.554181243	-4.731563972	6.73E-06	9.01E-05	3.358525776
ENSG00000188227	ZNF793	0.327292057	1.254656169	4.088945907	4.73001292	6.78E-06	9.06E-05	3.352479157
ENSG00000165246	NLGN4Y	0.740952735	1.671279163	4.647193359	4.719537308	7.07E-06	9.41E-05	3.311675005
ENSG00000115828	QPCT	0.395228447	1.315150995	4.351250901	4.716333835	7.17E-06	9.49E-05	3.299208803
ENSG00000128016	ZFP36	0.411962294	1.330494267	7.515887873	4.714581187	7.22E-06	9.54E-05	3.292390781
ENSG00000188512		-0.26824275	-1.204340008	6.432086196	-4.713742018	7.24E-06	9.57E-05	3.2891269
ENSG00000102287	GABRE	-0.288179188	-1.221098168	8.754753043	-4.711191151	7.32E-06	9.65E-05	3.279207833
ENSG00000197299	BLM	0.271718134	1.207244703	2.879265707	4.706959649	7.44E-06	9.79E-05	3.262761377
ENSG00000170017	ALCAM	0.742637193	1.67323165	6.087569906	4.700147774	7.65E-06	1.00E-04	3.236306247
ENSG00000196387	ZNF140	0.28338045	1.21704326	5.261437567	4.697928282	7.72E-06	0.000100718	3.227691893
ENSG00000130203	APOE	0.531127842	1.445058444	9.279719749	4.697220014	7.75E-06	0.000100936	3.22494351
ENSG00000067048	DDX3Y	2.058767444	4.166302074	4.626477938	4.695900523	7.79E-06	0.00010126	3.219824041
ENSG00000091490	SEL1L3	0.29849697	1.229862449	5.980941807	4.690832723	7.95E-06	0.000103146	3.200170377
ENSG00000198732	SMOC1	0.463887096	1.379252979	6.241131989	4.688926094	8.01E-06	0.000103799	3.19277981
ENSG00000179855	GIPC3	-0.310148079	-1.239834951	5.650002109	-4.687110939	8.07E-06	0.000104269	3.185745659
ENSG00000053438	NNAT	-0.531218065	-1.445148818	8.454261675	-4.683769935	8.18E-06	0.000105543	3.172803173
ENSG00000145819	ARHGAP26	0.274060287	1.209206205	7.400856429	4.683498935	8.19E-06	0.000105584	3.171753634
ENSG00000184226	PCDH9	-0.322925037	-1.250864083	6.609816322	-4.682734152	8.21E-06	0.000105796	3.168791963
ENSG00000012817	KDM5D	1.585530539	3.001181436	4.643386865	4.672085257	8.58E-06	0.000109651	3.127586607
ENSG00000145632	PLK2	-0.329629984	-1.256691023	6.408196613	-4.67144921	8.60E-06	0.000109832	3.125127417
ENSG00000132874	SLC14A2	-0.495864898	-1.410165898	4.940334153	-4.66945309	8.67E-06	0.000110515	3.117411122
ENSG00000120738	EGR1	0.54486618	1.458885016	7.781560647	4.66716023	8.75E-06	0.000111312	3.108550429
ENSG00000173198	CYSLTR1	0.436402645	1.353225853	5.140705503	4.662184075	8.93E-06	0.00011326	3.089330117
ENSG00000176194	CIDEA	0.472460959	1.387474213	7.817237086	4.660506776	8.99E-06	0.00011378	3.082854639
ENSG00000125148	MT2A	0.292463003	1.22472938	9.356540467	4.660204913	9.00E-06	0.00011378	3.081689413
ENSG00000115112	TFCP2L1	0.341791141	1.267329038	4.028742784	4.659365844	9.03E-06	0.00011408	3.07845077
ENSG00000251333	RTN3P1	-0.278047298	-1.212552572	6.86208994	-4.655068587	9.19E-06	0.000115839	3.06187026
ENSG00000033867	SLC4A7	0.273465203	1.208707533	5.78716549	4.65327657	9.26E-06	0.0001166	3.054958948
ENSG00000171643	S100Z	0.29814015	1.229558306	3.482605648	4.652994232	9.27E-06	0.000116652	3.053870207
ENSG00000149212	SESN3	0.278132472	1.212624161	7.579674315	4.650110319	9.38E-06	0.000117917	3.042751911
ENSG00000163520	FBLN2	-0.284202621	-1.217737033	8.448885368	-4.649983755	9.38E-06	0.000117917	3.042264073
ENSG00000064042	LIMCH1	-0.27389566	-1.209068229	8.085114102	-4.646535856	9.51E-06	0.000119406	3.028977692
ENSG00000176204	LRRTM4	-0.602371316	-1.518209954	3.69953338	-4.636863995	9.89E-06	0.000123648	2.991742389
ENSG00000116885	OSCP1	-0.272498974	-1.207898286	5.256809071	-4.633516573	1.00E-05	0.000125072	2.978867302
ENSG00000087245	MMP2	0.359576831	1.2830495	9.047975179	4.62933354	1.02E-05	0.000126936	2.96278693
ENSG00000118849	RARRES1	0.656330769	1.576069079	4.808435322	4.627557985	1.03E-05	0.00012776	2.955964282
ENSG00000140284	SLC27A2	0.816686559	1.761356033	3.906705354	4.625379304	1.04E-05	0.00012871	2.947594988
ENSG00000008311	AASS	0.31439129	1.243486883	7.203925091	4.623572046	1.04E-05	0.000129385	2.940654492
ENSG00000127081	ZNF484	0.278717556	1.213116039	6.223530843	4.62077492	1.06E-05	0.000130672	2.929916121
ENSG00000075618	FSCN1	-0.301120349	-1.232100851	6.334332488	-4.619689364	1.06E-05	0.000131065	2.925749761
ENSG00000174442	ZWILCH	0.263682073	1.200538835	5.5973535	4.61872164	1.06E-05	0.000131487	2.92203619
ENSG00000104763	ASAH1	-0.288121596	-1.221049423	10.30634551	-4.616045071	1.08E-05	0.000132711	2.911767752
ENSG00000120658	ENOX1	0.277672791	1.212237847	4.774816114	4.615911504	1.08E-05	0.000132711	2.911255436
ENSG00000241399	CD302	0.292030734	1.224362475	9.655470332	4.615194526	1.08E-05	0.000133004	2.908505537
ENSG00000011198	ABHD5	0.28054726	1.214655554	8.1952374	4.609122904	1.11E-05	0.000135831	2.88522986
ENSG00000138613	APH1B	0.272437756	1.207847032	6.011194287	4.604015625	1.13E-05	0.000138274	2.865666871
ENSG00000178053	MLF1	0.269519801	1.205406543	3.566184771	4.600590677	1.14E-05	0.000139812	2.852556033
ENSG00000147614	ATP6V0D2	0.834743111	1.78353943	3.245299184	4.598660076	1.15E-05	0.000140616	2.845168495
ENSG00000137573	SULF1	0.35824122	1.281862235	6.246884804	4.596515446	1.16E-05	0.000141512	2.836964399
ENSG00000177697	CD151	-0.266033532	-1.202497198	9.639992194	-4.594032465	1.18E-05	0.000142772	2.827469169
ENSG00000164136	IL15	0.263072033	1.200031298	3.898197041	4.593603947	1.18E-05	0.000142922	2.825830812
ENSG00000141040	ZNF287	0.285305125	1.218667981	3.755384313	4.591226335	1.19E-05	0.000144002	2.816742321
ENSG00000112246	SIM1	-0.447645556	-1.36381273	6.128255086	-4.587837667	1.20E-05	0.000145681	2.803794493
ENSG00000127954	STEAP4	0.305922001	1.236208424	8.869615712	4.587382543	1.21E-05	0.00014585	2.802055988
ENSG00000178789	CD300LB	0.508237556	1.422311591	4.921259651	4.585152063	1.22E-05	0.000146964	2.79353757
ENSG00000229236	TTTY10	1.31474841	2.487589461	4.161021761	4.583868838	1.22E-05	0.000147525	2.788638069
ENSG00000074181	NOTCH3	-0.34232908	-1.267801676	7.368739372	-4.5690735	1.30E-05	0.000155907	2.732214369
ENSG00000145283	SLC10A6	0.313608953	1.242812755	6.17346842	4.56529056	1.32E-05	0.000158074	2.717807403
ENSG00000206878		0.410097809	1.328775897	3.091647524	4.55862105	1.35E-05	0.000161643	2.692426796
ENSG00000006047	YBX2	-0.269041615	-1.205007073	5.851430613	-4.557975163	1.36E-05	0.0001618	2.689970224
ENSG00000231607	DLEU2	0.44217072	1.358647049	6.098051511	4.529509099	1.52E-05	0.000179359	2.581935853
ENSG00000109321	AREG	0.32221123	1.250245342	4.388839523	4.529183418	1.52E-05	0.000179475	2.58070248
ENSG00000184557	SOCS3	0.327416168	1.254764109	5.105202519	4.527076438	1.54E-05	0.000180868	2.572724681
ENSG00000175857	GAPT	0.441754792	1.358255409	4.364901958	4.526412857	1.54E-05	0.000181228	2.57021264
ENSG00000146070	PLA2G7	0.992117498	1.98910233	6.403896917	4.524665203	1.55E-05	0.000182374	2.563597947
ENSG00000091106	NLRC4	0.44601652	1.362273634	3.995222266	4.523486045	1.56E-05	0.000183042	2.559135933
ENSG00000128849	CGNL1	0.318103739	1.246690836	4.96607207	4.52322965	1.56E-05	0.000183061	2.558165821
ENSG00000160229	ZNF66	0.276990675	1.211664828	4.871182775	4.518002559	1.59E-05	0.00018582	2.538396423
ENSG00000140678	ITGAX	0.691530292	1.614995665	6.856797727	4.510084341	1.64E-05	0.000190987	2.508478497
ENSG00000205268	PDE7A	0.333611564	1.260164056	4.897250725	4.501907686	1.70E-05	0.000196143	2.477621578
ENSG00000129534	MIS18BP1	0.286221636	1.219442418	5.935977191	4.491376642	1.77E-05	0.000203502	2.437935942
ENSG00000138587	MNS1	0.350462049	1.274968893	5.003792861	4.486798636	1.80E-05	0.000206829	2.420703768
ENSG00000163131	CTSS	0.521361444	1.435309084	7.560655075	4.484545891	1.82E-05	0.000208285	2.412228566
ENSG00000173200	PARP15	0.421893973	1.339685142	4.807645418	4.483778053	1.82E-05	0.000208682	2.409340496
ENSG00000184831	APOO	-0.312800895	-1.242116846	5.091223171	-4.482671568	1.83E-05	0.000209173	2.405179266
ENSG00000228794	LINC01128	-0.406665508	-1.325618378	6.246799955	-4.465741378	1.96E-05	0.000222061	2.341596492
ENSG00000100749	VRK1	0.283133761	1.216835174	6.333155937	4.460761013	2.00E-05	0.000225939	2.322923695
ENSG00000164039	BDH2	0.337471148	1.263539835	6.154266046	4.458003206	2.02E-05	0.000228124	2.312590045
ENSG00000072041	SLC6A15	0.347579211	1.272423755	3.271443735	4.454334805	2.05E-05	0.000231157	2.29885115
ENSG00000172244	C5orf34	0.294763416	1.2266838	2.874074813	4.448314054	2.10E-05	0.000235821	2.276319086
ENSG00000106804	C5	0.331327834	1.258170842	4.814541926	4.444345675	2.13E-05	0.000238496	2.261479278
ENSG00000134061	CD180	0.619272121	1.536099982	4.905739733	4.430710332	2.25E-05	0.00024901	2.210559245
ENSG00000143845	ETNK2	0.310780549	1.240378607	4.645955396	4.425211837	2.30E-05	0.000253821	2.190056112
ENSG00000137975	CLCA2	-0.409705206	-1.328414344	3.904411187	-4.423237198	2.31E-05	0.000255328	2.182697245
ENSG00000167874	TMEM88	-0.341282736	-1.26688251	6.899408572	-4.420582005	2.34E-05	0.00025753	2.17280574
ENSG00000136167	LCP1	0.596089511	1.511613712	9.067375682	4.416348667	2.38E-05	0.000261045	2.157043588
ENSG00000151320	AKAP6	0.270433245	1.206169989	3.822724247	4.415251294	2.39E-05	0.000262012	2.152959404
ENSG00000144908	ALDH1L1	-0.386255284	-1.306996506	6.087646947	-4.414974843	2.39E-05	0.000262137	2.151930621
ENSG00000158856	DMTN	-0.304824344	-1.235268227	6.946990212	-4.410438031	2.43E-05	0.000266192	2.135053765
ENSG00000099725	PRKY	0.728762528	1.657217004	4.407804527	4.397166299	2.56E-05	0.000278861	2.085752182
ENSG00000101280	ANGPT4	0.26321077	1.200146704	4.939078815	4.394917035	2.59E-05	0.000280481	2.07740687
ENSG00000113083	LOX	-0.352528403	-1.276796324	7.977490493	-4.393436434	2.60E-05	0.000281602	2.0719151
ENSG00000078053	AMPH	0.534038134	1.447976445	4.896861796	4.387374945	2.66E-05	0.000287658	2.049445531
ENSG00000142583	SLC2A5	-0.400331551	-1.319811187	4.671576047	-4.385289461	2.68E-05	0.000289465	2.041719754
ENSG00000121152	NCAPH	0.412297319	1.330803272	3.953161083	4.381990879	2.72E-05	0.000292891	2.029505208
ENSG00000187758	ADH1A	0.309081263	1.238918481	4.60920427	4.380089317	2.74E-05	0.000294546	2.022466691
ENSG00000183742	MACC1	0.407397916	1.32629152	5.317862005	4.379253942	2.75E-05	0.000295331	2.01937527
ENSG00000115353	TACR1	0.34201401	1.267524831	6.087428194	4.373304611	2.81E-05	0.000300653	1.997370832
ENSG00000139187	KLRG1	0.488240485	1.402733055	6.099664051	4.369340939	2.86E-05	0.000304611	1.982722201
ENSG00000130595	TNNT3	-0.31375065	-1.242934826	5.953572288	-4.367241757	2.88E-05	0.000306749	1.974967957
ENSG00000084674	APOB	-0.717950995	-1.644844265	5.754929597	-4.358414995	2.98E-05	0.000314871	1.94239091
ENSG00000124615	MOCS1	0.269727875	1.205580407	6.724742642	4.356401838	3.00E-05	0.00031679	1.934967371
ENSG00000135047	CTSL	0.287575515	1.220587326	8.3143841	4.349325834	3.09E-05	0.000323736	1.908893541
ENSG00000092377	TBL1Y	0.662422246	1.582737768	3.230782962	4.346993023	3.12E-05	0.000326057	1.900304038
ENSG00000078177	N4BP2	0.282023901	1.215899426	5.48679159	4.34059633	3.19E-05	0.000333341	1.876767712
ENSG00000170264	FAM161A	0.307206578	1.237309635	3.611671072	4.337661593	3.23E-05	0.000336379	1.865977612
ENSG00000215417	MIR17HG	0.272953294	1.208278726	3.416967099	4.336495056	3.25E-05	0.000337322	1.861690044
ENSG00000160678	S100A1	-0.433929533	-1.3509081	4.309945613	-4.332923741	3.29E-05	0.000341433	1.848568824
ENSG00000164776	PHKG1	0.273114081	1.208413395	4.809450344	4.330128105	3.33E-05	0.000344384	1.838302783
ENSG00000121552	CSTA	-0.301865915	-1.232737749	7.1145298	-4.329411201	3.34E-05	0.000344923	1.835670941
ENSG00000020577	SAMD4A	-0.269739154	-1.205589832	6.701875619	-4.324818888	3.40E-05	0.000350108	1.818819258
ENSG00000141449	GREB1L	0.437949783	1.354677823	4.996996769	4.322151456	3.43E-05	0.000353337	1.80903677
ENSG00000162433	AK4	-0.309181689	-1.239004725	4.534120341	-4.321552284	3.44E-05	0.000353754	1.806839961
ENSG00000137819	PAQR5	0.322653439	1.250628621	3.80708904	4.318394259	3.48E-05	0.00035729	1.795264895
ENSG00000125740	FOSB	0.871252872	1.829250777	5.045746696	4.318392412	3.48E-05	0.00035729	1.795258128
ENSG00000127507	ADGRE2	0.482881199	1.397531885	5.174139728	4.316977	3.50E-05	0.000358836	1.790072168
ENSG00000171621	SPSB1	-0.288367268	-1.221257369	6.733190589	-4.307594152	3.63E-05	0.000369801	1.755724404
ENSG00000075884	ARHGAP15	0.360535814	1.283902648	6.560325365	4.307579701	3.63E-05	0.000369801	1.755671542
ENSG00000144649	GASK1A	0.402347543	1.321656752	5.360691628	4.306836949	3.64E-05	0.000370446	1.752954805
ENSG00000179862	CITED4	-0.274160169	-1.209289925	5.591526291	-4.299214003	3.75E-05	0.000380002	1.725091724
ENSG00000169442	CD52	0.712083515	1.638168224	7.153974171	4.298370513	3.76E-05	0.000380388	1.722010775
ENSG00000116741	RGS2	0.695394151	1.61932678	7.297063988	4.29512135	3.81E-05	0.000384107	1.71014679
ENSG00000131459	GFPT2	0.263919723	1.200736612	6.085922448	4.289823326	3.89E-05	0.000390718	1.690815184
ENSG00000145692	BHMT	-0.306954214	-1.237093217	4.117383223	-4.282042031	4.01E-05	0.000401031	1.662453106
ENSG00000081237	PTPRC	0.4853939	1.399968048	7.167885883	4.281500911	4.01E-05	0.000401644	1.66048213
ENSG00000123219	CENPK	0.330885879	1.257785474	4.019894964	4.264094525	4.29E-05	0.000424709	1.597175192
ENSG00000164619	BMPER	0.333078921	1.259698889	6.309186616	4.260010396	4.36E-05	0.000429299	1.582347722
ENSG00000183775	KCTD16	-0.306380452	-1.236601321	2.99164961	-4.257534669	4.40E-05	0.000432216	1.573364483
ENSG00000169919	GUSB	0.342318155	1.267792075	7.525979635	4.255242802	4.44E-05	0.000435082	1.565051689
ENSG00000154511	DIPK1A	-0.285620307	-1.218934249	6.728116267	-4.254979717	4.44E-05	0.000435285	1.564097664
ENSG00000186439	TRDN	-1.170591214	-2.251039252	5.034088777	-4.25221957	4.49E-05	0.000439362	1.554091042
ENSG00000136826	KLF4	0.350259711	1.274790092	6.721326409	4.249898262	4.53E-05	0.000442638	1.545678956
ENSG00000150471	ADGRL3	0.408110891	1.326947131	5.041640988	4.231864338	4.85E-05	0.000468905	1.480438028
ENSG00000163563	MNDA	0.562585439	1.476913609	5.934421058	4.225997287	4.96E-05	0.00047748	1.459255571
ENSG00000170345	FOS	0.894104137	1.858455491	7.590635969	4.22276409	5.03E-05	0.000482376	1.447591373
ENSG00000112559	MDFI	-0.290260729	-1.222861258	5.685249942	-4.218788543	5.10E-05	0.000489219	1.433257786
ENSG00000138678	GPAT3	0.498664041	1.412904584	5.120557417	4.218483403	5.11E-05	0.000489324	1.432158021
ENSG00000166106	ADAMTS15	-0.369706351	-1.29208981	6.297232282	-4.21845462	5.11E-05	0.000489324	1.432054285
ENSG00000152785	BMP3	0.72487433	1.652756663	4.146150916	4.206298982	5.35E-05	0.000509692	1.388290276
ENSG00000131437	KIF3A	0.290965596	1.223458865	5.490989084	4.206212136	5.35E-05	0.000509692	1.387977927
ENSG00000145908	ZNF300	0.266759642	1.203102568	4.262259855	4.195682531	5.57E-05	0.00052689	1.350141821
ENSG00000156738	MS4A1	0.654312631	1.573865909	4.353205696	4.194781962	5.59E-05	0.000527685	1.346908956
ENSG00000138061	CYP1B1	0.444280227	1.360635115	5.800682656	4.194735649	5.59E-05	0.000527685	1.346742717
ENSG00000143786	CNIH3	0.40793332	1.326783817	3.99357072	4.193555191	5.62E-05	0.000529226	1.342505894
ENSG00000131127	ZNF141	0.275815318	1.210678093	6.771963019	4.191236198	5.67E-05	0.000532772	1.334185209
ENSG00000105855	ITGB8	0.300217404	1.231329952	3.662694094	4.188819622	5.72E-05	0.000536029	1.325517906
ENSG00000174175	SELP	0.389488442	1.309928841	5.881207606	4.18695978	5.76E-05	0.000539263	1.31884983
ENSG00000131203	IDO1	-0.562451469	-1.476776468	3.665875241	-4.185488911	5.79E-05	0.000541998	1.313577845
ENSG00000134363	FST	0.481988896	1.396667783	6.204232967	4.18196727	5.87E-05	0.000548131	1.300960758
ENSG00000166501	PRKCB	0.481311547	1.396012198	5.634597366	4.181837626	5.87E-05	0.000548131	1.300496425
ENSG00000119514	GALNT12	0.360313721	1.283705015	4.621163756	4.17470341	6.03E-05	0.000558815	1.274960438
ENSG00000138395	CDK15	0.280758495	1.214833413	4.137213808	4.172910984	6.07E-05	0.000561182	1.268549618
ENSG00000069424	KCNAB2	0.460193212	1.375726049	6.164000307	4.170634185	6.12E-05	0.000565746	1.260409241
ENSG00000163075	CFAP221	-0.330831661	-1.257738206	4.034159005	-4.166851175	6.21E-05	0.000571919	1.246890694
ENSG00000156299	TIAM1	0.330187583	1.257176825	5.538312371	4.166073398	6.23E-05	0.00057316	1.244112409
ENSG00000184254	ALDH1A3	0.386183306	1.3069313	5.939602533	4.165978324	6.23E-05	0.00057316	1.243772822
ENSG00000174944	P2RY14	-0.325648289	-1.253227462	7.207281462	-4.163799927	6.28E-05	0.000577017	1.235993532
ENSG00000146006	LRRTM2	0.343485258	1.268818101	5.242560999	4.163351764	6.30E-05	0.000577702	1.234393454
ENSG00000170396	ZNF804A	0.302494952	1.233275358	2.789316102	4.159976868	6.38E-05	0.000584223	1.222348064
ENSG00000154654	NCAM2	0.345821299	1.270874261	4.096531944	4.159688627	6.38E-05	0.000584564	1.221319627
ENSG00000164211	STARD4	0.285710974	1.219010856	4.486485718	4.157486324	6.44E-05	0.00058855	1.213463548
ENSG00000121316	PLBD1	0.323112708	1.251026811	7.16990264	4.155753179	6.48E-05	0.000591814	1.207283168
ENSG00000054277	OPN3	0.293390677	1.225517153	5.435404134	4.152276089	6.56E-05	0.00059872	1.194889507
ENSG00000106483	SFRP4	-0.697852367	-1.622088312	6.56241706	-4.147423092	6.69E-05	0.000606916	1.177604122
ENSG00000197044	ZNF441	0.265808185	1.202309384	5.307203858	4.147402018	6.69E-05	0.000606916	1.177529093
ENSG00000263988	RN7SL147P	-0.368802386	-1.291280464	5.67920565	-4.146535716	6.71E-05	0.000608445	1.174445051
ENSG00000142871	CCN1	0.397064466	1.316825762	7.195922991	4.141598264	6.83E-05	0.000617698	1.15687658
ENSG00000168427	KLHL30	-0.366115613	-1.288877913	4.663599505	-4.14082716	6.85E-05	0.000619185	1.1541342
ENSG00000234115		-0.313764042	-1.242946364	2.952597582	-4.139832546	6.88E-05	0.00062027	1.150597468
ENSG00000008226	DLEC1	-0.327354014	-1.254710052	4.822497138	-4.138783705	6.91E-05	0.000622413	1.146868576
ENSG00000111554	MDM1	0.29735417	1.228888626	4.917451676	4.137814919	6.93E-05	0.000623755	1.143424907
ENSG00000154359	LONRF1	0.299028031	1.230315249	6.655587694	4.135009238	7.01E-05	0.000628999	1.133455068
ENSG00000023445	BIRC3	0.275610384	1.210506129	5.571254957	4.134929562	7.01E-05	0.000628999	1.133172017
ENSG00000198393	ZNF26	0.27388087	1.209055834	5.098260231	4.134679006	7.01E-05	0.00062928	1.132281927
ENSG00000186017	ZNF566	0.309311286	1.239116029	5.659262955	4.1344787	7.02E-05	0.000629442	1.131570381
ENSG00000122877	EGR2	0.454272781	1.370092008	5.024252638	4.133514486	7.04E-05	0.000630911	1.128145544
ENSG00000135929	CYP27A1	0.484169197	1.39878012	5.852728066	4.12731546	7.21E-05	0.000644384	1.10614078
ENSG00000156313	RPGR	0.293053173	1.225230489	5.968403877	4.120744314	7.39E-05	0.000658205	1.082841255
ENSG00000136250	AOAH	0.459018497	1.374606319	6.356354123	4.105078332	7.84E-05	0.000691547	1.027402708
ENSG00000139974	SLC38A6	0.317095556	1.245819929	6.662857045	4.101332907	7.95E-05	0.000699604	1.014171213
ENSG00000169508	GPR183	0.477479356	1.39230893	5.448853542	4.097827602	8.05E-05	0.000707285	1.001795957
ENSG00000073737	DHRS9	0.656970579	1.576768192	5.245858211	4.096920468	8.08E-05	0.000709176	0.998594635
ENSG00000122420	PTGFR	0.417520297	1.335629901	6.200109252	4.095518119	8.12E-05	0.000712558	0.993646693
ENSG00000005884	ITGA3	0.420837814	1.338704753	5.960119922	4.094399684	8.16E-05	0.000715196	0.989701371
ENSG00000136872	ALDOB	-0.278003998	-1.212516179	3.234587457	-4.093093547	8.20E-05	0.000717653	0.985094922
ENSG00000164935	DCSTAMP	0.677520322	1.599388391	3.486023424	4.089486865	8.31E-05	0.000724585	0.972380541
ENSG00000080493	SLC4A4	-0.378402716	-1.299901868	6.504272748	-4.089349562	8.31E-05	0.000724608	0.971896678
ENSG00000252956	RNA5SP40	-0.303101476	-1.233793949	3.926014081	-4.088473639	8.34E-05	0.000725933	0.968810158
ENSG00000082074	FYB1	0.461211596	1.376697503	6.095662286	4.077661786	8.68E-05	0.000750401	0.930751826
ENSG00000135069	PSAT1	-0.320213462	-1.248515266	5.570168804	-4.074439511	8.79E-05	0.000758018	0.919423486
ENSG00000248144	ADH1C	0.328716817	1.25589584	6.383469119	4.050516461	9.61E-05	0.000818787	0.835523948
ENSG00000010278	CD9	0.401192916	1.320599419	8.428460296	4.048109967	9.69E-05	0.000824579	0.827104295
ENSG00000012171	SEMA3B	-0.321165436	-1.249339381	5.737312144	-4.047748526	9.70E-05	0.000825297	0.825840032
ENSG00000139278	GLIPR1	0.503483155	1.417632079	7.833686062	4.047548511	9.71E-05	0.000825522	0.825140446
ENSG00000156384	SFR1	0.334936025	1.261321476	4.34808165	4.043914568	9.84E-05	0.000833593	0.812434551
ENSG00000164129	NPY5R	-0.427206558	-1.344627497	5.817513889	-4.043592656	9.86E-05	0.000833809	0.811309408
ENSG00000165966	PDZRN4	0.351488715	1.275876523	2.94827381	4.041374874	9.94E-05	0.000839514	0.803559623
ENSG00000171223	JUNB	0.468986774	1.384137027	7.459365671	4.035958137	0.00010138	0.000853345	0.784644598
ENSG00000134121	CHL1	0.288519857	1.221386545	7.513432897	4.034663523	0.000101867	0.000855953	0.780126621
ENSG00000169679	BUB1	0.289236101	1.221993068	3.010697366	4.03463237	0.000101879	0.000855953	0.780017916
ENSG00000102445	RUBCNL	0.371809735	1.293974992	3.995161794	4.031460777	0.000103082	0.000863256	0.768954186
ENSG00000112149	CD83	0.31929392	1.247719744	5.734014199	4.030279015	0.000103533	0.000866237	0.764833386
ENSG00000169519	METTL15	0.345326237	1.270438235	5.061483527	4.029343089	0.000103892	0.00086884	0.761570444
ENSG00000273727		0.631782798	1.549478565	3.023123303	4.025847575	0.000105244	0.000878926	0.749388893
ENSG00000153162	BMP6	0.278633919	1.213045713	7.17225727	4.024119459	0.000105918	0.000883029	0.743369442
ENSG00000137462	TLR2	0.381133176	1.302364406	5.130912771	4.015789779	0.000109227	0.000908005	0.714381868
ENSG00000135318	NT5E	0.265437164	1.202000223	6.085512209	4.010997324	0.000111176	0.000922931	0.697724048
ENSG00000145703	IQGAP2	0.343593229	1.268913063	6.936076709	4.00720535	0.000112741	0.000934211	0.684554157
ENSG00000085514	PILRA	0.353061563	1.277268262	5.500965814	4.006973071	0.000112837	0.000934584	0.683747729
ENSG00000164221	CCDC112	0.282424351	1.216236972	4.951188663	4.00528183	0.000113543	0.000939567	0.677877105
ENSG00000000938	FGR	0.445500184	1.361786167	6.148608716	4.004850281	0.000113723	0.000940632	0.676379411
ENSG00000222439	RNU6-994P	-0.465459949	-1.380757486	4.712829256	-4.000938211	0.000115374	0.000951676	0.662807965
ENSG00000010671	BTK	0.421465538	1.339287357	4.610172099	3.998590541	0.000116375	0.000956451	0.654668326
ENSG00000138160	KIF11	0.287639323	1.220641311	3.442357598	3.992448123	0.000119035	0.000975653	0.633388596
ENSG00000157456	CCNB2	0.31073694	1.240341114	3.524563472	3.991920413	0.000119266	0.000976222	0.631561532
ENSG00000150681	RGS18	0.542796171	1.456793278	4.881629915	3.991013247	0.000119664	0.000978698	0.628421118
ENSG00000147869	CER1	-0.323087959	-1.25100535	3.87613584	-3.990176585	0.000120033	0.000980285	0.625525242
ENSG00000142864	SERBP1	0.328275743	1.255511935	6.577986701	3.989369602	0.000120389	0.000981515	0.622732515
ENSG00000138722	MMRN1	0.555936651	1.470122782	3.463807948	3.989026244	0.000120541	0.000981766	0.621544385
ENSG00000164647	STEAP1	-0.301250419	-1.232211939	5.377085899	-3.987017652	0.000121434	0.000985951	0.614595515
ENSG00000126016	AMOT	-0.273399293	-1.208652314	6.705220991	-3.985427721	0.000122145	0.000989951	0.609096872
ENSG00000118729	CASQ2	-0.521419701	-1.435367043	5.61555479	-3.982455161	0.000123486	0.000998527	0.598820886
ENSG00000089041	P2RX7	0.339394786	1.265225717	5.019632909	3.982348118	0.000123534	0.000998527	0.598450953
ENSG00000155511	GRIA1	-0.296125541	-1.227842524	3.217548723	-3.980564787	0.000124345	0.001004188	0.592288921
ENSG00000140749	IGSF6	0.552484183	1.466608883	6.059470144	3.969708223	0.000129395	0.001038483	0.554819937
ENSG00000036672	USP2	0.32750113	1.254838006	4.445728416	3.969357519	0.000129561	0.001039253	0.553610829
ENSG00000162739	SLAMF6	0.49923103	1.413459974	4.56688323	3.969264127	0.000129605	0.001039253	0.553288857
ENSG00000133106	EPSTI1	0.275534354	1.210442337	5.7871679	3.967661976	0.000130368	0.001042833	0.547766293
ENSG00000137976	DNASE2B	0.535813396	1.449759303	4.009438914	3.965635067	0.000131339	0.001049439	0.540781975
ENSG00000117479	SLC19A2	0.310046548	1.239747699	6.256926428	3.9593331	0.000134403	0.001071125	0.519083639
ENSG00000152778	IFIT5	0.2804996	1.214615429	5.545068153	3.949051691	0.000139548	0.001105278	0.483738845
ENSG00000176728	TTTY14	0.421223531	1.339062716	3.500660075	3.94790092	0.000140135	0.001107993	0.479787058
ENSG00000118557	PMFBP1	0.286431751	1.219620032	3.485470465	3.94623683	0.000140989	0.00111377	0.474074036
ENSG00000189195	BTBD8	0.29384634	1.225904283	5.675266537	3.939189155	0.00014466	0.001138794	0.44989844
ENSG00000105928	GSDME	0.380098683	1.301430873	4.404180761	3.938419077	0.000145066	0.001141499	0.447258802
ENSG00000181074	OR52N4	0.285678546	1.218983456	2.939525424	3.931872222	0.000148567	0.001164493	0.424833365
ENSG00000169894	MUC3A	-0.357425187	-1.281137379	5.393551082	-3.921201604	0.000154446	0.001204842	0.3883423
ENSG00000169313	P2RY12	-0.355580261	-1.279500101	4.613638034	-3.916224585	0.000157264	0.001224712	0.37134743
ENSG00000122643	NT5C3A	0.347546943	1.272395296	5.076971881	3.911115596	0.000160207	0.001242292	0.353918751
ENSG00000095970	TREM2	0.712438148	1.638570956	4.428721053	3.908763777	0.00016158	0.001251327	0.345901551
ENSG00000105639	JAK3	0.289175189	1.221941475	4.663552641	3.904214497	0.000164266	0.001268633	0.330403615
ENSG00000143320	CRABP2	0.311817033	1.24127006	4.968755996	3.904123943	0.00016432	0.001268633	0.330095262
ENSG00000164309	CMYA5	0.272011704	1.207490387	4.443798712	3.902096237	0.000165532	0.001274307	0.323192006
ENSG00000172243	CLEC7A	0.413188898	1.331625957	4.712833545	3.900350407	0.000166582	0.001280758	0.317250541
ENSG00000105708	ZNF14	0.293308423	1.225447283	4.80253472	3.898163244	0.000167906	0.001288206	0.309809939
ENSG00000210191	MT-TL2	-0.321504743	-1.249633248	9.142776846	-3.897028587	0.000168597	0.001292413	0.305951138
ENSG00000198346	ZNF813	0.358572766	1.282156853	4.541143884	3.893884334	0.000170526	0.001304991	0.295262404
ENSG00000139289	PHLDA1	0.288497304	1.221367451	5.369935594	3.893192539	0.000170954	0.001307157	0.292911553
ENSG00000011426	ANLN	0.361899514	1.285116824	3.171191037	3.892714487	0.000171249	0.001308314	0.291287224
ENSG00000081277	PKP1	-0.339367435	-1.265201731	5.250431933	-3.889979346	0.000172951	0.001319092	0.281996626
ENSG00000183850	ZNF730	0.380983912	1.302229667	3.258785098	3.887113048	0.000174752	0.001330586	0.272265788
ENSG00000146386	ABRACL	0.264574841	1.201281982	4.974472606	3.886267115	0.000175287	0.001333538	0.26939495
ENSG00000163823	CCR1	0.524598407	1.43853309	4.420899753	3.880107167	0.00017923	0.001357262	0.248504159
ENSG00000205581	HMGN1	0.289724913	1.222407172	5.864722076	3.876666487	0.000181469	0.001371349	0.236846336
ENSG00000135838	NPL	0.456124624	1.371851788	5.641253702	3.874836445	0.00018267	0.00137641	0.230648901
ENSG00000173890	GPR160	0.352763416	1.277004329	5.666857717	3.859749826	0.000192869	0.001443053	0.179642264
ENSG00000134758	RNF138	0.330622527	1.257555897	6.021290727	3.855543283	0.000195808	0.001459292	0.165447085
ENSG00000207158	RNU6-929P	-0.34318954	-1.26855805	5.845921138	-3.847407831	0.000201614	0.001494108	0.138026833
ENSG00000160255	ITGB2	0.551171681	1.465275232	7.627847726	3.847212572	0.000201755	0.001494108	0.137369261
ENSG00000161929	SCIMP	0.447407749	1.363587944	5.613688219	3.844784534	0.00020352	0.001505336	0.129194452
ENSG00000148848	ADAM12	-0.271320084	-1.206911662	7.469244551	-3.837369585	0.000209003	0.001539602	0.10425374
ENSG00000090382	LYZ	0.606170052	1.522212795	9.370967693	3.830684993	0.000214066	0.001570512	0.081800929
ENSG00000147257	GPC3	-0.303737951	-1.234338383	8.75904697	-3.823331275	0.000219771	0.001604565	0.057134925
ENSG00000186417	GLDN	0.319382947	1.247796741	7.232837639	3.821197327	0.000221453	0.001614895	0.049983928
ENSG00000103569	AQP9	0.649930295	1.569092382	5.977540178	3.82082839	0.000221745	0.001615724	0.048747903
ENSG00000130208	APOC1	0.655926577	1.575627582	5.952836786	3.805661044	0.000234076	0.001692761	-0.001987598
ENSG00000069493	CLEC2D	0.271192967	1.206805325	6.390241888	3.789391204	0.000248027	0.0017779	-0.056240021
ENSG00000186832	KRT16	-0.406338892	-1.3253183	4.50550601	-3.78850739	0.000248807	0.001782786	-0.059182054
ENSG00000120324	PCDHB10	0.288688215	1.221529085	4.944027653	3.786787053	0.000250332	0.001791436	-0.064907198
ENSG00000142065	ZFP14	0.322707514	1.250675498	3.992179153	3.784966775	0.000251955	0.00179894	-0.070962773
ENSG00000093134	VNN3	0.433859466	1.350842491	3.210104217	3.780194733	0.000256258	0.001825349	-0.086827511
ENSG00000164023	SGMS2	0.308988666	1.238838965	5.277617625	3.78007546	0.000256367	0.001825404	-0.087223841
ENSG00000166839	ANKDD1A	-0.29118201	-1.223642405	6.098061103	-3.774696872	0.000261303	0.00185254	-0.105086272
ENSG00000010327	STAB1	-0.297352526	-1.228887225	7.034828862	-3.772073939	0.000263743	0.001869105	-0.113790041
ENSG00000185862	EVI2B	0.44639397	1.362630089	7.679100455	3.770284053	0.00026542	0.001879521	-0.119726824
ENSG00000117009	KMO	0.457402861	1.373067796	2.946287727	3.769569083	0.000266093	0.001882814	-0.12209767
ENSG00000168229	PTGDR	0.274265595	1.209378297	5.563187844	3.765900363	0.000269571	0.001903705	-0.134257755
ENSG00000143110	C1orf162	0.502789045	1.416950191	6.691109969	3.76447883	0.00027093	0.001910325	-0.13896703
ENSG00000188042	ARL4C	0.267809259	1.203978191	5.167025014	3.760720814	0.000274555	0.001925391	-0.151410077
ENSG00000133063	CHIT1	0.85752139	1.811922677	5.492946283	3.75437454	0.000280781	0.001960702	-0.172401389
ENSG00000160862	AZGP1	-0.588499652	-1.503682161	6.71609427	-3.753651984	0.000281498	0.001962685	-0.174789633
ENSG00000188921	HACD4	0.292070839	1.224396511	5.422059896	3.752212923	0.000282932	0.001971164	-0.17954507
ENSG00000026751	SLAMF7	0.467591429	1.382798965	4.739628448	3.750902057	0.000284244	0.001976064	-0.183875665
ENSG00000110934	BIN2	0.4591455	1.374727334	6.045657145	3.748722482	0.000286438	0.001987187	-0.191073561
ENSG00000278588	HIST1H2BI	0.554146814	1.468300048	5.097256369	3.748093147	0.000287075	0.001988557	-0.193151302
ENSG00000200485		-0.30237317	-1.233171258	4.483787149	-3.745764669	0.000289442	0.002002657	-0.2008364
ENSG00000116678	LEPR	0.317870318	1.246489144	7.120487461	3.739235548	0.000296179	0.002043887	-0.222366071
ENSG00000240583	AQP1	-0.338378054	-1.26433437	7.224560708	-3.734676752	0.000300971	0.002071346	-0.237381498
ENSG00000252943	RNU6-264P	-0.319913106	-1.248255364	5.631119465	-3.731698687	0.00030414	0.002085239	-0.247182819
ENSG00000093072	ADA2	0.550807545	1.464905443	6.422933508	3.724817141	0.000311587	0.002126244	-0.269808129
ENSG00000171659	GPR34	-0.387597955	-1.308213452	6.715938917	-3.72011206	0.000316778	0.002152328	-0.285259082
ENSG00000101916	TLR8	0.355878282	1.279764437	4.943366931	3.719688941	0.000317248	0.002153911	-0.286647818
ENSG00000198963	RORB	0.6635964	1.584026422	4.570955304	3.71622167	0.000321131	0.002174568	-0.298023307
ENSG00000177791	MYOZ1	0.274212306	1.209333628	3.344827173	3.713897945	0.000323759	0.002188331	-0.305642446
ENSG00000163827	LRRC2	0.284316266	1.217832962	4.120563598	3.713048677	0.000324724	0.002193158	-0.308426148
ENSG00000104894	CD37	0.410154141	1.328827782	7.20507397	3.70563821	0.000333264	0.002244144	-0.332695068
ENSG00000146147	MLIP	0.324340716	1.252092126	3.579701939	3.703867871	0.000335336	0.00225474	-0.3384873
ENSG00000159147	DONSON	0.273349222	1.208610367	5.482326957	3.698432351	0.000341772	0.002291216	-0.356257974
ENSG00000124593		-0.328759029	-1.255932587	4.65994433	-3.696999684	0.000343488	0.002300166	-0.360938516
ENSG00000188525		-0.453356653	-1.369222261	3.949367844	-3.695915361	0.000344793	0.002306924	-0.364480082
ENSG00000149418	ST14	0.54449493	1.458509648	4.81473035	3.695843056	0.00034488	0.002306924	-0.364716214
ENSG00000112394	SLC16A10	0.361793031	1.285021975	4.102273186	3.695716104	0.000345033	0.002307096	-0.3651308
ENSG00000125968	ID1	0.272834244	1.208179024	7.70549821	3.693005239	0.000348316	0.002327332	-0.373981017
ENSG00000155465	SLC7A7	0.359017324	1.282552003	4.919911708	3.69053815	0.00035133	0.002342285	-0.382031001
ENSG00000272674	PCDHB16	0.344491651	1.26970351	5.766741946	3.685357723	0.000357739	0.002381507	-0.398920911
ENSG00000162772	ATF3	0.267761597	1.203938416	4.32999065	3.684108948	0.0003593	0.002386639	-0.402989581
ENSG00000186952	TMEM232	0.286656104	1.219809708	4.458802328	3.683752553	0.000359747	0.002388731	-0.404150566
ENSG00000196705	ZNF431	0.265281994	1.201870948	5.808044721	3.683168276	0.000360481	0.002391849	-0.406053707
ENSG00000183346	CABCOCO1	0.287939084	1.220894961	3.541243224	3.679911437	0.000364596	0.002415616	-0.41665778
ENSG00000128340	RAC2	0.453502723	1.369360899	6.601987144	3.678576099	0.000366296	0.002424444	-0.42100346
ENSG00000115165	CYTIP	0.491713573	1.406114008	5.701985403	3.676488182	0.00036897	0.002434798	-0.427795852
ENSG00000070190	DAPP1	0.340351796	1.266065282	4.402917718	3.673394723	0.000372965	0.002456686	-0.437853966
ENSG00000188257	PLA2G2A	0.358360684	1.281968385	6.977900773	3.667849289	0.000380229	0.002494559	-0.455868006
ENSG00000255398	HCAR3	-0.330467758	-1.257420996	6.363746552	-3.666138693	0.000382497	0.002504901	-0.46142052
ENSG00000110848	CD69	0.376641776	1.298316188	3.624129937	3.664316223	0.000384928	0.002517176	-0.467333953
ENSG00000102575	ACP5	0.667309327	1.588108331	4.94088694	3.662029565	0.000387997	0.002533593	-0.474750326
ENSG00000137804	NUSAP1	0.285908483	1.219177753	3.894904629	3.659622615	0.000391254	0.002548426	-0.482552953
ENSG00000165495	PKNOX2	-0.283185781	-1.216879051	5.557053917	-3.65777862	0.000393766	0.002561106	-0.488527948
ENSG00000104435	STMN2	-0.521977208	-1.435921825	3.960610254	-3.657424339	0.000394251	0.002562351	-0.489675634
ENSG00000018280	SLC11A1	0.49113137	1.405546681	5.503946917	3.654977281	0.000397612	0.00257779	-0.497600486
ENSG00000186074	CD300LF	0.305606354	1.235937984	4.619093004	3.648505532	0.000406633	0.002627812	-0.51853948
ENSG00000130592	LSP1	0.322602382	1.250584362	7.792643984	3.647540438	0.000407995	0.002633794	-0.521659514
ENSG00000141576	RNF157	-0.350894547	-1.275351167	6.0373187	-3.647028533	0.000408719	0.002637528	-0.523314183
ENSG00000115956	PLEK	0.424418022	1.342031023	6.990687138	3.644852172	0.000411811	0.002649929	-0.530346969
ENSG00000168447	SCNN1B	0.265829644	1.202327267	5.927656648	3.644121483	0.000412854	0.002654755	-0.532707414
ENSG00000132563	REEP2	-0.267782213	-1.20395562	4.713022035	-3.636289443	0.000424193	0.002714175	-0.557985163
ENSG00000180509	KCNE1	0.371227834	1.293453181	3.879203514	3.634213443	0.000427247	0.002729862	-0.564678297
ENSG00000128606	LRRC17	0.30466376	1.235130739	4.50840217	3.629250991	0.000434633	0.00277119	-0.580665416
ENSG00000175352	NRIP3	0.405596569	1.324636548	3.778327047	3.628360634	0.000435971	0.002775183	-0.583531998
ENSG00000130513	GDF15	0.323462335	1.251330025	4.116339	3.626093571	0.000439396	0.002793686	-0.590828531
ENSG00000167244	IGF2	-0.353584943	-1.277731712	8.796564149	-3.619260252	0.000449872	0.002851286	-0.61279997
ENSG00000164181	ELOVL7	0.43276487	1.349817974	6.099077752	3.617082757	0.000453259	0.002867739	-0.619794546
ENSG00000185697	MYBL1	0.39085422	1.311169518	3.528045988	3.613107377	0.000459506	0.002902195	-0.632555818
ENSG00000126545	CSN1S1	-0.873273662	-1.831814813	5.288272785	-3.610713771	0.000463307	0.002919074	-0.640234174
ENSG00000092140	G2E3	0.266160397	1.202602945	5.439012485	3.603923151	0.000474251	0.002978706	-0.661995854
ENSG00000140030	GPR65	0.406141162	1.32513667	4.364239426	3.595975673	0.000487371	0.003047012	-0.687424092
ENSG00000213799	ZNF845	0.30345811	1.234098981	5.649431696	3.59590945	0.000487482	0.003047012	-0.68763579
ENSG00000087589	CASS4	0.276325238	1.211106082	3.936457218	3.594968011	0.000489059	0.003055814	-0.690644998
ENSG00000008323	PLEKHG6	-0.278415085	-1.212861727	6.027284147	-3.591606239	0.000494729	0.00307901	-0.701385489
ENSG00000177570	SAMD12	0.263183032	1.20012363	3.609692412	3.590527234	0.000496562	0.00308779	-0.704831117
ENSG00000151575	TEX9	0.273071644	1.20837785	4.143003498	3.580499344	0.00051391	0.003172787	-0.736814673
ENSG00000140563	MCTP2	0.407106748	1.326023872	4.767372555	3.579991422	0.000514803	0.003177222	-0.738432799
ENSG00000108405	P2RX1	0.284075542	1.217629774	5.239491777	3.57740236	0.000519382	0.003198939	-0.74667817
ENSG00000170962	PDGFD	-0.446316868	-1.362557268	6.524171011	-3.569636542	0.000533346	0.003277149	-0.771381765
ENSG00000117091	CD48	0.368138754	1.290686618	5.663932454	3.567662399	0.000536952	0.003292606	-0.777654912
ENSG00000155307	SAMSN1	0.303593235	1.234214573	3.802968038	3.563297874	0.000545007	0.003331888	-0.791514163
ENSG00000112303	VNN2	0.621145757	1.538096219	4.838708044	3.562752809	0.000546021	0.003336916	-0.793244042
ENSG00000129988	LBP	-0.398190841	-1.317854267	5.20345817	-3.560963019	0.000549362	0.003352814	-0.798922846
ENSG00000181023	OR56B1	0.301982058	1.232836993	2.609709751	3.542914531	0.000584157	0.003515422	-0.856062854
ENSG00000113249	HAVCR1	0.300216109	1.231328847	3.396852411	3.54049849	0.00058897	0.003538506	-0.863694431
ENSG00000121966	CXCR4	0.423861665	1.341513586	5.404167423	3.538247502	0.000593487	0.003563282	-0.870800954
ENSG00000163534	FCRL1	0.328207773	1.255452785	3.738571779	3.53778075	0.000594428	0.003566567	-0.872274073
ENSG00000128655	PDE11A	-0.375705156	-1.297473575	5.338684197	-3.533692599	0.000602728	0.003608114	-0.885170153
ENSG00000099251	HSD17B7P2	0.383507258	1.304509326	4.080411862	3.531747112	0.000606717	0.003628282	-0.891303055
ENSG00000197372	ZNF675	0.300257885	1.231364503	4.585562543	3.531296014	0.000607645	0.003630306	-0.892724702
ENSG00000153446	C16orf89	-0.29053162	-1.223090893	5.230222166	-3.527659847	0.000615177	0.003669186	-0.904178928
ENSG00000149548	CCDC15	0.27463447	1.209687556	4.522488129	3.526923643	0.000616713	0.003675151	-0.906496894
ENSG00000065600	PACC1	0.26357192	1.200447175	3.648445494	3.526888695	0.000616786	0.003675151	-0.90660692
ENSG00000251521	IMPA1P1	0.294955138	1.226846827	3.424681264	3.524250405	0.000622319	0.003703251	-0.914910463
ENSG00000108846	ABCC3	-0.374763325	-1.296626824	5.350024006	-3.520579407	0.000630097	0.00373848	-0.926456077
ENSG00000175183	CSRP2	0.278602824	1.213019569	5.441169982	3.512100837	0.000648412	0.003824599	-0.953085468
ENSG00000135124	P2RX4	0.315068412	1.244070645	5.84660259	3.51049764	0.000651932	0.003840354	-0.958115041
ENSG00000114771	AADAC	0.492903514	1.407274255	5.346263771	3.508356422	0.00065666	0.003856024	-0.964829662
ENSG00000111247	RAD51AP1	0.32626371	1.253762175	3.263849142	3.508329119	0.00065672	0.003856024	-0.96491526
ENSG00000096060	FKBP5	0.349582071	1.274191458	8.558136286	3.506141946	0.000661584	0.003880806	-0.971770591
ENSG00000137727	ARHGAP20	-0.287647193	-1.22064797	6.187059224	-3.505302248	0.00066346	0.003886777	-0.974401583
ENSG00000011422	PLAUR	0.293424821	1.225546158	5.227268018	3.503314677	0.000667921	0.003910382	-0.980627162
ENSG00000276956	RN7SL769P	-0.265502797	-1.202054907	6.071308505	-3.501468393	0.00067209	0.003928442	-0.986407684
ENSG00000155926	SLA	0.339728341	1.265518275	4.968474278	3.496121819	0.000684302	0.003980557	-1.003133579
ENSG00000197619	ZNF615	0.292019455	1.224352903	4.669565635	3.494868443	0.000687195	0.003996101	-1.007051625
ENSG00000182492	BGN	-0.27048029	-1.206209322	8.033907894	-3.492841026	0.000691899	0.004019584	-1.01338695
ENSG00000073756	PTGS2	0.317690962	1.24633419	3.784130817	3.486818243	0.000706053	0.004087388	-1.032189845
ENSG00000100979	PLTP	0.270382755	1.206127778	9.051140687	3.480057587	0.000722265	0.004171908	-1.053265568
ENSG00000169429	CXCL8	0.420140388	1.338057754	5.288672379	3.471431667	0.000743459	0.004276602	-1.080108739
ENSG00000234518	PTGES3P1	0.375215262	1.297033068	5.088641901	3.461569999	0.000768407	0.004397763	-1.110732325
ENSG00000110723	EXPH5	0.31776851	1.246401185	4.29583328	3.447075976	0.000806507	0.004572477	-1.15561445
ENSG00000172167	MTBP	0.306594657	1.23678494	4.561544778	3.445646752	0.000810359	0.00458857	-1.16003202
ENSG00000128573	FOXP2	0.299269331	1.230521045	5.421573493	3.444121374	0.000814489	0.004603322	-1.164745171
ENSG00000106066	CPVL	0.325309798	1.252933459	5.452382808	3.442405764	0.000819157	0.004622105	-1.170044109
ENSG00000166669	ATF7IP2	0.285434384	1.218777173	4.855425686	3.44037027	0.000824729	0.004639485	-1.176328318
ENSG00000009790	TRAF3IP3	0.327011673	1.254412354	5.023060768	3.428791461	0.000857108	0.004787435	-1.212019056
ENSG00000160883	HK3	0.267254586	1.203515386	4.649100807	3.419004346	0.000885405	0.004912166	-1.242111747
ENSG00000116701	NCF2	0.391980382	1.312193411	7.038737256	3.417922752	0.000888585	0.004920858	-1.245433112
ENSG00000065357	DGKA	0.263975283	1.200782855	6.760919966	3.416978676	0.00089137	0.004933174	-1.248331498
ENSG00000202417		-0.264384899	-1.201123835	4.926823214	-3.408003375	0.000918258	0.005052652	-1.2758542
ENSG00000197405	C5AR1	0.413591953	1.331998034	6.531183823	3.399605018	0.000944107	0.005158837	-1.301554958
ENSG00000207083	RNU6-22P	-0.290479029	-1.223046308	5.968342405	-3.392962373	0.000965033	0.005253448	-1.321846693
ENSG00000118785	SPP1	0.821829978	1.767646733	7.865618903	3.391849418	0.000968582	0.005265574	-1.325243383
ENSG00000135094	SDS	0.4164757	1.334663176	3.919483665	3.389283351	0.00097681	0.005303939	-1.333071485
ENSG00000256453	DND1	-0.389577574	-1.310009772	4.839219919	-3.385694921	0.000988427	0.00535002	-1.34401042
ENSG00000130600	H19	-0.281951769	-1.215838636	10.77546762	-3.385589981	0.000988769	0.00535002	-1.344330176
ENSG00000203710	CR1	0.358213222	1.281837358	4.562330314	3.385567795	0.000988841	0.00535002	-1.344397776
ENSG00000143119	CD53	0.42611954	1.343614752	7.388862321	3.382311694	0.000999498	0.005398006	-1.354315251
ENSG00000136689	IL1RN	0.65650668	1.576261264	5.344303834	3.369237459	0.001043385	0.005585071	-1.394059315
ENSG00000223330	RNU6-1052P	0.383058869	1.304103948	5.008984207	3.368660033	0.001045365	0.0055888	-1.395811751
ENSG00000095383	TBC1D2	0.3015759	1.232489965	5.297817589	3.368084332	0.001047342	0.005594675	-1.397558711
ENSG00000101928	MOSPD1	0.28852036	1.22138697	4.564053488	3.360566676	0.001073481	0.00571073	-1.420348793
ENSG00000113088	GZMK	0.431127716	1.348287085	4.215804848	3.352871207	0.001100871	0.005823944	-1.443635224
ENSG00000241652	RN7SL253P	-0.287349429	-1.220396061	5.649039847	-3.339636482	0.001149516	0.006045972	-1.483582199
ENSG00000117226	GBP3	0.29954794	1.230758702	6.064484565	3.332392788	0.001176986	0.006160046	-1.505391882
ENSG00000160588	MPZL3	0.271001703	1.206645344	4.426665915	3.327650939	0.0011953	0.006236617	-1.519648049
ENSG00000005844	ITGAL	0.361799207	1.285027476	5.759151685	3.319469135	0.001227528	0.006365717	-1.544207492
ENSG00000170006	TMEM154	0.463187247	1.378584067	4.985246894	3.31850891	0.001231364	0.006380127	-1.54708659
ENSG00000203747	FCGR3A	0.47248348	1.387495872	4.796913661	3.314608873	0.001247057	0.006448526	-1.558773323
ENSG00000124491	F13A1	-0.301700635	-1.23259653	8.430174456	-3.312812489	0.001254348	0.006484377	-1.564152553
ENSG00000038945	MSR1	0.572691867	1.48729607	6.625511189	3.312477299	0.001255713	0.00648773	-1.565156008
ENSG00000185567	AHNAK2	0.273195799	1.208481844	6.249790282	3.310102471	0.001265423	0.00652487	-1.572263143
ENSG00000138964	PARVG	0.332974404	1.259607632	5.815910276	3.299966485	0.001307662	0.006702598	-1.602550349
ENSG00000126860	EVI2A	0.361913369	1.285129166	4.563342134	3.296871759	0.001320818	0.006753149	-1.611782567
ENSG00000156172	C8orf37	0.276408107	1.211175651	4.468283081	3.292088679	0.001341397	0.006836822	-1.626037596
ENSG00000158258	CLSTN2	-0.282661127	-1.216436598	8.61675231	-3.290912066	0.001346505	0.006859088	-1.62954167
ENSG00000109061	MYH1	-0.493371496	-1.407730821	4.130203123	-3.280236125	0.00139369	0.007057677	-1.661288954
ENSG00000224578	HNRNPA1P48	0.300806383	1.231832744	7.863604096	3.274543809	0.001419477	0.007168219	-1.67818185
ENSG00000137673	MMP7	0.413220026	1.331654689	3.740121036	3.270496945	0.00143808	0.007243197	-1.690176994
ENSG00000137841	PLCB2	0.278126731	1.212619335	6.304426245	3.269163619	0.001444259	0.007269047	-1.694126393
ENSG00000007933	FMO3	0.362715646	1.28584402	6.582035748	3.268810198	0.001445901	0.007275289	-1.695173026
ENSG00000121769	FABP3	0.458144898	1.373774202	5.525370354	3.265187015	0.001462834	0.007346211	-1.70589752
ENSG00000159339	PADI4	0.299641942	1.230838898	3.636797213	3.257039081	0.001501595	0.007476606	-1.729979514
ENSG00000066294	CD84	0.426546725	1.344012658	5.54096914	3.254368598	0.001514506	0.007532609	-1.737861648
ENSG00000165028	NIPSNAP3B	0.327093175	1.254483222	6.504266608	3.244965581	0.001560797	0.007714128	-1.765573146
ENSG00000167851	CD300A	0.309159202	1.238985413	5.54645623	3.23851103	0.001593334	0.00784497	-1.784557148
ENSG00000161911	TREML1	0.267461145	1.203687713	4.862316913	3.230194732	0.001636188	0.008016689	-1.80897108
ENSG00000266187	RN7SL480P	-0.265871898	-1.202362482	6.013241112	-3.224109348	0.001668226	0.008149472	-1.82680306
ENSG00000134668	SPOCD1	0.305041556	1.235454223	4.837408917	3.202661234	0.001785867	0.00861038	-1.889431452
ENSG00000225357	RPF2P1	0.334122751	1.260610646	5.001895058	3.202012611	0.001789542	0.008623509	-1.891320054
ENSG00000100985	MMP9	0.739212067	1.669263916	6.758180173	3.199756223	0.001802383	0.008676152	-1.897887553
ENSG00000160593	JAML	0.459417773	1.374986804	6.753845072	3.195112121	0.001829081	0.008769712	-1.911392756
ENSG00000129450	SIGLEC9	0.369244385	1.291676135	5.093549983	3.189353502	0.001862698	0.008888545	-1.928116506
ENSG00000124731	TREM1	0.442864642	1.359300702	4.725544912	3.1860629	0.001882165	0.008964908	-1.937661628
ENSG00000244694	PTCHD4	-0.277331973	-1.211951505	4.189026261	-3.183681454	0.001896372	0.009025455	-1.944564456
ENSG00000188404	SELL	0.533270698	1.447206405	5.422428951	3.175218122	0.001947672	0.009230803	-1.969061603
ENSG00000277632	CCL3	0.270426552	1.206164394	5.228322996	3.173095703	0.001960738	0.00927574	-1.975196485
ENSG00000196656		-0.322452528	-1.25045447	5.539420395	-3.169939422	0.00198032	0.009351279	-1.984313476
ENSG00000198246	SLC29A3	0.318535068	1.24706362	5.890616448	3.16475188	0.002012899	0.00947548	-1.999281476
ENSG00000199381	RNU6-79P	0.272437047	1.207846438	3.285645861	3.146149367	0.002133873	0.009926288	-2.052789405
ENSG00000177675	CD163L1	-0.292166068	-1.224477334	5.88644911	-3.144539821	0.002144651	0.009971307	-2.057406759
ENSG00000011600	TYROBP	0.420861858	1.338727064	9.314418906	3.139507365	0.002178679	0.010099976	-2.071830848
ENSG00000257335	MGAM	0.503451461	1.417600935	3.766201943	3.133116991	0.002222612	0.010248995	-2.090119324
ENSG00000144810	COL8A1	-0.417796944	-1.335886042	4.710302352	-3.13297261	0.002223614	0.010248995	-2.090532168
ENSG00000197506	SLC28A3	0.273970143	1.209130652	2.789292784	3.132414605	0.002227491	0.010253818	-2.092127577
ENSG00000267742	SINHCAFP2	0.274205492	1.209327916	5.899098754	3.130157665	0.002243235	0.010307955	-2.098578054
ENSG00000171848	RRM2	0.286545045	1.219715811	3.34876774	3.11952289	0.002318821	0.010604173	-2.128920783
ENSG00000112799	LY86	0.527131179	1.441060773	5.30245402	3.113767238	0.002360709	0.010746893	-2.145306689
ENSG00000112562	SMOC2	-0.346245808	-1.271248268	5.750595964	-3.113669888	0.002361424	0.010747444	-2.14558362
ENSG00000132182	NUP210	0.278839176	1.213218309	4.577679921	3.112468842	0.002370255	0.010775649	-2.148999634
ENSG00000197614	MFAP5	-0.355577382	-1.279497548	9.807422	-3.110272987	0.002386481	0.01083698	-2.155242243
ENSG00000117984	CTSD	0.277881284	1.212413048	9.230794016	3.109717122	0.002390604	0.010850265	-2.156821931
ENSG00000072274	TFRC	0.376623039	1.298299327	7.523959638	3.109410789	0.00239288	0.010857872	-2.157692385
ENSG00000169218	RSPO1	0.333233876	1.259834196	4.717965942	3.103503071	0.002437156	0.011025636	-2.174465327
ENSG00000149781	FERMT3	0.318527428	1.247057017	5.971327353	3.099846803	0.002464938	0.011134637	-2.1848327
ENSG00000103034	NDRG4	0.294016945	1.22604926	5.272337589	3.095478698	0.002498514	0.011241453	-2.197205107
ENSG00000000005	TNMD	-0.335276698	-1.261619355	8.289757917	-3.085439222	0.002577298	0.011531233	-2.225586043
ENSG00000179909	ZNF154	-0.269291212	-1.205215567	5.018962384	-3.079508754	0.002624913	0.011683355	-2.24231483
ENSG00000166928	MS4A14	0.328477004	1.255687095	5.863996762	3.0691558	0.002709993	0.011981647	-2.271454037
ENSG00000147138	GPR174	0.317601896	1.246257249	3.643247118	3.068439955	0.002715969	0.011992364	-2.273465799
ENSG00000149090	PAMR1	-0.3002681	-1.231373221	4.484913922	-3.066546545	0.002731835	0.012037085	-2.278785012
ENSG00000168685	IL7R	0.542188417	1.456179715	6.371925584	3.064541627	0.002748729	0.012093872	-2.284414484
ENSG00000184408	KCND2	-0.293748287	-1.225820968	5.473463687	-3.063749029	0.002755434	0.012113606	-2.286639116
ENSG00000160256	FAM207A	-0.283610712	-1.217237522	5.010229467	-3.060828691	0.002780271	0.012191875	-2.294831627
ENSG00000148773	MKI67	0.329389265	1.256481357	3.786112912	3.044573269	0.002922347	0.012715942	-2.340313534
ENSG00000226085	UQCRFS1P1	-0.292677561	-1.224911537	5.849135979	-3.039401634	0.002968938	0.012872031	-2.354740832
ENSG00000147168	IL2RG	0.364157059	1.287129363	6.907542216	3.038591702	0.002976297	0.012894675	-2.35699843
ENSG00000112319	EYA4	0.463722017	1.379095168	4.942808447	3.037755153	0.002983915	0.012912239	-2.359329686
ENSG00000242086	MUC20-OT1	0.26828841	1.204378125	6.140754305	3.029240174	0.00306249	0.013187735	-2.383028101
ENSG00000275379	HIST1H3I	0.349110671	1.273775185	5.292149772	3.026312814	0.003089942	0.01326961	-2.391162425
ENSG00000165140	FBP1	0.502167199	1.416339573	6.114598927	3.023172079	0.003119648	0.013378151	-2.39988229
ENSG00000201476	RNA5SP353	-0.370082847	-1.292427047	3.930333688	-3.01681659	0.00318057	0.013600765	-2.41750417
ENSG00000119535	CSF3R	0.501170958	1.415361869	6.682174396	3.00838367	0.003263102	0.013875077	-2.440837842
ENSG00000163736	PPBP	0.534829621	1.448771048	6.900839481	3.00651658	0.00328164	0.013945595	-2.445996579
ENSG00000133048	CHI3L1	0.721583464	1.64899093	7.87398717	2.999429046	0.003352902	0.014193613	-2.465554673
ENSG00000112299	VNN1	0.293242146	1.225390988	4.851749222	2.994525952	0.003403033	0.014365543	-2.479061959
ENSG00000163564	PYHIN1	0.263638578	1.200502641	5.418987842	2.981501745	0.003539577	0.014817631	-2.514850892
ENSG00000051341	POLQ	0.284926027	1.218347792	3.020657931	2.970780827	0.003655745	0.015198571	-2.544211511
ENSG00000100351	GRAP2	0.329433805	1.256520148	5.105708117	2.970182172	0.003662335	0.015215489	-2.545848363
ENSG00000154277	UCHL1	-0.264848103	-1.20150954	7.894068794	-2.969637969	0.003668334	0.015233426	-2.547336087
ENSG00000038210	PI4K2B	0.378456668	1.299950481	4.416890172	2.969554442	0.003669256	0.015233761	-2.54756441
ENSG00000134516	DOCK2	0.263266528	1.200193089	6.285781763	2.957396971	0.0038057	0.015670936	-2.580739022
ENSG00000214425	LRRC37A4P	0.427910793	1.345284022	5.361830139	2.957313884	0.003806648	0.015671279	-2.580965348
ENSG00000150637	CD226	0.325850574	1.253403194	3.88964111	2.949814348	0.003893151	0.015954873	-2.601371527
ENSG00000111679	PTPN6	0.265762088	1.202270969	6.290138239	2.948587645	0.003907471	0.015998104	-2.604705186
ENSG00000120280	CXorf21	0.288540092	1.221403676	4.121059403	2.937056775	0.004044472	0.016459573	-2.635983563
ENSG00000165071	TMEM71	0.343433289	1.268772396	5.159775169	2.928679415	0.004146762	0.016785774	-2.658642375
ENSG00000155974	GRIP1	-0.309803143	-1.239538552	3.933615924	-2.923417777	0.004212219	0.016966897	-2.67284569
ENSG00000173598	NUDT4	0.395418456	1.315324216	4.359989319	2.920340001	0.004250947	0.017088694	-2.681143776
ENSG00000170144	HNRNPA3	0.26502866	1.201659921	6.72298114	2.919218658	0.004265138	0.017134335	-2.684165212
ENSG00000130775	THEMIS2	0.318190074	1.246765444	5.756782684	2.917461816	0.00428746	0.017204928	-2.688896996
ENSG00000131355	ADGRE3	0.442548454	1.359002824	4.805684904	2.91705868	0.004292597	0.017221728	-2.689982437
ENSG00000131042	LILRB2	0.275220871	1.210179349	5.957888707	2.912062503	0.004356734	0.017454884	-2.703424003
ENSG00000161405	IKZF3	0.30340831	1.234056381	4.116668784	2.901282322	0.004498133	0.017916273	-2.732359665
ENSG00000170379	TCAF2	0.321501723	1.249630632	3.438878354	2.890737279	0.004640514	0.018336734	-2.760575437
ENSG00000131174	COX7B	-0.269936163	-1.205754474	5.851469081	-2.890683876	0.004641245	0.018336734	-2.760718107
ENSG00000111371	SLC38A1	0.302903331	1.233624507	5.608933743	2.889392473	0.004658966	0.018386169	-2.76416747
ENSG00000155629	PIK3AP1	0.266166323	1.202607885	5.717096529	2.872500925	0.004896544	0.01913201	-2.809163587
ENSG00000111913	RIPOR2	0.450081713	1.36611763	5.898688202	2.871730668	0.004907638	0.019162957	-2.811210029
ENSG00000185811	IKZF1	0.28405021	1.217608394	5.028772053	2.852400927	0.005193701	0.020076546	-2.862411651
ENSG00000140538	NTRK3	-0.356605432	-1.28040963	5.138884616	-2.851420403	0.005208611	0.020125592	-2.865001001
ENSG00000018625	ATP1A2	0.323262973	1.251157119	7.498274245	2.814115394	0.005805846	0.021841558	-2.962946275
ENSG00000104835	SARS2	-0.333120792	-1.259735449	4.038146937	-2.81315297	0.005822051	0.02188434	-2.965458439
ENSG00000257017	HP	-0.623389295	-1.540489976	4.796343779	-2.81227482	0.005836873	0.021921858	-2.96774998
ENSG00000137441	FGFBP2	0.317295441	1.245992549	4.601509941	2.799955503	0.006048474	0.0225715	-2.99983225
ENSG00000280081	LINC01667	-0.297506456	-1.22901835	4.022209148	-2.786310311	0.006291009	0.02331444	-3.035225341
ENSG00000123329	ARHGAP9	0.269485477	1.205377865	5.319749011	2.784800532	0.006318383	0.02338602	-3.03913224
ENSG00000166523	CLEC4E	0.330327854	1.257299064	4.03585683	2.783321165	0.00634531	0.023456929	-3.042958664
ENSG00000172724	CCL19	0.366661893	1.289366042	5.668931443	2.781830372	0.006372552	0.023543219	-3.046812863
ENSG00000125355	TMEM255A	0.299971269	1.231119895	4.063464529	2.779814071	0.006409566	0.023659455	-3.052022829
ENSG00000165055	METTL2B	-0.348428629	-1.273173143	3.856546202	-2.771984237	0.006555167	0.024090141	-3.072223512
ENSG00000126264	HCST	0.33023638	1.257219349	5.473454984	2.76700944	0.006649238	0.024381436	-3.085032656
ENSG00000271503	CCL5	0.331582391	1.258392861	6.450303457	2.763571139	0.006714971	0.02457769	-3.093873964
ENSG00000117676	RPS6KA1	0.269368113	1.205279811	5.660370029	2.762780398	0.006730172	0.024623377	-3.095905942
ENSG00000049449	RCN1	0.26896102	1.204939759	8.087501311	2.757232727	0.006837703	0.024946255	-3.110147682
ENSG00000106780	MEGF9	-0.326597687	-1.254052448	7.551425128	-2.754431561	0.006892591	0.025085873	-3.117329278
ENSG00000177990	DPY19L2	0.391513448	1.311768783	3.992096077	2.753007418	0.00692065	0.025172822	-3.12097805
ENSG00000142347	MYO1F	0.361291745	1.284575552	6.682943293	2.750209422	0.006976081	0.025333746	-3.128141975
ENSG00000136295	TTYH3	0.290970714	1.223463205	6.643550104	2.734371516	0.007297533	0.02630074	-3.168573671
ENSG00000213908	CYP2A7P1	-0.299339997	-1.230581319	4.439745879	-2.729860512	0.007391525	0.026576038	-3.180052406
ENSG00000198830	HMGN2	0.377313738	1.298921044	4.491029193	2.728069098	0.007429155	0.026647865	-3.184606279
ENSG00000161921	CXCL16	0.338605511	1.264533723	6.092290706	2.724008005	0.007515108	0.026890024	-3.194920162
ENSG00000010219	DYRK4	0.307408138	1.237482513	3.795388131	2.723433321	0.007527344	0.026920101	-3.196378596
ENSG00000164825	DEFB1	-0.274466796	-1.209546971	3.396403624	-2.712616656	0.007761052	0.027611794	-3.223779146
ENSG00000123338	NCKAP1L	0.333390791	1.259971229	6.344118666	2.712577446	0.007761911	0.027611794	-3.223878299
ENSG00000110446	SLC15A3	0.26583104	1.202328431	6.125420188	2.712105804	0.007772251	0.027630708	-3.225070876
ENSG00000158714	SLAMF8	0.370605546	1.292895387	5.121062994	2.675336858	0.008617906	0.029980068	-3.317486138
ENSG00000010610	CD4	0.280695017	1.214779962	6.494795915	2.670041294	0.008746343	0.030327576	-3.330705176
ENSG00000118113	MMP8	0.311577052	1.241063601	2.90558154	2.66925041	0.008765673	0.030388784	-3.332677449
ENSG00000278828	HIST1H3H	0.305637048	1.235964279	3.80837872	2.668753518	0.008777837	0.030419311	-3.333916318
ENSG00000160654	CD3G	0.280111498	1.214288727	4.979502649	2.655739686	0.009101919	0.031320699	-3.366290891
ENSG00000172322	CLEC12A	0.398724396	1.318341742	4.406786557	2.640948807	0.009483374	0.032358344	-3.402917729
ENSG00000196109	ZNF676	0.328365181	1.255589772	4.133548105	2.609703403	0.010337089	0.034694467	-3.479700052
ENSG00000223181	RNU6-1199P	0.31486643	1.243896483	3.576960138	2.60509935	0.010468586	0.035041999	-3.490946044
ENSG00000163046	ANKRD30BL	-0.266314875	-1.202731722	2.796503223	-2.603094656	0.010526312	0.035186124	-3.495837301
ENSG00000055163	CYFIP2	0.295862791	1.227618924	5.471803647	2.580640629	0.011192775	0.036982394	-3.550395974
ENSG00000066468	FGFR2	0.289252941	1.222007332	6.244181104	2.577669006	0.011283767	0.037160207	-3.557585144
ENSG00000135077	HAVCR2	0.288493817	1.221364499	5.61721918	2.532962287	0.012735395	0.040851594	-3.664858055
ENSG00000150527	MIA2	0.290532262	1.223091437	4.455552937	2.530241062	0.012828939	0.041064395	-3.671333875
ENSG00000213185	FAM24B	0.34733914	1.272212035	4.197989453	2.518728091	0.013231563	0.042055893	-3.698663425
ENSG00000171049	FPR2	0.344001381	1.269272101	3.628669163	2.505568892	0.013705598	0.043219711	-3.729765152
ENSG00000172673	THEMIS	0.290695309	1.223229673	4.175202067	2.499860599	0.013915916	0.043701961	-3.743211624
ENSG00000133392	MYH11	0.348710418	1.273421845	5.551786859	2.495452312	0.014080309	0.044134056	-3.753577122
ENSG00000203814	HIST2H2BF	0.370613291	1.292902328	2.701386165	2.495073502	0.014094516	0.044170944	-3.754467082
ENSG00000122121	XPNPEP2	0.280575317	1.214679177	5.145153905	2.485868343	0.014443719	0.045024608	-3.776056321
ENSG00000158747	NBL1	-0.264327109	-1.201075722	5.697929971	-2.485183282	0.014470013	0.045082529	-3.777660183
ENSG00000147570	DNAJC5B	0.269617221	1.205487942	3.104024224	2.482632671	0.014568291	0.045260584	-3.783628188
ENSG00000164530	PI16	-0.314238401	-1.243355112	5.51822789	-2.476917806	0.014790659	0.045782295	-3.79698019
ENSG00000268758	ADGRE4P	0.270388951	1.206132957	4.364571561	2.471076136	0.01502109	0.046384593	-3.810600089
ENSG00000197882	OR7E13P	0.263889907	1.200711797	5.268289439	2.434446289	0.016540469	0.050052464	-3.895347739
ENSG00000163221	S100A12	0.32618812	1.253696485	4.15223864	2.434359915	0.016544208	0.050055416	-3.895546236
ENSG00000154146	NRGN	0.266341987	1.202754325	6.021327274	2.4321924	0.016638279	0.05026118	-3.900525408
ENSG00000143546	S100A8	0.445014905	1.361328181	6.886250083	2.43180597	0.016655101	0.050290131	-3.901412689
ENSG00000278175	GLIDR	-0.285229334	-1.21860396	3.610456443	-2.420482494	0.01715478	0.051472865	-3.927356437
ENSG00000108774	RAB5C	-0.266023423	-1.202488772	5.87237952	-2.416923621	0.017314556	0.051889131	-3.935487921
ENSG00000154451	GBP5	0.303632655	1.234248298	5.088995157	2.416882069	0.017316429	0.051889131	-3.935582798
ENSG00000169413	RNASE6	0.304061742	1.234615443	6.569430137	2.405852497	0.017820087	0.053117387	-3.960715126
ENSG00000125538	IL1B	0.307085359	1.237205678	4.249234293	2.373131508	0.019391665	0.056617758	-4.034666322
ENSG00000110079	MS4A4A	0.315501156	1.244443867	6.156327882	2.360081186	0.020051953	0.058189857	-4.06390648
ENSG00000244242	IFITM10	0.335225826	1.261574869	5.998413721	2.358108556	0.020153472	0.058409598	-4.068313653
ENSG00000163687	DNASE1L3	-0.278093882	-1.212591724	5.25076679	-2.35179071	0.020481677	0.059103489	-4.082406377
ENSG00000271361	HTATSF1P2	-0.409749327	-1.328454971	6.382017396	-2.342216068	0.020988078	0.060250086	-4.103698762
ENSG00000158869	FCER1G	0.31197015	1.241401806	7.066607486	2.314993169	0.022488818	0.063577763	-4.163809055
ENSG00000150782	IL18	0.323828019	1.251647244	4.13492544	2.311221845	0.022704012	0.064049288	-4.172086307
ENSG00000236529		0.38358325	1.304578041	3.958507859	2.303562143	0.023146671	0.065024627	-4.188860112
ENSG00000277734	TRAC	0.279396419	1.213687007	6.84055271	2.296210841	0.023578634	0.066012886	-4.204911122
ENSG00000226268		-0.389530787	-1.309967289	3.775936213	-2.273726284	0.024944151	0.068888298	-4.253715597
ENSG00000268916	CSAG3	-0.351205095	-1.275625723	3.778562928	-2.258950411	0.025878873	0.070789778	-4.285550283
ENSG00000206816		-0.305929381	-1.236214748	5.536103235	-2.257299017	0.025985225	0.071031716	-4.289096498
ENSG00000136929	HEMGN	0.358663204	1.28223723	5.369237664	2.223847246	0.028223548	0.07584058	-4.36042264
ENSG00000165929	TC2N	0.267782388	1.203955766	6.795823728	2.221308439	0.028400106	0.076211121	-4.365796283
ENSG00000171051	FPR1	0.347463822	1.272321988	5.539707305	2.21826864	0.028612774	0.076647705	-4.37222296
ENSG00000135175	OCM2	-0.323640424	-1.251484501	3.348711849	-2.192553272	0.030468159	0.080522358	-4.426268255
ENSG00000181359	HSP90AA6P	-0.28543008	-1.218773537	4.098467102	-2.190276544	0.030637368	0.08087515	-4.431025442
ENSG00000160321	ZNF208	0.276993887	1.211667526	4.256129141	2.184716866	0.03105401	0.08167393	-4.442623304
ENSG00000256673		0.31567921	1.244597463	3.618231957	2.183953399	0.031111607	0.081769537	-4.444213843
ENSG00000197927	C2orf27A	0.313489439	1.242709804	4.186132304	2.182800934	0.031198727	0.081915313	-4.44661382
ENSG00000004846	ABCB5	0.26555927	1.202101962	3.033480017	2.178036339	0.031561162	0.082543876	-4.456523659
ENSG00000163220	S100A9	0.361441226	1.284708657	6.733895419	2.172678287	0.031973108	0.083368486	-4.467644141
ENSG00000236654		0.292505894	1.224765793	4.384466319	2.16382658	0.032663897	0.084706347	-4.485960642
ENSG00000197249	SERPINA1	0.27609451	1.210912408	5.52866211	2.151245814	0.033667982	0.08668967	-4.511875599
ENSG00000163519	TRAT1	0.270684426	1.206380009	3.809457492	2.127894162	0.035602777	0.090450027	-4.559609678
ENSG00000188603	CLN3	0.38315994	1.304195313	3.92371674	2.115472583	0.036670611	0.092462618	-4.584806051
ENSG00000187116	LILRA5	0.342892897	1.26829724	3.412788799	2.091494028	0.038810359	0.096487901	-4.633060907
ENSG00000240341	NA	-0.302401395	-1.233195385	6.125204737	-3.320082077	0.001225086	0.006356692	-1.542369318
ENSG00000243587	NA	-0.889786035	-1.852901302	5.592004574	-8.279500911	3.45E-13	5.53E-11	19.61290771
ENSG00000230058	NA	-0.444171292	-1.36053238	6.537463331	-4.796260295	5.16E-06	7.22E-05	3.611885541
ENSG00000223119	NA	-0.272851272	-1.208193284	5.421784868	-3.011840558	0.003229033	0.013769	-2.431279389
ENSG00000282056	NA	-0.275020382	-1.210011183	4.436348388	-2.405100962	0.017854874	0.053167686	-3.962423842
ENSG00000069712	NA	0.300132018	1.231257078	6.135641698	4.639689625	9.78E-06	0.000122415	3.002615335
