# Supplementary material for: Stratifying cellular metabolism during weight loss: an interplay of metabolism, metabolic flexibility and inflammation
Source: Sci Rep. 2020 Feb 3;10:1651. doi: 10.1038/s41598-020-58358-z (PMC6997359; doi:10.1038/s41598-020-58358-z)
Supplement: Supplementary file 4 [file 41598_2020_58358_MOESM4_ESM.zip › Cluster A - Cluster B/statnq-2.txt]

ENSG	HGNC.symbol	logFC	Fold.Change	AveExpr	t	P.Value	adj.P.Val	B
ENSG00000104812	GYS1	-0.670396441	-1.591510241	7.033111602	-13.6643709	2.34E-25	4.24E-21	46.89087024
ENSG00000062282	DGAT2	-1.050884238	-2.071799279	9.379387457	-12.90882868	1.10E-23	9.95E-20	43.15557963
ENSG00000170262	MRAP	-0.724273249	-1.652068205	6.305798184	-12.6841827	3.49E-23	2.10E-19	42.03400943
ENSG00000143149	ALDH9A1	-0.494235667	-1.408574302	8.168017699	-12.1452636	5.66E-22	2.56E-18	39.32522912
ENSG00000158186	MRAS	-0.606121331	-1.52216139	7.990354386	-11.58647737	1.04E-20	3.34E-17	36.49310287
ENSG00000132854	KANK4	-0.972756129	-1.962586347	5.987753877	-11.57466566	1.11E-20	3.34E-17	36.43301595
ENSG00000165868	HSPA12A	-0.777505059	-1.714163899	7.22457626	-11.49159648	1.71E-20	4.42E-17	36.01020736
ENSG00000099194	SCD	-1.377578801	-2.598319427	10.48679634	-11.46555515	1.96E-20	4.43E-17	35.87758014
ENSG00000147852	VLDLR	-0.957642027	-1.942133034	8.612450761	-11.30296192	4.58E-20	8.81E-17	35.04867529
ENSG00000134962	KLB	-0.810565807	-1.753899165	7.641709427	-11.29149366	4.86E-20	8.81E-17	34.99015846
ENSG00000164638	SLC29A4	-0.788016176	-1.726698478	7.109267362	-11.22911849	6.75E-20	1.11E-16	34.67177718
ENSG00000160209	PDXK	-0.505506024	-1.4196212	7.253121789	-11.20727816	7.56E-20	1.14E-16	34.56025419
ENSG00000131828	PDHA1	-0.463088563	-1.378489772	8.17479793	-11.14482796	1.05E-19	1.46E-16	34.24124584
ENSG00000278540	ACACA	-0.577595214	-1.492359604	6.807984579	-10.93968109	3.08E-19	3.99E-16	33.19217032
ENSG00000198848	CES1	-1.236313995	-2.355958285	10.33673108	-10.84650153	5.03E-19	6.07E-16	32.71515912
ENSG00000134030	CTIF	-0.53866627	-1.452628983	7.577335277	-10.76524706	7.71E-19	8.72E-16	32.29897226
ENSG00000110092	CCND1	-0.780124444	-1.717278995	8.497951195	-10.70522779	1.06E-18	1.13E-15	31.99143312
ENSG00000004799	PDK4	0.520824996	1.43477548	10.4890042	10.64257058	1.47E-18	1.48E-15	31.6702805
ENSG00000236404	VLDLR-AS1	-0.677598235	-1.599474769	5.423619361	-10.61823188	1.67E-18	1.59E-15	31.54550702
ENSG00000149256	TENM4	-0.66353066	-1.583954244	5.918055183	-10.49993662	3.11E-18	2.70E-15	30.93889354
ENSG00000188735	TMEM120B	-0.657567846	-1.5774211	6.597936004	-10.49903269	3.13E-18	2.70E-15	30.93425728
ENSG00000196549	MME	-0.633688289	-1.551526447	8.976047244	-10.43361751	4.41E-18	3.63E-15	30.59871032
ENSG00000079739	PGM1	-0.517551333	-1.43152348	8.894765205	-10.35774216	6.57E-18	5.18E-15	30.20944137
ENSG00000083857	FAT1	-0.586671861	-1.501778311	8.415641201	-10.32960064	7.62E-18	5.69E-15	30.06505071
ENSG00000134824	FADS2	-1.326740285	-2.508352813	6.511311122	-10.32398456	7.85E-18	5.69E-15	30.03623453
ENSG00000107104	KANK1	-0.505618752	-1.419732129	7.432751863	-10.30855109	8.52E-18	5.93E-15	29.95704412
ENSG00000124225	PMEPA1	-0.923036972	-1.896102521	8.347759742	-10.2996191	8.93E-18	5.99E-15	29.9112126
ENSG00000169692	AGPAT2	-0.612376537	-1.528775472	8.552618006	-10.27497043	1.02E-17	6.58E-15	29.78473391
ENSG00000122176	FMOD	-0.796856207	-1.737311204	8.958031335	-10.21644215	1.38E-17	8.64E-15	29.48439991
ENSG00000151552	QDPR	-0.550694663	-1.464790829	7.318772227	-10.11912406	2.31E-17	1.39E-14	28.98501021
ENSG00000189337	KAZN	-0.371320545	-1.293536305	4.828649831	-10.11132358	2.41E-17	1.41E-14	28.9449826
ENSG00000174697	LEP	-0.875573674	-1.834737508	9.892920895	-10.10149914	2.53E-17	1.43E-14	28.89456954
ENSG00000091262	ABCC6	-0.546160471	-1.460194419	5.602436879	-10.05568625	3.22E-17	1.77E-14	28.65949165
ENSG00000119927	GPAM	-0.804175058	-1.746147048	10.9978346	-10.02333073	3.82E-17	2.04E-14	28.49347516
ENSG00000102996	MMP15	-0.531102879	-1.44503344	5.17073217	-10.0085453	4.13E-17	2.14E-14	28.41761381
ENSG00000006831	ADIPOR2	-0.44635336	-1.362591734	7.763674482	-9.886262635	7.86E-17	3.96E-14	27.79029743
ENSG00000088367	EPB41L1	-0.462516926	-1.377943684	7.634865432	-9.865816567	8.75E-17	4.29E-14	27.68542861
ENSG00000105088	OLFM2	-0.834913114	-1.783749609	7.40566962	-9.853641497	9.33E-17	4.45E-14	27.62298549
ENSG00000166272	WBP1L	-0.414562896	-1.332894779	7.410689808	-9.816758726	1.13E-16	5.26E-14	27.43383883
ENSG00000101049	SGK2	-1.049850218	-2.070314895	6.169161926	-9.778728245	1.38E-16	6.27E-14	27.23883477
ENSG00000072310	SREBF1	-0.773955312	-1.709951388	6.505603707	-9.760362312	1.52E-16	6.64E-14	27.14467338
ENSG00000103876	FAH	-0.611662039	-1.52801853	7.246670992	-9.75848704	1.54E-16	6.64E-14	27.13505937
ENSG00000245848	CEBPA	-0.513125077	-1.427138229	8.36185085	-9.714491	1.94E-16	8.17E-14	26.90952799
ENSG00000112186	CAP2	-0.728724688	-1.657173537	8.449071908	-9.648053613	2.75E-16	1.13E-13	26.56905493
ENSG00000149124	GLYAT	-0.666396073	-1.587103345	8.266801276	-9.644164365	2.81E-16	1.13E-13	26.54912753
ENSG00000185000	DGAT1	-0.402498249	-1.321794822	7.746312155	-9.575672957	4.02E-16	1.57E-13	26.19827479
ENSG00000163931	TKT	-0.524516761	-1.438451682	9.155334477	-9.573730366	4.06E-16	1.57E-13	26.18832596
ENSG00000118276	B4GALT6	-1.116210479	-2.167768173	5.919461821	-9.548416456	4.64E-16	1.75E-13	26.05869473
ENSG00000127884	ECHS1	-0.47140241	-1.386456555	8.98304829	-9.513742377	5.57E-16	2.06E-13	25.8811681
ENSG00000074416	MGLL	-0.367515002	-1.290128708	9.447992364	-9.507272748	5.76E-16	2.09E-13	25.84804945
ENSG00000173432	SAA1	-1.456324224	-2.744083199	9.723100544	-9.482995195	6.54E-16	2.32E-13	25.72378482
ENSG00000124743	KLHL31	-1.088835166	-2.127022311	6.876432697	-9.445338292	7.97E-16	2.74E-13	25.53108494
ENSG00000136960	ENPP2	0.4160886	1.334305111	10.31708735	9.444315964	8.02E-16	2.74E-13	25.52585425
ENSG00000166831	RBPMS2	-0.48885171	-1.403327475	6.78461677	-9.435828611	8.38E-16	2.81E-13	25.48243085
ENSG00000171992	SYNPO	-0.44541844	-1.36170901	6.079219303	-9.417361207	9.24E-16	2.99E-13	25.3879578
ENSG00000170027	YWHAG	-0.382362961	-1.303475044	8.921121098	-9.417203087	9.24E-16	2.99E-13	25.38714898
ENSG00000118816	CCNI	0.235037168	1.176937058	10.09291005	9.412020312	9.50E-16	3.02E-13	25.36063836
ENSG00000171680	PLEKHG5	-0.734344586	-1.663641509	5.898004774	-9.339824595	1.39E-15	4.33E-13	24.99147533
ENSG00000150768	DLAT	-0.479780727	-1.394531698	6.686493227	-9.333937502	1.43E-15	4.39E-13	24.96138343
ENSG00000182667	NTM	-0.700141482	-1.624664112	6.998043068	-9.323621645	1.51E-15	4.56E-13	24.90865804
ENSG00000186205	Mar-01	-0.579461835	-1.494291733	8.66835358	-9.305220946	1.66E-15	4.94E-13	24.81462349
ENSG00000100075	SLC25A1	-0.441806531	-1.35830412	7.395285412	-9.300683657	1.70E-15	4.97E-13	24.79143888
ENSG00000161682	FAM171A2	-0.741074973	-1.671420775	4.864326243	-9.292410056	1.78E-15	5.11E-13	24.74916523
ENSG00000278535	DHRS11	-0.595728166	-1.511235153	6.617873404	-9.269953326	2.00E-15	5.66E-13	24.63444154
ENSG00000072071	ADGRL1	-0.457244699	-1.372917275	6.85052626	-9.245566114	2.27E-15	6.33E-13	24.50988637
ENSG00000157107	FCHO2	0.393583174	1.31365203	7.571957619	9.22483347	2.53E-15	6.95E-13	24.40402237
ENSG00000137713	PPP2R1B	-0.525974817	-1.439906184	9.583024869	-9.21322276	2.69E-15	7.28E-13	24.34474694
ENSG00000166250	CLMP	-0.430094701	-1.347322014	10.02220902	-9.207327589	2.78E-15	7.40E-13	24.31465365
ENSG00000116353	MECR	-0.450715568	-1.366717972	6.459941587	-9.178110604	3.23E-15	8.49E-13	24.16553864
ENSG00000151365	THRSP	-0.586777234	-1.501888003	10.44637233	-9.055292734	6.15E-15	1.59E-12	23.53929046
ENSG00000159399	HK2	-0.532134898	-1.446067502	8.881888716	-9.030496822	7.00E-15	1.79E-12	23.41297698
ENSG00000206527	HACD2	-0.544753313	-1.458770887	8.978240322	-9.010819966	7.76E-15	1.95E-12	23.31277121
ENSG00000122912	SLC25A16	-0.555134509	-1.469305617	7.801876635	-8.983499821	8.95E-15	2.22E-12	23.17368741
ENSG00000158571	PFKFB1	-0.543955133	-1.457964037	7.942752039	-8.972519845	9.47E-15	2.32E-12	23.11780493
ENSG00000185818	NAT8L	-0.519441349	-1.433400088	7.327690103	-8.966335727	9.78E-15	2.36E-12	23.08633485
ENSG00000138207	RBP4	-0.42918701	-1.346474595	10.84475465	-8.956044909	1.03E-14	2.46E-12	23.0339727
ENSG00000163541	SUCLG1	-0.462196021	-1.377637215	7.81998377	-8.89043652	1.45E-14	3.42E-12	22.70033233
ENSG00000160216	AGPAT3	-0.328779652	-1.255950541	6.756036147	-8.883788579	1.50E-14	3.49E-12	22.66654424
ENSG00000186188	FFAR4	-0.802594219	-1.744234749	6.020146373	-8.873300903	1.59E-14	3.64E-12	22.61324797
ENSG00000116898	MRPS15	-0.322678173	-1.250650062	9.165513438	-8.856899704	1.73E-14	3.92E-12	22.52991834
ENSG00000117682	DHDDS	-0.420218482	-1.338130186	9.72839686	-8.830080444	1.99E-14	4.45E-12	22.39370559
ENSG00000133401	PDZD2	-0.689404944	-1.612618239	8.412090424	-8.788176064	2.48E-14	5.47E-12	22.18099898
ENSG00000100605	ITPK1	-0.36845947	-1.290973575	7.921312675	-8.75627559	2.92E-14	6.38E-12	22.01917503
ENSG00000123684	LPGAT1	-0.458943727	-1.37453508	7.565909206	-8.741474828	3.16E-14	6.81E-12	21.94412504
ENSG00000196715	VKORC1L1	-0.428643833	-1.345967741	8.687157213	-8.732003123	3.32E-14	7.07E-12	21.89610746
ENSG00000185909	KLHDC8B	-0.536519773	-1.450469313	5.945943017	-8.683783889	4.26E-14	8.98E-12	21.65178526
ENSG00000174501	ANKRD36C	0.609173356	1.525384935	8.104072186	8.664765543	4.70E-14	9.79E-12	21.55548171
ENSG00000142949	PTPRF	-0.375001149	-1.296840587	7.597519946	-8.65895773	4.85E-14	9.98E-12	21.52607955
ENSG00000167272	POP5	-0.359858889	-1.283300371	5.734391887	-8.643967196	5.24E-14	1.07E-11	21.4502049
ENSG00000110917	MLEC	-0.266747149	-1.20309215	7.854945394	-8.61549333	6.07E-14	1.22E-11	21.30614552
ENSG00000039537	C6	1.29532985	2.454331036	6.048990605	8.612250214	6.18E-14	1.23E-11	21.28974259
ENSG00000158555	GDPD5	-0.505880751	-1.419989982	5.996851456	-8.602507491	6.50E-14	1.28E-11	21.24047257
ENSG00000065717	TLE2	-0.512076014	-1.426100855	6.38266716	-8.588845599	6.98E-14	1.36E-11	21.17139916
ENSG00000185052	SLC24A3	-0.467376491	-1.382592966	6.859678156	-8.573603115	7.55E-14	1.45E-11	21.09435708
ENSG00000076706	MCAM	-0.337134873	-1.263245353	9.696440178	-8.555814513	8.28E-14	1.58E-11	21.00447639
ENSG00000134013	LOXL2	-0.507558899	-1.42164268	7.840159103	-8.543054757	8.84E-14	1.67E-11	20.94002554
ENSG00000125384	PTGER2	0.473437568	1.38841376	5.972907632	8.48000882	1.23E-13	2.29E-11	20.62183149
ENSG00000148248	SURF4	-0.331325632	-1.258168922	7.964222817	-8.470280074	1.29E-13	2.38E-11	20.57276928
ENSG00000128294	TPST2	-0.464638854	-1.379971866	7.271414871	-8.468092284	1.30E-13	2.38E-11	20.56173768
ENSG00000166619	BLCAP	-0.288379392	-1.221267633	8.335665167	-8.466197716	1.32E-13	2.38E-11	20.55218505
ENSG00000196821	ILRUN	-0.318489921	-1.247024596	6.670970921	-8.461543094	1.35E-13	2.42E-11	20.52871761
ENSG00000188641	DPYD	0.278457392	1.212897295	7.773959034	8.458469545	1.37E-13	2.43E-11	20.51322289
ENSG00000127948	POR	-0.402591086	-1.321879881	7.123705973	-8.454787061	1.40E-13	2.46E-11	20.49465975
ENSG00000107331	ABCA2	-0.379506091	-1.300896415	6.767932581	-8.434857427	1.55E-13	2.70E-11	20.39422265
ENSG00000105221	AKT2	-0.314526191	-1.243603163	8.560688403	-8.3799655	2.06E-13	3.55E-11	20.1178284
ENSG00000186081	KRT5	-0.360199267	-1.283603178	4.558236387	-8.353898617	2.35E-13	4.02E-11	19.98670064
ENSG00000106546	AHR	0.318957325	1.247428673	8.675731597	8.33892161	2.54E-13	4.30E-11	19.91139709
ENSG00000276023	DUSP14	-0.52120372	-1.435152175	5.590132143	-8.317397741	2.84E-13	4.76E-11	19.80322467
ENSG00000138413	IDH1	-0.383251704	-1.30427827	8.81689801	-8.313508819	2.90E-13	4.81E-11	19.78368628
ENSG00000151468	CCDC3	-1.066635669	-2.094543242	8.863851419	-8.299113599	3.12E-13	5.14E-11	19.7113795
ENSG00000151726	ACSL1	-0.515060618	-1.429054184	10.60981029	-8.296075723	3.17E-13	5.17E-11	19.69612368
ENSG00000181019	NQO1	-0.707714507	-1.633214755	8.809674484	-8.279979621	3.44E-13	5.53E-11	19.61531064
ENSG00000160307	S100B	-0.743363461	-1.674074185	7.939072244	-8.274872658	3.53E-13	5.62E-11	19.58967723
ENSG00000155368	DBI	-0.479931135	-1.394677091	8.215404836	-8.272969769	3.57E-13	5.62E-11	19.5801269
ENSG00000065833	ME1	-0.536029197	-1.449976177	8.716472281	-8.255488098	3.91E-13	6.10E-11	19.49241073
ENSG00000169184	MN1	-0.359207024	-1.282720658	5.054509671	-8.235113882	4.34E-13	6.72E-11	19.39023106
ENSG00000152234	ATP5F1A	-0.240905435	-1.181734085	8.966737687	-8.205379688	5.05E-13	7.76E-11	19.24120801
ENSG00000042445	RETSAT	-0.392693137	-1.312841853	9.883651985	-8.170885748	6.03E-13	9.19E-11	19.06847869
ENSG00000173208	ABCD2	-0.567721809	-1.482181177	8.097817601	-8.160958732	6.35E-13	9.53E-11	19.01879897
ENSG00000119673	ACOT2	-0.485063206	-1.399647184	6.916968828	-8.160448625	6.37E-13	9.53E-11	19.01624651
ENSG00000198363	ASPH	-0.288016643	-1.220960598	9.165094853	-8.156186023	6.51E-13	9.66E-11	18.99491881
ENSG00000131724	IL13RA1	0.319861395	1.248210623	8.534974744	8.129431394	7.47E-13	1.10E-10	18.86111113
ENSG00000167613	LAIR1	-0.518363651	-1.432329734	8.027258132	-8.127378543	7.55E-13	1.10E-10	18.85084837
ENSG00000067113	PLPP1	-0.383873431	-1.304840468	8.570532202	-8.124653743	7.65E-13	1.11E-10	18.83722726
ENSG00000185813	PCYT2	-0.38593389	-1.306705374	6.243064838	-8.083670371	9.44E-13	1.36E-10	18.63248138
ENSG00000168273	SMIM4	-0.28922417	-1.221982962	5.969457713	-8.069595812	1.01E-12	1.44E-10	18.56222308
ENSG00000108960	MMD	-0.452963439	-1.368849123	9.868753607	-8.069077668	1.02E-12	1.44E-10	18.55963713
ENSG00000133317	LGALS12	-0.620027648	-1.536904634	8.139076713	-8.059621735	1.07E-12	1.50E-10	18.51245132
ENSG00000105220	GPI	-0.347913012	-1.272718193	9.638255981	-8.047947467	1.13E-12	1.58E-10	18.45421398
ENSG00000086570	FAT2	-0.782635449	-1.720270516	5.078834919	-8.039730214	1.18E-12	1.63E-10	18.41323412
ENSG00000173267	SNCG	-0.683061751	-1.605543498	7.573406503	-8.016919432	1.33E-12	1.82E-10	18.2995283
ENSG00000175445	LPL	-0.290280515	-1.222878028	11.04419197	-8.011542777	1.37E-12	1.86E-10	18.27273845
ENSG00000147100	SLC16A2	-0.437613911	-1.354362479	7.027580825	-7.998958276	1.46E-12	1.97E-10	18.21005172
ENSG00000116141	MARK1	-0.391664941	-1.311906535	7.033363912	-7.988910578	1.53E-12	2.06E-10	18.16001877
ENSG00000178537	SLC25A20	-0.370001852	-1.292354489	6.372214146	-7.97997655	1.61E-12	2.14E-10	18.11554437
ENSG00000206538	VGLL3	-0.536000346	-1.44994718	7.802712354	-7.976117239	1.64E-12	2.16E-10	18.09633617
ENSG00000042286	AIFM2	-0.397473538	-1.317199198	7.921357049	-7.967197725	1.71E-12	2.25E-10	18.05195159
ENSG00000162520	SYNC	-0.616836186	-1.533508524	6.527118424	-7.964326581	1.74E-12	2.27E-10	18.03766706
ENSG00000169032	MAP2K1	-0.363367126	-1.286424801	7.427378624	-7.953426569	1.84E-12	2.38E-10	17.98344892
ENSG00000115255	REEP6	-0.556681698	-1.47088219	6.2966092	-7.949018403	1.88E-12	2.42E-10	17.96152737
ENSG00000154188	ANGPT1	-0.479675077	-1.394429578	7.215806058	-7.941528295	1.95E-12	2.49E-10	17.9242865
ENSG00000115942	ORC2	0.362469723	1.285624852	6.378631692	7.936534014	2.00E-12	2.52E-10	17.8994598
ENSG00000158864	NDUFS2	-0.240371308	-1.181296654	7.417432498	-7.936191479	2.01E-12	2.52E-10	17.89775719
ENSG00000089220	PEBP1	-0.280629525	-1.214724818	8.533218875	-7.925424644	2.12E-12	2.65E-10	17.84424897
ENSG00000242612	DECR2	-0.396383584	-1.316204431	5.742936572	-7.914940883	2.24E-12	2.78E-10	17.79216524
ENSG00000178722	C5orf64	-0.491428744	-1.405836429	3.703853634	-7.903421286	2.37E-12	2.92E-10	17.73495569
ENSG00000271447	MMP28	-0.337887684	-1.263904697	6.107021107	-7.900057766	2.41E-12	2.95E-10	17.71825552
ENSG00000148218	ALAD	-0.498361729	-1.412608545	7.402813766	-7.892113002	2.51E-12	3.06E-10	17.67881634
ENSG00000174348	PODN	0.554495385	1.468654848	8.504533606	7.871688443	2.79E-12	3.37E-10	17.5774723
ENSG00000151632	AKR1C2	-0.400110269	-1.319608768	10.55154381	-7.852352732	3.08E-12	3.69E-10	17.48159392
ENSG00000135144	DTX1	-0.463707702	-1.379081484	6.86383259	-7.827915432	3.48E-12	4.14E-10	17.36050732
ENSG00000165478	HEPACAM	-0.509342351	-1.423401194	6.721092961	-7.8272554	3.50E-12	4.14E-10	17.35723826
ENSG00000215788	TNFRSF25	-0.53332395	-1.447259825	6.854039885	-7.81387446	3.74E-12	4.40E-10	17.29097968
ENSG00000101825	MXRA5	-0.99236581	-1.989444717	7.219407154	-7.787684202	4.28E-12	5.00E-10	17.16138085
ENSG00000108179	PPIF	-0.433014826	-1.350051859	6.684329859	-7.782425912	4.39E-12	5.10E-10	17.13537507
ENSG00000145022	TCTA	-0.29816867	-1.229582613	6.863532561	-7.774956329	4.56E-12	5.26E-10	17.09844113
ENSG00000145715	RASA1	0.292347058	1.224630957	7.927917602	7.759113227	4.94E-12	5.67E-10	17.02013562
ENSG00000012660	ELOVL5	-0.353875051	-1.277988674	11.06797994	-7.755949972	5.02E-12	5.72E-10	17.00450626
ENSG00000184076	UQCR10	-0.347567366	-1.272413308	6.680936788	-7.750642009	5.16E-12	5.84E-10	16.97828402
ENSG00000177098	SCN4B	-0.465075375	-1.380389471	6.487302477	-7.749061017	5.20E-12	5.85E-10	16.9704746
ENSG00000144218	AFF3	-0.540905943	-1.454885828	6.756695847	-7.747142299	5.25E-12	5.87E-10	16.96099755
ENSG00000181513	ACBD4	-0.311274985	-1.240803779	5.72063743	-7.737541362	5.51E-12	6.13E-10	16.91358572
ENSG00000185561	TLCD2	-0.473029982	-1.388021564	6.703290129	-7.723554559	5.92E-12	6.50E-10	16.84454448
ENSG00000070614	NDST1	-0.354827362	-1.278832542	8.678252182	-7.722634348	5.95E-12	6.50E-10	16.84000337
ENSG00000049656	CLPTM1L	-0.351739645	-1.276098457	7.413326076	-7.722188747	5.96E-12	6.50E-10	16.83780445
ENSG00000131462	TUBG1	-0.370507797	-1.29280779	6.723996501	-7.717855712	6.09E-12	6.61E-10	16.81642394
ENSG00000167323	STIM1	-0.252700937	-1.19143557	7.029243647	-7.693786581	6.88E-12	7.42E-10	16.69772061
ENSG00000114423	CBLB	0.302959077	1.233672175	8.006696143	7.67973859	7.39E-12	7.92E-10	16.62848741
ENSG00000167676	PLIN4	-0.36134303	-1.284621218	11.24887263	-7.662042958	8.08E-12	8.61E-10	16.54132849
ENSG00000115875	SRSF7	0.356567112	1.28037562	7.492433278	7.659799768	8.18E-12	8.66E-10	16.53028386
ENSG00000155506	LARP1	-0.223425345	-1.167502262	8.037883741	-7.644054238	8.85E-12	9.32E-10	16.45278484
ENSG00000165084	C8orf34	-0.579350146	-1.494176054	4.987235225	-7.615053215	1.03E-11	1.07E-09	16.31016308
ENSG00000118260	CREB1	0.196369992	1.145811714	8.403587818	7.610566544	1.05E-11	1.09E-09	16.28811251
ENSG00000265354	TIMM23	-0.314325769	-1.243430411	8.013702673	-7.594016091	1.14E-11	1.18E-09	16.20680511
ENSG00000119397	CNTRL	0.331938813	1.258703789	6.082436203	7.592189229	1.15E-11	1.18E-09	16.19783347
ENSG00000174804	FZD4	-0.292536224	-1.224791541	9.61478196	-7.590223003	1.16E-11	1.18E-09	16.18817812
ENSG00000073734	ABCB11	1.337703176	2.527486132	4.286407609	7.589857818	1.16E-11	1.18E-09	16.18638493
ENSG00000130338	TULP4	-0.429645598	-1.346902666	6.861146365	-7.589132934	1.17E-11	1.18E-09	16.18282555
ENSG00000171130	ATP6V0E2	-0.335572301	-1.261877883	6.050747566	-7.587517317	1.18E-11	1.19E-09	16.17489279
ENSG00000101955	SRPX	0.537823582	1.45178074	8.630753355	7.581229537	1.22E-11	1.22E-09	16.14402422
ENSG00000140939	NOL3	-0.295441129	-1.227260176	5.900309125	-7.574628045	1.26E-11	1.25E-09	16.11162368
ENSG00000092621	PHGDH	-1.066372931	-2.094161827	7.452899664	-7.573127884	1.27E-11	1.25E-09	16.10426196
ENSG00000179091	CYC1	-0.344740349	-1.269922406	7.018834645	-7.558202883	1.37E-11	1.34E-09	16.03104429
ENSG00000177646	ACAD9	-0.260623926	-1.197996693	7.293905469	-7.553603443	1.40E-11	1.37E-09	16.00848946
ENSG00000228695	CES1P1	-0.979961102	-1.972412228	4.926366834	-7.526356857	1.60E-11	1.56E-09	15.87496153
ENSG00000108528	SLC25A11	-0.303556802	-1.234183406	7.353500192	-7.518200006	1.67E-11	1.62E-09	15.83501537
ENSG00000179542	SLITRK4	0.814965002	1.759255474	4.298826567	7.515257222	1.70E-11	1.63E-09	15.82060703
ENSG00000103202	NME4	-0.365325561	-1.288172288	7.759708426	-7.502562194	1.81E-11	1.73E-09	15.75846982
ENSG00000138073	PREB	-0.327240514	-1.254611345	6.89705363	-7.483181429	1.99E-11	1.89E-09	15.66367043
ENSG00000151388	ADAMTS12	-0.313081175	-1.242358183	7.012655132	-7.483145582	1.99E-11	1.89E-09	15.66349515
ENSG00000095951	HIVEP1	0.249332774	1.188657251	7.237234055	7.47700601	2.05E-11	1.94E-09	15.63347969
ENSG00000167588	GPD1	-0.284755619	-1.218203892	11.14987172	-7.468822916	2.14E-11	2.01E-09	15.59348557
ENSG00000102225	CDK16	-0.293761379	-1.225832091	7.383795565	-7.444568146	2.42E-11	2.26E-09	15.47502237
ENSG00000106538	RARRES2	-0.579746386	-1.49458649	7.747660375	-7.430763272	2.59E-11	2.40E-09	15.4076514
ENSG00000099797	TECR	-0.397024155	-1.316788969	8.537529577	-7.430318199	2.60E-11	2.40E-09	15.40547999
ENSG00000100412	ACO2	-0.355687408	-1.279595131	8.423302275	-7.42792681	2.63E-11	2.42E-09	15.39381366
ENSG00000160113	NR2F6	-0.420038477	-1.337963238	6.000620602	-7.417715594	2.77E-11	2.53E-09	15.34401181
ENSG00000169710	FASN	-0.809240452	-1.752288657	9.005165245	-7.41529724	2.80E-11	2.55E-09	15.33222024
ENSG00000197448	GSTK1	-0.257683351	-1.195557362	8.246153871	-7.403846062	2.97E-11	2.69E-09	15.27640237
ENSG00000150594	ADRA2A	-0.489352868	-1.403815042	8.160052912	-7.402841847	2.98E-11	2.69E-09	15.27150871
ENSG00000171451	DSEL	-0.405473544	-1.324523595	7.250439999	-7.386880645	3.23E-11	2.90E-09	15.19375615
ENSG00000116133	DHCR24	-0.644499916	-1.563197339	8.102895212	-7.384492263	3.27E-11	2.92E-09	15.18212611
ENSG00000186469	GNG2	-0.389612238	-1.310041249	8.187349208	-7.380779266	3.33E-11	2.96E-09	15.16404835
ENSG00000176658	MYO1D	0.409555011	1.328276053	6.984482015	7.378322269	3.37E-11	2.98E-09	15.15208738
ENSG00000273079	GRIN2B	-0.871409743	-1.829449691	4.768130298	-7.376667797	3.40E-11	2.99E-09	15.14403392
ENSG00000100413	POLR3H	-0.322535455	-1.250526349	6.723140474	-7.370207884	3.51E-11	3.07E-09	15.1125946
ENSG00000101605	MYOM1	-0.481755296	-1.396441654	6.851190198	-7.365251839	3.60E-11	3.13E-09	15.08848036
ENSG00000164300	SERINC5	-0.339895255	-1.265664698	7.370479187	-7.362468151	3.65E-11	3.16E-09	15.07493828
ENSG00000143669	LYST	0.353928852	1.278036334	7.991570994	7.345816584	3.96E-11	3.42E-09	14.99396628
ENSG00000099960	SLC7A4	-0.422382087	-1.340138481	4.879366682	-7.340971769	4.06E-11	3.49E-09	14.97041843
ENSG00000161533	ACOX1	-0.411189765	-1.329782009	8.767965029	-7.31241557	4.68E-11	4.00E-09	14.83172622
ENSG00000134755	DSC2	0.339841793	1.265617798	6.443665281	7.308761135	4.77E-11	4.06E-09	14.81399009
ENSG00000111713	GYS2	-0.967431453	-1.955356215	5.055600213	-7.30235949	4.93E-11	4.15E-09	14.7829279
ENSG00000197696	NMB	-0.529716763	-1.443645744	5.820851031	-7.302352934	4.93E-11	4.15E-09	14.7828961
ENSG00000148154	UGCG	0.357605349	1.281297376	6.241572062	7.281342171	5.47E-11	4.59E-09	14.68101055
ENSG00000026508	CD44	0.351290607	1.275701334	9.138866807	7.277790122	5.57E-11	4.65E-09	14.66379555
ENSG00000173114	LRRN3	-0.630266615	-1.547851015	6.395384442	-7.274805111	5.65E-11	4.67E-09	14.64933086
ENSG00000135424	ITGA7	-0.436791533	-1.353590673	8.466772062	-7.274105329	5.67E-11	4.67E-09	14.64594016
ENSG00000131473	ACLY	-0.369638662	-1.292029188	7.827402428	-7.273976534	5.67E-11	4.67E-09	14.64531612
ENSG00000112936	C7	0.937397268	1.915070188	7.217941242	7.269185623	5.81E-11	4.76E-09	14.62210547
ENSG00000165804	ZNF219	-0.461482685	-1.376956215	6.329041384	-7.26794144	5.85E-11	4.77E-09	14.61607858
ENSG00000115504	EHBP1	-0.329562972	-1.256632652	9.107328294	-7.251261268	6.35E-11	5.16E-09	14.53531227
ENSG00000077420	APBB1IP	-0.336306936	-1.262520607	7.936804035	-7.241266502	6.68E-11	5.38E-09	14.48694695
ENSG00000145604	SKP2	-0.356703857	-1.280496986	6.995615015	-7.240941056	6.69E-11	5.38E-09	14.48537247
ENSG00000090376	IRAK3	0.323595723	1.251445725	7.517589615	7.237040344	6.82E-11	5.47E-09	14.46650306
ENSG00000123159	GIPC1	-0.343442274	-1.268780298	6.422920163	-7.226749535	7.18E-11	5.73E-09	14.41673853
ENSG00000173641	HSPB7	-0.690098234	-1.613393371	8.091186097	-7.216449535	7.56E-11	6.00E-09	14.36695362
ENSG00000137824	RMDN3	-0.286266707	-1.219480515	6.927254011	-7.21454617	7.63E-11	6.03E-09	14.35775638
ENSG00000119314	PTBP3	0.286755081	1.219893397	6.778654115	7.202402917	8.10E-11	6.38E-09	14.29909849
ENSG00000183655	KLHL25	-0.381037536	-1.302278072	5.25696349	-7.198904039	8.24E-11	6.46E-09	14.28220345
ENSG00000157827	FMNL2	-0.274027049	-1.209178347	7.845748696	-7.189250241	8.65E-11	6.75E-09	14.23560277
ENSG00000095066	HOOK2	-0.47989315	-1.394640371	7.884279345	-7.185674962	8.80E-11	6.84E-09	14.21834968
ENSG00000058668	ATP2B4	-0.244688217	-1.184836686	9.879062765	-7.183814681	8.88E-11	6.88E-09	14.20937376
ENSG00000060718	COL11A1	-0.53127253	-1.445203376	4.228945237	-7.180759285	9.02E-11	6.95E-09	14.19463311
ENSG00000136247	ZDHHC4	-0.260479993	-1.197877179	6.371156295	-7.176441022	9.22E-11	7.07E-09	14.1738035
ENSG00000129250	KIF1C	-0.406433215	-1.325404952	8.592552044	-7.171070381	9.46E-11	7.23E-09	14.14790366
ENSG00000149547	EI24	-0.223651943	-1.167685651	7.361276067	-7.170370061	9.50E-11	7.23E-09	14.14452687
ENSG00000145423	SFRP2	-1.147838811	-2.215817114	6.335206673	-7.147222564	1.07E-10	8.07E-09	14.03297924
ENSG00000168461	RAB31	0.433075425	1.350108568	8.269332592	7.142852141	1.09E-10	8.22E-09	14.01193231
ENSG00000147894	C9orf72	0.416114453	1.334329022	5.874859947	7.141497379	1.10E-10	8.24E-09	14.00540901
ENSG00000064393	HIPK2	-0.269847204	-1.205680128	9.101402105	-7.139510898	1.11E-10	8.25E-09	13.9958447
ENSG00000136754	ABI1	0.187059623	1.138441077	7.398257423	7.139428275	1.11E-10	8.25E-09	13.99544692
ENSG00000129682	FGF13	-0.381268689	-1.302486744	5.227535131	-7.128895471	1.17E-10	8.66E-09	13.94475045
ENSG00000113296	THBS4	-0.95889451	-1.943819839	6.992685675	-7.121635424	1.21E-10	8.94E-09	13.90982172
ENSG00000149925	ALDOA	-0.295339966	-1.227174122	6.006795689	-7.118992835	1.23E-10	9.02E-09	13.8971111
ENSG00000152558	TMEM123	0.277346329	1.211963565	8.191482865	7.108490867	1.29E-10	9.46E-09	13.84661404
ENSG00000105953	OGDH	-0.296416186	-1.22808991	8.591366654	-7.092933829	1.39E-10	1.02E-08	13.77185902
ENSG00000154518	ATP5MC3	-0.207201552	-1.154446688	4.860325846	-7.072565608	1.54E-10	1.12E-08	13.67407344
ENSG00000124795	DEK	0.310732437	1.240337243	7.992456502	7.065981893	1.59E-10	1.15E-08	13.64248729
ENSG00000116711	PLA2G4A	-0.760832914	-1.694468614	6.2084114	-7.062309349	1.62E-10	1.17E-08	13.62487241
ENSG00000128311	TST	-0.331332998	-1.258175346	7.249275272	-7.055415838	1.68E-10	1.21E-08	13.5918175
ENSG00000004779	NDUFAB1	-0.281509138	-1.215465664	7.043792535	-7.052049523	1.71E-10	1.22E-08	13.57567999
ENSG00000113389	NPR3	-0.932520578	-1.908607674	7.905863809	-7.0436232	1.78E-10	1.27E-08	13.53529791
ENSG00000163812	ZDHHC3	-0.223740265	-1.167757139	7.813326279	-7.03896541	1.82E-10	1.29E-08	13.51298355
ENSG00000163565	IFI16	0.291354433	1.223788658	7.832442583	7.037974788	1.83E-10	1.29E-08	13.5082384
ENSG00000132840	BHMT2	-0.340534911	-1.266225988	8.299629995	-7.034631216	1.86E-10	1.31E-08	13.49222426
ENSG00000119242	CCDC92	-0.258359963	-1.1961182	7.984610269	-7.031922638	1.88E-10	1.32E-08	13.47925347
ENSG00000163485	ADORA1	-0.374092973	-1.296024483	5.451038869	-7.030887685	1.89E-10	1.32E-08	13.47429779
ENSG00000137166	FOXP4	-0.322736814	-1.250700898	6.122099709	-7.029792277	1.90E-10	1.33E-08	13.46905292
ENSG00000109919	MTCH2	-0.372384585	-1.294490686	9.196045809	-7.02765259	1.92E-10	1.33E-08	13.45880884
ENSG00000184601	C14orf180	-0.372173736	-1.294301511	6.411787744	-7.026563189	1.93E-10	1.34E-08	13.45359359
ENSG00000060656	PTPRU	-0.335842767	-1.262114472	5.672011352	-7.016730636	2.03E-10	1.40E-08	13.40653602
ENSG00000076344	RGS11	-0.450247181	-1.366274324	5.405797934	-7.008860883	2.11E-10	1.45E-08	13.36888954
ENSG00000130881	LRP3	-0.328915087	-1.25606845	6.3695699	-6.97325257	2.51E-10	1.72E-08	13.19874472
ENSG00000099864	PALM	-0.363735608	-1.286753412	8.045924508	-6.967216332	2.59E-10	1.76E-08	13.16993395
ENSG00000070756	PABPC1	0.183095911	1.135317576	10.12008626	6.958867472	2.70E-10	1.83E-08	13.1301004
ENSG00000011201	ANOS1	-0.487926833	-1.402428124	5.913442075	-6.956180429	2.73E-10	1.85E-08	13.11728394
ENSG00000107140	TESK1	-0.284336317	-1.217849888	8.174857439	-6.942647045	2.92E-10	1.97E-08	13.0527615
ENSG00000171206	TRIM8	-0.287354373	-1.220400244	8.555209681	-6.932651242	3.07E-10	2.06E-08	13.00513525
ENSG00000116127	ALMS1	0.269568503	1.205447235	6.764533537	6.915217864	3.34E-10	2.23E-08	12.92213359
ENSG00000102683	SGCG	-0.384929247	-1.305795746	6.514838017	-6.912415901	3.39E-10	2.26E-08	12.90880059
ENSG00000038219	BOD1L1	0.242900955	1.183369778	7.138422588	6.907649504	3.47E-10	2.30E-08	12.88612464
ENSG00000135976	ANKRD36	0.370449374	1.292755438	7.002013157	6.907067057	3.48E-10	2.30E-08	12.88335407
ENSG00000166548	TK2	-0.247389047	-1.187056865	6.544783968	-6.896653662	3.66E-10	2.41E-08	12.83383497
ENSG00000133083	DCLK1	0.457524629	1.373183692	7.598953848	6.888032895	3.82E-10	2.51E-08	12.79286193
ENSG00000122378	PRXL2A	-0.241527759	-1.18224395	9.399990799	-6.887278703	3.83E-10	2.51E-08	12.78927831
ENSG00000198624	CCDC69	-0.358524813	-1.282114238	8.535211275	-6.882291531	3.93E-10	2.56E-08	12.76558505
ENSG00000196616	ADH1B	0.483864927	1.398485143	10.69103199	6.87882034	3.99E-10	2.59E-08	12.74909784
ENSG00000099957	P2RX6	-0.444999138	-1.361313303	4.470687983	-6.874105176	4.09E-10	2.64E-08	12.72670721
ENSG00000156521	TYSND1	-0.305857627	-1.236153265	5.96973152	-6.86580868	4.26E-10	2.74E-08	12.68732441
ENSG00000110422	HIPK3	0.210333925	1.156955941	9.374850745	6.865528822	4.26E-10	2.74E-08	12.68599627
ENSG00000165959	CLMN	-0.318721571	-1.247224844	7.922096228	-6.859114245	4.40E-10	2.81E-08	12.6555598
ENSG00000148700	ADD3	0.214623949	1.160401406	8.220430526	6.853433292	4.52E-10	2.88E-08	12.62861345
ENSG00000131069	ACSS2	-0.321645518	-1.24975519	8.441937186	-6.847754033	4.65E-10	2.95E-08	12.60168375
ENSG00000135272	MDFIC	-0.250248895	-1.189412296	7.403322804	-6.8457889	4.69E-10	2.97E-08	12.59236757
ENSG00000070404	FSTL3	-0.569714419	-1.484229738	6.808326882	-6.841333584	4.80E-10	3.03E-08	12.57124992
ENSG00000174233	ADCY6	-0.386412268	-1.307138732	7.750787112	-6.839394966	4.84E-10	3.04E-08	12.56206276
ENSG00000148541	FAM13C	0.520056885	1.434011789	7.304394174	6.826967463	5.14E-10	3.22E-08	12.50319259
ENSG00000111912	NCOA7	0.269027928	1.204995641	7.327329843	6.82073082	5.30E-10	3.31E-08	12.47366477
ENSG00000184887	BTBD6	-0.387496436	-1.3081214	5.712354231	-6.819613142	5.33E-10	3.32E-08	12.46837416
ENSG00000154917	RAB6B	-0.298394484	-1.229775086	5.096831768	-6.816092344	5.42E-10	3.36E-08	12.45171041
ENSG00000084234	APLP2	0.273848622	1.209028809	10.43451463	6.807770667	5.65E-10	3.49E-08	12.41233773
ENSG00000101911	PRPS2	0.322095539	1.250145088	6.496729297	6.803517982	5.77E-10	3.55E-08	12.39222411
ENSG00000100568	VTI1B	-0.226983897	-1.170385578	8.876293801	-6.800223827	5.86E-10	3.60E-08	12.37664738
ENSG00000131771	PPP1R1B	-0.544552405	-1.458567755	7.266042274	-6.796295567	5.97E-10	3.66E-08	12.35807608
ENSG00000165801	ARHGEF40	-0.329106646	-1.256235241	6.920496443	-6.7949159	6.01E-10	3.67E-08	12.35155455
ENSG00000162733	DDR2	-0.255016522	-1.193349409	9.725601587	-6.794054525	6.04E-10	3.67E-08	12.34748319
ENSG00000079332	SAR1A	-0.218039115	-1.163151577	9.593729979	-6.786701266	6.26E-10	3.79E-08	12.3127357
ENSG00000145349	CAMK2D	0.258525287	1.196255275	7.475321187	6.780006518	6.47E-10	3.90E-08	12.28111288
ENSG00000132361	CLUH	-0.272453366	-1.207860101	6.672644291	-6.777577362	6.54E-10	3.92E-08	12.26964174
ENSG00000148180	GSN	0.253436451	1.192043143	10.94931117	6.777566671	6.54E-10	3.92E-08	12.26959126
ENSG00000186472	PCLO	-0.961269365	-1.947022243	5.744563076	-6.776527967	6.58E-10	3.93E-08	12.26468671
ENSG00000143819	EPHX1	-0.265263968	-1.201855931	9.634176385	-6.773574353	6.67E-10	3.98E-08	12.25074199
ENSG00000182446	NPLOC4	-0.213438014	-1.159447916	8.468373653	-6.772194897	6.72E-10	3.99E-08	12.24423007
ENSG00000092969	TGFB2	0.629900532	1.547458299	5.348384111	6.76773716	6.86E-10	4.06E-08	12.22319029
ENSG00000073331	ALPK1	0.305180417	1.235573143	6.031956206	6.767158467	6.88E-10	4.06E-08	12.22045936
ENSG00000137693	YAP1	-0.230264615	-1.173050087	8.945197404	-6.757521542	7.21E-10	4.24E-08	12.17499501
ENSG00000164120	HPGD	0.616598184	1.533255562	5.58258407	6.754209636	7.33E-10	4.30E-08	12.1593763
ENSG00000188313	PLSCR1	0.349754167	1.274343462	6.427586582	6.752484173	7.39E-10	4.31E-08	12.15124035
ENSG00000158445	KCNB1	-0.445230759	-1.361531876	6.552376158	-6.75235651	7.40E-10	4.31E-08	12.15063843
ENSG00000178826	TMEM139	-0.508566115	-1.422635545	4.257548737	-6.750646353	7.46E-10	4.33E-08	12.14257553
ENSG00000110315	RNF141	-0.268907065	-1.204894696	7.350001143	-6.743426889	7.72E-10	4.46E-08	12.10854683
ENSG00000081760	AACS	-0.476849033	-1.391700753	6.549119027	-6.743251701	7.73E-10	4.46E-08	12.10772127
ENSG00000008441	NFIX	-0.244742681	-1.184881417	8.432068602	-6.736801969	7.98E-10	4.59E-08	12.0773333
ENSG00000008294	SPAG9	0.192777149	1.14296177	8.38159606	6.735874508	8.01E-10	4.59E-08	12.07296452
ENSG00000109381	ELF2	0.258694792	1.196395834	6.93690039	6.723091906	8.52E-10	4.84E-08	12.012777
ENSG00000221968	FADS3	-0.40912101	-1.327876533	8.847820852	-6.722661306	8.54E-10	4.84E-08	12.0107503
ENSG00000164405	UQCRQ	-0.290031706	-1.222667148	6.913747572	-6.721579818	8.59E-10	4.84E-08	12.0056603
ENSG00000171596	NMUR1	-0.511987984	-1.42601384	6.759627148	-6.721364397	8.60E-10	4.84E-08	12.00464646
ENSG00000104427	ZC2HC1A	0.442667363	1.359114839	6.640614818	6.721146321	8.61E-10	4.84E-08	12.00362015
ENSG00000140199	SLC12A6	0.275728164	1.210604958	6.883300535	6.721035597	8.61E-10	4.84E-08	12.00309906
ENSG00000178741	COX5A	-0.281078559	-1.215102956	7.830387547	-6.720089921	8.65E-10	4.85E-08	11.99864867
ENSG00000184983	NDUFA6	-0.280449168	-1.214572971	6.837722448	-6.70840302	9.15E-10	5.12E-08	11.94367051
ENSG00000178301	AQP11	-0.374767851	-1.296630893	4.62608736	-6.696135346	9.71E-10	5.41E-08	11.8860019
ENSG00000189129	PLAC9	-0.577992242	-1.492770356	6.178813944	-6.678149877	1.06E-09	5.89E-08	11.80153229
ENSG00000198604	BAZ1A	0.219516261	1.164343114	7.241090239	6.673538094	1.08E-09	6.00E-08	11.77988776
ENSG00000162144	CYB561A3	-0.34897898	-1.273658918	6.610931612	-6.67213586	1.09E-09	6.02E-08	11.77330785
ENSG00000136848	DAB2IP	-0.366925628	-1.289601769	6.606120123	-6.671159882	1.10E-09	6.02E-08	11.76872846
ENSG00000186458	DEFB132	-1.467742148	-2.765886868	6.457867867	-6.671021808	1.10E-09	6.02E-08	11.76808062
ENSG00000138074	SLC5A6	-0.447736207	-1.363898427	6.61377108	-6.661396649	1.15E-09	6.29E-08	11.72293344
ENSG00000196878	LAMB3	-0.525187198	-1.439120302	6.23347318	-6.65867192	1.16E-09	6.35E-08	11.71015784
ENSG00000083223	TUT7	0.236336671	1.177997658	7.476513213	6.653064816	1.20E-09	6.51E-08	11.68387425
ENSG00000090266	NDUFB2	-0.257198832	-1.19515591	6.013400915	-6.647313879	1.23E-09	6.66E-08	11.6569259
ENSG00000148450	MSRB2	-0.263242818	-1.200173365	7.54382633	-6.647011652	1.23E-09	6.66E-08	11.65550996
ENSG00000100300	TSPO	-0.435134801	-1.352037157	6.243250925	-6.640167144	1.27E-09	6.85E-08	11.62345035
ENSG00000127914	AKAP9	0.245041098	1.185126531	7.455848798	6.639490743	1.28E-09	6.85E-08	11.62028284
ENSG00000111716	LDHB	-0.271772889	-1.207290524	10.23134727	-6.639431756	1.28E-09	6.85E-08	11.62000661
ENSG00000130173	ANGPTL8	-0.41682732	-1.334988505	4.681093427	-6.631901853	1.33E-09	7.08E-08	11.58475401
ENSG00000010932	FMO1	0.512019568	1.426045059	5.458360978	6.622185083	1.39E-09	7.38E-08	11.53928768
ENSG00000198792	TMEM184B	-0.300396577	-1.231482884	7.7397885	-6.622129262	1.39E-09	7.38E-08	11.53902656
ENSG00000136169	SETDB2	0.310091154	1.239786031	5.864570548	6.620946214	1.40E-09	7.40E-08	11.5334928
ENSG00000143158	MPC2	-0.279891144	-1.214103273	7.291692883	-6.62039765	1.40E-09	7.40E-08	11.530927
ENSG00000147676	MAL2	-1.010834486	-2.015076326	7.569156304	-6.612444983	1.46E-09	7.66E-08	11.49373998
ENSG00000138594	TMOD3	0.281103262	1.215123762	8.075659252	6.611884547	1.46E-09	7.66E-08	11.49112006
ENSG00000102531	FNDC3A	0.180361159	1.133167523	7.616188122	6.603049872	1.52E-09	7.97E-08	11.44983202
ENSG00000162924	REL	0.271510411	1.207070894	6.821668904	6.602069841	1.53E-09	7.99E-08	11.44525336
ENSG00000181690	PLAG1	0.498441568	1.412686722	3.435526738	6.600138861	1.54E-09	8.04E-08	11.43623273
ENSG00000145362	ANK2	0.342265934	1.267746186	6.497919803	6.597702203	1.56E-09	8.11E-08	11.42485139
ENSG00000172301	COPRS	-0.285819454	-1.21910252	6.137754569	-6.595156392	1.58E-09	8.19E-08	11.41296209
ENSG00000024422	EHD2	-0.240391182	-1.181312927	10.17899904	-6.593933431	1.59E-09	8.21E-08	11.40725137
ENSG00000198189	HSD17B11	0.352915055	1.27713856	8.649528617	6.588470667	1.63E-09	8.41E-08	11.38174795
ENSG00000172927	MYEOV	-0.684782305	-1.607459407	5.336487614	-6.586003788	1.65E-09	8.48E-08	11.37023399
ENSG00000114054	PCCB	-0.234930267	-1.176849853	6.880225426	-6.582172125	1.68E-09	8.62E-08	11.35235362
ENSG00000075223	SEMA3C	-0.435044201	-1.351952254	9.120638583	-6.58142012	1.69E-09	8.62E-08	11.34884492
ENSG00000187678	SPRY4	-0.406760976	-1.3257061	6.628772409	-6.57291748	1.76E-09	8.96E-08	11.30918508
ENSG00000135999	EPC2	0.21352824	1.15952043	6.761335313	6.56309325	1.85E-09	9.35E-08	11.26338772
ENSG00000250479	CHCHD10	-0.325328535	-1.252949732	7.239730542	-6.562731132	1.85E-09	9.35E-08	11.2617002
ENSG00000122971	ACADS	-0.290399119	-1.222978565	5.956478559	-6.561006061	1.86E-09	9.38E-08	11.25366166
ENSG00000131055	COX4I2	-0.30921232	-1.239031031	5.490196361	-6.560981944	1.86E-09	9.38E-08	11.25354928
ENSG00000166974	MAPRE2	0.321902426	1.24997776	7.979874329	6.559339479	1.88E-09	9.43E-08	11.24589651
ENSG00000158163	DZIP1L	-0.339466871	-1.265288936	5.663698645	-6.557665397	1.89E-09	9.48E-08	11.23809726
ENSG00000137145	DENND4C	0.241252918	1.182018747	8.164516533	6.553662648	1.93E-09	9.64E-08	11.21945258
ENSG00000188338	SLC38A3	-0.71921193	-1.64628251	4.189578576	-6.553002499	1.94E-09	9.64E-08	11.21637809
ENSG00000134817	APLNR	-0.559180018	-1.473431527	7.045304916	-6.547999706	1.98E-09	9.85E-08	11.19308303
ENSG00000125772	GPCPD1	0.359576234	1.283048969	7.172277211	6.544608835	2.02E-09	9.98E-08	11.17729803
ENSG00000166816	LDHD	-0.353017947	-1.277229647	5.834756023	-6.541682663	2.05E-09	1.01E-07	11.16367907
ENSG00000086289	EPDR1	-0.346003916	-1.271035139	6.894738019	-6.53926574	2.07E-09	1.02E-07	11.1524322
ENSG00000157500	APPL1	0.157031219	1.114990346	7.608095005	6.52998996	2.16E-09	1.06E-07	11.1092849
ENSG00000118482	PHF3	0.220675709	1.165279235	8.392773201	6.527430688	2.19E-09	1.07E-07	11.09738477
ENSG00000160075	SSU72	-0.19767818	-1.146851169	7.253892524	-6.527202205	2.19E-09	1.07E-07	11.09632246
ENSG00000033030	ZCCHC8	0.241427475	1.182161773	6.391505019	6.520778366	2.26E-09	1.10E-07	11.06646206
ENSG00000134698	AGO4	0.205181171	1.152831108	7.438293997	6.520418988	2.27E-09	1.10E-07	11.06479191
ENSG00000069667	RORA	0.287808554	1.220784503	6.123210091	6.52033318	2.27E-09	1.10E-07	11.06439314
ENSG00000123636	BAZ2B	0.226086313	1.169657639	8.02523162	6.519222214	2.28E-09	1.10E-07	11.05923038
ENSG00000057019	DCBLD2	-0.258147155	-1.195941777	7.264001501	-6.514464316	2.33E-09	1.12E-07	11.03712427
ENSG00000166012	TAF1D	0.300346392	1.231440047	6.738069691	6.51344909	2.34E-09	1.13E-07	11.03240823
ENSG00000148513	ANKRD30A	-0.742496206	-1.673068142	3.834291783	-6.510812266	2.37E-09	1.14E-07	11.02016083
ENSG00000064309	CDON	0.356802998	1.280584984	7.71765066	6.50705635	2.41E-09	1.15E-07	11.00271922
ENSG00000107290	SETX	0.168246832	1.12369214	8.212153895	6.497097139	2.53E-09	1.21E-07	10.95649188
ENSG00000100784	RPS6KA5	0.440625957	1.357193059	4.432492179	6.486904702	2.66E-09	1.26E-07	10.9092136
ENSG00000143416	SELENBP1	-0.316280549	-1.245116339	9.00150193	-6.485624698	2.68E-09	1.27E-07	10.90327849
ENSG00000111731	C2CD5	0.253084323	1.191752228	7.140219994	6.484708393	2.69E-09	1.27E-07	10.89903008
ENSG00000078967	UBE2D4	-0.23761448	-1.179041484	7.600795832	-6.479186225	2.76E-09	1.30E-07	10.87343231
ENSG00000196912	ANKRD36B	0.390541672	1.310885495	7.699416053	6.475114822	2.81E-09	1.32E-07	10.85456555
ENSG00000197296	FITM2	-0.31556854	-1.244501992	6.126545304	-6.47219585	2.85E-09	1.34E-07	10.84104229
ENSG00000145901	TNIP1	-0.374927198	-1.296774114	8.101342122	-6.47052976	2.88E-09	1.35E-07	10.83332467
ENSG00000197142	ACSL5	0.241451741	1.182181658	7.105084268	6.462515576	2.99E-09	1.39E-07	10.79621366
ENSG00000173660	UQCRH	-0.38020428	-1.301526133	5.566471647	-6.462204492	2.99E-09	1.39E-07	10.79477354
ENSG00000171988	JMJD1C	0.207721497	1.154862824	8.046380494	6.461294624	3.01E-09	1.40E-07	10.79056159
ENSG00000122406	RPL5	0.200634911	1.149203993	11.03988718	6.447988876	3.20E-09	1.48E-07	10.72899649
ENSG00000170417	TMEM182	-0.571375503	-1.485939629	5.068646467	-6.423323942	3.60E-09	1.66E-07	10.61502005
ENSG00000118515	SGK1	0.502049292	1.416223825	5.561288127	6.419648407	3.67E-09	1.69E-07	10.59805188
ENSG00000173175	ADCY5	-0.320055892	-1.248378912	6.457594805	-6.418991266	3.68E-09	1.69E-07	10.59501863
ENSG00000175756	AURKAIP1	-0.271156722	-1.206775006	6.789645034	-6.414015761	3.77E-09	1.73E-07	10.57205699
ENSG00000107249	GLIS3	0.294740313	1.226664156	4.646677517	6.412737219	3.79E-09	1.73E-07	10.56615787
ENSG00000149131	SERPING1	0.261258351	1.198523628	10.25590975	6.41203244	3.80E-09	1.73E-07	10.56290628
ENSG00000100523	DDHD1	0.197586731	1.146778475	6.903409772	6.407587385	3.88E-09	1.77E-07	10.5424021
ENSG00000131730	CKMT2	-0.602362626	-1.518200809	5.159682015	-6.407123978	3.89E-09	1.77E-07	10.54026485
ENSG00000076685	NT5C2	0.234169235	1.176229219	7.679398974	6.404935735	3.93E-09	1.78E-07	10.53017354
ENSG00000148411	NACC2	-0.255748135	-1.193954729	6.187126721	-6.402342172	3.98E-09	1.80E-07	10.51821503
ENSG00000005483	KMT2E	0.174946329	1.128922406	9.20062293	6.401145026	4.00E-09	1.80E-07	10.51269591
ENSG00000115325	DOK1	-0.295079775	-1.226952821	5.989430702	-6.400780187	4.01E-09	1.80E-07	10.511014
ENSG00000186594	MIR22HG	-0.32455633	-1.252279268	6.929286207	-6.394236906	4.14E-09	1.86E-07	10.48085678
ENSG00000114019	AMOTL2	-0.327613417	-1.254935675	7.465023439	-6.393261484	4.16E-09	1.86E-07	10.47636235
ENSG00000110717	NDUFS8	-0.289692329	-1.222379564	7.255850785	-6.389143454	4.24E-09	1.89E-07	10.45739113
ENSG00000137267	TUBB2A	-0.408205223	-1.327033898	6.763298329	-6.387283086	4.28E-09	1.90E-07	10.44882245
ENSG00000156709	AIFM1	-0.216922085	-1.162251337	6.736066461	-6.381855005	4.39E-09	1.95E-07	10.42382756
ENSG00000006757	PNPLA4	-0.396522097	-1.316330806	6.494511673	-6.380930595	4.41E-09	1.95E-07	10.41957184
ENSG00000196776	CD47	0.255561626	1.193800387	7.747695598	6.380054623	4.43E-09	1.96E-07	10.41553937
ENSG00000187288	CIDEC	-0.322025867	-1.250084716	10.20180386	-6.377686644	4.48E-09	1.97E-07	10.40463979
ENSG00000137133	HINT2	-0.282794491	-1.216549051	6.474620655	-6.375417654	4.52E-09	1.99E-07	10.39419754
ENSG00000166165	CKB	-0.426395097	-1.343871408	5.957595868	-6.36712832	4.71E-09	2.06E-07	10.35606284
ENSG00000166128	RAB8B	0.201596826	1.149970479	7.392199263	6.36410574	4.77E-09	2.09E-07	10.34216312
ENSG00000072506	HSD17B10	-0.275553172	-1.210458126	6.580959188	-6.363625159	4.78E-09	2.09E-07	10.33995338
ENSG00000004142	POLDIP2	-0.265490126	-1.20204435	7.569927848	-6.36247695	4.81E-09	2.09E-07	10.33467415
ENSG00000070193	FGF10	0.710632392	1.636521314	7.356813758	6.36227809	4.82E-09	2.09E-07	10.33375987
ENSG00000182054	IDH2	-0.338855875	-1.264753188	6.874486419	-6.361588678	4.83E-09	2.09E-07	10.33059034
ENSG00000133216	EPHB2	-0.376893346	-1.298542602	5.563915606	-6.357131488	4.93E-09	2.13E-07	10.31010242
ENSG00000159884	CCDC107	-0.341959076	-1.267476568	6.886243958	-6.351996698	5.06E-09	2.18E-07	10.28650784
ENSG00000155096	AZIN1	0.302460785	1.233246152	8.41734554	6.350484559	5.09E-09	2.19E-07	10.27956113
ENSG00000127951	FGL2	0.382760527	1.303834293	8.042281916	6.349452023	5.12E-09	2.20E-07	10.27481812
ENSG00000104823	ECH1	-0.29765355	-1.229143664	10.513582	-6.348212077	5.15E-09	2.20E-07	10.26912283
ENSG00000144048	DUSP11	0.241974085	1.182609757	7.558994736	6.345833648	5.21E-09	2.22E-07	10.25819968
ENSG00000115459	ELMOD3	-0.265039844	-1.201669237	6.7807876	-6.344598196	5.24E-09	2.23E-07	10.25252648
ENSG00000157933	SKI	-0.329671676	-1.25672734	8.121685589	-6.338888384	5.38E-09	2.29E-07	10.22631349
ENSG00000112293	GPLD1	-0.64978477	-1.568934116	6.232320856	-6.337403471	5.42E-09	2.30E-07	10.21949819
ENSG00000088682	COQ9	-0.311865956	-1.241312153	7.172778481	-6.335938407	5.46E-09	2.31E-07	10.2127747
ENSG00000184811	TRARG1	-0.355106154	-1.279079693	8.444177979	-6.335100628	5.48E-09	2.31E-07	10.20893027
ENSG00000197442	MAP3K5	0.365494748	1.288323363	7.086974506	6.331121312	5.58E-09	2.35E-07	10.19067299
ENSG00000115368	WDR75	0.210287811	1.156918961	7.254463907	6.330238944	5.61E-09	2.36E-07	10.18662534
ENSG00000115594	IL1R1	0.295456792	1.2272735	8.428519747	6.324259671	5.77E-09	2.42E-07	10.15920365
ENSG00000091436	MAP3K20	-0.280304949	-1.214451561	8.220674629	-6.30936037	6.19E-09	2.59E-07	10.09092475
ENSG00000159387	IRX6	-0.440843282	-1.357397519	6.652467711	-6.307483784	6.24E-09	2.61E-07	10.08233012
ENSG00000182326	C1S	0.308209848	1.238170376	10.04149877	6.306578531	6.27E-09	2.61E-07	10.07818455
ENSG00000114698	PLSCR4	0.320492127	1.248756447	8.045225544	6.306211706	6.28E-09	2.61E-07	10.07650476
ENSG00000078674	PCM1	0.208752956	1.155688792	8.624740399	6.303692221	6.36E-09	2.63E-07	10.0649686
ENSG00000105379	ETFB	-0.363437452	-1.286487512	7.906574494	-6.296311031	6.58E-09	2.72E-07	10.03118387
ENSG00000129038	LOXL1	-0.293207	-1.225361136	6.253479189	-6.295104723	6.62E-09	2.73E-07	10.02566415
ENSG00000113555	PCDH12	-0.326177043	-1.253686859	6.116929518	-6.292387871	6.70E-09	2.76E-07	10.01323438
ENSG00000256087	ZNF432	0.346950096	1.271869011	5.533722642	6.290374144	6.77E-09	2.78E-07	10.00402303
ENSG00000147231	RADX	0.324454756	1.252191104	3.659505243	6.285326076	6.93E-09	2.84E-07	9.980937705
ENSG00000145246	ATP10D	0.24123627	1.182005108	6.441795714	6.276006007	7.24E-09	2.96E-07	9.938338401
ENSG00000114450	GNB4	0.263113225	1.200065562	6.354073535	6.271139062	7.41E-09	3.02E-07	9.916104558
ENSG00000197375	SLC22A5	-0.452562282	-1.368468553	5.263443391	-6.27008055	7.45E-09	3.03E-07	9.911269968
ENSG00000007520	TSR3	-0.264234718	-1.200998807	6.813783782	-6.259052398	7.85E-09	3.19E-07	9.860922959
ENSG00000150433	TMEM218	-0.23916345	-1.180308059	7.202456152	-6.257751413	7.89E-09	3.20E-07	9.854986243
ENSG00000151164	RAD9B	0.362268735	1.285445759	2.754913662	6.254228586	8.03E-09	3.25E-07	9.838913579
ENSG00000122862	SRGN	0.432693779	1.349751461	8.942577193	6.253300885	8.06E-09	3.25E-07	9.834681701
ENSG00000211445	GPX3	0.442429773	1.358891032	10.15522389	6.250302998	8.18E-09	3.29E-07	9.821008274
ENSG00000174748	RPL15	0.246781937	1.186557436	9.809284056	6.248872191	8.23E-09	3.31E-07	9.814483397
ENSG00000170906	NDUFA3	-0.225772508	-1.169403252	8.97184286	-6.24303222	8.46E-09	3.39E-07	9.787858698
ENSG00000155903	RASA2	0.357772233	1.281445598	6.212987394	6.24146116	8.52E-09	3.41E-07	9.780698131
ENSG00000115271	GCA	0.454132865	1.36995914	6.209819131	6.237770545	8.67E-09	3.46E-07	9.763880357
ENSG00000143384	MCL1	0.30040939	1.231493822	8.8402417	6.233152427	8.86E-09	3.53E-07	9.74284255
ENSG00000145687	SSBP2	0.233908935	1.176017016	8.354652253	6.228093123	9.08E-09	3.61E-07	9.719803235
ENSG00000158290	CUL4B	0.202980156	1.151073658	7.368871642	6.225929908	9.17E-09	3.63E-07	9.709954933
ENSG00000089693	MLF2	-0.203235908	-1.151277732	8.34313713	-6.219361332	9.46E-09	3.74E-07	9.680060453
ENSG00000095564	BTAF1	0.284774017	1.218219427	7.479186866	6.218807374	9.48E-09	3.74E-07	9.677539986
ENSG00000181381	DDX60L	0.410507723	1.329153496	7.001787591	6.214708693	9.67E-09	3.81E-07	9.658894568
ENSG00000075234	TTC38	-0.382118595	-1.303254278	6.483011551	-6.214315237	9.68E-09	3.81E-07	9.657104988
ENSG00000164327	RICTOR	0.253193854	1.191842711	7.112042675	6.212745618	9.76E-09	3.83E-07	9.649966327
ENSG00000126267	COX6B1	-0.282820453	-1.216570944	8.271165944	-6.212028967	9.79E-09	3.83E-07	9.646707261
ENSG00000080573	COL5A3	-0.342529061	-1.267977426	5.69892451	-6.206440762	1.00E-08	3.92E-07	9.621300189
ENSG00000130876	SLC7A10	-0.774662671	-1.710789991	7.122309732	-6.203546504	1.02E-08	3.97E-07	9.608145497
ENSG00000146350	TBC1D32	0.377024206	1.298660392	4.774692135	6.203126537	1.02E-08	3.97E-07	9.606236944
ENSG00000106686	SPATA6L	0.317557425	1.246218834	4.35688	6.198258183	1.04E-08	4.05E-07	9.584116978
ENSG00000171914	TLN2	-0.272554594	-1.207944855	8.062280679	-6.196015521	1.06E-08	4.08E-07	9.573929912
ENSG00000198648	STK39	-0.238673993	-1.179907688	7.793997599	-6.19324975	1.07E-08	4.13E-07	9.561369052
ENSG00000188906	LRRK2	0.446050442	1.362305665	6.271816026	6.189285364	1.09E-08	4.20E-07	9.543369237
ENSG00000181163	NPM1	0.222166078	1.166483643	4.89055119	6.187634071	1.10E-08	4.22E-07	9.535873339
ENSG00000173511	VEGFB	-0.336526969	-1.262713176	8.673480378	-6.186392571	1.10E-08	4.24E-07	9.530238278
ENSG00000168209	DDIT4	-0.441909348	-1.358400926	7.596881981	-6.184480157	1.11E-08	4.27E-07	9.521559041
ENSG00000068323	TFE3	-0.316875966	-1.24563032	7.603803063	-6.179796706	1.14E-08	4.35E-07	9.500309158
ENSG00000115461	IGFBP5	0.387884751	1.30847354	10.31544392	6.176858138	1.15E-08	4.40E-07	9.486980083
ENSG00000105281	SLC1A5	-0.255237476	-1.193532189	7.336233243	-6.176398647	1.16E-08	4.40E-07	9.484896145
ENSG00000102699	PARP4	0.181893209	1.134371514	9.075922416	6.175399735	1.16E-08	4.41E-07	9.480366009
ENSG00000143367	TUFT1	-0.462601916	-1.378024861	5.074647319	-6.171098003	1.19E-08	4.50E-07	9.460861321
ENSG00000164976	MYORG	-0.372846215	-1.29490496	5.599723612	-6.166417849	1.21E-08	4.59E-07	9.439648107
ENSG00000140092	FBLN5	-0.287959852	-1.220912536	8.954515185	-6.16434294	1.22E-08	4.62E-07	9.430245831
ENSG00000107372	ZFAND5	0.346933185	1.271854102	8.301302138	6.163520322	1.23E-08	4.63E-07	9.426518625
ENSG00000163932	PRKCD	-0.37981944	-1.301178996	8.378827894	-6.1610171	1.24E-08	4.67E-07	9.415178197
ENSG00000113578	FGF1	-0.451292712	-1.367264832	5.234373453	-6.159443817	1.25E-08	4.70E-07	9.40805182
ENSG00000116285	ERRFI1	0.380978726	1.302224987	8.249359037	6.156499398	1.27E-08	4.75E-07	9.394717039
ENSG00000143514	TP53BP2	0.180891668	1.133584289	6.35226042	6.149755561	1.31E-08	4.90E-07	9.364186726
ENSG00000055732	MCOLN3	0.537416415	1.451371066	6.703047151	6.140800163	1.37E-08	5.09E-07	9.323668962
ENSG00000049540	ELN	-0.357060211	-1.280813315	6.419711938	-6.132059799	1.42E-08	5.30E-07	9.284151238
ENSG00000113790	EHHADH	-0.339340626	-1.265178221	6.599253434	-6.130575591	1.43E-08	5.32E-07	9.27744337
ENSG00000121774	KHDRBS1	0.144671358	1.105478799	7.408770092	6.129335531	1.44E-08	5.34E-07	9.27183952
ENSG00000140575	IQGAP1	0.174453164	1.128536566	9.534709061	6.119624499	1.51E-08	5.57E-07	9.227973999
ENSG00000112667	DNPH1	-0.30914636	-1.238974384	6.181339618	-6.119514318	1.51E-08	5.57E-07	9.22747649
ENSG00000063241	ISOC2	-0.323284541	-1.251175824	5.542812998	-6.118681211	1.52E-08	5.58E-07	9.223714862
ENSG00000127124	HIVEP3	-0.33008156	-1.257084439	5.396612098	-6.115445053	1.54E-08	5.65E-07	9.209105353
ENSG00000094963	FMO2	0.451744659	1.367693216	9.09969855	6.114450424	1.55E-08	5.67E-07	9.204615883
ENSG00000083720	OXCT1	-0.305584811	-1.235919528	7.804491039	-6.11324571	1.55E-08	5.69E-07	9.199178621
ENSG00000161281	COX7A1	-0.379374439	-1.300777708	6.040426624	-6.111672435	1.57E-08	5.72E-07	9.192078699
ENSG00000165948	IFI27L1	-0.241356422	-1.182103553	6.311087712	-6.107624543	1.60E-08	5.82E-07	9.173815283
ENSG00000147416	ATP6V1B2	0.344404198	1.269626546	8.383056825	6.106229689	1.61E-08	5.84E-07	9.167523284
ENSG00000136367	ZFHX2	-0.24466532	-1.184817882	4.285797573	-6.105550125	1.61E-08	5.85E-07	9.164458111
ENSG00000152520	PAN3	0.200456125	1.149061587	8.143001536	6.103088056	1.63E-08	5.90E-07	9.153354324
ENSG00000120690	ELF1	0.20306496	1.151141323	8.927186943	6.100167927	1.65E-08	5.97E-07	9.140187511
ENSG00000133874	RNF122	0.335834843	1.26210754	5.104299041	6.095985051	1.68E-08	6.08E-07	9.121332278
ENSG00000140848	CPNE2	-0.202202806	-1.150453607	8.502681015	-6.089858526	1.73E-08	6.24E-07	9.093726884
ENSG00000073578	SDHA	-0.245365853	-1.185393337	8.667899268	-6.084548071	1.78E-08	6.39E-07	9.069809451
ENSG00000198734	F5	0.679087492	1.601126719	3.778742002	6.083773602	1.78E-08	6.40E-07	9.066322212
ENSG00000132376	INPP5K	-0.248003536	-1.187562577	7.003113285	-6.082675102	1.79E-08	6.42E-07	9.061376308
ENSG00000184009	ACTG1	0.20516161	1.152815478	11.4253621	6.074726083	1.86E-08	6.65E-07	9.025599415
ENSG00000166123	GPT2	-0.36928751	-1.291714746	6.681397596	-6.07357615	1.87E-08	6.67E-07	9.020425684
ENSG00000119318	RAD23B	-0.180363577	-1.133169422	7.729148142	-6.067303197	1.93E-08	6.85E-07	8.992211031
ENSG00000153922	CHD1	0.269996904	1.20580524	7.137295945	6.066780875	1.93E-08	6.86E-07	8.989862355
ENSG00000123080	CDKN2C	-0.363345913	-1.286405886	4.952841966	-6.066026012	1.94E-08	6.87E-07	8.986468211
ENSG00000123104	ITPR2	-0.35013388	-1.27467891	7.302772962	-6.060221503	1.99E-08	7.04E-07	8.960375829
ENSG00000116288	PARK7	-0.205699454	-1.153245333	8.523898994	-6.05499812	2.04E-08	7.20E-07	8.936906117
ENSG00000151729	SLC25A4	-0.237513413	-1.17895889	6.818652673	-6.054088703	2.05E-08	7.22E-07	8.932820929
ENSG00000164125	GASK1B	-0.354715708	-1.278733574	8.499306066	-6.052875525	2.06E-08	7.23E-07	8.927371689
ENSG00000105612	DNASE2	-0.267061167	-1.203354045	7.087513692	-6.05268607	2.06E-08	7.23E-07	8.926520758
ENSG00000139163	ETNK1	0.31327876	1.242528342	6.526760053	6.050379511	2.08E-08	7.30E-07	8.916161991
ENSG00000150907	FOXO1	-0.194061668	-1.143979871	7.248510668	-6.046900648	2.12E-08	7.40E-07	8.900542052
ENSG00000142655	PEX14	-0.230591223	-1.173315681	6.427721948	-6.045150023	2.13E-08	7.45E-07	8.892683483
ENSG00000139597	N4BP2L1	0.296845394	1.228455326	5.829136952	6.04425133	2.14E-08	7.47E-07	8.888649673
ENSG00000092295	TGM1	-0.370909334	-1.29316766	3.936720512	-6.043559728	2.15E-08	7.47E-07	8.885545598
ENSG00000105357	MYH14	-0.246908281	-1.186661354	5.756197107	-6.042265765	2.16E-08	7.51E-07	8.879738451
ENSG00000108561	C1QBP	-0.184206797	-1.136192115	6.970539368	-6.038198201	2.20E-08	7.62E-07	8.861487678
ENSG00000107551	RASSF4	-0.377898509	-1.299447645	6.579795066	-6.038045969	2.21E-08	7.62E-07	8.860804745
ENSG00000153317	ASAP1	0.199960562	1.148666954	8.401403772	6.032191438	2.27E-08	7.82E-07	8.834546918
ENSG00000145725	PPIP5K2	0.279847951	1.214066925	7.237802743	6.031539203	2.27E-08	7.83E-07	8.831622385
ENSG00000263426	RN7SL471P	-0.694855501	-1.618722295	5.799331072	-6.023959981	2.35E-08	8.09E-07	8.797649607
ENSG00000137106	GRHPR	-0.231672575	-1.174195453	6.912352692	-6.021289835	2.38E-08	8.18E-07	8.785686053
ENSG00000161714	PLCD3	-0.302794922	-1.233531812	6.225046749	-6.019748975	2.40E-08	8.22E-07	8.778783441
ENSG00000123595	RAB9A	-0.308486294	-1.238407654	6.535033234	-6.016478645	2.44E-08	8.33E-07	8.764136172
ENSG00000131389	SLC6A6	0.577362837	1.492119246	7.811707426	6.015925539	2.44E-08	8.34E-07	8.76165929
ENSG00000166801	FAM111A	0.253935026	1.192455167	7.038473691	6.014739526	2.46E-08	8.36E-07	8.756348545
ENSG00000130150	MOSPD2	0.343945327	1.269222786	6.380283003	6.014476761	2.46E-08	8.36E-07	8.755171998
ENSG00000095321	CRAT	-0.256312249	-1.194421673	7.475959527	-6.011758583	2.49E-08	8.45E-07	8.743002708
ENSG00000123505	AMD1	0.299206266	1.230467255	6.125094114	6.0061884	2.56E-08	8.66E-07	8.718073454
ENSG00000058056	USP13	0.248676635	1.188116771	6.91068071	6.003065375	2.59E-08	8.76E-07	8.704101404
ENSG00000158104	HPD	-0.462593252	-1.378016585	3.968332759	-6.002610911	2.60E-08	8.76E-07	8.702068485
ENSG00000101883	RHOXF1	-0.334112102	-1.26060134	3.960283137	-6.002192047	2.60E-08	8.76E-07	8.700194881
ENSG00000265972	TXNIP	0.252879492	1.191583038	12.05835861	6.00206182	2.61E-08	8.76E-07	8.699612379
ENSG00000109016	DHRS7B	-0.279873282	-1.214088241	6.975503745	-5.997232412	2.66E-08	8.92E-07	8.678015027
ENSG00000168214	RBPJ	0.168172978	1.123634618	8.508289646	5.997165679	2.67E-08	8.92E-07	8.677716652
ENSG00000065613	SLK	0.177334473	1.130792698	8.233442118	5.994161439	2.70E-08	9.02E-07	8.664285957
ENSG00000136205	TNS3	-0.307576854	-1.237627238	7.532672673	-5.993878109	2.71E-08	9.02E-07	8.663019477
ENSG00000172771	EFCAB12	-0.308256718	-1.238210602	3.480970064	-5.9935907	2.71E-08	9.02E-07	8.661734795
ENSG00000136536	Mar-07	0.265491381	1.202045396	9.104508176	5.988449479	2.78E-08	9.20E-07	8.638759373
ENSG00000137821	LRRC49	0.375359184	1.297162465	5.06462065	5.988339047	2.78E-08	9.20E-07	8.638265974
ENSG00000196182	STK40	-0.244312321	-1.184528016	7.166245929	-5.988111601	2.78E-08	9.20E-07	8.637249783
ENSG00000154274	C4orf19	-0.465062671	-1.380377316	4.792800584	-5.984333254	2.83E-08	9.35E-07	8.620371564
ENSG00000085563	ABCB1	0.497347659	1.411615972	4.654837457	5.981750982	2.86E-08	9.44E-07	8.608839364
ENSG00000173581	CCDC106	-0.229104857	-1.172107471	5.239629042	-5.977226604	2.92E-08	9.63E-07	8.588639849
ENSG00000136717	BIN1	-0.258984679	-1.196636255	7.023385524	-5.974587756	2.96E-08	9.73E-07	8.576861974
ENSG00000189184	PCDH18	0.389368906	1.30982031	9.286241896	5.973917416	2.97E-08	9.74E-07	8.57387048
ENSG00000154310	TNIK	0.377059516	1.298692177	4.871589009	5.964487549	3.10E-08	1.02E-06	8.53180601
ENSG00000184305	CCSER1	0.382836842	1.303903265	5.302643603	5.962913148	3.12E-08	1.02E-06	8.524786196
ENSG00000118495	PLAGL1	0.309587075	1.239352924	7.727651912	5.960319813	3.16E-08	1.03E-06	8.513225258
ENSG00000140968	IRF8	-0.533548343	-1.447484945	7.158554652	-5.956294885	3.22E-08	1.05E-06	8.495287337
ENSG00000174839	DENND6A	0.266847877	1.203176152	7.676971804	5.950613699	3.30E-08	1.07E-06	8.469978278
ENSG00000163960	UBXN7	0.164091118	1.120459978	7.378397842	5.950156678	3.31E-08	1.07E-06	8.467942826
ENSG00000121900	TMEM54	-0.362173282	-1.285360713	6.088594113	-5.947348352	3.35E-08	1.09E-06	8.455436988
ENSG00000160972	PPP1R16A	-0.254700942	-1.1930884	5.434048815	-5.946964584	3.36E-08	1.09E-06	8.453728252
ENSG00000115421	PAPOLG	0.254010143	1.192517257	6.535863933	5.945874962	3.38E-08	1.09E-06	8.448876975
ENSG00000165288	BRWD3	0.20564073	1.153198392	6.726958823	5.942632847	3.43E-08	1.10E-06	8.434444894
ENSG00000116096	SPR	-0.307589053	-1.237637704	5.885835038	-5.941671886	3.44E-08	1.11E-06	8.430167993
ENSG00000229644	NAMPTP1	0.440940852	1.357489324	7.863028588	5.938279353	3.50E-08	1.12E-06	8.415071791
ENSG00000056998	GYG2	-0.53146537	-1.445396564	9.220788492	-5.936738394	3.52E-08	1.13E-06	8.408216209
ENSG00000151491	EPS8	0.193582297	1.143599819	9.215427009	5.936653633	3.52E-08	1.13E-06	8.407839145
ENSG00000102802	MEDAG	0.488049809	1.402547673	6.528545109	5.933667951	3.57E-08	1.14E-06	8.39455877
ENSG00000101972	STAG2	0.203095057	1.151165337	8.012156741	5.933405625	3.58E-08	1.14E-06	8.393392098
ENSG00000196504	PRPF40A	0.190706784	1.141322719	7.971950504	5.931055094	3.62E-08	1.15E-06	8.382939488
ENSG00000013441	CLK1	0.313053894	1.24233469	8.707869396	5.930425945	3.63E-08	1.15E-06	8.380142068
ENSG00000147883	CDKN2B	-0.389617643	-1.310046157	7.419717058	-5.929218596	3.65E-08	1.16E-06	8.374774185
ENSG00000172809	RPL38	0.147211322	1.107426786	11.15413548	5.927537904	3.67E-08	1.16E-06	8.367302731
ENSG00000183463	URAD	-0.832758409	-1.781087518	3.709286217	-5.925027885	3.72E-08	1.18E-06	8.356146523
ENSG00000140455	USP3	0.175908026	1.129675194	7.52935104	5.924459805	3.73E-08	1.18E-06	8.353621925
ENSG00000176720	BOK	-0.391957117	-1.312172251	7.426648235	-5.924150187	3.73E-08	1.18E-06	8.352246007
ENSG00000044446	PHKA2	-0.204468022	-1.152261384	6.560312638	-5.921568994	3.78E-08	1.19E-06	8.340776797
ENSG00000112146	FBXO9	-0.188978128	-1.13995599	7.350103265	-5.921557831	3.78E-08	1.19E-06	8.340727198
ENSG00000151929	BAG3	-0.284369434	-1.217877843	6.617599225	-5.920696855	3.79E-08	1.19E-06	8.336902122
ENSG00000100504	PYGL	-0.313485772	-1.242706645	9.886632582	-5.920376607	3.80E-08	1.19E-06	8.335479424
ENSG00000168016	TRANK1	0.343793229	1.269088983	5.886670704	5.920228013	3.80E-08	1.19E-06	8.334819307
ENSG00000162174	ASRGL1	0.39472552	1.314692609	5.479227037	5.918485331	3.83E-08	1.19E-06	8.327078226
ENSG00000169299	PGM2	0.277135256	1.211786263	6.47192068	5.914658518	3.90E-08	1.21E-06	8.310083366
ENSG00000167701	GPT	-0.321048054	-1.249237735	5.545703265	-5.914185007	3.91E-08	1.21E-06	8.307980894
ENSG00000128283	CDC42EP1	-0.272095254	-1.207560318	6.361804677	-5.913433861	3.92E-08	1.22E-06	8.304645845
ENSG00000090104	RGS1	0.812531931	1.756291032	4.275262604	5.906642019	4.05E-08	1.25E-06	8.274500148
ENSG00000075651	PLD1	0.297351864	1.228886662	5.43268971	5.906065158	4.06E-08	1.25E-06	8.271940549
ENSG00000007080	CCDC124	-0.285272037	-1.218640031	6.59972427	-5.902989936	4.11E-08	1.27E-06	8.25829757
ENSG00000159167	STC1	-0.439454302	-1.356091291	4.387310474	-5.901371187	4.14E-08	1.28E-06	8.251117567
ENSG00000179295	PTPN11	-0.263728971	-1.200577862	8.869557149	-5.900576708	4.16E-08	1.28E-06	8.247593999
ENSG00000053371	AKR7A2	-0.294325566	-1.226311564	7.091138436	-5.898567185	4.20E-08	1.29E-06	8.238682704
ENSG00000181856	SLC2A4	-0.448802737	-1.364907078	6.221590703	-5.89766355	4.22E-08	1.29E-06	8.234676004
ENSG00000146247	PHIP	0.194401494	1.144249367	7.525213169	5.896998066	4.23E-08	1.29E-06	8.231725466
ENSG00000174799	CEP135	0.387452328	1.308081407	5.516829381	5.893207405	4.30E-08	1.31E-06	8.214922116
ENSG00000175471	MCTP1	0.326305345	1.253798358	7.758016969	5.892726503	4.31E-08	1.32E-06	8.212790752
ENSG00000167792	NDUFV1	-0.242412242	-1.182968979	7.468412331	-5.891604928	4.33E-08	1.32E-06	8.207820264
ENSG00000186716	BCR	-0.263941444	-1.200754691	7.449059893	-5.891446055	4.34E-08	1.32E-06	8.207116223
ENSG00000160685	ZBTB7B	-0.234155203	-1.176217779	6.248877519	-5.891424754	4.34E-08	1.32E-06	8.207021829
ENSG00000168646	AXIN2	-0.326781577	-1.254212304	5.837526161	-5.889116095	4.38E-08	1.33E-06	8.196792206
ENSG00000188153	COL4A5	0.282235363	1.216077659	4.029873738	5.889083625	4.38E-08	1.33E-06	8.196648348
ENSG00000109944	JHY	-0.281361273	-1.215341094	6.615888805	-5.882598806	4.52E-08	1.36E-06	8.167925233
ENSG00000109861	CTSC	0.401118068	1.320530907	7.724484939	5.882117832	4.53E-08	1.36E-06	8.165795502
ENSG00000133056	PIK3C2B	-0.254744233	-1.193124202	6.685373275	-5.88163699	4.54E-08	1.37E-06	8.163666446
ENSG00000088756	ARHGAP28	0.329776884	1.256818989	5.883659819	5.879826688	4.58E-08	1.37E-06	8.155651646
ENSG00000204634	TBC1D8	0.424064557	1.341702262	6.582534528	5.879636923	4.58E-08	1.37E-06	8.154811567
ENSG00000055044	NOP58	0.235624512	1.177416305	7.870751501	5.879248375	4.59E-08	1.37E-06	8.15309153
ENSG00000186088	GSAP	0.291612972	1.224007987	6.282132851	5.877760912	4.62E-08	1.38E-06	8.146507317
ENSG00000205085	FAM71F2	-0.323449736	-1.251319097	5.119112422	-5.8707487	4.77E-08	1.42E-06	8.115479404
ENSG00000101846	STS	-0.423328916	-1.341018292	8.007588715	-5.869057694	4.81E-08	1.43E-06	8.107999804
ENSG00000158470	B4GALT5	-0.243160585	-1.183582758	7.940539029	-5.867702894	4.84E-08	1.44E-06	8.102008095
ENSG00000128917	DLL4	-0.361918959	-1.285134146	6.251519696	-5.862248584	4.96E-08	1.47E-06	8.077893138
ENSG00000183648	NDUFB1	-0.237668225	-1.179085408	7.33122297	-5.858198674	5.05E-08	1.50E-06	8.059994834
ENSG00000187498	COL4A1	-0.286447498	-1.219633343	9.121140986	-5.857689425	5.06E-08	1.50E-06	8.057744689
ENSG00000182752	PAPPA	0.279354443	1.213651695	4.111965159	5.856413898	5.09E-08	1.50E-06	8.052109147
ENSG00000101542	CDH20	-0.49147103	-1.405877635	5.87901832	-5.851612829	5.21E-08	1.54E-06	8.030902677
ENSG00000093144	ECHDC1	-0.418219224	-1.336277116	9.148429939	-5.849334459	5.26E-08	1.55E-06	8.020842169
ENSG00000178761	FAM219B	-0.241003929	-1.181814765	6.984536162	-5.848343455	5.28E-08	1.55E-06	8.016466861
ENSG00000075240	GRAMD4	-0.238271437	-1.179578504	6.19339137	-5.844677243	5.37E-08	1.58E-06	8.000283747
ENSG00000009413	REV3L	0.220879014	1.165443459	8.277980889	5.842507469	5.43E-08	1.59E-06	7.990708554
ENSG00000104964	TLE5	-0.272621009	-1.208000464	8.428549806	-5.837231435	5.56E-08	1.63E-06	7.967433102
ENSG00000183579	ZNRF3	-0.28605522	-1.219301762	5.328187585	-5.836378563	5.58E-08	1.63E-06	7.963671639
ENSG00000099795	NDUFB7	-0.308659268	-1.238556144	6.623305941	-5.83382536	5.65E-08	1.65E-06	7.952412809
ENSG00000085449	WDFY1	0.167544971	1.123145605	7.519540316	5.832752629	5.67E-08	1.65E-06	7.947683157
ENSG00000002330	BAD	-0.236242953	-1.177921137	5.442087906	-5.830099852	5.74E-08	1.67E-06	7.935989037
ENSG00000070785	EIF2B3	-0.208061432	-1.155134971	7.256029749	-5.829979622	5.75E-08	1.67E-06	7.935459097
ENSG00000139496	NUP58	0.167803226	1.123346675	6.650493147	5.82930016	5.76E-08	1.67E-06	7.932464328
ENSG00000135597	REPS1	0.16689154	1.122637021	6.632078455	5.822406838	5.95E-08	1.72E-06	7.9020918
ENSG00000110619	CARS	-0.243267826	-1.183670741	6.391515077	-5.821837292	5.96E-08	1.72E-06	7.899583166
ENSG00000151240	DIP2C	-0.211758084	-1.158098596	7.310548547	-5.81664669	6.11E-08	1.76E-06	7.876726377
ENSG00000197256	KANK2	-0.220985179	-1.165529225	7.22674544	-5.816083477	6.12E-08	1.76E-06	7.874246908
ENSG00000109606	DHX15	0.173476539	1.127772867	7.7075905	5.812661172	6.22E-08	1.79E-06	7.859183338
ENSG00000149743	TRPT1	-0.233986105	-1.176079923	6.344986485	-5.808849807	6.33E-08	1.82E-06	7.842412694
ENSG00000033800	PIAS1	0.174233035	1.128364385	8.583625371	5.8080477	6.35E-08	1.82E-06	7.838884017
ENSG00000143324	XPR1	0.191889405	1.14225868	7.50106825	5.804819329	6.45E-08	1.84E-06	7.824684124
ENSG00000146072	TNFRSF21	-0.355376128	-1.279319072	7.868631174	-5.801329261	6.55E-08	1.87E-06	7.80933778
ENSG00000038427	VCAN	0.463530372	1.378911984	7.62694324	5.798251561	6.64E-08	1.89E-06	7.79580866
ENSG00000178568	ERBB4	-0.635975341	-1.553987976	5.629994788	-5.797922208	6.65E-08	1.89E-06	7.794361096
ENSG00000152137	HSPB8	-0.416546245	-1.334728439	7.247949008	-5.7930829	6.80E-08	1.93E-06	7.773096385
ENSG00000185825	BCAP31	-0.257401043	-1.195323437	8.393492003	-5.791437956	6.85E-08	1.94E-06	7.765870336
ENSG00000119844	AFTPH	0.196698853	1.14607293	6.684326684	5.789864868	6.90E-08	1.96E-06	7.758960946
ENSG00000100949	RABGGTA	-0.27555865	-1.210462722	6.286210031	-5.788597051	6.94E-08	1.96E-06	7.75339309
ENSG00000138802	SEC24B	0.151467909	1.110699008	8.293473779	5.78813983	6.95E-08	1.97E-06	7.751385276
ENSG00000189180	ZNF33A	0.249682204	1.188945186	6.698160452	5.77811668	7.28E-08	2.05E-06	7.707390959
ENSG00000144802	NFKBIZ	0.346110934	1.271129427	5.629852645	5.774643201	7.39E-08	2.08E-06	7.692154216
ENSG00000256269	HMBS	-0.33126625	-1.258117136	4.945802656	-5.772274319	7.47E-08	2.10E-06	7.681765643
ENSG00000145012	LPP	0.170907641	1.125766514	9.497102806	5.771818362	7.49E-08	2.10E-06	7.679766327
ENSG00000112294	ALDH5A1	-0.308373592	-1.238310915	5.614187321	-5.771009693	7.52E-08	2.11E-06	7.676220621
ENSG00000036530	CYP46A1	-0.221626336	-1.166047319	4.843809943	-5.770000779	7.55E-08	2.11E-06	7.671797283
ENSG00000189077	TMEM120A	-0.280333846	-1.214475887	6.446035848	-5.764959441	7.73E-08	2.16E-06	7.64970082
ENSG00000101665	SMAD7	-0.427533934	-1.344932655	5.9178804	-5.761618482	7.84E-08	2.19E-06	7.63506279
ENSG00000157600	TMEM164	-0.306977039	-1.237112789	6.809072676	-5.76004129	7.90E-08	2.20E-06	7.628154053
ENSG00000039123	MTREX	0.204488227	1.152277522	8.073302551	5.759029472	7.94E-08	2.21E-06	7.623722403
ENSG00000181192	DHTKD1	-0.187194269	-1.138547332	5.954779687	-5.756619618	8.02E-08	2.23E-06	7.613169158
ENSG00000048991	R3HDM1	-0.195903232	-1.145441066	7.437334955	-5.75609459	8.04E-08	2.23E-06	7.610870264
ENSG00000169083	AR	-0.247827312	-1.187417526	7.386915312	-5.75306671	8.15E-08	2.26E-06	7.597614484
ENSG00000023228	NDUFS1	-0.17913754	-1.132206836	7.736620225	-5.751036681	8.23E-08	2.28E-06	7.588729256
ENSG00000119669	IRF2BPL	-0.282316858	-1.216146355	6.154500374	-5.742308592	8.56E-08	2.36E-06	7.550546129
ENSG00000258890	CEP95	0.269931588	1.20575065	7.191166412	5.736443149	8.79E-08	2.42E-06	7.524903512
ENSG00000104093	DMXL2	0.370225799	1.292555115	6.941795282	5.736391136	8.79E-08	2.42E-06	7.524676184
ENSG00000100804	PSMB5	-0.302389077	-1.233184855	7.282715603	-5.735984092	8.81E-08	2.42E-06	7.522897184
ENSG00000074071	MRPS34	-0.257222141	-1.195175219	6.497988194	-5.735694266	8.82E-08	2.42E-06	7.521630533
ENSG00000185947	ZNF267	0.359057429	1.282587658	6.204151912	5.72644232	9.20E-08	2.52E-06	7.481213689
ENSG00000112343	TRIM38	0.201723545	1.150071491	6.943580644	5.725474532	9.24E-08	2.53E-06	7.47698793
ENSG00000120868	APAF1	0.258061238	1.195870557	6.006271894	5.721404882	9.41E-08	2.57E-06	7.459222316
ENSG00000241878	PISD	-0.332479432	-1.259175549	6.87187312	-5.721075293	9.43E-08	2.57E-06	7.457783823
ENSG00000129003	VPS13C	0.169934013	1.125007027	8.182593152	5.719857404	9.48E-08	2.58E-06	7.452468724
ENSG00000135905	DOCK10	0.43605702	1.352901701	6.651842653	5.718874174	9.52E-08	2.59E-06	7.448178159
ENSG00000155158	TTC39B	0.379646637	1.301023153	4.937018508	5.717985898	9.56E-08	2.60E-06	7.444302283
ENSG00000086589	RBM22	0.158140173	1.115847734	6.925731054	5.717502338	9.58E-08	2.60E-06	7.442192466
ENSG00000044459	CNTLN	0.25621971	1.194345062	6.372212965	5.716431371	9.63E-08	2.61E-06	7.437520079
ENSG00000134900	TPP2	0.183518144	1.135649898	7.587592962	5.712363375	9.81E-08	2.65E-06	7.419776561
ENSG00000054116	TRAPPC3	-0.199226692	-1.148082799	6.951180531	-5.710617831	9.88E-08	2.67E-06	7.412165019
ENSG00000065615	CYB5R4	0.262594654	1.199634281	5.690862323	5.709228073	9.95E-08	2.68E-06	7.406105786
ENSG00000159110	IFNAR2	0.284680606	1.218140553	6.316511556	5.709000188	9.96E-08	2.68E-06	7.405112298
ENSG00000152465	NMT2	-0.321602189	-1.249717656	8.074652442	-5.706092188	1.01E-07	2.71E-06	7.392436456
ENSG00000101460	MAP1LC3A	-0.249098297	-1.188464078	5.395706063	-5.701254974	1.03E-07	2.77E-06	7.371358867
ENSG00000057294	PKP2	0.856491302	1.810629421	5.859377134	5.696310444	1.05E-07	2.82E-06	7.349823498
ENSG00000112473	SLC39A7	-0.227295539	-1.170638425	6.937368746	-5.692214237	1.07E-07	2.87E-06	7.331990448
ENSG00000072210	ALDH3A2	-0.20510788	-1.152772544	7.883423052	-5.688823911	1.09E-07	2.91E-06	7.317235669
ENSG00000117118	SDHB	-0.215791533	-1.161340908	7.347149231	-5.688744241	1.09E-07	2.91E-06	7.316889003
ENSG00000170961	HAS2	0.516348658	1.430330615	5.555697063	5.687758842	1.10E-07	2.92E-06	7.312601432
ENSG00000171940	ZNF217	0.23815992	1.179487329	6.88757551	5.684812242	1.11E-07	2.95E-06	7.299782855
ENSG00000163393	SLC22A15	0.314024034	1.243170379	4.787922152	5.6821423	1.12E-07	2.98E-06	7.288170888
ENSG00000133739	LRRCC1	0.350900863	1.27535675	6.259812605	5.68183755	1.13E-07	2.98E-06	7.286845671
ENSG00000272047	GTF2H5	-0.253484959	-1.192083224	6.380540357	-5.681383448	1.13E-07	2.99E-06	7.284871062
ENSG00000158615	PPP1R15B	0.17985527	1.132770241	8.0644045	5.680688402	1.13E-07	2.99E-06	7.281848901
ENSG00000119421	NDUFA8	-0.234915772	-1.176838029	6.074103833	-5.680343805	1.13E-07	2.99E-06	7.280350613
ENSG00000170852	KBTBD2	0.206624056	1.153984668	6.679547805	5.676702574	1.15E-07	3.04E-06	7.264521755
ENSG00000139675	HNRNPA1L2	0.288460044	1.221335908	8.298851198	5.672866278	1.17E-07	3.09E-06	7.247850806
ENSG00000101109	STK4	0.241159709	1.181942383	7.420343758	5.671938206	1.18E-07	3.09E-06	7.243818698
ENSG00000143314	MRPL24	-0.265105619	-1.201724024	6.654523139	-5.666508467	1.21E-07	3.17E-06	7.220235707
ENSG00000167799	NUDT8	-0.252965552	-1.191654121	5.29383255	-5.665698408	1.21E-07	3.17E-06	7.216718419
ENSG00000112851	ERBIN	0.215562152	1.161156275	7.990963278	5.662121154	1.23E-07	3.22E-06	7.201189145
ENSG00000166024	R3HCC1L	0.203198321	1.151247738	6.50941588	5.660910427	1.24E-07	3.23E-06	7.195934435
ENSG00000196781	TLE1	-0.284953831	-1.218371273	7.219888171	-5.659705325	1.24E-07	3.25E-06	7.190704736
ENSG00000162407	PLPP3	0.272760028	1.208116874	9.316116966	5.653603698	1.28E-07	3.33E-06	7.164235118
ENSG00000152061	RABGAP1L	0.21729033	1.162548037	5.678005294	5.644274317	1.33E-07	3.47E-06	7.123792841
ENSG00000170275	CRTAP	-0.190683619	-1.141304394	8.362763192	-5.642568551	1.34E-07	3.49E-06	7.11640235
ENSG00000115694	STK25	-0.182009107	-1.134462646	6.857021209	-5.636596291	1.38E-07	3.58E-06	7.090536125
ENSG00000106571	GLI3	0.319696812	1.248068235	6.531499371	5.635623161	1.39E-07	3.59E-06	7.086322842
ENSG00000125633	CCDC93	0.15447684	1.113017935	7.528282181	5.634122892	1.39E-07	3.61E-06	7.079828023
ENSG00000134779	TPGS2	-0.236368449	-1.178023606	7.952013298	-5.630448813	1.42E-07	3.66E-06	7.063926494
ENSG00000062485	CS	-0.245385487	-1.185409469	9.831607099	-5.6280994	1.43E-07	3.70E-06	7.053761108
ENSG00000182551	ADI1	-0.251356056	-1.190325431	7.027621796	-5.62607173	1.45E-07	3.73E-06	7.044989679
ENSG00000178852	EFCAB13	0.36241974	1.285580312	4.947906227	5.61918383	1.49E-07	3.84E-06	7.015206345
ENSG00000186174	BCL9L	-0.262054544	-1.199185251	6.395260988	-5.618466744	1.50E-07	3.84E-06	7.012106799
ENSG00000176014	TUBB6	-0.261466728	-1.198696751	8.016021588	-5.617895898	1.50E-07	3.85E-06	7.009639517
ENSG00000151150	ANK3	0.33118867	1.258049484	4.516827336	5.615059923	1.52E-07	3.89E-06	6.997384017
ENSG00000159256	MORC3	0.262354372	1.199434497	6.996796475	5.612904807	1.53E-07	3.93E-06	6.988073062
ENSG00000149311	ATM	0.229482381	1.172414228	7.303776449	5.611277284	1.55E-07	3.95E-06	6.981042805
ENSG00000154736	ADAMTS5	0.260865598	1.198197392	8.556720593	5.610470245	1.55E-07	3.96E-06	6.977557127
ENSG00000168792	ABHD15	-0.284335933	-1.217849563	6.240631158	-5.609706089	1.56E-07	3.96E-06	6.974256912
ENSG00000141698	NT5C3B	-0.256002712	-1.194165431	6.255420312	-5.608385237	1.57E-07	3.98E-06	6.968553035
ENSG00000162601	MYSM1	0.210134778	1.156796248	7.748310562	5.608368606	1.57E-07	3.98E-06	6.968481225
ENSG00000103534	TMC5	-0.543091754	-1.45709178	3.732316959	-5.603095026	1.60E-07	4.07E-06	6.945715487
ENSG00000157693	TMEM268	-0.261418463	-1.198656649	6.280141909	-5.60230861	1.61E-07	4.08E-06	6.942321576
ENSG00000179921	GPBAR1	-0.307276307	-1.237369438	5.45211784	-5.601685632	1.61E-07	4.08E-06	6.93963319
ENSG00000167107	ACSF2	-0.35568582	-1.279593722	6.572643292	-5.600476571	1.62E-07	4.10E-06	6.934416106
ENSG00000183624	HMCES	-0.216358269	-1.161797209	6.69477289	-5.599340951	1.63E-07	4.11E-06	6.929516473
ENSG00000146701	MDH2	-0.208332155	-1.155351753	8.384704819	-5.599207613	1.63E-07	4.11E-06	6.928941222
ENSG00000152332	UHMK1	-0.202533955	-1.150717706	8.167558899	-5.59899992	1.63E-07	4.11E-06	6.928045203
ENSG00000198598	MMP17	-0.24528146	-1.185323997	4.989832959	-5.597846248	1.64E-07	4.12E-06	6.923068406
ENSG00000135655	USP15	0.262380103	1.199455889	7.557765156	5.597684472	1.64E-07	4.12E-06	6.922370571
ENSG00000172766	NAA16	0.278028351	1.212536647	6.074513031	5.595049669	1.66E-07	4.16E-06	6.91100664
ENSG00000134871	COL4A2	-0.254234934	-1.192703081	8.821075186	-5.591807074	1.69E-07	4.22E-06	6.897025307
ENSG00000087253	LPCAT2	0.286226707	1.219446704	7.068978502	5.589090632	1.71E-07	4.26E-06	6.885316038
ENSG00000101347	SAMHD1	0.419596992	1.337553866	8.497086114	5.582613628	1.76E-07	4.38E-06	6.857409351
ENSG00000135334	AKIRIN2	-0.203981991	-1.151873263	7.839758386	-5.580880575	1.77E-07	4.41E-06	6.849945357
ENSG00000175354	PTPN2	0.265488007	1.202042585	5.833181732	5.580853484	1.77E-07	4.41E-06	6.849828689
ENSG00000177854	TMEM187	-0.267131036	-1.203412324	5.747880233	-5.57917459	1.78E-07	4.43E-06	6.842599183
ENSG00000163660	CCNL1	0.282347256	1.21617198	7.733276356	5.577281741	1.80E-07	4.46E-06	6.834449788
ENSG00000114405	C3orf14	0.442775109	1.359216347	4.349688436	5.574989025	1.82E-07	4.50E-06	6.824580853
ENSG00000105866	SP4	0.243106733	1.183538579	5.631477771	5.574299487	1.82E-07	4.51E-06	6.821613191
ENSG00000166432	ZMAT1	0.330282909	1.257259896	6.671463443	5.573055523	1.83E-07	4.53E-06	6.816259874
ENSG00000132434	LANCL2	-0.243954044	-1.184233889	6.805501301	-5.57151012	1.85E-07	4.56E-06	6.809610248
ENSG00000110013	SIAE	-0.303686874	-1.234294683	6.48506501	-5.570857715	1.85E-07	4.56E-06	6.80680336
ENSG00000120705	ETF1	-0.223167573	-1.167293678	5.912399306	-5.568197828	1.87E-07	4.61E-06	6.795361391
ENSG00000174903	RAB1B	-0.200103265	-1.148780579	9.343278944	-5.563484183	1.91E-07	4.70E-06	6.775092201
ENSG00000131471	AOC3	-0.217633899	-1.162824923	10.45269531	-5.561901879	1.93E-07	4.73E-06	6.768290239
ENSG00000134809	TIMM10	-0.272754918	-1.208112594	4.767664418	-5.560056115	1.94E-07	4.76E-06	6.760357063
ENSG00000172137	CALB2	-0.316952654	-1.245696534	9.141449567	-5.559330922	1.95E-07	4.77E-06	6.757240547
ENSG00000183978	COA3	-0.238365256	-1.179655215	6.506816429	-5.55565476	1.98E-07	4.84E-06	6.741445696
ENSG00000147459	DOCK5	0.526598354	1.44052865	5.817443647	5.551848414	2.02E-07	4.92E-06	6.725097568
ENSG00000188994	ZNF292	0.252521358	1.191287276	7.929331908	5.546751697	2.06E-07	5.02E-06	6.703217014
ENSG00000140479	PCSK6	0.341482455	1.267057902	4.723828976	5.546478272	2.06E-07	5.02E-06	6.702043496
ENSG00000156711	MAPK13	0.454471244	1.370280497	5.449418842	5.546079414	2.07E-07	5.02E-06	6.700331687
ENSG00000167614	TTYH1	-0.451490573	-1.36745236	4.788057817	-5.545969296	2.07E-07	5.02E-06	6.699859096
ENSG00000087116	ADAMTS2	-0.373471289	-1.295466123	6.993197625	-5.540872137	2.12E-07	5.13E-06	6.677989443
ENSG00000198753	PLXNB3	0.356956156	1.280720939	4.979172853	5.539236253	2.13E-07	5.16E-06	6.670972946
ENSG00000101439	CST3	-0.214877725	-1.160605543	9.45773473	-5.537891314	2.14E-07	5.19E-06	6.665205207
ENSG00000101126	ADNP	0.175907563	1.129674831	7.282014073	5.53522943	2.17E-07	5.24E-06	6.653792058
ENSG00000169727	GPS1	-0.179273724	-1.132313716	7.463757463	-5.534768189	2.17E-07	5.24E-06	6.65181474
ENSG00000101745	ANKRD12	0.225366526	1.169074222	7.930908026	5.534592737	2.18E-07	5.24E-06	6.65106261
ENSG00000107798	LIPA	0.723513625	1.651198568	8.859612059	5.534216401	2.18E-07	5.24E-06	6.649449371
ENSG00000164983	TMEM65	0.261981935	1.199124898	6.262729093	5.533629095	2.19E-07	5.25E-06	6.646931888
ENSG00000137801	THBS1	0.667437497	1.588249425	9.376237806	5.529992003	2.22E-07	5.33E-06	6.631344827
ENSG00000224032	EPB41L4A-AS1	0.264011602	1.200813084	6.814079789	5.529126701	2.23E-07	5.34E-06	6.62763734
ENSG00000177189	RPS6KA3	0.181864355	1.134348826	8.146808903	5.523206989	2.29E-07	5.48E-06	6.602282266
ENSG00000146409	SLC18B1	0.419795307	1.33773774	5.766455528	5.516602672	2.36E-07	5.63E-06	6.574012713
ENSG00000107021	TBC1D13	-0.188025345	-1.13920339	6.618903225	-5.51593002	2.36E-07	5.64E-06	6.571134504
ENSG00000138182	KIF20B	0.415151029	1.333438261	4.409881742	5.515730413	2.37E-07	5.64E-06	6.570280445
ENSG00000155111	CDK19	0.190689391	1.141308959	6.086783075	5.507310121	2.46E-07	5.85E-06	6.534268121
ENSG00000074054	CLASP1	0.153582161	1.112327917	8.304880422	5.505917919	2.47E-07	5.88E-06	6.528316833
ENSG00000182782	HCAR2	-0.359098024	-1.282623748	7.502232727	-5.505558599	2.48E-07	5.88E-06	6.526780972
ENSG00000158985	CDC42SE2	0.246659371	1.186456635	7.747446865	5.504213741	2.49E-07	5.91E-06	6.521033075
ENSG00000108932	SLC16A6	0.629490572	1.547018632	4.399925367	5.501563337	2.52E-07	5.97E-06	6.509707583
ENSG00000108958		-0.330050266	-1.257057172	7.954716818	-5.49597567	2.58E-07	6.11E-06	6.485840794
ENSG00000166411	IDH3A	-0.253862699	-1.192395387	8.471924453	-5.48972008	2.66E-07	6.27E-06	6.459137158
ENSG00000164128	NPY1R	-0.49394035	-1.408285999	9.426599742	-5.488342839	2.67E-07	6.30E-06	6.453260322
ENSG00000172197	MBOAT1	0.282704458	1.216473133	7.109114388	5.486583423	2.69E-07	6.34E-06	6.44575391
ENSG00000146278	PNRC1	0.193688196	1.143683767	9.186437396	5.485611249	2.71E-07	6.36E-06	6.441606778
ENSG00000112335	SNX3	-0.164181533	-1.120530201	7.74973184	-5.483053554	2.74E-07	6.43E-06	6.430698053
ENSG00000188177	ZC3H6	0.245287941	1.185329322	7.798353982	5.476965982	2.81E-07	6.60E-06	6.404745651
ENSG00000113594	LIFR	0.386837782	1.307524321	8.992864738	5.475947344	2.82E-07	6.62E-06	6.400404595
ENSG00000100201	DDX17	0.201232484	1.149680099	9.935142464	5.47473963	2.84E-07	6.64E-06	6.395258353
ENSG00000096401	CDC5L	0.1692136	1.124445392	7.151788941	5.473545537	2.85E-07	6.67E-06	6.390170778
ENSG00000115286	NDUFS7	-0.232482318	-1.17485468	6.273123141	-5.472961926	2.86E-07	6.68E-06	6.38768446
ENSG00000114861	FOXP1	0.155479752	1.113791935	7.320435556	5.472152175	2.87E-07	6.69E-06	6.384234984
ENSG00000140391	TSPAN3	-0.268232237	-1.204331232	10.18408849	-5.471993038	2.87E-07	6.69E-06	6.383557104
ENSG00000089737	DDX24	-0.163611312	-1.120087401	8.444476761	-5.47057484	2.89E-07	6.72E-06	6.377516476
ENSG00000198707	CEP290	0.291705718	1.224086677	5.928971298	5.470079719	2.90E-07	6.73E-06	6.375407778
ENSG00000187446	CHP1	-0.243197501	-1.183613044	9.898387578	-5.469920582	2.90E-07	6.73E-06	6.374730048
ENSG00000181827	RFX7	0.206711906	1.15405494	6.377661223	5.469290845	2.91E-07	6.74E-06	6.372048226
ENSG00000176597	B3GNT5	0.361986964	1.285194724	5.264148885	5.46732077	2.93E-07	6.78E-06	6.363659516
ENSG00000198668	CALM1	-0.164119317	-1.120481879	8.153280754	-5.467092843	2.94E-07	6.78E-06	6.362689096
ENSG00000180694	TMEM64	-0.318880168	-1.24736196	7.894340852	-5.466728404	2.94E-07	6.79E-06	6.361137514
ENSG00000157150	TIMP4	-0.369052373	-1.291504234	8.486007797	-5.46499176	2.96E-07	6.83E-06	6.353744627
ENSG00000183570	PCBP3	-0.492778681	-1.407152492	5.598228326	-5.464814638	2.97E-07	6.83E-06	6.352990697
ENSG00000117411	B4GALT2	-0.243770584	-1.184083305	6.757578398	-5.462904438	2.99E-07	6.88E-06	6.344860654
ENSG00000006459	KDM7A	0.266606086	1.20297452	7.371560456	5.45866011	3.05E-07	7.00E-06	6.326802013
ENSG00000137845	ADAM10	0.211511929	1.157901016	7.53687002	5.454772905	3.10E-07	7.10E-06	6.310269782
ENSG00000133961	NUMB	0.177848751	1.131195864	7.685109204	5.454699992	3.10E-07	7.10E-06	6.309959748
ENSG00000083544	TDRD3	0.275539989	1.210447065	6.600655169	5.45401681	3.11E-07	7.12E-06	6.307054892
ENSG00000118596	SLC16A7	-0.42061287	-1.33849604	8.955511079	-5.451830261	3.14E-07	7.18E-06	6.297759173
ENSG00000117480	FAAH	-0.243837435	-1.184138174	5.011506352	-5.434937105	3.38E-07	7.72E-06	6.226011929
ENSG00000027697	IFNGR1	0.170194132	1.125209885	8.91032226	5.430989985	3.44E-07	7.85E-06	6.209266197
ENSG00000160908	ZNF394	0.17594947	1.129707646	5.907868934	5.426727375	3.51E-07	7.99E-06	6.191189737
ENSG00000171067	C11orf24	-0.245562635	-1.185555034	6.551034655	-5.425605331	3.53E-07	8.01E-06	6.186432818
ENSG00000082438	COBLL1	-0.250400905	-1.189537626	8.752800086	-5.424801571	3.54E-07	8.03E-06	6.183025613
ENSG00000082212	ME2	0.26167431	1.198869237	7.043111929	5.424568244	3.54E-07	8.03E-06	6.182036574
ENSG00000102547	CAB39L	0.354914932	1.278910168	7.142040141	5.422483902	3.58E-07	8.10E-06	6.173202426
ENSG00000170153	RNF150	-0.282351054	-1.216175182	7.670097657	-5.421576594	3.59E-07	8.12E-06	6.169357545
ENSG00000114790	ARHGEF26	0.393103648	1.313215467	5.767060272	5.417518408	3.65E-07	8.25E-06	6.152164741
ENSG00000132970	WASF3	-0.242321996	-1.182894982	7.241003495	-5.409573775	3.78E-07	8.54E-06	6.11852791
ENSG00000120129	DUSP1	0.484501918	1.39910275	9.670402005	5.408261351	3.81E-07	8.58E-06	6.112973935
ENSG00000176871	WSB2	-0.21135361	-1.157773957	7.228524712	-5.401213344	3.93E-07	8.83E-06	6.08316099
ENSG00000164985	PSIP1	0.230227935	1.173020263	7.429638325	5.396370021	4.01E-07	9.01E-06	6.062686676
ENSG00000134313	KIDINS220	0.126548585	1.091678909	8.117576645	5.396158711	4.01E-07	9.01E-06	6.061793635
ENSG00000047410	TPR	0.125109651	1.090590619	8.293698264	5.395985191	4.02E-07	9.01E-06	6.061060321
ENSG00000049192	ADAMTS6	0.343316897	1.26867004	4.00403516	5.391733225	4.09E-07	9.16E-06	6.043095246
ENSG00000143376	SNX27	0.155051365	1.113461261	6.763124694	5.391114982	4.10E-07	9.17E-06	6.040483766
ENSG00000142303	ADAMTS10	-0.332775427	-1.259433919	6.610179794	-5.390997019	4.11E-07	9.17E-06	6.039985507
ENSG00000072422	RHOBTB1	0.225753812	1.169388097	6.432829444	5.389661849	4.13E-07	9.21E-06	6.034346359
ENSG00000100403	ZC3H7B	-0.226234345	-1.169777662	7.021555795	-5.389207948	4.14E-07	9.22E-06	6.032429472
ENSG00000186073	C15orf41	0.242693208	1.183199385	6.105516227	5.387120822	4.18E-07	9.29E-06	6.023616433
ENSG00000149485	FADS1	-0.760453956	-1.69402358	6.963145414	-5.386509009	4.19E-07	9.31E-06	6.021033377
ENSG00000177666	PNPLA2	-0.21029739	-1.156926643	10.29741585	-5.384429038	4.23E-07	9.38E-06	6.012253065
ENSG00000104331	IMPAD1	-0.307467191	-1.237533166	8.963067269	-5.38326168	4.25E-07	9.42E-06	6.007326073
ENSG00000134333	LDHA	-0.206024374	-1.153505093	10.18026319	-5.381347794	4.28E-07	9.49E-06	5.999249581
ENSG00000115290	GRB14	-0.386309245	-1.307045392	4.775994968	-5.380997717	4.29E-07	9.49E-06	5.997772457
ENSG00000082258	CCNT2	0.171994857	1.126615212	7.65522938	5.379959577	4.31E-07	9.52E-06	5.993392415
ENSG00000104133	SPG11	0.116711681	1.084260701	7.185990498	5.379766217	4.31E-07	9.52E-06	5.992576661
ENSG00000123119	NECAB1	-1.020953678	-2.029259936	6.430074006	-5.378757493	4.33E-07	9.55E-06	5.988321282
ENSG00000146151	HMGCLL1	0.43850944	1.355203438	4.238198803	5.378455788	4.34E-07	9.55E-06	5.987048602
ENSG00000137478	FCHSD2	0.178686253	1.131852728	7.824800375	5.378136037	4.34E-07	9.55E-06	5.985699851
ENSG00000118777	ABCG2	0.417911227	1.335991869	4.838405154	5.376647017	4.37E-07	9.60E-06	5.979419559
ENSG00000242485	MRPL20	-0.160691069	-1.117822461	7.829727074	-5.372931794	4.44E-07	9.75E-06	5.963754082
ENSG00000143951	WDPCP	-0.28774009	-1.220726572	7.061708199	-5.371598062	4.47E-07	9.79E-06	5.95813183
ENSG00000131171	SH3BGRL	0.225092207	1.168851951	9.351595423	5.371125498	4.48E-07	9.80E-06	5.956139963
ENSG00000140526	ABHD2	0.18102436	1.133688555	7.470656972	5.36467968	4.61E-07	1.01E-05	5.928980755
ENSG00000113369	ARRDC3	0.218227288	1.163303299	8.542285913	5.362857001	4.65E-07	1.01E-05	5.921304369
ENSG00000151835	SACS	0.316033766	1.244903372	5.4516393	5.362828758	4.65E-07	1.01E-05	5.921185432
ENSG00000176225	RTTN	0.193188122	1.143287406	5.833868339	5.362508584	4.65E-07	1.01E-05	5.919837149
ENSG00000135913	USP37	0.310040571	1.239742563	5.1531448	5.360753132	4.69E-07	1.02E-05	5.91244559
ENSG00000006007	GDE1	-0.210985585	-1.157478652	6.704350382	-5.358864415	4.73E-07	1.03E-05	5.904494455
ENSG00000172046	USP19	-0.208460147	-1.155454257	7.014646023	-5.350169117	4.91E-07	1.06E-05	5.867909752
ENSG00000177606	JUN	0.425624939	1.343154197	8.164600951	5.349968345	4.91E-07	1.06E-05	5.867065425
ENSG00000110955	ATP5F1B	-0.217150919	-1.162435702	10.09188776	-5.348778241	4.94E-07	1.07E-05	5.862060941
ENSG00000188643	S100A16	-0.231124966	-1.173749844	6.859769429	-5.34871585	4.94E-07	1.07E-05	5.861798599
ENSG00000106823	ECM2	-0.310593371	-1.240217688	8.302130266	-5.348561032	4.95E-07	1.07E-05	5.861147629
ENSG00000005812	FBXL3	0.243947145	1.184228225	8.16450835	5.345868585	5.00E-07	1.08E-05	5.849828301
ENSG00000162413	KLHL21	-0.214961905	-1.160673266	5.770782345	-5.345624131	5.01E-07	1.08E-05	5.848800757
ENSG00000198759	EGFL6	-1.318470594	-2.494015781	8.441795812	-5.344030231	5.04E-07	1.09E-05	5.842101563
ENSG00000166037	CEP57	0.210518784	1.157104196	7.065084233	5.342602698	5.08E-07	1.09E-05	5.836102596
ENSG00000187257	RSBN1L	0.25217942	1.191004959	6.252041926	5.338461163	5.17E-07	1.11E-05	5.818703727
ENSG00000110435	PDHX	-0.203458735	-1.151455563	7.430738863	-5.338436124	5.17E-07	1.11E-05	5.818598563
ENSG00000236287	ZBED5	0.222004007	1.166352609	6.867743871	5.337069703	5.20E-07	1.11E-05	5.812859861
ENSG00000150753	CCT5	-0.217272186	-1.162533416	7.69479445	-5.334345449	5.26E-07	1.13E-05	5.801421068
ENSG00000116871	MAP7D1	-0.350646314	-1.275131747	7.916263444	-5.332805032	5.30E-07	1.13E-05	5.794954547
ENSG00000166821	PEX11A	-0.236101503	-1.177805653	6.113245232	-5.331956704	5.32E-07	1.13E-05	5.791393813
ENSG00000166912	MTMR10	-0.146962784	-1.107236022	8.024758148	-5.328932763	5.39E-07	1.15E-05	5.778703923
ENSG00000164190	NIPBL	0.141348118	1.102935266	8.058034563	5.328515495	5.40E-07	1.15E-05	5.776953196
ENSG00000173402	DAG1	-0.251923676	-1.19079385	6.21282482	-5.328084112	5.41E-07	1.15E-05	5.775143333
ENSG00000163251	FZD5	-0.28769656	-1.22068974	6.398022048	-5.326899216	5.44E-07	1.15E-05	5.770172542
ENSG00000111605	CPSF6	0.172360442	1.126900738	7.888987514	5.325853403	5.46E-07	1.16E-05	5.765785758
ENSG00000173546	CSPG4	-0.349457973	-1.274081859	6.367360007	-5.325697924	5.46E-07	1.16E-05	5.765133626
ENSG00000158161	EYA3	0.164358609	1.120667743	6.172763969	5.325274007	5.47E-07	1.16E-05	5.763355627
ENSG00000037042	TUBG2	-0.226757116	-1.170201616	7.540321891	-5.325258019	5.47E-07	1.16E-05	5.763288574
ENSG00000131013	PPIL4	0.206774625	1.154105112	6.982815036	5.324463452	5.49E-07	1.16E-05	5.759956216
ENSG00000146281	PM20D2	0.24828583	1.187794972	5.167388934	5.322817197	5.53E-07	1.17E-05	5.753052864
ENSG00000136261	BZW2	0.198365246	1.147397473	6.464129952	5.318592875	5.64E-07	1.19E-05	5.735344398
ENSG00000115091	ACTR3	0.190159773	1.140890058	8.948651005	5.31820775	5.65E-07	1.19E-05	5.733730351
ENSG00000005243	COPZ2	-0.270058196	-1.205856469	7.575525024	-5.317512679	5.66E-07	1.19E-05	5.730817499
ENSG00000115355	CCDC88A	0.377947031	1.299491351	7.656707209	5.3164306	5.69E-07	1.19E-05	5.726283242
ENSG00000030066	NUP160	0.144388933	1.10526241	6.770438356	5.315618148	5.71E-07	1.20E-05	5.722879162
ENSG00000160877	NACC1	-0.283988726	-1.217556504	6.410374485	-5.315345564	5.72E-07	1.20E-05	5.721737136
ENSG00000122482	ZNF644	0.27043776	1.206173764	7.462629764	5.314829199	5.73E-07	1.20E-05	5.719573849
ENSG00000198515	CNGA1	0.412310737	1.33081565	3.120822678	5.312238147	5.79E-07	1.21E-05	5.7087206
ENSG00000184349	EFNA5	-0.242946524	-1.183407156	6.181256294	-5.31048731	5.84E-07	1.22E-05	5.701388535
ENSG00000162511	LAPTM5	0.583537819	1.49851946	9.3270912	5.309045843	5.88E-07	1.22E-05	5.695353091
ENSG00000116199	FAM20B	-0.155573656	-1.113864434	7.565934714	-5.308406533	5.89E-07	1.23E-05	5.692676594
ENSG00000145757	SPATA9	-0.507119632	-1.421209888	4.24777	-5.306962908	5.93E-07	1.23E-05	5.686633494
ENSG00000109586	GALNT7	0.302979747	1.23368985	5.245412641	5.306083792	5.95E-07	1.24E-05	5.682953934
ENSG00000121797	CCRL2	0.381031625	1.302272736	4.563762755	5.303451002	6.02E-07	1.25E-05	5.671936446
ENSG00000147677	EIF3H	0.157678683	1.115490853	8.806767256	5.301911825	6.06E-07	1.26E-05	5.665496897
ENSG00000107745	MICU1	-0.188457762	-1.139544893	6.983404464	-5.299173428	6.13E-07	1.27E-05	5.654042793
ENSG00000144395	CCDC150	0.169367829	1.124565606	2.735281864	5.298792964	6.14E-07	1.27E-05	5.65245167
ENSG00000182195	LDOC1	-0.296142873	-1.227857275	7.128456699	-5.298517534	6.15E-07	1.27E-05	5.651299845
ENSG00000065809	FAM107B	-0.254492055	-1.192915666	8.048149276	-5.29659233	6.20E-07	1.28E-05	5.643249793
ENSG00000184979	USP18	-0.348716037	-1.273426804	5.913969132	-5.296204397	6.21E-07	1.28E-05	5.641627894
ENSG00000138767	CNOT6L	0.241734377	1.18241328	7.260487909	5.295801077	6.22E-07	1.28E-05	5.639941741
ENSG00000099814	CEP170B	-0.3253835	-1.252997469	6.100310057	-5.29560326	6.23E-07	1.28E-05	5.639114757
ENSG00000143452	HORMAD1	0.624501431	1.541677957	3.388462717	5.290401872	6.37E-07	1.31E-05	5.617376575
ENSG00000139178	C1RL	0.189821345	1.140622459	6.770866985	5.289883631	6.39E-07	1.31E-05	5.615211371
ENSG00000132386	SERPINF1	-0.204185747	-1.152035958	9.885473487	-5.286192864	6.49E-07	1.33E-05	5.599794987
ENSG00000100644	HIF1A	0.232872837	1.175172741	8.196715382	5.285743305	6.50E-07	1.33E-05	5.597917602
ENSG00000136044	APPL2	0.181048382	1.133707432	7.239586062	5.284787874	6.53E-07	1.33E-05	5.59392798
ENSG00000101974	ATP11C	0.213108454	1.15918309	7.146220585	5.280680574	6.65E-07	1.36E-05	5.576781797
ENSG00000115392	FANCL	0.243001012	1.183451852	6.106285667	5.280469423	6.65E-07	1.36E-05	5.575900548
ENSG00000075643	MOCOS	0.359993727	1.283420317	4.227959659	5.273792225	6.85E-07	1.40E-05	5.548043487
ENSG00000124249	KCNK15	-0.318432418	-1.246974893	5.427522392	-5.271084373	6.93E-07	1.41E-05	5.536752304
ENSG00000007908	SELE	0.423614261	1.341283553	3.466379243	5.270724099	6.94E-07	1.41E-05	5.535250291
ENSG00000140945	CDH13	-0.372031879	-1.294174251	7.634576047	-5.27067614	6.94E-07	1.41E-05	5.53505035
ENSG00000131831	RAI2	0.270979876	1.206627088	6.141084073	5.268387326	7.01E-07	1.42E-05	5.525509556
ENSG00000165609	NUDT5	-0.23869847	-1.179927707	7.079083888	-5.268231339	7.02E-07	1.42E-05	5.52485942
ENSG00000112651	MRPL2	-0.204739992	-1.152478624	6.741983163	-5.268136579	7.02E-07	1.42E-05	5.524464479
ENSG00000169375	SIN3A	0.153799103	1.112495194	7.329797588	5.267108965	7.05E-07	1.42E-05	5.520181838
ENSG00000142208	AKT1	-0.209117062	-1.1559805	7.808178185	-5.267063756	7.05E-07	1.42E-05	5.519993436
ENSG00000057252	SOAT1	0.386395425	1.307123471	6.606672211	5.264679092	7.13E-07	1.44E-05	5.510057153
ENSG00000132475	H3F3B	0.204359996	1.152175109	8.141362903	5.263466892	7.16E-07	1.44E-05	5.505007239
ENSG00000088970	KIZ	0.226060626	1.169636814	6.22459647	5.261678046	7.22E-07	1.45E-05	5.497556319
ENSG00000179222	MAGED1	-0.219870628	-1.164629145	6.592727013	-5.25856381	7.32E-07	1.47E-05	5.484588424
ENSG00000104047	DTWD1	0.458761592	1.374361561	5.552783971	5.257981159	7.34E-07	1.47E-05	5.482162726
ENSG00000116237	ICMT	-0.188483869	-1.139565515	6.88987037	-5.255352406	7.42E-07	1.49E-05	5.471220644
ENSG00000188613	NANOS1	-0.281828414	-1.215734682	5.399147236	-5.254118757	7.46E-07	1.49E-05	5.46608674
ENSG00000102871	TRADD	-0.212693576	-1.15884979	6.455491715	-5.25371418	7.47E-07	1.50E-05	5.464403223
ENSG00000033627	ATP6V0A1	0.205899945	1.153405611	7.796231241	5.249623558	7.61E-07	1.52E-05	5.447385706
ENSG00000101230	ISM1	-0.460217466	-1.375749178	5.702277291	-5.245933247	7.73E-07	1.54E-05	5.432040237
ENSG00000166233	ARIH1	0.135528866	1.098495429	8.186704895	5.243892249	7.80E-07	1.55E-05	5.423555865
ENSG00000067900	ROCK1	0.18928783	1.14020073	8.31499176	5.243880153	7.80E-07	1.55E-05	5.423505586
ENSG00000175309	PHYKPL	-0.159759275	-1.117100725	7.109575185	-5.243084529	7.82E-07	1.56E-05	5.42019873
ENSG00000166104		-0.384470819	-1.305380885	4.199598771	-5.242118677	7.86E-07	1.56E-05	5.416184753
ENSG00000138646	HERC5	0.362090562	1.285287016	4.933773923	5.241288766	7.88E-07	1.57E-05	5.412736082
ENSG00000129116	PALLD	-0.357863363	-1.281526546	6.67346863	-5.240708547	7.90E-07	1.57E-05	5.41032519
ENSG00000170522	ELOVL6	-0.730993421	-1.659781602	5.525155698	-5.237834314	8.00E-07	1.59E-05	5.398384666
ENSG00000151718	WWC2	-0.200530884	-1.149121131	7.523499684	-5.236868993	8.04E-07	1.59E-05	5.394375271
ENSG00000101938	CHRDL1	-0.222295067	-1.166587942	10.21468925	-5.235610462	8.08E-07	1.60E-05	5.3891487
ENSG00000188690	UROS	-0.213519654	-1.15951353	7.278816517	-5.234697794	8.11E-07	1.60E-05	5.385358933
ENSG00000163714	U2SURP	0.182687854	1.134996504	7.986220474	5.23441322	8.12E-07	1.60E-05	5.384177349
ENSG00000147162	OGT	0.185322873	1.137071419	8.782364937	5.231204606	8.24E-07	1.62E-05	5.370857417
ENSG00000102804	TSC22D1	0.165928051	1.121887529	7.210072159	5.229455641	8.30E-07	1.63E-05	5.363598969
ENSG00000111652	COPS7A	-0.205907906	-1.153411975	7.113546583	-5.228564466	8.33E-07	1.64E-05	5.359901018
ENSG00000138738	PRDM5	0.264713185	1.201397182	5.819686491	5.226419058	8.41E-07	1.65E-05	5.351000136
ENSG00000076716	GPC4	0.531858602	1.445790587	6.006683287	5.226138691	8.42E-07	1.65E-05	5.349837109
ENSG00000067646	ZFY	1.106816104	2.153698209	3.920270663	5.224270577	8.49E-07	1.66E-05	5.342088674
ENSG00000104853	CLPTM1	-0.182678495	-1.134989142	8.440399509	-5.224109233	8.49E-07	1.66E-05	5.34141954
ENSG00000164946	FREM1	-0.306719025	-1.236891562	6.945477454	-5.223808249	8.50E-07	1.66E-05	5.340171316
ENSG00000166033	HTRA1	-0.286179666	-1.219406943	8.627586718	-5.223378774	8.52E-07	1.66E-05	5.338390295
ENSG00000100243	CYB5R3	-0.151077578	-1.110398541	10.12220681	-5.221053905	8.61E-07	1.68E-05	5.328750629
ENSG00000148400	NOTCH1	-0.312381195	-1.24175555	7.475393878	-5.218878821	8.69E-07	1.69E-05	5.319734328
ENSG00000134115	CNTN6	-0.570446174	-1.484982751	4.116355522	-5.216001241	8.80E-07	1.71E-05	5.30780942
ENSG00000175416	CLTB	-0.249279335	-1.188613222	7.361010801	-5.214253485	8.86E-07	1.72E-05	5.300568493
ENSG00000155324	GRAMD2B	0.26788461	1.204041076	5.903551228	5.212618172	8.92E-07	1.73E-05	5.293794722
ENSG00000181789	COPG1	-0.220766554	-1.165352615	7.706320127	-5.21230239	8.94E-07	1.74E-05	5.292486838
ENSG00000162894	FCMR	0.717654538	1.644506304	5.874600962	5.211769263	8.96E-07	1.74E-05	5.29027888
ENSG00000112249	ASCC3	0.191134131	1.141660845	6.654855224	5.21106382	8.98E-07	1.74E-05	5.287357475
ENSG00000168924	LETM1	-0.265915941	-1.202399189	6.570225123	-5.207108512	9.14E-07	1.77E-05	5.270981975
ENSG00000100650	SRSF5	0.291184728	1.223644711	9.493577728	5.206183194	9.18E-07	1.77E-05	5.2671521
ENSG00000133424	LARGE1	0.217955043	1.163083798	6.419415203	5.204594206	9.24E-07	1.78E-05	5.260576257
ENSG00000052841	TTC17	0.145149673	1.105845374	8.059179131	5.201392364	9.37E-07	1.81E-05	5.247329434
ENSG00000177225	GATD1	-0.200987832	-1.149485153	6.247515237	-5.20023553	9.41E-07	1.81E-05	5.242544513
ENSG00000174917	MICOS13	-0.247265331	-1.186955075	5.388386841	-5.200120951	9.42E-07	1.81E-05	5.242070623
ENSG00000009950	MLXIPL	-0.378955777	-1.300400285	8.073635606	-5.199606415	9.44E-07	1.82E-05	5.239942619
ENSG00000168936	TMEM129	-0.189538755	-1.14039906	5.895807086	-5.19592332	9.59E-07	1.84E-05	5.224713853
ENSG00000140262	TCF12	0.117606746	1.084933597	8.764270641	5.192867271	9.72E-07	1.86E-05	5.212082659
ENSG00000072778	ACADVL	-0.263517875	-1.200402206	8.683982246	-5.19068375	9.81E-07	1.88E-05	5.203060496
ENSG00000174775	HRAS	-0.28031898	-1.214463373	6.395216672	-5.1903091	9.82E-07	1.88E-05	5.201512695
ENSG00000023041	ZDHHC6	0.19637383	1.145814762	7.066553696	5.189637431	9.85E-07	1.88E-05	5.198737978
ENSG00000099624	ATP5F1D	-0.255181749	-1.193486087	7.004875891	-5.189337064	9.87E-07	1.88E-05	5.197497209
ENSG00000091513	TF	-0.808602688	-1.751514204	8.116340329	-5.189124904	9.87E-07	1.88E-05	5.196620835
ENSG00000055917	PUM2	0.163165218	1.119741114	8.385628416	5.188785649	9.89E-07	1.89E-05	5.195219509
ENSG00000156265	MAP3K7CL	0.34070469	1.266375008	5.177220668	5.188468207	9.90E-07	1.89E-05	5.193908335
ENSG00000157680	DGKI	-0.432745533	-1.349799882	5.364125981	-5.188139404	9.92E-07	1.89E-05	5.192550284
ENSG00000197165	SULT1A2	-0.493670775	-1.408022877	5.115039143	-5.187640361	9.94E-07	1.89E-05	5.190489192
ENSG00000003436	TFPI	0.327780991	1.255081448	6.617175902	5.18642119	9.99E-07	1.90E-05	5.185454411
ENSG00000161999	JMJD8	-0.203297064	-1.151326535	7.307515279	-5.186222344	1.00E-06	1.90E-05	5.184633308
ENSG00000214706	IFRD2	-0.219210231	-1.164096155	5.827844893	-5.186019577	1.00E-06	1.90E-05	5.183796033
ENSG00000070540	WIPI1	-0.213707207	-1.159664279	7.352865543	-5.184667814	1.01E-06	1.91E-05	5.178214771
ENSG00000130414	NDUFA10	-0.179079272	-1.132161109	7.022432763	-5.182909732	1.01E-06	1.92E-05	5.170957166
ENSG00000187109	NAP1L1	0.357345448	1.281066571	7.846221271	5.18017998	1.03E-06	1.94E-05	5.159691292
ENSG00000177410	ZFAS1	0.215990472	1.161501061	5.966345749	5.179867656	1.03E-06	1.94E-05	5.158402537
ENSG00000140836	ZFHX3	-0.191781556	-1.142173293	6.44255707	-5.179412064	1.03E-06	1.94E-05	5.15652269
ENSG00000091039	OSBPL8	0.202513806	1.150701635	8.334770896	5.17933843	1.03E-06	1.94E-05	5.156218874
ENSG00000067955	CBFB	0.157285226	1.115186674	6.637556708	5.17815261	1.04E-06	1.95E-05	5.151326497
ENSG00000078070	MCCC1	-0.242150567	-1.182754432	7.369094706	-5.177363914	1.04E-06	1.95E-05	5.148072919
ENSG00000163083	INHBB	-0.296224309	-1.227926586	7.140492594	-5.176537379	1.04E-06	1.96E-05	5.144663562
ENSG00000112893	MAN2A1	0.204040909	1.151920306	6.398461413	5.173934635	1.05E-06	1.98E-05	5.133929684
ENSG00000105784	RUNDC3B	0.370084905	1.29242889	4.684413274	5.173541698	1.06E-06	1.98E-05	5.132309469
ENSG00000198625	MDM4	0.195391365	1.145034736	7.991157976	5.172450193	1.06E-06	1.99E-05	5.127809206
ENSG00000179902	C1orf194	-0.18983634	-1.140634315	3.458442318	-5.17181282	1.06E-06	1.99E-05	5.125181582
ENSG00000163755	HPS3	0.237055334	1.178584611	7.678551704	5.171300681	1.07E-06	1.99E-05	5.123070392
ENSG00000038274	MAT2B	0.212656945	1.158820366	6.597754427	5.170886035	1.07E-06	1.99E-05	5.121361184
ENSG00000187134	AKR1C1	-0.356377806	-1.280207624	8.628926491	-5.168334833	1.08E-06	2.01E-05	5.110846725
ENSG00000106635	BCL7B	-0.173575153	-1.127849957	7.465423216	-5.167259547	1.08E-06	2.02E-05	5.106416002
ENSG00000180817	PPA1	-0.335611926	-1.261912541	7.416408565	-5.165831815	1.09E-06	2.03E-05	5.100533875
ENSG00000187742	SECISBP2	0.189609475	1.140454963	7.375594905	5.165372317	1.09E-06	2.03E-05	5.098640991
ENSG00000122557	HERPUD2	0.125999545	1.091263533	8.123195276	5.163684748	1.10E-06	2.04E-05	5.091689988
ENSG00000235649	MXRA5Y	-0.444811856	-1.361136597	4.471098534	-5.161134684	1.11E-06	2.06E-05	5.081189006
ENSG00000196110	ZNF699	0.277711743	1.212270578	4.954375979	5.160110735	1.12E-06	2.07E-05	5.076973332
ENSG00000085998	POMGNT1	-0.190052715	-1.140805399	6.099842945	-5.154301305	1.15E-06	2.12E-05	5.05306499
ENSG00000012124	CD22	0.500053168	1.414265681	5.21998942	5.152404797	1.16E-06	2.14E-05	5.045263538
ENSG00000139428	MMAB	-0.245895257	-1.185828402	5.705718117	-5.152264259	1.16E-06	2.14E-05	5.044685492
ENSG00000132122	SPATA6	0.197288828	1.1465417	7.0033356	5.150761004	1.16E-06	2.15E-05	5.03850305
ENSG00000168004	PLAAT5	-0.264548379	-1.201259949	7.414495175	-5.148765544	1.17E-06	2.16E-05	5.030297992
ENSG00000136869	TLR4	0.168872438	1.12417952	7.949930812	5.148107855	1.18E-06	2.17E-05	5.027594083
ENSG00000068903	SIRT2	-0.244724814	-1.184866742	7.740723305	-5.147159065	1.18E-06	2.17E-05	5.02369376
ENSG00000120725	SIL1	-0.213983248	-1.159886186	6.374755373	-5.145373569	1.19E-06	2.19E-05	5.016355045
ENSG00000168906	MAT2A	0.182771072	1.135061976	8.996890207	5.145326507	1.19E-06	2.19E-05	5.016161633
ENSG00000005486	RHBDD2	-0.224068868	-1.16802315	7.365002422	-5.143221299	1.20E-06	2.20E-05	5.007510866
ENSG00000116191	RALGPS2	0.467682476	1.382886235	4.359247017	5.142452093	1.21E-06	2.21E-05	5.004350556
ENSG00000171033	PKIA	0.222414891	1.166684838	3.824164459	5.142217042	1.21E-06	2.21E-05	5.0033849
ENSG00000068971	PPP2R5B	-0.205463178	-1.153056477	5.418137277	-5.141785828	1.21E-06	2.21E-05	5.001613418
ENSG00000017427	IGF1	-0.465987578	-1.381262555	8.124454122	-5.140563197	1.22E-06	2.22E-05	4.996591179
ENSG00000134775	FHOD3	0.48489656	1.39948552	4.288884954	5.137995552	1.23E-06	2.24E-05	4.986046329
ENSG00000140990	NDUFB10	-0.211519375	-1.157906992	6.311152207	-5.137416725	1.23E-06	2.24E-05	4.98366963
ENSG00000096968	JAK2	0.259373	1.196958389	7.000216521	5.137372795	1.23E-06	2.24E-05	4.983489258
ENSG00000130158	DOCK6	-0.310506061	-1.240142635	7.391584118	-5.132415708	1.26E-06	2.29E-05	4.963141894
ENSG00000188229	TUBB4B	-0.273760647	-1.208955085	9.056093407	-5.130517838	1.27E-06	2.31E-05	4.955354844
ENSG00000169379	ARL13B	0.256650437	1.194701696	6.157793867	5.130320441	1.27E-06	2.31E-05	4.954545015
ENSG00000034533	ASTE1	0.257115362	1.195086763	5.06497313	5.129113952	1.28E-06	2.32E-05	4.949595753
ENSG00000140332	TLE3	-0.212849762	-1.158975254	7.137816221	-5.128934635	1.28E-06	2.32E-05	4.948860219
ENSG00000028137	TNFRSF1B	0.239872534	1.180888322	7.442129286	5.128420216	1.28E-06	2.32E-05	4.946750224
ENSG00000163110	PDLIM5	0.198040331	1.147139093	7.608879278	5.128265861	1.28E-06	2.32E-05	4.946117132
ENSG00000138081	FBXO11	0.176488821	1.130130066	7.697875495	5.127714052	1.29E-06	2.32E-05	4.943853962
ENSG00000151338	MIPOL1	0.286248382	1.219465026	5.294761869	5.127669951	1.29E-06	2.32E-05	4.943673093
ENSG00000115361	ACADL	-0.309870743	-1.239596635	6.986917613	-5.127478199	1.29E-06	2.32E-05	4.942886687
ENSG00000132305	IMMT	-0.15703817	-1.114995719	8.162644502	-5.126428737	1.29E-06	2.33E-05	4.938582986
ENSG00000078401	EDN1	0.62037929	1.537279285	7.106576239	5.124663123	1.30E-06	2.34E-05	4.931343644
ENSG00000140396	NCOA2	0.14884015	1.108677796	7.258028481	5.123960367	1.31E-06	2.35E-05	4.928462634
ENSG00000143033	MTF2	0.218319201	1.163377414	6.871954349	5.123583659	1.31E-06	2.35E-05	4.926918383
ENSG00000138688	KIAA1109	0.177841324	1.131190041	8.630717839	5.122936968	1.31E-06	2.35E-05	4.924267548
ENSG00000067992	PDK3	0.283980707	1.217549736	5.24497716	5.122761362	1.31E-06	2.35E-05	4.923547758
ENSG00000132849	PATJ	0.19901439	1.147913864	5.978991566	5.118866982	1.33E-06	2.39E-05	4.907589006
ENSG00000060971	ACAA1	-0.212315993	-1.158546535	6.696060895	-5.118823148	1.33E-06	2.39E-05	4.90740942
ENSG00000169047	IRS1	-0.399741055	-1.319271097	5.606013914	-5.11793035	1.34E-06	2.39E-05	4.903751883
ENSG00000007202	KIAA0100	-0.175983649	-1.12973441	8.041439843	-5.116370758	1.35E-06	2.41E-05	4.897363611
ENSG00000109501	WFS1	-0.277055401	-1.211719191	7.033124956	-5.115611432	1.35E-06	2.41E-05	4.89425375
ENSG00000005020	SKAP2	0.183548739	1.135673982	8.103836588	5.115048172	1.36E-06	2.42E-05	4.891947072
ENSG00000155966	AFF2	-0.425386494	-1.342932222	6.567141537	-5.112227881	1.37E-06	2.44E-05	4.880399637
ENSG00000176853	FAM91A1	0.222072468	1.166407958	7.898051086	5.112059679	1.37E-06	2.44E-05	4.879711069
ENSG00000099949	LZTR1	-0.199741995	-1.148492946	7.669536616	-5.111554553	1.38E-06	2.45E-05	4.877643323
ENSG00000054983	GALC	0.26130769	1.198564617	6.689025921	5.1110459	1.38E-06	2.45E-05	4.875561268
ENSG00000120802	TMPO	0.20665825	1.154012019	6.582531358	5.110316425	1.38E-06	2.45E-05	4.872575543
ENSG00000164850	GPER1	-0.222988909	-1.167149129	6.058733645	-5.108795021	1.39E-06	2.47E-05	4.866349305
ENSG00000138107	ACTR1A	-0.214176783	-1.160041794	7.832204801	-5.106917927	1.40E-06	2.48E-05	4.858668981
ENSG00000228286		-0.248157783	-1.187689553	4.388667866	-5.106658713	1.41E-06	2.48E-05	4.857608513
ENSG00000116688	MFN2	-0.180165598	-1.13301393	7.644886623	-5.10449416	1.42E-06	2.51E-05	4.848754422
ENSG00000136040	PLXNC1	0.465765328	1.381049785	6.118048936	5.103487817	1.43E-06	2.51E-05	4.844638761
ENSG00000153956	CACNA2D1	-0.435441412	-1.352324531	8.737266095	-5.101288463	1.44E-06	2.53E-05	4.835645729
ENSG00000150756	ATPSCKMT	-0.300060609	-1.231196136	5.713995983	-5.101108753	1.44E-06	2.53E-05	4.834911009
ENSG00000075303	SLC25A40	0.382139136	1.303272833	5.860288381	5.100862299	1.44E-06	2.53E-05	4.833903442
ENSG00000115425	PECR	-0.285587013	-1.218906119	7.433487668	-5.100430246	1.44E-06	2.54E-05	4.83213717
ENSG00000118965	WDR35	0.289747202	1.222426058	5.578243399	5.100002284	1.45E-06	2.54E-05	4.830387713
ENSG00000149483	TMEM138	-0.235272529	-1.177129079	7.842389651	-5.099552221	1.45E-06	2.54E-05	4.828548004
ENSG00000115641	FHL2	0.25325979	1.191897183	5.182260993	5.09951632	1.45E-06	2.54E-05	4.828401256
ENSG00000143344	RGL1	-0.287085102	-1.220172484	8.06119022	-5.099235715	1.45E-06	2.54E-05	4.827254292
ENSG00000125257	ABCC4	0.320675064	1.248914803	5.060237739	5.09751575	1.46E-06	2.56E-05	4.820224817
ENSG00000152229	PSTPIP2	0.322175735	1.250214582	5.347649715	5.096961347	1.47E-06	2.56E-05	4.817959287
ENSG00000169252	ADRB2	0.226606642	1.17007957	6.181272411	5.096941546	1.47E-06	2.56E-05	4.817878376
ENSG00000082397	EPB41L3	0.200195294	1.148853862	7.804704217	5.095787988	1.47E-06	2.57E-05	4.81316493
ENSG00000139668	WDFY2	0.168793603	1.124118092	6.9580906	5.095404518	1.47E-06	2.57E-05	4.811598213
ENSG00000198925	ATG9A	-0.177427692	-1.130865767	6.459150209	-5.093918332	1.48E-06	2.58E-05	4.805526888
ENSG00000134590	RTL8C	-0.20309356	-1.151164143	8.587986766	-5.093615693	1.49E-06	2.58E-05	4.804290685
ENSG00000162613	FUBP1	0.180565835	1.133328297	8.545197204	5.093338361	1.49E-06	2.58E-05	4.803157894
ENSG00000177700	POLR2L	-0.351705742	-1.27606847	9.241337489	-5.091436428	1.50E-06	2.60E-05	4.795390283
ENSG00000107719	PALD1	-0.256029612	-1.194187698	4.84302944	-5.091261348	1.50E-06	2.60E-05	4.794675331
ENSG00000154162	CDH12	0.686216606	1.609058307	3.931230148	5.09085124	1.50E-06	2.60E-05	4.79300069
ENSG00000146535	GNA12	-0.174343076	-1.128450454	7.33411205	-5.088399091	1.52E-06	2.63E-05	4.782989271
ENSG00000197323	TRIM33	0.125734562	1.091063117	7.702951337	5.086659751	1.53E-06	2.65E-05	4.775889826
ENSG00000187231	SESTD1	0.245041112	1.185126543	9.27701324	5.085674152	1.54E-06	2.65E-05	4.771867571
ENSG00000168497	CAVIN2	-0.221115077	-1.165634172	9.050303856	-5.084752097	1.54E-06	2.66E-05	4.768105076
ENSG00000162076	FLYWCH2	-0.211543272	-1.157926172	6.531787844	-5.082154463	1.56E-06	2.69E-05	4.757507522
ENSG00000084090	STARD7	-0.150131695	-1.109670762	7.707853233	-5.080628188	1.57E-06	2.70E-05	4.75128233
ENSG00000182534	MXRA7	-0.308881497	-1.238746943	5.233820144	-5.078869327	1.58E-06	2.72E-05	4.74410991
ENSG00000138670	RASGEF1B	0.393728219	1.313784107	5.412975251	5.076978709	1.60E-06	2.74E-05	4.736401889
ENSG00000176208	ATAD5	0.311992532	1.241421065	4.172906028	5.076470807	1.60E-06	2.75E-05	4.734331479
ENSG00000143153	ATP1B1	0.661303513	1.581510916	6.112371705	5.074819172	1.61E-06	2.76E-05	4.727599633
ENSG00000163162	RNF149	0.266567996	1.20294276	6.517269453	5.074146943	1.61E-06	2.77E-05	4.724860101
ENSG00000155329	ZCCHC10	0.189075281	1.140032759	3.72139873	5.071570701	1.63E-06	2.79E-05	4.714363206
ENSG00000197879	MYO1C	-0.199249143	-1.148100666	9.397378251	-5.069713665	1.65E-06	2.81E-05	4.706798742
ENSG00000156869	FRRS1	0.353139933	1.277337648	5.506791151	5.067922722	1.66E-06	2.83E-05	4.699505102
ENSG00000244754	N4BP2L2	0.225957975	1.169553595	8.794914809	5.067796362	1.66E-06	2.83E-05	4.698990557
ENSG00000074410	CA12	0.444401295	1.360749301	5.444661798	5.067463422	1.66E-06	2.83E-05	4.697634851
ENSG00000198722	UNC13B	-0.172727226	-1.127187272	6.625553946	-5.066916859	1.67E-06	2.84E-05	4.695409402
ENSG00000163322	ABRAXAS1	0.256180803	1.194312852	6.0634912	5.066778325	1.67E-06	2.84E-05	4.694845355
ENSG00000112214	FHL5	0.463851701	1.37921914	5.736194342	5.066198301	1.67E-06	2.84E-05	4.692483864
ENSG00000136404	TM6SF1	0.363207531	1.286282502	5.80516246	5.064607603	1.68E-06	2.86E-05	4.6860084
ENSG00000206560	ANKRD28	0.183809069	1.135878929	7.19368941	5.063861023	1.69E-06	2.86E-05	4.682969626
ENSG00000146416	AIG1	-0.209400879	-1.156207935	7.671848086	-5.062528574	1.70E-06	2.87E-05	4.6775469
ENSG00000115232	ITGA4	0.473560781	1.388532342	5.783367601	5.062495269	1.70E-06	2.87E-05	4.677411368
ENSG00000266524	GDF10	-0.307796919	-1.237816037	5.318003099	-5.060712443	1.71E-06	2.89E-05	4.670157115
ENSG00000130985	UBA1	-0.19916678	-1.148035123	8.932134265	-5.059571952	1.72E-06	2.91E-05	4.665517321
ENSG00000115919	KYNU	0.59518392	1.510665158	4.750621651	5.058436644	1.73E-06	2.92E-05	4.660899252
ENSG00000087884	AAMDC	-0.236047682	-1.177761715	6.148878812	-5.058156591	1.73E-06	2.92E-05	4.659760183
ENSG00000274180	NATD1	-0.252137242	-1.19097014	5.439659525	-5.058028268	1.73E-06	2.92E-05	4.659238265
ENSG00000137124	ALDH1B1	-0.191407554	-1.141877236	6.201383723	-5.05662585	1.74E-06	2.93E-05	4.653534835
ENSG00000163644	PPM1K	0.29777046	1.229243273	4.847095793	5.054496103	1.76E-06	2.95E-05	4.644875321
ENSG00000197933	ZNF823	0.255045236	1.193373161	5.256856161	5.054415239	1.76E-06	2.95E-05	4.644546575
ENSG00000157911	PEX10	-0.201594909	-1.149968951	5.606738382	-5.054111707	1.76E-06	2.95E-05	4.643312614
ENSG00000163297	ANTXR2	0.241603365	1.182305908	9.074226792	5.053991583	1.76E-06	2.95E-05	4.64282428
ENSG00000176273	SLC35G1	-0.325639223	-1.253219586	4.38336009	-5.05392255	1.76E-06	2.95E-05	4.642543649
ENSG00000163029	SMC6	0.274331472	1.209433522	6.494418456	5.052728266	1.77E-06	2.96E-05	4.63768903
ENSG00000168538	TRAPPC11	0.17449031	1.128565624	7.327903193	5.051524616	1.78E-06	2.98E-05	4.632797051
ENSG00000154945	ANKRD40	-0.165649201	-1.121670707	8.691140308	-5.049997644	1.79E-06	2.99E-05	4.626592029
ENSG00000131002	TXLNGY	1.437115624	2.707789564	3.778407515	5.049861085	1.79E-06	2.99E-05	4.626037161
ENSG00000163710	PCOLCE2	-0.386631621	-1.307337489	7.892772506	-5.049315547	1.79E-06	3.00E-05	4.623820626
ENSG00000134602	STK26	0.459552449	1.375115165	5.162235571	5.04783952	1.81E-06	3.01E-05	4.617824214
ENSG00000150593	PDCD4	0.285661756	1.21896927	8.761599793	5.045587502	1.82E-06	3.04E-05	4.608677398
ENSG00000116266	STXBP3	0.274364068	1.209460848	7.116074848	5.044785088	1.83E-06	3.04E-05	4.605418912
ENSG00000145824	CXCL14	0.465335884	1.380638753	10.30193272	5.042178871	1.85E-06	3.08E-05	4.594837638
ENSG00000115935	WIPF1	0.260389577	1.197802109	8.143039003	5.041866806	1.85E-06	3.08E-05	4.593570877
ENSG00000180891	CUEDC1	-0.199531604	-1.148325471	6.076642785	-5.040487135	1.86E-06	3.09E-05	4.587970974
ENSG00000107643	MAPK8	0.206072475	1.153543553	6.476364283	5.03922356	1.87E-06	3.11E-05	4.582843116
ENSG00000163344	PMVK	-0.199756666	-1.148504625	6.058733206	-5.037808515	1.88E-06	3.12E-05	4.577101501
ENSG00000023572	GLRX2	-0.257291528	-1.195232703	5.55989449	-5.03771973	1.88E-06	3.12E-05	4.576741285
ENSG00000010256	UQCRC1	-0.2133632	-1.159387793	6.512641208	-5.037148212	1.89E-06	3.12E-05	4.574422627
ENSG00000116668	SWT1	0.277026522	1.211694936	5.341948773	5.036601826	1.89E-06	3.13E-05	4.572206085
ENSG00000124253	PCK1	-0.615484869	-1.532072818	7.59717093	-5.033819803	1.92E-06	3.16E-05	4.560922445
ENSG00000180155	LYNX1	-0.19780517	-1.146952123	5.85219698	-5.028994335	1.96E-06	3.23E-05	4.541359896
ENSG00000141759	TXNL4A	-0.230086055	-1.172904909	5.696440816	-5.028276316	1.96E-06	3.23E-05	4.538450018
ENSG00000165494	PCF11	0.163971808	1.120367321	7.71336068	5.027722448	1.97E-06	3.24E-05	4.536205566
ENSG00000166926	MS4A6E	1.228953227	2.343968574	4.210358846	5.027358377	1.97E-06	3.24E-05	4.534730315
ENSG00000173889	PHC3	0.147010307	1.107272495	9.142494237	5.0259755	1.98E-06	3.26E-05	4.529127359
ENSG00000130958	SLC35D2	0.240939755	1.181762197	5.776764105	5.02079104	2.02E-06	3.32E-05	4.508130137
ENSG00000070961	ATP2B1	0.225213912	1.168950559	7.360693733	5.020105276	2.03E-06	3.33E-05	4.505353773
ENSG00000047365	ARAP2	0.400517477	1.319981287	4.547536009	5.01984723	2.03E-06	3.33E-05	4.50430912
ENSG00000112759	SLC29A1	-0.205321665	-1.15294338	8.750288016	-5.016974693	2.06E-06	3.37E-05	4.492682373
ENSG00000164548	TRA2A	0.162718374	1.119394352	7.904732363	5.015491761	2.07E-06	3.39E-05	4.486681738
ENSG00000054654	SYNE2	0.283979019	1.217548312	8.185326879	5.01542656	2.07E-06	3.39E-05	4.48641793
ENSG00000188991	SLC15A5	-0.325520831	-1.253116748	3.358051768	-5.015126258	2.07E-06	3.39E-05	4.485202909
ENSG00000178057	NDUFAF3	-0.199312089	-1.148150759	6.880422825	-5.013583873	2.09E-06	3.40E-05	4.478963147
ENSG00000164104	HMGB2	0.279607435	1.21386454	6.874045053	5.013513803	2.09E-06	3.40E-05	4.478679705
ENSG00000107611	CUBN	0.253814059	1.192355186	4.993659617	5.012471453	2.10E-06	3.41E-05	4.474463556
ENSG00000075415	SLC25A3	-0.13427366	-1.097540106	8.222663305	-5.012467424	2.10E-06	3.41E-05	4.474447261
ENSG00000075945	KIFAP3	0.172039568	1.126650128	7.571723897	5.012055754	2.10E-06	3.42E-05	4.472782266
ENSG00000110906	KCTD10	-0.171418255	-1.126165028	7.801775216	-5.010817561	2.11E-06	3.43E-05	4.467774925
ENSG00000162298	SYVN1	-0.184692753	-1.136574894	6.61260534	-5.008165114	2.14E-06	3.47E-05	4.457050817
ENSG00000174485	DENND4A	0.17919064	1.132248509	7.08048729	5.003811257	2.17E-06	3.53E-05	4.439455365
ENSG00000109846	CRYAB	-0.315937402	-1.244820222	10.48226057	-5.002097764	2.19E-06	3.55E-05	4.432533149
ENSG00000120063	GNA13	0.18065874	1.133401282	7.389685698	5.002041462	2.19E-06	3.55E-05	4.432305722
ENSG00000159069	FBXW5	-0.224747514	-1.168572719	7.39459429	-5.001921291	2.19E-06	3.55E-05	4.43182031
ENSG00000164989	CCDC171	0.342394585	1.267859241	5.159459418	4.999563018	2.21E-06	3.58E-05	4.422295905
ENSG00000134531	EMP1	-0.194925155	-1.144664775	10.11034442	-4.995390659	2.25E-06	3.64E-05	4.405451737
ENSG00000039319	ZFYVE16	0.252117812	1.1909541	6.270437924	4.99394942	2.27E-06	3.66E-05	4.399635367
ENSG00000116171	SCP2	0.218355999	1.163407088	8.331481485	4.991866867	2.29E-06	3.69E-05	4.391232696
ENSG00000132549	VPS13B	0.119668565	1.086485232	7.417379421	4.986498999	2.34E-06	3.77E-05	4.369584517
ENSG00000101365	IDH3B	-0.179927277	-1.13282678	6.772420374	-4.985869767	2.35E-06	3.77E-05	4.367047823
ENSG00000170955	CAVIN3	-0.214903627	-1.160626381	7.737396263	-4.985697605	2.35E-06	3.77E-05	4.366353802
ENSG00000168702	LRP1B	0.670056156	1.5911349	4.211187761	4.984774688	2.36E-06	3.78E-05	4.362633586
ENSG00000165424	ZCCHC24	-0.228231049	-1.171397767	7.881052248	-4.984209854	2.36E-06	3.79E-05	4.360356985
ENSG00000144959	NCEH1	0.742258376	1.672792358	5.738348802	4.983541962	2.37E-06	3.80E-05	4.357665215
ENSG00000169714	CNBP	0.16654712	1.122369041	9.015368562	4.98169758	2.39E-06	3.82E-05	4.35023306
ENSG00000062716	VMP1	0.228141507	1.171325065	8.867215156	4.981652057	2.39E-06	3.82E-05	4.350049639
ENSG00000178695	KCTD12	0.246403541	1.186246262	8.302770018	4.981560186	2.39E-06	3.82E-05	4.349679483
ENSG00000127419	TMEM175	-0.199370163	-1.148196977	6.597724171	-4.981508222	2.39E-06	3.82E-05	4.349470114
ENSG00000140379	BCL2A1	0.724218706	1.652005748	3.874592026	4.979921318	2.40E-06	3.84E-05	4.343077021
ENSG00000130988	RGN	-0.445234017	-1.361534951	4.883145354	-4.979268105	2.41E-06	3.84E-05	4.340445817
ENSG00000162734	PEA15	-0.217251832	-1.162517015	9.189318183	-4.979186016	2.41E-06	3.84E-05	4.34011517
ENSG00000103994	ZNF106	-0.182222807	-1.134630701	8.994910789	-4.975880306	2.45E-06	3.89E-05	4.326802898
ENSG00000235173	HGH1	-0.180028986	-1.132906647	5.070496409	-4.974315012	2.46E-06	3.92E-05	4.320501295
ENSG00000112701	SENP6	0.232256746	1.174671	8.053838883	4.973458109	2.47E-06	3.93E-05	4.317052077
ENSG00000144567	RETREG2	-0.170655643	-1.125569892	6.530917598	-4.972682408	2.48E-06	3.94E-05	4.313930034
ENSG00000134072	CAMK1	-0.236859774	-1.178424863	6.649348717	-4.972000632	2.49E-06	3.94E-05	4.311186273
ENSG00000136521	NDUFB5	-0.235038295	-1.176937977	8.653696706	-4.971829359	2.49E-06	3.94E-05	4.310497031
ENSG00000184787	UBE2G2	-0.143542433	-1.104614088	6.819808719	-4.971683974	2.49E-06	3.94E-05	4.309911984
ENSG00000178860	MSC	-0.490801555	-1.405225396	5.98793418	-4.971384446	2.49E-06	3.94E-05	4.308706672
ENSG00000170381	SEMA3E	0.503950642	1.418091519	4.855175029	4.968330744	2.52E-06	3.99E-05	4.29642108
ENSG00000149289	ZC3H12C	0.273334299	1.208597866	6.374102233	4.967506969	2.53E-06	4.00E-05	4.293107695
ENSG00000171766	GATM	0.354624367	1.278652616	5.783931327	4.965214471	2.56E-06	4.04E-05	4.283888615
ENSG00000172428	COPS9	-0.291097568	-1.223570787	5.841664426	-4.964711619	2.56E-06	4.04E-05	4.281866796
ENSG00000151687	ANKAR	0.281511175	1.215467379	5.618820532	4.961857856	2.59E-06	4.09E-05	4.270395082
ENSG00000162627	SNX7	0.293882259	1.225934806	4.879029545	4.960576691	2.61E-06	4.11E-05	4.265246324
ENSG00000138821	SLC39A8	0.448785165	1.364890454	6.41460659	4.956933509	2.65E-06	4.16E-05	4.250609621
ENSG00000164329	TENT2	0.173377177	1.127695198	8.005294613	4.95659179	2.65E-06	4.17E-05	4.249237089
ENSG00000134153	EMC7	-0.170134028	-1.125163009	7.349235377	-4.955953338	2.66E-06	4.17E-05	4.246672874
ENSG00000110031	LPXN	0.423480296	1.34115901	6.421447615	4.954463924	2.68E-06	4.20E-05	4.24069174
ENSG00000090861	AARS	-0.18367722	-1.135775125	8.138391557	-4.953249018	2.69E-06	4.22E-05	4.235813803
ENSG00000130340	SNX9	0.127635723	1.09250185	8.70326209	4.951802655	2.71E-06	4.24E-05	4.23000752
ENSG00000100697	DICER1	0.12912657	1.093631399	8.611303358	4.951404894	2.71E-06	4.24E-05	4.228410934
ENSG00000113645	WWC1	-0.245664234	-1.185638527	4.297826105	-4.950532849	2.72E-06	4.25E-05	4.224910886
ENSG00000166710	B2M	0.161856598	1.118725896	11.35012222	4.948727891	2.74E-06	4.28E-05	4.217667716
ENSG00000167085	PHB	-0.239713054	-1.180757791	7.871805017	-4.946154367	2.77E-06	4.32E-05	4.207343211
ENSG00000221944	TIGD1	0.290012624	1.222650976	4.788075527	4.945663276	2.78E-06	4.33E-05	4.205373425
ENSG00000121417	ZNF211	0.239053579	1.180218173	5.661895122	4.944967216	2.78E-06	4.34E-05	4.202581712
ENSG00000124496	TRERF1	0.189271701	1.140187983	5.682871397	4.944227128	2.79E-06	4.35E-05	4.199613685
ENSG00000109089	CDR2L	-0.272010163	-1.207489098	5.260830873	-4.942090504	2.82E-06	4.38E-05	4.191046596
ENSG00000143797	MBOAT2	0.33331627	1.259906148	5.051295958	4.941958283	2.82E-06	4.38E-05	4.190516515
ENSG00000107854	TNKS2	0.125559902	1.090931035	7.574740971	4.940041823	2.84E-06	4.41E-05	4.182834307
ENSG00000129680	MAP7D3	0.187771685	1.139003109	7.830519512	4.9360545	2.89E-06	4.48E-05	4.166856964
ENSG00000175895	PLEKHF2	0.320392112	1.24866988	5.944975675	4.934150401	2.91E-06	4.52E-05	4.159230035
ENSG00000213047	DENND1B	0.211259183	1.157698181	5.951785421	4.933469992	2.92E-06	4.52E-05	4.156505084
ENSG00000113580	NR3C1	0.145990616	1.106490156	8.589392403	4.932734294	2.93E-06	4.53E-05	4.153558969
ENSG00000197147	LRRC8B	0.310174743	1.239857865	5.270918172	4.931908771	2.94E-06	4.54E-05	4.150253483
ENSG00000164331	ANKRA2	0.317040838	1.245772679	5.482349312	4.931852686	2.94E-06	4.54E-05	4.150028923
ENSG00000186020	ZNF529	0.238425742	1.179704674	5.878271122	4.931762211	2.94E-06	4.54E-05	4.149666678
ENSG00000095209	TMEM38B	0.364880127	1.287774624	5.392041216	4.931702406	2.94E-06	4.54E-05	4.149427227
ENSG00000185024	BRF1	-0.169973596	-1.125037894	5.963138957	-4.93106284	2.95E-06	4.55E-05	4.14686664
ENSG00000105879	CBLL1	0.139650674	1.101638339	7.840625024	4.93005167	2.96E-06	4.56E-05	4.142818711
ENSG00000141446	ESCO1	0.255964459	1.194133769	5.79889093	4.928569847	2.98E-06	4.59E-05	4.136887603
ENSG00000111860	CEP85L	0.253648299	1.192218198	4.868690258	4.927613216	2.99E-06	4.60E-05	4.133059211
ENSG00000182185	RAD51B	0.244447043	1.184638635	5.561517244	4.927599898	2.99E-06	4.60E-05	4.133005916
ENSG00000124588	NQO2	-0.360218827	-1.283620582	7.565378393	-4.927460043	3.00E-06	4.60E-05	4.132446263
ENSG00000136997	MYC	0.279432104	1.213717029	6.607192031	4.925943151	3.02E-06	4.62E-05	4.126376809
ENSG00000088986	DYNLL1	-0.201526473	-1.149914402	7.154131941	-4.922133611	3.06E-06	4.69E-05	4.111139109
ENSG00000088256	GNA11	-0.145270279	-1.105937824	7.104243008	-4.921992205	3.07E-06	4.69E-05	4.110573645
ENSG00000144935	TRPC1	0.286525047	1.219698904	5.581076228	4.92099404	3.08E-06	4.71E-05	4.106582404
ENSG00000138162	TACC2	-0.252460089	-1.191236686	6.193197015	-4.919116646	3.10E-06	4.74E-05	4.099076881
ENSG00000010404	IDS	0.212403356	1.158616693	8.868166542	4.918236696	3.11E-06	4.75E-05	4.095559601
ENSG00000198692	EIF1AY	1.821981554	3.535664918	4.965683634	4.916257453	3.14E-06	4.79E-05	4.087649754
ENSG00000132254	ARFIP2	-0.177185183	-1.13067569	6.574665347	-4.916181705	3.14E-06	4.79E-05	4.087347073
ENSG00000197157	SND1	-0.221981156	-1.166334136	7.841552431	-4.915737854	3.15E-06	4.79E-05	4.08557356
ENSG00000100319	ZMAT5	-0.225306803	-1.169025826	5.494976986	-4.915628548	3.15E-06	4.79E-05	4.085136816
ENSG00000101236	RNF24	0.25808819	1.195892898	6.014098843	4.914227622	3.17E-06	4.81E-05	4.079539817
ENSG00000137575	SDCBP	0.153231434	1.112057537	9.510944405	4.913885678	3.17E-06	4.82E-05	4.078173833
ENSG00000162607	USP1	0.239972069	1.180969797	6.291858864	4.911893316	3.20E-06	4.85E-05	4.070216005
ENSG00000167797	CDK2AP2	-0.182153448	-1.134576154	5.329987199	-4.910293024	3.22E-06	4.88E-05	4.063825651
ENSG00000163655	GMPS	0.152554292	1.111535705	7.345254771	4.908882207	3.24E-06	4.90E-05	4.058193003
ENSG00000163820	FYCO1	-0.161393723	-1.11836702	7.517881901	-4.908871029	3.24E-06	4.90E-05	4.058148378
ENSG00000196975	ANXA4	0.180040648	1.132915805	7.981705243	4.908730214	3.24E-06	4.90E-05	4.057586236
ENSG00000116198	CEP104	-0.128061936	-1.092824654	7.195393395	-4.908206975	3.25E-06	4.90E-05	4.055497522
ENSG00000160007	ARHGAP35	-0.147486426	-1.107637978	7.786046864	-4.908081923	3.25E-06	4.90E-05	4.054998346
ENSG00000162630	B3GALT2	0.33685816	1.263003082	3.244164288	4.907457871	3.26E-06	4.91E-05	4.052507422
ENSG00000106009	BRAT1	-0.175021507	-1.128981235	5.070978538	-4.905912534	3.28E-06	4.94E-05	4.046340012
ENSG00000178814	OPLAH	-0.235626362	-1.177417815	4.990337201	-4.905855482	3.28E-06	4.94E-05	4.046112342
ENSG00000213585	VDAC1	-0.383454508	-1.30446163	6.86624956	-4.904429472	3.30E-06	4.96E-05	4.040422297
ENSG00000164307	ERAP1	-0.208716306	-1.155659433	8.037344983	-4.903842129	3.31E-06	4.97E-05	4.038078991
ENSG00000132963	POMP	-0.159168107	-1.116643069	6.85570181	-4.901315858	3.34E-06	5.02E-05	4.028002033
ENSG00000159307	SCUBE1	-0.297263202	-1.228811141	4.833060577	-4.89948667	3.37E-06	5.05E-05	4.020707693
ENSG00000162817	C1orf115	-0.175982208	-1.129733282	8.176725479	-4.899033608	3.37E-06	5.06E-05	4.018901265
ENSG00000008083	JARID2	0.191696179	1.142105703	6.960448355	4.898516508	3.38E-06	5.07E-05	4.016839633
ENSG00000115234	SNX17	-0.202333743	-1.150558024	7.17878867	-4.896642053	3.41E-06	5.10E-05	4.009367505
ENSG00000145780	FEM1C	0.187362255	1.138679911	6.593617305	4.896106666	3.42E-06	5.10E-05	4.007233631
ENSG00000099330	OCEL1	-0.249068608	-1.188439621	5.354301819	-4.896062745	3.42E-06	5.10E-05	4.007058582
ENSG00000149100	EIF3M	0.171360396	1.126119865	8.420372948	4.895939657	3.42E-06	5.10E-05	4.006568017
ENSG00000151694	ADAM17	0.183132829	1.135346629	7.282178773	4.895070834	3.43E-06	5.12E-05	4.003105565
ENSG00000137274	BPHL	-0.258516356	-1.19624787	6.815813998	-4.894388842	3.44E-06	5.13E-05	4.000387948
ENSG00000174807	CD248	-0.480642553	-1.395365001	7.624673522	-4.891172646	3.49E-06	5.19E-05	3.987575207
ENSG00000224051	CPTP	-0.169745951	-1.124860387	5.277766977	-4.888979106	3.52E-06	5.24E-05	3.978839606
ENSG00000140961	OSGIN1	-0.283517572	-1.217158941	5.621959177	-4.887116869	3.55E-06	5.27E-05	3.971425342
ENSG00000162645	GBP2	0.215826509	1.161369063	7.121111453	4.886387087	3.56E-06	5.29E-05	3.968520294
ENSG00000146729	NIPSNAP2	-0.195494138	-1.145116308	7.40593668	-4.885742867	3.57E-06	5.29E-05	3.965956076
ENSG00000089280	FUS	0.196380573	1.145820118	7.981370304	4.884971213	3.58E-06	5.31E-05	3.962884904
ENSG00000147905	ZCCHC7	0.200814933	1.149347401	6.327378917	4.884146926	3.59E-06	5.32E-05	3.959604595
ENSG00000181991	MRPS11	-0.273998657	-1.20915455	7.175677569	-4.88319403	3.60E-06	5.34E-05	3.955812919
ENSG00000088882	CPXM1	0.542713191	1.45670949	6.358565936	4.882514169	3.61E-06	5.35E-05	3.953107961
ENSG00000119812	FAM98A	-0.207416469	-1.154618678	7.817412889	-4.881614051	3.63E-06	5.36E-05	3.949527042
ENSG00000137628	DDX60	0.247371565	1.18704248	6.293342508	4.88093924	3.64E-06	5.37E-05	3.94684273
ENSG00000165006	UBAP1	-0.14574106	-1.106298773	7.428584061	-4.880915798	3.64E-06	5.37E-05	3.946749482
ENSG00000142657	PGD	-0.22581056	-1.169434096	9.685392785	-4.878150224	3.68E-06	5.43E-05	3.93575088
ENSG00000092445	TYRO3	-0.261529412	-1.198748834	7.19814315	-4.877821277	3.69E-06	5.43E-05	3.934442932
ENSG00000187398	LUZP2	-0.378207725	-1.299726189	4.765126769	-4.876938949	3.70E-06	5.45E-05	3.930934922
ENSG00000131100	ATP6V1E1	-0.169459411	-1.124636996	8.032401853	-4.875747657	3.72E-06	5.47E-05	3.926199162
ENSG00000175662	TOM1L2	-0.158051297	-1.115778995	7.365468282	-4.874308041	3.74E-06	5.50E-05	3.920477213
ENSG00000198887	SMC5	0.223927482	1.167908688	7.052107315	4.872676112	3.77E-06	5.53E-05	3.913992189
ENSG00000041880	PARP3	-0.168539917	-1.123920442	6.712403451	-4.870148652	3.81E-06	5.59E-05	3.903951199
ENSG00000203999	LINC01270	-0.333245767	-1.25984458	4.935303261	-4.869354116	3.82E-06	5.60E-05	3.900795384
ENSG00000125378	BMP4	-0.302528671	-1.233304183	5.99844989	-4.86778179	3.84E-06	5.63E-05	3.89455123
ENSG00000151466	SCLT1	0.275906755	1.210754828	6.43497621	4.867440015	3.85E-06	5.63E-05	3.893194117
ENSG00000110200	ANAPC15	-0.299465648	-1.2306885	6.872166864	-4.867033649	3.85E-06	5.64E-05	3.891580601
ENSG00000197291	RAMP2-AS1	0.31170931	1.24117738	7.212790476	4.864605239	3.89E-06	5.69E-05	3.881940167
ENSG00000131495	NDUFA2	-0.218380567	-1.1634269	6.802761277	-4.859932593	3.97E-06	5.80E-05	3.86339907
ENSG00000125337	KIF25	-0.310200416	-1.239879929	4.320096116	-4.859457015	3.98E-06	5.81E-05	3.861512608
ENSG00000183878	UTY	1.876591846	3.672065635	4.24242547	4.858723079	3.99E-06	5.82E-05	3.858601557
ENSG00000082269	FAM135A	0.250343503	1.189490296	6.191955382	4.857361958	4.01E-06	5.85E-05	3.853203612
ENSG00000135744	AGT	-0.452671584	-1.368572235	4.210268298	-4.855966564	4.04E-06	5.88E-05	3.847670751
ENSG00000114374	USP9Y	1.554653377	2.937631384	4.28769633	4.854332581	4.06E-06	5.91E-05	3.841193151
ENSG00000070778	PTPN21	-0.169866059	-1.124954038	7.402202214	-4.854240753	4.06E-06	5.91E-05	3.840829159
ENSG00000092201	SUPT16H	0.122820923	1.08886185	8.388255648	4.852401792	4.10E-06	5.95E-05	3.833540717
ENSG00000135049	AGTPBP1	0.21977405	1.164551184	6.586985998	4.851700889	4.11E-06	5.96E-05	3.830763257
ENSG00000165813	CCDC186	0.201651323	1.150013919	7.58139683	4.851611346	4.11E-06	5.96E-05	3.830408444
ENSG00000163625	WDFY3	0.112682252	1.081236599	7.556722851	4.849484168	4.15E-06	6.01E-05	3.821980778
ENSG00000172795	DCP2	0.18121768	1.133840478	6.277309359	4.84912363	4.15E-06	6.01E-05	3.820552596
ENSG00000149231	CCDC82	0.208385555	1.155394518	7.12514561	4.847507781	4.18E-06	6.05E-05	3.814152643
ENSG00000185630	PBX1	-0.177731974	-1.131104305	8.484433311	-4.847234417	4.18E-06	6.05E-05	3.813070057
ENSG00000056277	ZNF280C	0.228297346	1.171451598	6.163147131	4.845492013	4.21E-06	6.09E-05	3.806170631
ENSG00000146700	SSC4D	-0.212392089	-1.158607644	4.042181376	-4.844872239	4.23E-06	6.10E-05	3.803716886
ENSG00000156508	EEF1A1	0.406470786	1.325439469	5.341100769	4.842180111	4.27E-06	6.16E-05	3.793060818
ENSG00000173276	ZBTB21	0.18336685	1.135530809	6.205923593	4.840342962	4.31E-06	6.20E-05	3.785791131
ENSG00000092531	SNAP23	0.193809992	1.143780323	8.114906346	4.838693007	4.33E-06	6.24E-05	3.779263684
ENSG00000144331	ZNF385B	0.444993862	1.361308325	4.592653999	4.83761348	4.35E-06	6.26E-05	3.774993701
ENSG00000184785	SMIM10	0.207864188	1.154977053	5.636612596	4.83671279	4.37E-06	6.28E-05	3.77143156
ENSG00000128607	KLHDC10	-0.143062659	-1.104246805	6.777768693	-4.836388779	4.38E-06	6.29E-05	3.770150231
ENSG00000125675	GRIA3	0.359348125	1.282846119	3.436617972	4.835473711	4.39E-06	6.31E-05	3.766531817
ENSG00000017260	ATP2C1	-0.175920852	-1.129685237	7.349163349	-4.833346037	4.43E-06	6.36E-05	3.75812014
ENSG00000162692	VCAM1	0.518974646	1.432936468	5.811408716	4.82913863	4.51E-06	6.46E-05	3.741493313
ENSG00000163507	CIP2A	0.287589468	1.220599131	4.334163639	4.82907863	4.51E-06	6.46E-05	3.741256272
ENSG00000132622	HSPA12B	-0.244930606	-1.185035769	6.438977562	-4.827340628	4.54E-06	6.50E-05	3.734390804
ENSG00000153234	NR4A2	0.398275966	1.317932028	4.412295408	4.826184877	4.57E-06	6.53E-05	3.729826223
ENSG00000119227	PIGZ	-0.227730371	-1.170991312	5.81317408	-4.825261678	4.58E-06	6.54E-05	3.726180604
ENSG00000129071	MBD4	0.159082363	1.116576705	6.564465793	4.825144088	4.58E-06	6.54E-05	3.725716284
ENSG00000100348	TXN2	-0.206561498	-1.15393463	6.274525395	-4.82329131	4.62E-06	6.59E-05	3.71840131
ENSG00000152944	MED21	0.148954615	1.108765763	6.944823907	4.821675458	4.65E-06	6.63E-05	3.712023222
ENSG00000125656	CLPP	-0.199032627	-1.147928374	5.793661716	-4.818937218	4.70E-06	6.70E-05	3.701217978
ENSG00000005469	CROT	0.234832612	1.176770195	5.656049816	4.817939586	4.72E-06	6.72E-05	3.697282246
ENSG00000046604	DSG2	0.302389632	1.23318533	7.8552153	4.817488295	4.73E-06	6.73E-05	3.695502045
ENSG00000007923	DNAJC11	-0.144510345	-1.105355429	7.270075181	-4.815039715	4.78E-06	6.79E-05	3.685845026
ENSG00000142279	WTIP	-0.233810351	-1.175936658	6.479340807	-4.814767919	4.79E-06	6.79E-05	3.684773278
ENSG00000109046	WSB1	0.210011085	1.156697071	8.845167929	4.812131629	4.84E-06	6.86E-05	3.674379854
ENSG00000108946	PRKAR1A	0.18988037	1.140669126	10.73822667	4.811924835	4.84E-06	6.86E-05	3.673564735
ENSG00000101452	DHX35	0.175255903	1.129164677	6.03423179	4.811748397	4.85E-06	6.86E-05	3.672869289
ENSG00000122779	TRIM24	0.184472468	1.136401364	7.141017892	4.811159046	4.86E-06	6.87E-05	3.670546425
ENSG00000144381	HSPD1	-0.218565739	-1.163576237	6.580235346	-4.810717875	4.87E-06	6.88E-05	3.668807716
ENSG00000062194	GPBP1	0.146119903	1.106589318	8.127247833	4.810086848	4.88E-06	6.89E-05	3.666320942
ENSG00000100629	CEP128	0.26700815	1.203309823	5.955522558	4.809923863	4.88E-06	6.89E-05	3.66567868
ENSG00000006704	GTF2IRD1	-0.22760462	-1.170889248	5.472683188	-4.807778625	4.93E-06	6.95E-05	3.657226401
ENSG00000106443	PHF14	0.1917271	1.142130181	7.696093757	4.806634378	4.95E-06	6.98E-05	3.652719042
ENSG00000005108	THSD7A	0.29106791	1.223545634	6.084761603	4.806219198	4.96E-06	6.98E-05	3.651083755
ENSG00000132002	DNAJB1	-0.236696932	-1.178291857	7.434563895	-4.805551566	4.97E-06	7.00E-05	3.648454319
ENSG00000153714	LURAP1L	-0.243683785	-1.184012067	7.043315232	-4.802448932	5.03E-06	7.08E-05	3.636237832
ENSG00000151834	GABRA2	0.434886282	1.351804275	3.690629088	4.801875383	5.05E-06	7.09E-05	3.633980065
ENSG00000105976	MET	0.38237201	1.303483219	6.736259288	4.801220242	5.06E-06	7.11E-05	3.631401323
ENSG00000161920	MED11	-0.230426127	-1.173181419	6.283149535	-4.79952724	5.10E-06	7.15E-05	3.624738448
ENSG00000083535	PIBF1	0.204321726	1.152144546	7.020066821	4.798944147	5.11E-06	7.16E-05	3.622444013
ENSG00000125843	AP5S1	-0.29025669	-1.222857834	5.522290567	-4.798933421	5.11E-06	7.16E-05	3.622401807
ENSG00000069020	MAST4	-0.138263698	-1.100579757	6.83577206	-4.798718184	5.11E-06	7.16E-05	3.621554909
ENSG00000065268	WDR18	-0.247464098	-1.187118618	5.848909858	-4.79715109	5.15E-06	7.20E-05	3.615389572
ENSG00000130520	LSM4	-0.203878855	-1.151790921	6.426333751	-4.795082309	5.19E-06	7.25E-05	3.607252464
ENSG00000011258	MBTD1	0.214010168	1.159907829	6.395367675	4.794955675	5.19E-06	7.25E-05	3.60675445
ENSG00000099904	ZDHHC8	-0.17756089	-1.13097018	6.169270624	-4.793838393	5.22E-06	7.27E-05	3.602360874
ENSG00000196214	ZNF766	0.196592165	1.145988181	6.142453132	4.79277109	5.24E-06	7.30E-05	3.598164455
ENSG00000164402	SEPTIN8	-0.203280961	-1.151313685	6.911182559	-4.792453697	5.25E-06	7.30E-05	3.596916648
ENSG00000145284	SCD5	0.237703042	1.179113864	4.485488469	4.792172606	5.25E-06	7.31E-05	3.595811604
ENSG00000105852	PON3	0.274015264	1.209168469	5.177103488	4.791048149	5.28E-06	7.33E-05	3.591391476
ENSG00000136235	GPNMB	0.535759507	1.449705151	9.114096421	4.791007886	5.28E-06	7.33E-05	3.591233217
ENSG00000184500	PROS1	0.275752007	1.210624965	7.062910158	4.791006851	5.28E-06	7.33E-05	3.591229149
ENSG00000078246	TULP3	0.192017279	1.142359929	7.335384414	4.789144836	5.32E-06	7.36E-05	3.58391127
ENSG00000008394	MGST1	-0.155422293	-1.113747577	10.58524146	-4.78910863	5.32E-06	7.36E-05	3.583768996
ENSG00000261236	BOP1	-0.167547553	-1.123147615	5.286990619	-4.789100734	5.32E-06	7.36E-05	3.583737967
ENSG00000157782	CABP1	-0.309994071	-1.239702605	4.117264006	-4.789007773	5.32E-06	7.36E-05	3.583372673
ENSG00000145241	CENPC	0.279256266	1.213569108	6.846870041	4.788670484	5.33E-06	7.37E-05	3.582047318
ENSG00000169689	CENPX	-0.199349583	-1.148180599	5.901838958	-4.788491259	5.33E-06	7.37E-05	3.581343093
ENSG00000113328	CCNG1	0.203956895	1.151853227	8.106573957	4.787474012	5.35E-06	7.39E-05	3.577346354
ENSG00000140264	SERF2	-0.231327818	-1.173914892	5.873350511	-4.786057902	5.39E-06	7.43E-05	3.571783407
ENSG00000001167	NFYA	0.180285415	1.133108031	7.100354104	4.784599074	5.42E-06	7.47E-05	3.56605376
ENSG00000113739	STC2	-0.251016014	-1.190044906	4.629589537	-4.784170121	5.43E-06	7.48E-05	3.564369237
ENSG00000159479	MED8	-0.208016581	-1.15509906	6.636504173	-4.783575397	5.44E-06	7.49E-05	3.562033877
ENSG00000197102	DYNC1H1	-0.161346018	-1.11833004	8.764966772	-4.781827971	5.48E-06	7.54E-05	3.555173185
ENSG00000163939	PBRM1	0.125467377	1.090861072	8.541100016	4.781657805	5.48E-06	7.54E-05	3.554505167
ENSG00000187051	RPS19BP1	-0.207621457	-1.154782746	6.857387161	-4.781553143	5.49E-06	7.54E-05	3.554094308
ENSG00000067177	PHKA1	0.244110994	1.184362727	5.206850743	4.776882484	5.59E-06	7.68E-05	3.535765151
ENSG00000172262	ZNF131	0.225252455	1.168981789	6.556333264	4.774928768	5.64E-06	7.73E-05	3.528101589
ENSG00000166947	EPB42	-0.516134553	-1.430118361	5.667663014	-4.772265328	5.70E-06	7.81E-05	3.51765737
ENSG00000125676	THOC2	0.140419907	1.10222588	7.7909838	4.770465122	5.74E-06	7.86E-05	3.510600309
ENSG00000137601	NEK1	0.172392871	1.126926068	6.38748865	4.769828477	5.76E-06	7.88E-05	3.508104989
ENSG00000197191	CYSRT1	-0.198646776	-1.147621401	4.627561594	-4.766609498	5.83E-06	7.98E-05	3.495491542
ENSG00000101596	SMCHD1	0.272654823	1.208028778	8.060117746	4.764961525	5.87E-06	8.02E-05	3.489036164
ENSG00000108055	SMC3	0.221330052	1.165807875	7.946361919	4.76274158	5.93E-06	8.09E-05	3.480342569
ENSG00000185651	UBE2L3	-0.2299044	-1.172757234	6.445323983	-4.760083431	5.99E-06	8.17E-05	3.469936373
ENSG00000168172	HOOK3	0.151088636	1.110407053	8.161389441	4.759707431	6.00E-06	8.18E-05	3.468464705
ENSG00000173588	CEP83	0.305594888	1.235928161	5.007783527	4.758163009	6.04E-06	8.22E-05	3.462420603
ENSG00000165678	GHITM	-0.180227342	-1.133062421	8.131773924	-4.75813006	6.04E-06	8.22E-05	3.462291672
ENSG00000198838	RYR3	0.377315056	1.298922231	4.30987899	4.757037589	6.07E-06	8.25E-05	3.458017072
ENSG00000178971	CTC1	0.184018045	1.136043474	6.344212453	4.756463587	6.08E-06	8.26E-05	3.455771383
ENSG00000166783	MARF1	0.130752468	1.094864602	8.199677802	4.754867202	6.12E-06	8.31E-05	3.449526716
ENSG00000099622	CIRBP	0.237112286	1.178631138	9.799188115	4.752245563	6.19E-06	8.40E-05	3.439274467
ENSG00000129824	RPS4Y1	1.939435983	3.835556686	4.752074367	4.751826407	6.20E-06	8.40E-05	3.437635647
ENSG00000137876	RSL24D1	0.225359565	1.169068581	7.052271916	4.747393395	6.31E-06	8.55E-05	3.420309168
ENSG00000114978	MOB1A	0.217338329	1.162586716	8.441396695	4.747350103	6.31E-06	8.55E-05	3.420140015
ENSG00000073712	FERMT2	-0.172554998	-1.127052717	9.710395769	-4.744751244	6.38E-06	8.63E-05	3.409987305
ENSG00000104218	CSPP1	0.224294922	1.16820618	6.020739706	4.744367589	6.39E-06	8.64E-05	3.408488824
ENSG00000172985	SH3RF3	-0.225701984	-1.169346089	5.764416777	-4.743507905	6.41E-06	8.66E-05	3.405131354
ENSG00000166825	ANPEP	0.378444243	1.299939286	7.590183105	4.740295488	6.50E-06	8.77E-05	3.392588867
ENSG00000147548	NSD3	0.142949922	1.10416052	7.919151492	4.73987848	6.51E-06	8.78E-05	3.390961118
ENSG00000117020	AKT3	0.199532349	1.148326063	7.630479338	4.738932221	6.53E-06	8.80E-05	3.387267837
ENSG00000026103	FAS	0.332571537	1.259255941	6.417131997	4.73889329	6.54E-06	8.80E-05	3.387115898
ENSG00000131143	COX4I1	-0.217603283	-1.162800247	6.384449004	-4.738434885	6.55E-06	8.81E-05	3.38532691
ENSG00000136463	TACO1	-0.177243729	-1.130721575	5.86462477	-4.737608873	6.57E-06	8.83E-05	3.382103573
ENSG00000117602	RCAN3	0.237366995	1.178839244	5.848892083	4.736651803	6.60E-06	8.86E-05	3.378369264
ENSG00000110880	CORO1C	-0.215069811	-1.160760081	9.093932663	-4.736214208	6.61E-06	8.87E-05	3.376662013
ENSG00000166681	BEX3	-0.195470859	-1.14509783	7.283740791	-4.735894049	6.62E-06	8.88E-05	3.375412999
ENSG00000131051	RBM39	0.225526888	1.169204177	9.303073033	4.734324155	6.66E-06	8.93E-05	3.369289277
ENSG00000185633	NDUFA4L2	-0.226425199	-1.169932422	6.084974953	-4.734153423	6.66E-06	8.93E-05	3.368623378
ENSG00000157637	SLC38A10	-0.215090438	-1.160776678	6.898205377	-4.73396587	6.67E-06	8.93E-05	3.367891892
ENSG00000161642	ZNF385A	-0.306481771	-1.236688169	6.554181243	-4.731563972	6.73E-06	9.01E-05	3.358525776
ENSG00000188227	ZNF793	0.327292057	1.254656169	4.088945907	4.73001292	6.78E-06	9.06E-05	3.352479157
ENSG00000165240	ATP7A	0.150083375	1.109633597	6.185086912	4.728500465	6.82E-06	9.11E-05	3.346584254
ENSG00000173786	CNP	-0.180854335	-1.133554955	6.411996428	-4.726122317	6.89E-06	9.19E-05	3.337317739
ENSG00000063177	RPL18	0.183471269	1.135612999	10.23062261	4.725977269	6.89E-06	9.19E-05	3.336752655
ENSG00000153094	BCL2L11	0.219831762	1.164597771	5.455824926	4.725743171	6.90E-06	9.19E-05	3.335840667
ENSG00000156671	SAMD8	0.194342131	1.144202285	7.370283371	4.725335811	6.91E-06	9.20E-05	3.334253769
ENSG00000179364	PACS2	-0.165641878	-1.121665014	5.785063583	-4.722566597	6.99E-06	9.30E-05	3.323468476
ENSG00000165246	NLGN4Y	0.740952735	1.671279163	4.647193359	4.719537308	7.07E-06	9.41E-05	3.311675005
ENSG00000162769	FLVCR1	0.256601162	1.194660891	5.026157258	4.717581585	7.13E-06	9.47E-05	3.304063717
ENSG00000163399	ATP1A1	0.26078347	1.198129184	8.400297367	4.717459611	7.13E-06	9.47E-05	3.30358909
ENSG00000234420	ZNF37BP	0.181458605	1.134029842	6.322566907	4.71670382	7.15E-06	9.49E-05	3.300648302
ENSG00000279491		0.255908445	1.194087407	4.424810797	4.716561124	7.16E-06	9.49E-05	3.300093108
ENSG00000115828	QPCT	0.395228447	1.315150995	4.351250901	4.716333835	7.17E-06	9.49E-05	3.299208803
ENSG00000129255	MPDU1	-0.246167979	-1.186052588	6.886468938	-4.716082872	7.17E-06	9.50E-05	3.298232423
ENSG00000213079	SCAF8	0.104513999	1.075132149	8.142388142	4.715261096	7.20E-06	9.52E-05	3.295035515
ENSG00000128016	ZFP36	0.411962294	1.330494267	7.515887873	4.714581187	7.22E-06	9.54E-05	3.292390781
ENSG00000188512		-0.26824275	-1.204340008	6.432086196	-4.713742018	7.24E-06	9.57E-05	3.2891269
ENSG00000072062	PRKACA	-0.213847852	-1.159777337	7.412112033	-4.712102792	7.29E-06	9.62E-05	3.28275235
ENSG00000102287	GABRE	-0.288179188	-1.221098168	8.754753043	-4.711191151	7.32E-06	9.65E-05	3.279207833
ENSG00000167705	RILP	-0.186870997	-1.138292241	5.903087326	-4.71096525	7.32E-06	9.65E-05	3.278329585
ENSG00000215193	PEX26	-0.181141288	-1.133780442	5.520046956	-4.710893815	7.33E-06	9.65E-05	3.278051871
ENSG00000198793	MTOR	-0.137104523	-1.099695819	6.978961737	-4.710477289	7.34E-06	9.66E-05	3.276432609
ENSG00000140367	UBE2Q2	0.187344682	1.138666041	7.112052758	4.707362826	7.43E-06	9.78E-05	3.264327975
ENSG00000197299	BLM	0.271718134	1.207244703	2.879265707	4.706959649	7.44E-06	9.79E-05	3.262761377
ENSG00000171791	BCL2	-0.174276966	-1.128398745	6.884840664	-4.706798804	7.45E-06	9.79E-05	3.262136417
ENSG00000265491	RNF115	0.160827017	1.117927801	7.968791809	4.70418366	7.53E-06	9.88E-05	3.251977293
ENSG00000060339	CCAR1	0.128387923	1.093071613	8.671762466	4.702695716	7.57E-06	9.94E-05	3.246198688
ENSG00000155189	AGPAT5	0.253888909	1.19241705	5.364434402	4.701945047	7.60E-06	9.96E-05	3.243283832
ENSG00000177853	ZNF518A	0.251591852	1.190519996	6.713188684	4.701417725	7.61E-06	9.97E-05	3.241236418
ENSG00000139117	CPNE8	0.203729999	1.151672086	7.028078085	4.701090926	7.62E-06	9.98E-05	3.239967643
ENSG00000228300	FAM174C	-0.205470159	-1.153062056	5.803388099	-4.700395352	7.65E-06	1.00E-04	3.237267319
ENSG00000170017	ALCAM	0.742637193	1.67323165	6.087569906	4.700147774	7.65E-06	1.00E-04	3.236306247
ENSG00000145494	NDUFS6	-0.212771372	-1.158912281	7.31862168	-4.699893564	7.66E-06	1.00E-04	3.235319467
ENSG00000091732	ZC3HC1	-0.172988121	-1.127391129	5.45684897	-4.699869914	7.66E-06	1.00E-04	3.235227666
ENSG00000196387	ZNF140	0.28338045	1.21704326	5.261437567	4.697928282	7.72E-06	0.000100718	3.227691893
ENSG00000130203	APOE	0.531127842	1.445058444	9.279719749	4.697220014	7.75E-06	0.000100936	3.22494351
ENSG00000134874	DZIP1	0.259348706	1.196938234	4.952560863	4.696464162	7.77E-06	0.000101174	3.222010776
ENSG00000112304	ACOT13	-0.225301883	-1.16902184	7.976926162	-4.69591324	7.79E-06	0.00010126	3.219873376
ENSG00000067048	DDX3Y	2.058767444	4.166302074	4.626477938	4.695900523	7.79E-06	0.00010126	3.219824041
ENSG00000159792	PSKH1	-0.15181798	-1.110968552	5.774916267	-4.693549219	7.86E-06	0.00010216	3.210703605
ENSG00000123609	NMI	0.255181694	1.193486042	6.061571438	4.693069234	7.88E-06	0.000102286	3.208842169
ENSG00000091490	SEL1L3	0.29849697	1.229862449	5.980941807	4.690832723	7.95E-06	0.000103146	3.200170377
ENSG00000136048	DRAM1	0.251916024	1.190787534	5.670934243	4.689111294	8.00E-06	0.000103795	3.193497602
ENSG00000198732	SMOC1	0.463887096	1.379252979	6.241131989	4.688926094	8.01E-06	0.000103799	3.19277981
ENSG00000170100	ZNF778	-0.167482594	-1.123097045	5.325205412	-4.688225204	8.03E-06	0.000103969	3.190063484
ENSG00000174915	PTDSS2	-0.181969915	-1.134431828	5.83153654	-4.688172328	8.04E-06	0.000103969	3.189858569
ENSG00000164366	CCDC127	-0.156062591	-1.114241991	6.57988943	-4.687567719	8.06E-06	0.00010415	3.187515617
ENSG00000179855	GIPC3	-0.310148079	-1.239834951	5.650002109	-4.687110939	8.07E-06	0.000104269	3.185745659
ENSG00000156381	ANKRD9	-0.221050835	-1.165582268	5.415040315	-4.686545844	8.09E-06	0.000104434	3.183556149
ENSG00000053438	NNAT	-0.531218065	-1.445148818	8.454261675	-4.683769935	8.18E-06	0.000105543	3.172803173
ENSG00000145819	ARHGAP26	0.274060287	1.209206205	7.400856429	4.683498935	8.19E-06	0.000105584	3.171753634
ENSG00000184226	PCDH9	-0.322925037	-1.250864083	6.609816322	-4.682734152	8.21E-06	0.000105796	3.168791963
ENSG00000077782	FGFR1	-0.171978149	-1.126602165	7.952554226	-4.682654347	8.22E-06	0.000105796	3.168482931
ENSG00000197776	KLHDC1	0.25408068	1.192575563	6.680220991	4.681696272	8.25E-06	0.000106133	3.164773217
ENSG00000184470	TXNRD2	-0.198071315	-1.147163729	5.363720054	-4.681392891	8.26E-06	0.000106188	3.163598614
ENSG00000120594	PLXDC2	0.201411855	1.149823049	9.038548465	4.679113536	8.34E-06	0.000107099	3.154775228
ENSG00000179271	GADD45GIP1	-0.24725174	-1.186943893	5.607381562	-4.67762024	8.39E-06	0.000107673	3.148996212
ENSG00000138031	ADCY3	0.222576604	1.166815619	6.889483861	4.677318886	8.40E-06	0.000107729	3.14783013
ENSG00000157020	SEC13	-0.213099224	-1.159175674	7.147517949	-4.675413483	8.46E-06	0.000108487	3.140458356
ENSG00000144524	COPS7B	-0.128988709	-1.0935269	6.196428843	-4.674922503	8.48E-06	0.000108627	3.138559132
ENSG00000139641	ESYT1	-0.217055442	-1.162358775	8.84749646	-4.674480146	8.49E-06	0.000108745	3.136848111
ENSG00000184207	PGP	-0.188388249	-1.139489988	5.702854859	-4.673513412	8.53E-06	0.000109095	3.133109184
ENSG00000012817	KDM5D	1.585530539	3.001181436	4.643386865	4.672085257	8.58E-06	0.000109651	3.127586607
ENSG00000145632	PLK2	-0.329629984	-1.256691023	6.408196613	-4.67144921	8.60E-06	0.000109832	3.125127417
ENSG00000126012	KDM5C	-0.245555022	-1.185548778	7.137983513	-4.671331712	8.60E-06	0.000109832	3.124673151
ENSG00000167862	MRPL58	-0.178969208	-1.132074739	6.579986225	-4.669917398	8.65E-06	0.000110385	3.119205778
ENSG00000132874	SLC14A2	-0.495864898	-1.410165898	4.940334153	-4.66945309	8.67E-06	0.000110515	3.117411122
ENSG00000198001	IRAK4	0.187742494	1.138980063	6.096281333	4.669155713	8.68E-06	0.000110571	3.116261757
ENSG00000115486	GGCX	-0.166272129	-1.122155128	6.384838866	-4.668413224	8.71E-06	0.000110826	3.113392235
ENSG00000120738	EGR1	0.54486618	1.458885016	7.781560647	4.66716023	8.75E-06	0.000111312	3.108550429
ENSG00000178922	HYI	-0.22525279	-1.16898206	6.216324466	-4.666309022	8.78E-06	0.000111618	3.10526169
ENSG00000075292	ZNF638	0.179864568	1.132777541	8.252618687	4.665159135	8.82E-06	0.00011206	3.100819606
ENSG00000139624	CERS5	0.211114682	1.157582232	6.135078437	4.664932905	8.83E-06	0.000112085	3.099945749
ENSG00000173198	CYSLTR1	0.436402645	1.353225853	5.140705503	4.662184075	8.93E-06	0.00011326	3.089330117
ENSG00000104960	PTOV1	-0.189516347	-1.140381347	6.694776956	-4.661894333	8.94E-06	0.000113313	3.088211414
ENSG00000176194	CIDEA	0.472460959	1.387474213	7.817237086	4.660506776	8.99E-06	0.00011378	3.082854639
ENSG00000165312	OTUD1	0.205161532	1.152815415	6.845902808	4.660388685	8.99E-06	0.00011378	3.082398786
ENSG00000125148	MT2A	0.292463003	1.22472938	9.356540467	4.660204913	9.00E-06	0.00011378	3.081689413
ENSG00000170776	AKAP13	0.167171669	1.122855025	7.902497264	4.660188842	9.00E-06	0.00011378	3.081627379
ENSG00000115112	TFCP2L1	0.341791141	1.267329038	4.028742784	4.659365844	9.03E-06	0.00011408	3.07845077
ENSG00000153147	SMARCA5	0.148445868	1.10837484	8.086139517	4.656395173	9.14E-06	0.000115379	3.066987671
ENSG00000144445	KANSL1L	0.208470004	1.155462152	6.043463672	4.655870681	9.16E-06	0.000115544	3.064964286
ENSG00000251333	RTN3P1	-0.278047298	-1.212552572	6.86208994	-4.655068587	9.19E-06	0.000115839	3.06187026
ENSG00000033867	SLC4A7	0.273465203	1.208707533	5.78716549	4.65327657	9.26E-06	0.0001166	3.054958948
ENSG00000171643	S100Z	0.29814015	1.229558306	3.482605648	4.652994232	9.27E-06	0.000116652	3.053870207
ENSG00000149212	SESN3	0.278132472	1.212624161	7.579674315	4.650110319	9.38E-06	0.000117917	3.042751911
ENSG00000163520	FBLN2	-0.284202621	-1.217737033	8.448885368	-4.649983755	9.38E-06	0.000117917	3.042264073
ENSG00000108826	MRPL27	-0.164113789	-1.120477586	6.839669656	-4.647165518	9.49E-06	0.000119185	3.031403589
ENSG00000064042	LIMCH1	-0.27389566	-1.209068229	8.085114102	-4.646535856	9.51E-06	0.000119406	3.028977692
ENSG00000117616	RSRP1	0.237248534	1.178742453	7.496655971	4.646034628	9.53E-06	0.000119565	3.027046771
ENSG00000128928	IVD	-0.207865444	-1.154978058	6.211455822	-4.643374505	9.63E-06	0.000120773	3.016801267
ENSG00000100299	ARSA	-0.231421806	-1.173991372	5.813783642	-4.640033668	9.77E-06	0.000122329	3.003939504
ENSG00000198816	ZNF358	-0.228441715	-1.17156883	7.016563571	-4.638906674	9.81E-06	0.000122717	2.99960212
ENSG00000176204	LRRTM4	-0.602371316	-1.518209954	3.69953338	-4.636863995	9.89E-06	0.000123648	2.991742389
ENSG00000122507	BBS9	0.188696392	1.139733397	6.63615771	4.633824274	1.00E-05	0.000125072	2.980050547
ENSG00000116885	OSCP1	-0.272498974	-1.207898286	5.256809071	-4.633516573	1.00E-05	0.000125072	2.978867302
ENSG00000111962	UST	0.238337406	1.179632443	5.557275796	4.633513135	1.00E-05	0.000125072	2.978854083
ENSG00000172456	FGGY	0.16989201	1.124974274	5.572613813	4.630567469	1.01E-05	0.00012648	2.96752938
ENSG00000242247	ARFGAP3	0.192102368	1.142427306	7.140541059	4.630037973	1.02E-05	0.000126663	2.965494225
ENSG00000087245	MMP2	0.359576831	1.2830495	9.047975179	4.62933354	1.02E-05	0.000126936	2.96278693
ENSG00000118849	RARRES1	0.656330769	1.576069079	4.808435322	4.627557985	1.03E-05	0.00012776	2.955964282
ENSG00000054392	HHAT	0.191598725	1.142028556	4.926685136	4.625658974	1.03E-05	0.000128653	2.948669178
ENSG00000140284	SLC27A2	0.816686559	1.761356033	3.906705354	4.625379304	1.04E-05	0.00012871	2.947594988
ENSG00000222658		-0.243548377	-1.183900944	4.450778448	-4.625069385	1.04E-05	0.000128783	2.946404663
ENSG00000095794	CREM	0.165842062	1.121820663	4.074479499	4.624039411	1.04E-05	0.00012923	2.942449161
ENSG00000008311	AASS	0.31439129	1.243486883	7.203925091	4.623572046	1.04E-05	0.000129385	2.940654492
ENSG00000125124	BBS2	0.187065511	1.138445723	7.027790433	4.622131099	1.05E-05	0.000130049	2.93512205
ENSG00000127081	ZNF484	0.278717556	1.213116039	6.223530843	4.62077492	1.06E-05	0.000130672	2.929916121
ENSG00000078902	TOLLIP	-0.177582539	-1.130987151	6.096813363	-4.620563492	1.06E-05	0.000130694	2.929104608
ENSG00000075618	FSCN1	-0.301120349	-1.232100851	6.334332488	-4.619689364	1.06E-05	0.000131065	2.925749761
ENSG00000174442	ZWILCH	0.263682073	1.200538835	5.5973535	4.61872164	1.06E-05	0.000131487	2.92203619
ENSG00000087008	ACOX3	-0.135061157	-1.098139364	6.198902346	-4.617535427	1.07E-05	0.000132026	2.917484889
ENSG00000104763	ASAH1	-0.288121596	-1.221049423	10.30634551	-4.616045071	1.08E-05	0.000132711	2.911767752
ENSG00000120658	ENOX1	0.277672791	1.212237847	4.774816114	4.615911504	1.08E-05	0.000132711	2.911255436
ENSG00000241399	CD302	0.292030734	1.224362475	9.655470332	4.615194526	1.08E-05	0.000133004	2.908505537
ENSG00000086504	MRPL28	-0.217577923	-1.162779807	5.977509481	-4.611116285	1.10E-05	0.000135113	2.892869267
ENSG00000054267	ARID4B	0.214477785	1.160283849	6.942945663	4.610067785	1.10E-05	0.000135514	2.888850733
ENSG00000090615	GOLGA3	-0.157223425	-1.115138903	6.769028681	-4.609995382	1.10E-05	0.000135514	2.888573263
ENSG00000072110	ACTN1	-0.236891506	-1.178450782	9.330467917	-4.609873405	1.10E-05	0.000135514	2.88810581
ENSG00000011198	ABHD5	0.28054726	1.214655554	8.1952374	4.609122904	1.11E-05	0.000135831	2.88522986
ENSG00000158828	PINK1	-0.155901978	-1.114117951	7.471862449	-4.608439131	1.11E-05	0.000136056	2.882609888
ENSG00000104325	DECR1	-0.186892047	-1.138308849	8.858626187	-4.608375447	1.11E-05	0.000136056	2.882365887
ENSG00000136950	ARPC5L	-0.191423317	-1.141889712	4.810488651	-4.607627725	1.11E-05	0.000136373	2.879501206
ENSG00000138613	APH1B	0.272437756	1.207847032	6.011194287	4.604015625	1.13E-05	0.000138274	2.865666871
ENSG00000164597	COG5	0.15392334	1.112591	7.68314838	4.603441691	1.13E-05	0.000138499	2.863469373
ENSG00000154845	PPP4R1	0.143863521	1.10485996	7.117331546	4.60237288	1.14E-05	0.000138945	2.859377565
ENSG00000159228	CBR1	-0.187794718	-1.139021293	5.698290236	-4.602306309	1.14E-05	0.000138945	2.859122725
ENSG00000178053	MLF1	0.269519801	1.205406543	3.566184771	4.600590677	1.14E-05	0.000139812	2.852556033
ENSG00000165434	PGM2L1	0.250499627	1.189619027	4.772645833	4.600259638	1.15E-05	0.000139903	2.851289149
ENSG00000138686	BBS7	0.230745948	1.173441523	6.01985176	4.599701165	1.15E-05	0.000140123	2.849152014
ENSG00000147614	ATP6V0D2	0.834743111	1.78353943	3.245299184	4.598660076	1.15E-05	0.000140616	2.845168495
ENSG00000164941	INTS8	0.241281266	1.182041974	5.951531086	4.598116112	1.16E-05	0.000140828	2.843087366
ENSG00000094975	SUCO	0.195469428	1.145096694	5.781685274	4.597902784	1.16E-05	0.000140854	2.842271247
ENSG00000137573	SULF1	0.35824122	1.281862235	6.246884804	4.596515446	1.16E-05	0.000141512	2.836964399
ENSG00000198862	LTN1	0.176539303	1.130169611	6.572323019	4.596407461	1.16E-05	0.000141512	2.83655138
ENSG00000177697	CD151	-0.266033532	-1.202497198	9.639992194	-4.594032465	1.18E-05	0.000142772	2.827469169
ENSG00000164136	IL15	0.263072033	1.200031298	3.898197041	4.593603947	1.18E-05	0.000142922	2.825830812
ENSG00000064012	CASP8	0.23059109	1.173315572	6.505700533	4.592647293	1.18E-05	0.000143376	2.822173597
ENSG00000185420	SMYD3	0.202778085	1.150912444	5.319935504	4.591245576	1.19E-05	0.000144002	2.816815856
ENSG00000141040	ZNF287	0.285305125	1.218667981	3.755384313	4.591226335	1.19E-05	0.000144002	2.816742321
ENSG00000178096	BOLA1	-0.164036427	-1.120417503	5.345121621	-4.590965602	1.19E-05	0.000144057	2.815745854
ENSG00000179431	FJX1	-0.171256669	-1.126038901	4.324574875	-4.589964898	1.19E-05	0.00014454	2.811921722
ENSG00000112246	SIM1	-0.447645556	-1.36381273	6.128255086	-4.587837667	1.20E-05	0.000145681	2.803794493
ENSG00000127954	STEAP4	0.305922001	1.236208424	8.869615712	4.587382543	1.21E-05	0.00014585	2.802055988
ENSG00000198833	UBE2J1	0.157308729	1.115204841	7.454091994	4.586987997	1.21E-05	0.000145983	2.800548975
ENSG00000178789	CD300LB	0.508237556	1.422311591	4.921259651	4.585152063	1.22E-05	0.000146964	2.79353757
ENSG00000217950	NOC2LP2	-0.261796461	-1.198970748	4.66978162	-4.584168356	1.22E-05	0.000147446	2.789781581
ENSG00000229236	TTTY10	1.31474841	2.487589461	4.161021761	4.583868838	1.22E-05	0.000147525	2.788638069
ENSG00000125901	MRPS26	-0.181776102	-1.134279438	5.81779549	-4.580312302	1.24E-05	0.000149543	2.775063622
ENSG00000175387	SMAD2	0.16005849	1.117332437	7.985296325	4.579994776	1.24E-05	0.000149634	2.773852047
ENSG00000184465	WDR27	0.237119547	1.17863707	5.177274368	4.57366467	1.28E-05	0.000153374	2.74971019
ENSG00000179523	EIF3J-DT	0.17848407	1.131694119	6.433876842	4.572488899	1.28E-05	0.000153971	2.745228491
ENSG00000113140	SPARC	-0.165086527	-1.121233323	12.25626481	-4.572361922	1.28E-05	0.000153971	2.744744537
ENSG00000074181	NOTCH3	-0.34232908	-1.267801676	7.368739372	-4.5690735	1.30E-05	0.000155907	2.732214369
ENSG00000109220	CHIC2	0.213461277	1.159466612	6.308061886	4.565559279	1.32E-05	0.000158009	2.718830528
ENSG00000145283	SLC10A6	0.313608953	1.242812755	6.17346842	4.56529056	1.32E-05	0.000158074	2.717807403
ENSG00000184205	TSPYL2	0.239019503	1.180190297	6.883362388	4.562269313	1.33E-05	0.000159889	2.706307047
ENSG00000134444	RELCH	0.16646629	1.12230616	6.315357289	4.561121806	1.34E-05	0.000160518	2.701940414
ENSG00000095906	NUBP2	-0.189884958	-1.140672754	5.226206328	-4.560100264	1.35E-05	0.000161068	2.698053741
ENSG00000199732		-0.236013419	-1.177733744	4.172128148	-4.559268211	1.35E-05	0.000161498	2.694888452
ENSG00000206878		0.410097809	1.328775897	3.091647524	4.55862105	1.35E-05	0.000161643	2.692426796
ENSG00000196511	TPK1	0.241849657	1.182507765	4.732782585	4.558495269	1.35E-05	0.000161643	2.691948384
ENSG00000119723	COQ6	-0.146984389	-1.107252603	5.832321308	-4.558439137	1.36E-05	0.000161643	2.691734882
ENSG00000082898	XPO1	0.178948754	1.132058689	7.568861206	4.558382828	1.36E-05	0.000161643	2.691520716
ENSG00000006047	YBX2	-0.269041615	-1.205007073	5.851430613	-4.557975163	1.36E-05	0.0001618	2.689970224
ENSG00000203485	INF2	-0.224551855	-1.168414247	7.22718802	-4.555091321	1.37E-05	0.000163567	2.679004654
ENSG00000173599	PC	-0.222689015	-1.166906539	7.86997082	-4.553838995	1.38E-05	0.000164279	2.674244248
ENSG00000141349	G6PC3	-0.222967721	-1.167131988	7.250642569	-4.553094373	1.38E-05	0.00016466	2.671414172
ENSG00000157954	WIPI2	-0.134235429	-1.097511023	6.519530694	-4.552750078	1.39E-05	0.000164778	2.670105717
ENSG00000172071	EIF2AK3	0.137671879	1.100128372	6.103505015	4.551959329	1.39E-05	0.000165191	2.667100823
ENSG00000147118	ZNF182	0.235221723	1.177087626	6.121935343	4.547024963	1.42E-05	0.000168365	2.648357884
ENSG00000169891	REPS2	0.198567414	1.147558272	5.911011275	4.546618213	1.42E-05	0.000168528	2.646813479
ENSG00000072958	AP1M1	-0.158130844	-1.115840518	7.032210869	-4.543212458	1.44E-05	0.00017072	2.633885689
ENSG00000175455	CCDC14	0.238574952	1.179826691	6.642913157	4.540062717	1.46E-05	0.000172764	2.621935528
ENSG00000132952	USPL1	0.195117591	1.144817468	7.042787489	4.536941629	1.48E-05	0.000174812	2.610099608
ENSG00000165119	HNRNPK	0.16775652	1.123310309	10.11537776	4.536337691	1.48E-05	0.000175118	2.607809963
ENSG00000198040	ZNF84	0.174996157	1.128961398	6.614100989	4.535514109	1.48E-05	0.000175579	2.604687941
ENSG00000185640	KRT79	-0.234726915	-1.176683984	4.130383204	-4.533874091	1.49E-05	0.000176614	2.598472132
ENSG00000123268	ATF1	0.170825181	1.125702171	7.349838996	4.531159771	1.51E-05	0.000178351	2.588187968
ENSG00000109920	FNBP4	0.16645273	1.122295611	8.085392228	4.531088516	1.51E-05	0.000178351	2.587918051
ENSG00000231607	DLEU2	0.44217072	1.358647049	6.098051511	4.529509099	1.52E-05	0.000179359	2.581935853
ENSG00000109321	AREG	0.32221123	1.250245342	4.388839523	4.529183418	1.52E-05	0.000179475	2.58070248
ENSG00000184557	SOCS3	0.327416168	1.254764109	5.105202519	4.527076438	1.54E-05	0.000180868	2.572724681
ENSG00000175857	GAPT	0.441754792	1.358255409	4.364901958	4.526412857	1.54E-05	0.000181228	2.57021264
ENSG00000146070	PLA2G7	0.992117498	1.98910233	6.403896917	4.524665203	1.55E-05	0.000182374	2.563597947
ENSG00000091106	NLRC4	0.44601652	1.362273634	3.995222266	4.523486045	1.56E-05	0.000183042	2.559135933
ENSG00000150712	MTMR12	-0.132769829	-1.096396653	7.699479957	-4.523419376	1.56E-05	0.000183042	2.558883675
ENSG00000128849	CGNL1	0.318103739	1.246690836	4.96607207	4.52322965	1.56E-05	0.000183061	2.558165821
ENSG00000109610	SOD3	-0.236600167	-1.178212829	7.319533112	-4.522348619	1.56E-05	0.000183585	2.554832584
ENSG00000197168	NEK5	0.223956102	1.167931856	3.06691759	4.520840297	1.57E-05	0.000184569	2.549127115
ENSG00000100714	MTHFD1	-0.23788029	-1.179258737	8.54470706	-4.519872964	1.58E-05	0.000185069	2.545468705
ENSG00000132763	MMACHC	-0.204356349	-1.152172196	5.278053245	-4.519834263	1.58E-05	0.000185069	2.54532235
ENSG00000135940	COX5B	-0.219793012	-1.16456649	7.023675076	-4.519264083	1.58E-05	0.000185369	2.543166215
ENSG00000130748	TMEM160	-0.188443995	-1.139534019	5.614807133	-4.518865424	1.59E-05	0.000185543	2.541658798
ENSG00000135842	NIBAN1	0.253923306	1.19244548	7.002413174	4.51852823	1.59E-05	0.000185655	2.540383865
ENSG00000118705	RPN2	-0.18355606	-1.135679745	8.066757662	-4.518389433	1.59E-05	0.000185655	2.53985909
ENSG00000160229	ZNF66	0.276990675	1.211664828	4.871182775	4.518002559	1.59E-05	0.00018582	2.538396423
ENSG00000142185	TRPM2	-0.213868492	-1.159793929	5.049299811	-4.517272906	1.60E-05	0.00018624	2.535638034
ENSG00000140365	COMMD4	-0.192619543	-1.142836915	6.020358541	-4.515548789	1.61E-05	0.000187399	2.529121369
ENSG00000143164	DCAF6	-0.111289781	-1.080193506	8.180159495	-4.512788268	1.63E-05	0.000189343	2.51869091
ENSG00000167005	NUDT21	0.213933961	1.159846562	8.382320938	4.51248061	1.63E-05	0.000189453	2.517528712
ENSG00000140678	ITGAX	0.691530292	1.614995665	6.856797727	4.510084341	1.64E-05	0.000190987	2.508478497
ENSG00000182247	UBE2E2	-0.158015227	-1.115751099	7.447486556	-4.509967732	1.64E-05	0.000190987	2.508038171
ENSG00000120008	WDR11	0.157004488	1.114969687	6.930757034	4.509964145	1.64E-05	0.000190987	2.508024627
ENSG00000168256	NKIRAS2	-0.144649166	-1.105461795	6.980040317	-4.509261904	1.65E-05	0.000191397	2.505373076
ENSG00000161277	THAP8	-0.192393649	-1.142657987	4.909467282	-4.508296961	1.65E-05	0.000192008	2.501730059
ENSG00000197858	GPAA1	-0.199694084	-1.148454805	7.148531068	-4.507049226	1.66E-05	0.000192838	2.497020186
ENSG00000101871	MID1	-0.213789244	-1.159730223	6.915090048	-4.505849325	1.67E-05	0.000193596	2.492491709
ENSG00000076003	MCM6	0.208841322	1.155759581	5.583398052	4.505737803	1.67E-05	0.000193596	2.492070863
ENSG00000113732	ATP6V0E1	-0.130478395	-1.094656628	10.18794497	-4.505323479	1.67E-05	0.00019379	2.490507403
ENSG00000060749	QSER1	0.143213447	1.104362226	7.093818395	4.504916868	1.68E-05	0.000193979	2.488973144
ENSG00000205268	PDE7A	0.333611564	1.260164056	4.897250725	4.501907686	1.70E-05	0.000196143	2.477621578
ENSG00000115548	KDM3A	0.161833154	1.118707717	6.503812352	4.501797975	1.70E-05	0.000196143	2.477207813
ENSG00000124788	ATXN1	0.166852046	1.122606289	6.705772862	4.501466583	1.70E-05	0.000196275	2.475958036
ENSG00000092964	DPYSL2	0.135975335	1.098835431	9.282346307	4.49713486	1.73E-05	0.000199529	2.459627605
ENSG00000228979	PPIAP55	-0.158985876	-1.116502031	6.427755695	-4.496996739	1.73E-05	0.000199529	2.459107068
ENSG00000134352	IL6ST	0.178510029	1.131714481	10.07206625	4.49683475	1.73E-05	0.00019953	2.458496596
ENSG00000109576	AADAT	0.252705249	1.191439132	5.125524441	4.493647698	1.75E-05	0.000201937	2.446488925
ENSG00000111144	LTA4H	0.231540062	1.174087607	7.852407736	4.492116276	1.76E-05	0.000203036	2.440721138
ENSG00000129534	MIS18BP1	0.286221636	1.219442418	5.935977191	4.491376642	1.77E-05	0.000203502	2.437935942
ENSG00000138376	BARD1	0.235296603	1.177148722	4.534683278	4.490651485	1.77E-05	0.000203958	2.435205563
ENSG00000184232	OAF	-0.199707073	-1.148465146	6.615997854	-4.488093711	1.79E-05	0.000205903	2.425577371
ENSG00000138587	MNS1	0.350462049	1.274968893	5.003792861	4.486798636	1.80E-05	0.000206829	2.420703768
ENSG00000091140	DLD	-0.207863511	-1.15497651	8.226013082	-4.486279323	1.81E-05	0.000207124	2.418749767
ENSG00000064933	PMS1	0.205671221	1.153222765	6.37420884	4.485757934	1.81E-05	0.00020742	2.41678811
ENSG00000163131	CTSS	0.521361444	1.435309084	7.560655075	4.484545891	1.82E-05	0.000208285	2.412228566
ENSG00000173200	PARP15	0.421893973	1.339685142	4.807645418	4.483778053	1.82E-05	0.000208682	2.409340496
ENSG00000090339	ICAM1	0.224906889	1.168701818	6.437913235	4.483744627	1.82E-05	0.000208682	2.409214777
ENSG00000214253	FIS1	-0.228688002	-1.171768849	6.783239025	-4.48308678	1.83E-05	0.000209094	2.406740699
ENSG00000135090	TAOK3	0.147358184	1.107539524	8.078064802	4.482891159	1.83E-05	0.000209124	2.40600504
ENSG00000184831	APOO	-0.312800895	-1.242116846	5.091223171	-4.482671568	1.83E-05	0.000209173	2.405179266
ENSG00000131725	WDR44	0.206953011	1.154247823	6.652868839	4.482186778	1.83E-05	0.000209443	2.40335631
ENSG00000177917	ARL6IP6	0.232597347	1.174948357	5.330744971	4.479468603	1.85E-05	0.000211572	2.393137633
ENSG00000186827	TNFRSF4	-0.237190976	-1.178695427	4.640113996	-4.479032802	1.86E-05	0.000211804	2.39149968
ENSG00000087263	OGFOD1	-0.148906782	-1.108729002	6.819885887	-4.478052794	1.87E-05	0.000212492	2.387816735
ENSG00000122034	GTF3A	-0.140895372	-1.102589197	8.526532095	-4.475071905	1.89E-05	0.000214874	2.376617713
ENSG00000130826	DKC1	0.148659011	1.108538603	5.853509056	4.47463686	1.89E-05	0.000215109	2.374983703
ENSG00000147400	CETN2	-0.135862315	-1.098749353	7.626577483	-4.473288117	1.90E-05	0.000216122	2.36991857
ENSG00000166823	MESP1	-0.199000766	-1.147903023	5.429571769	-4.47292429	1.90E-05	0.000216297	2.368552416
ENSG00000103540	CCP110	0.242078101	1.182695024	5.231807902	4.471629542	1.91E-05	0.000217269	2.363691313
ENSG00000122592	HOXA7	-0.193040857	-1.143170709	6.323298901	-4.466756879	1.95E-05	0.00022135	2.345405647
ENSG00000228794	LINC01128	-0.406665508	-1.325618378	6.246799955	-4.465741378	1.96E-05	0.000222061	2.341596492
ENSG00000104381	GDAP1	0.229346005	1.172303406	5.253135128	4.465626362	1.96E-05	0.000222061	2.341165104
ENSG00000130997	POLN	-0.224370507	-1.168267386	5.382879098	-4.465184962	1.96E-05	0.000222309	2.339509624
ENSG00000168101	NUDT16L1	-0.169242684	-1.124468061	5.235765555	-4.461974678	1.99E-05	0.000225001	2.327472751
ENSG00000100749	VRK1	0.283133761	1.216835174	6.333155937	4.460761013	2.00E-05	0.000225939	2.322923695
ENSG00000111670	GNPTAB	0.200995475	1.149491243	6.795478497	4.458939773	2.01E-05	0.000227425	2.31609892
ENSG00000164039	BDH2	0.337471148	1.263539835	6.154266046	4.458003206	2.02E-05	0.000228124	2.312590045
ENSG00000119778	ATAD2B	0.191638762	1.142060249	6.60523824	4.455693447	2.04E-05	0.000230067	2.303938631
ENSG00000072041	SLC6A15	0.347579211	1.272423755	3.271443735	4.454334805	2.05E-05	0.000231157	2.29885115
ENSG00000197891	SLC22A12	-0.217308181	-1.162562422	4.177433904	-4.453669196	2.05E-05	0.00023162	2.296359146
ENSG00000167700	MFSD3	-0.194243297	-1.144123902	5.30669805	-4.453281224	2.06E-05	0.00023183	2.294906717
ENSG00000168234	TTC39C	-0.137008717	-1.099622793	6.439127195	-4.450554486	2.08E-05	0.000234187	2.284701234
ENSG00000144635	DYNC1LI1	0.159902385	1.117211543	6.869449003	4.449789623	2.09E-05	0.000234747	2.281839319
ENSG00000111790	FGFR1OP2	0.186825134	1.138256055	7.544140174	4.448557941	2.10E-05	0.000235741	2.2772314
ENSG00000172244	C5orf34	0.294763416	1.2266838	2.874074813	4.448314054	2.10E-05	0.000235821	2.276319086
ENSG00000066827	ZFAT	-0.21900293	-1.163928898	5.078682214	-4.447762749	2.10E-05	0.000236187	2.274256928
ENSG00000182718	ANXA2	-0.160665707	-1.11780281	8.675157197	-4.447434391	2.10E-05	0.000236346	2.273028788
ENSG00000178977	LINC00324	0.218188966	1.163272399	4.144333633	4.446632585	2.11E-05	0.000236946	2.270030095
ENSG00000108370	RGS9	0.161360719	1.118341436	3.054891595	4.445874027	2.12E-05	0.000237507	2.267193491
ENSG00000139218	SCAF11	0.111549242	1.080387791	7.869014841	4.44544467	2.12E-05	0.000237761	2.265588071
ENSG00000153113	CAST	0.151834258	1.110981088	9.662138462	4.444631492	2.13E-05	0.000238376	2.262547788
ENSG00000106804	C5	0.331327834	1.258170842	4.814541926	4.444345675	2.13E-05	0.000238496	2.261479278
ENSG00000166819	PLIN1	-0.150426932	-1.109897872	11.59789113	-4.444063475	2.13E-05	0.000238614	2.260424334
ENSG00000214870		-0.246750047	-1.186531208	5.453627791	-4.442931875	2.14E-05	0.00023953	2.256194555
ENSG00000170340	B3GNT2	0.257137236	1.195104883	5.663109321	4.442736766	2.14E-05	0.000239566	2.255465334
ENSG00000108799	EZH1	0.133260737	1.096769789	8.5873893	4.441752594	2.15E-05	0.000240347	2.251787339
ENSG00000175029	CTBP2	0.159584566	1.116965454	5.481938136	4.441207071	2.16E-05	0.000240645	2.24974888
ENSG00000131149	GSE1	-0.202038114	-1.150322283	8.135006716	-4.441124481	2.16E-05	0.000240645	2.24944028
ENSG00000135097	MSI1	-0.154801457	-1.1132684	4.10420448	-4.439009531	2.18E-05	0.000242505	2.241539063
ENSG00000143622	RIT1	0.194374886	1.144228264	6.356854377	4.438305053	2.18E-05	0.000243028	2.238907788
ENSG00000047849	MAP4	-0.114777576	-1.082808093	6.765266349	-4.436891932	2.19E-05	0.000244231	2.233630549
ENSG00000035403	VCL	-0.160543804	-1.117708364	8.375171072	-4.435697184	2.20E-05	0.00024523	2.229169716
ENSG00000154723	ATP5PF	-0.141135865	-1.102773011	5.985088078	-4.435184354	2.21E-05	0.000245573	2.227255218
ENSG00000077458	FAM76B	0.250230971	1.189397519	5.340534191	4.433272502	2.23E-05	0.000247234	2.220119224
ENSG00000063854	HAGH	-0.234947556	-1.176863956	7.154654693	-4.433156308	2.23E-05	0.000247234	2.2196856
ENSG00000117000	RLF	0.19371584	1.143705681	7.020648808	4.432218371	2.23E-05	0.000247994	2.216185587
ENSG00000169826	CSGALNACT2	0.256274798	1.194390668	6.285644558	4.431815016	2.24E-05	0.000248236	2.214680581
ENSG00000112992	NNT	-0.167622785	-1.123206185	8.085790021	-4.430834201	2.25E-05	0.00024901	2.21102134
ENSG00000134061	CD180	0.619272121	1.536099982	4.905739733	4.430710332	2.25E-05	0.00024901	2.210559245
ENSG00000106025	TSPAN12	0.234357149	1.176382436	6.538793061	4.429699121	2.26E-05	0.000249847	2.206787261
ENSG00000214026	MRPL23	-0.185968762	-1.137580596	5.862296288	-4.427387085	2.28E-05	0.000251971	2.198165214
ENSG00000178307	TMEM11	-0.198426006	-1.147445798	5.278042341	-4.426353932	2.29E-05	0.000252841	2.194313382
ENSG00000143845	ETNK2	0.310780549	1.240378607	4.645955396	4.425211837	2.30E-05	0.000253821	2.190056112
ENSG00000125520	SLC2A4RG	-0.232032433	-1.174488374	6.131565316	-4.424000017	2.31E-05	0.000254875	2.185539767
ENSG00000259494	MRPL46	-0.259554242	-1.19710877	7.86858412	-4.423335399	2.31E-05	0.000255328	2.183063155
ENSG00000137975	CLCA2	-0.409705206	-1.328414344	3.904411187	-4.423237198	2.31E-05	0.000255328	2.182697245
ENSG00000266074	BAHCC1	-0.199448382	-1.148259231	5.172061666	-4.421077935	2.33E-05	0.000257342	2.174652935
ENSG00000070214	SLC44A1	0.187584466	1.13885531	6.821364868	4.420826889	2.34E-05	0.000257439	2.173717844
ENSG00000167874	TMEM88	-0.341282736	-1.26688251	6.899408572	-4.420582005	2.34E-05	0.00025753	2.17280574
ENSG00000142507	PSMB6	-0.203067772	-1.151143566	6.721443876	-4.419016055	2.35E-05	0.000258958	2.166973961
ENSG00000185753	CXorf38	0.162654987	1.119345171	5.573458896	4.418689105	2.36E-05	0.000259133	2.165756543
ENSG00000133318	RTN3	-0.182143888	-1.134568637	6.525645441	-4.417799498	2.36E-05	0.00025988	2.162444348
ENSG00000152359	POC5	0.201777059	1.150114152	5.59685922	4.416534049	2.38E-05	0.000261014	2.157733609
ENSG00000136167	LCP1	0.596089511	1.511613712	9.067375682	4.416348667	2.38E-05	0.000261045	2.157043588
ENSG00000151320	AKAP6	0.270433245	1.206169989	3.822724247	4.415251294	2.39E-05	0.000262012	2.152959404
ENSG00000144908	ALDH1L1	-0.386255284	-1.306996506	6.087646947	-4.414974843	2.39E-05	0.000262137	2.151930621
ENSG00000165195	PIGA	0.228970282	1.171998142	4.618952339	4.412957708	2.41E-05	0.000264056	2.144425435
ENSG00000104611	SH2D4A	-0.206157942	-1.153611892	5.709091096	-4.410599779	2.43E-05	0.000266192	2.135655259
ENSG00000082512	TRAF5	0.24581647	1.185763645	5.233348403	4.410547645	2.43E-05	0.000266192	2.135461384
ENSG00000158856	DMTN	-0.304824344	-1.235268227	6.946990212	-4.410438031	2.43E-05	0.000266192	2.135053765
ENSG00000181817	LSM10	-0.225001584	-1.168778532	5.103665589	-4.408336369	2.45E-05	0.000268223	2.127239693
ENSG00000185989	RASA3	-0.221074851	-1.165601671	8.069439413	-4.40818817	2.46E-05	0.000268223	2.126688778
ENSG00000100796	PPP4R3A	0.160482464	1.117660842	6.757580179	4.40781165	2.46E-05	0.000268363	2.125289164
ENSG00000127418	FGFRL1	-0.232255379	-1.174669888	6.571428843	-4.407746709	2.46E-05	0.000268363	2.125047772
ENSG00000102710	SUPT20H	0.165354289	1.121441441	6.981694214	4.406888188	2.47E-05	0.000269104	2.121856792
ENSG00000143337	TOR1AIP1	0.157931741	1.115686534	8.390058309	4.406369141	2.47E-05	0.000269417	2.119927787
ENSG00000242173	ARHGDIG	-0.262790969	-1.199797532	4.695859582	-4.406283638	2.47E-05	0.000269417	2.119610037
ENSG00000101335	MYL9	-0.173472617	-1.127769801	9.275338391	-4.400936021	2.53E-05	0.000274947	2.099745405
ENSG00000099725	PRKY	0.728762528	1.657217004	4.407804527	4.397166299	2.56E-05	0.000278861	2.085752182
ENSG00000200600		-0.234120417	-1.176189419	4.466859528	-4.396892559	2.57E-05	0.000278992	2.084736385
ENSG00000105671	DDX49	-0.169526741	-1.124689483	6.181634437	-4.395701585	2.58E-05	0.000280121	2.080317402
ENSG00000214013	GANC	0.154746988	1.11322637	7.408897135	4.395552459	2.58E-05	0.000280121	2.079764147
ENSG00000011451	WIZ	-0.161589024	-1.118518427	5.760291418	-4.395368711	2.58E-05	0.000280154	2.07908246
ENSG00000101280	ANGPT4	0.26321077	1.200146704	4.939078815	4.394917035	2.59E-05	0.000280481	2.07740687
ENSG00000035681	NSMAF	0.120070993	1.08678834	7.66354736	4.393855223	2.60E-05	0.000281321	2.073468319
ENSG00000183833	MAATS1	0.239530767	1.180608609	2.981865335	4.393845215	2.60E-05	0.000281321	2.073431202
ENSG00000113083	LOX	-0.352528403	-1.276796324	7.977490493	-4.393436434	2.60E-05	0.000281602	2.0719151
ENSG00000173163	COMMD1	-0.117015634	-1.084489161	6.769833663	-4.392452565	2.61E-05	0.000282517	2.068266493
ENSG00000142676	RPL11	0.17067005	1.125581132	10.00672341	4.391838226	2.62E-05	0.000283027	2.065988549
ENSG00000119004	CYP20A1	0.22453738	1.168402524	6.705231277	4.388720115	2.65E-05	0.000286323	2.054430134
ENSG00000078053	AMPH	0.534038134	1.447976445	4.896861796	4.387374945	2.66E-05	0.000287658	2.049445531
ENSG00000066933	MYO9A	0.125018007	1.090521344	7.410654998	4.386275791	2.67E-05	0.000288723	2.045373343
ENSG00000131480	AOC2	-0.262185459	-1.199294073	5.210234957	-4.385541811	2.68E-05	0.000289378	2.042654459
ENSG00000142583	SLC2A5	-0.400331551	-1.319811187	4.671576047	-4.385289461	2.68E-05	0.000289465	2.041719754
ENSG00000099977	DDT	-0.260308455	-1.197734758	7.992840584	-4.385160026	2.69E-05	0.000289465	2.04124034
ENSG00000121152	NCAPH	0.412297319	1.330803272	3.953161083	4.381990879	2.72E-05	0.000292891	2.029505208
ENSG00000198945	L3MBTL3	0.234036988	1.176121404	5.638747832	4.38068922	2.73E-05	0.000294207	2.024686967
ENSG00000111843	TMEM14C	-0.161996852	-1.11883466	8.046819962	-4.380516972	2.74E-05	0.00029423	2.024049444
ENSG00000187758	ADH1A	0.309081263	1.238918481	4.60920427	4.380089317	2.74E-05	0.000294546	2.022466691
ENSG00000183742	MACC1	0.407397916	1.32629152	5.317862005	4.379253942	2.75E-05	0.000295331	2.01937527
ENSG00000125170	DOK4	-0.182227948	-1.134634745	4.847820715	-4.378817733	2.75E-05	0.000295659	2.017761182
ENSG00000065882	TBC1D1	0.177015008	1.130542328	6.8505194	4.377997903	2.76E-05	0.000296429	2.014727901
ENSG00000163697	APBB2	-0.160276616	-1.117501382	9.460033377	-4.377140922	2.77E-05	0.000297226	2.011557584
ENSG00000149218	ENDOD1	0.162464574	1.119197445	6.347280264	4.377005882	2.77E-05	0.000297226	2.011058056
ENSG00000126107	HECTD3	-0.155202037	-1.113577554	7.642409588	-4.376724782	2.78E-05	0.000297375	2.010018271
ENSG00000123472	ATPAF1	-0.191473846	-1.141929706	5.73721893	-4.37654211	2.78E-05	0.000297411	2.009342594
ENSG00000065413	ANKRD44	0.249236819	1.188578194	6.585309788	4.37506426	2.79E-05	0.000298952	2.003876974
ENSG00000184602	SNN	-0.140943012	-1.102625607	7.819391548	-4.374708725	2.80E-05	0.00029919	2.002562267
ENSG00000115353	TACR1	0.34201401	1.267524831	6.087428194	4.373304611	2.81E-05	0.000300653	1.997370832
ENSG00000135932	CAB39	0.170464879	1.12542107	7.882040652	4.372342965	2.82E-05	0.000301467	1.993816007
ENSG00000122591	FAM126A	0.231079038	1.173712478	6.700446676	4.372307561	2.82E-05	0.000301467	1.993685141
ENSG00000183354	KIAA2026	0.153413975	1.112198252	8.353302869	4.371694699	2.83E-05	0.00030201	1.99141993
ENSG00000139187	KLRG1	0.488240485	1.402733055	6.099664051	4.369340939	2.86E-05	0.000304611	1.982722201
ENSG00000154328	NEIL2	-0.183294746	-1.135474059	5.587040132	-4.36864314	2.86E-05	0.00030526	1.980144286
ENSG00000130595	TNNT3	-0.31375065	-1.242934826	5.953572288	-4.367241757	2.88E-05	0.000306749	1.974967957
ENSG00000128309	MPST	-0.194043163	-1.143965199	5.656746291	-4.366941706	2.88E-05	0.000306907	1.9738598
ENSG00000096654	ZNF184	0.219735144	1.16451978	5.577889345	4.366807751	2.89E-05	0.000306907	1.973365091
ENSG00000175324	LSM1	-0.152398923	-1.111416006	6.572543657	-4.364907516	2.91E-05	0.000309003	1.966348468
ENSG00000139154	AEBP2	0.136600947	1.099312035	7.653884273	4.363396752	2.92E-05	0.000310642	1.960771492
ENSG00000142188	TMEM50B	0.213957436	1.159865434	7.250434815	4.360951208	2.95E-05	0.000313427	1.951746636
ENSG00000113240	CLK4	0.236793836	1.178371004	7.260106331	4.360615893	2.96E-05	0.000313538	1.950509487
ENSG00000154473	BUB3	0.128530198	1.093179415	7.071882969	4.360531617	2.96E-05	0.000313538	1.950198563
ENSG00000029363	BCLAF1	0.216629842	1.162015927	8.141849176	4.360317136	2.96E-05	0.000313538	1.949407279
ENSG00000164031	DNAJB14	0.192037547	1.142375977	6.810735473	4.360257247	2.96E-05	0.000313538	1.949186336
ENSG00000073536	NLE1	-0.183188976	-1.135390815	5.414549681	-4.359907589	2.96E-05	0.000313781	1.947896413
ENSG00000102178	UBL4A	-0.166823499	-1.122584075	5.100891858	-4.359123902	2.97E-05	0.000314274	1.945005585
ENSG00000066422	ZBTB11	0.1603501	1.117558304	6.028241204	4.3590973	2.97E-05	0.000314274	1.944907461
ENSG00000100304	TTLL12	-0.166074194	-1.12200118	6.129098483	-4.359053274	2.97E-05	0.000314274	1.944745071
ENSG00000084674	APOB	-0.717950995	-1.644844265	5.754929597	-4.358414995	2.98E-05	0.000314871	1.94239091
ENSG00000179476	C14orf28	0.234327211	1.176358024	5.834551795	4.356769983	3.00E-05	0.000316636	1.936324728
ENSG00000197043	ANXA6	-0.202092758	-1.150365854	10.0726669	-4.356676559	3.00E-05	0.000316636	1.935980267
ENSG00000124615	MOCS1	0.269727875	1.205580407	6.724742642	4.356401838	3.00E-05	0.00031679	1.934967371
ENSG00000169020	ATP5ME	-0.214010278	-1.159907918	7.580566912	-4.356070174	3.01E-05	0.000317014	1.933744584
ENSG00000143401	ANP32E	0.215952159	1.161470216	6.519967117	4.355864614	3.01E-05	0.000317083	1.932986753
ENSG00000068120	COASY	-0.167561762	-1.123158677	5.926059706	-4.355161389	3.02E-05	0.000317766	1.930394394
ENSG00000151474	FRMD4A	-0.147487383	-1.107638713	7.113002579	-4.354898638	3.02E-05	0.000317906	1.929425865
ENSG00000107625	DDX50	0.165272013	1.121377488	7.292189122	4.353619702	3.04E-05	0.000319304	1.924712154
ENSG00000065911	MTHFD2	0.246992338	1.186730495	6.061052769	4.352778263	3.05E-05	0.000320163	1.921611433
ENSG00000165997	ARL5B	0.176190005	1.129896014	6.334756612	4.352447881	3.05E-05	0.000320388	1.920394082
ENSG00000047932	GOPC	0.167353077	1.122996224	7.508060629	4.349475379	3.09E-05	0.000323736	1.909444281
ENSG00000135047	CTSL	0.287575515	1.220587326	8.3143841	4.349325834	3.09E-05	0.000323736	1.908893541
ENSG00000100211	CBY1	-0.165788592	-1.121779086	5.957148735	-4.349322906	3.09E-05	0.000323736	1.908882756
ENSG00000070759	TESK2	0.166605871	1.122414748	5.589466068	4.348103135	3.10E-05	0.000325085	1.904391113
ENSG00000059804	SLC2A3	0.246005311	1.185918865	6.38095074	4.347143822	3.11E-05	0.000326057	1.900859189
ENSG00000092377	TBL1Y	0.662422246	1.582737768	3.230782962	4.346993023	3.12E-05	0.000326057	1.900304038
ENSG00000131943	C19orf12	-0.224506284	-1.16837734	6.815669033	-4.346886561	3.12E-05	0.000326057	1.899912118
ENSG00000166377	ATP9B	0.1356321	1.098574035	6.680835105	4.346324971	3.12E-05	0.00032658	1.89784484
ENSG00000114473	IQCG	-0.179130786	-1.132201536	6.035304738	-4.344991793	3.14E-05	0.000328084	1.892938
ENSG00000136156	ITM2B	0.132539769	1.09622183	9.906326895	4.341540774	3.18E-05	0.000332314	1.880241221
ENSG00000078177	N4BP2	0.282023901	1.215899426	5.48679159	4.34059633	3.19E-05	0.000333341	1.876767712
ENSG00000184014	DENND5A	-0.127839814	-1.092656412	8.082954687	-4.339674708	3.21E-05	0.000334341	1.87337865
ENSG00000197050	ZNF420	0.239530415	1.180608321	4.92617454	4.338947576	3.22E-05	0.000335092	1.870705135
ENSG00000174718	RESF1	0.253965735	1.19248055	8.161693578	4.33813581	3.23E-05	0.000335955	1.867720814
ENSG00000170264	FAM161A	0.307206578	1.237309635	3.611671072	4.337661593	3.23E-05	0.000336379	1.865977612
ENSG00000114853	ZBTB47	-0.190404425	-1.141083546	6.162703818	-4.337056326	3.24E-05	0.000336976	1.863752873
ENSG00000063245	EPN1	-0.185955178	-1.137569885	5.897853384	-4.336565751	3.24E-05	0.000337322	1.861949858
ENSG00000215417	MIR17HG	0.272953294	1.208278726	3.416967099	4.336495056	3.25E-05	0.000337322	1.861690044
ENSG00000078804	TP53INP2	-0.17393676	-1.128132685	6.072810754	-4.333382283	3.29E-05	0.000341218	1.850253108
ENSG00000184743	ATL3	-0.144850384	-1.105615988	8.245002444	-4.333144838	3.29E-05	0.000341336	1.849380927
ENSG00000160678	S100A1	-0.433929533	-1.3509081	4.309945613	-4.332923741	3.29E-05	0.000341433	1.848568824
ENSG00000141027	NCOR1	0.097842189	1.07017163	8.303103101	4.332213574	3.30E-05	0.000342178	1.845960531
ENSG00000169814	BTD	-0.182573544	-1.134906578	7.354588844	-4.330853604	3.32E-05	0.000343787	1.840966489
ENSG00000164776	PHKG1	0.273114081	1.208413395	4.809450344	4.330128105	3.33E-05	0.000344384	1.838302783
ENSG00000075856	SART3	0.099560807	1.071447237	6.602777321	4.330110648	3.33E-05	0.000344384	1.838238694
ENSG00000068383	INPP5A	-0.125613759	-1.090971761	7.102863867	-4.329716827	3.33E-05	0.000344712	1.836792895
ENSG00000121552	CSTA	-0.301865915	-1.232737749	7.1145298	-4.329411201	3.34E-05	0.000344923	1.835670941
ENSG00000170214	ADRA1B	-0.222626386	-1.166855882	5.242768518	-4.329134064	3.34E-05	0.000345096	1.834653617
ENSG00000153214	TMEM87B	0.216061582	1.161558312	6.441297429	4.328268252	3.35E-05	0.000346057	1.831475668
ENSG00000159267	HLCS	-0.132721538	-1.096359954	5.873499999	-4.32613546	3.38E-05	0.000348726	1.82364919
ENSG00000168994	PXDC1	-0.206496708	-1.153882809	7.662697211	-4.325118688	3.39E-05	0.000349901	1.819919002
ENSG00000020577	SAMD4A	-0.269739154	-1.205589832	6.701875619	-4.324818888	3.40E-05	0.000350108	1.818819258
ENSG00000130508	PXDN	-0.174301315	-1.128417789	9.049504674	-4.324262513	3.40E-05	0.000350663	1.81677847
ENSG00000141449	GREB1L	0.437949783	1.354677823	4.996996769	4.322151456	3.43E-05	0.000353337	1.80903677
ENSG00000124570	SERPINB6	-0.143350372	-1.104467045	7.640123515	-4.32196742	3.43E-05	0.000353387	1.808361998
ENSG00000162433	AK4	-0.309181689	-1.239004725	4.534120341	-4.321552284	3.44E-05	0.000353754	1.806839961
ENSG00000133858	ZFC3H1	0.139289013	1.10136221	7.782882669	4.320850086	3.45E-05	0.00035447	1.804265692
ENSG00000091317	CMTM6	0.223290137	1.16739285	6.16298657	4.320735702	3.45E-05	0.00035447	1.803846384
ENSG00000137819	PAQR5	0.322653439	1.250628621	3.80708904	4.318394259	3.48E-05	0.00035729	1.795264895
ENSG00000125740	FOSB	0.871252872	1.829250777	5.045746696	4.318392412	3.48E-05	0.00035729	1.795258128
ENSG00000052795	FNIP2	0.148105232	1.108113172	7.413766809	4.318160105	3.48E-05	0.000357408	1.794406892
ENSG00000127507	ADGRE2	0.482881199	1.397531885	5.174139728	4.316977	3.50E-05	0.000358836	1.790072168
ENSG00000100983	GSS	-0.167233758	-1.12290335	6.492559347	-4.316835488	3.50E-05	0.000358836	1.789553746
ENSG00000165097	KDM1B	0.180097918	1.132960778	5.700945928	4.315566886	3.52E-05	0.000360395	1.784906811
ENSG00000124782	RREB1	-0.123095234	-1.089068903	7.797383014	-4.314443376	3.53E-05	0.000361758	1.780792156
ENSG00000165512	ZNF22	0.204468124	1.152261466	6.14069353	4.314260011	3.54E-05	0.00036181	1.780120687
ENSG00000110090	CPT1A	0.186294731	1.137837655	7.151354228	4.310800858	3.58E-05	0.000366284	1.767457265
ENSG00000124224	PPP4R1L	0.24536394	1.185391765	5.252249086	4.310779951	3.59E-05	0.000366284	1.767380749
ENSG00000117298	ECE1	0.18211725	1.134547688	9.228308332	4.310638959	3.59E-05	0.000366284	1.766864754
ENSG00000173575	CHD2	0.161199149	1.118216198	7.953420242	4.310044509	3.60E-05	0.000366919	1.764689341
ENSG00000163703	CRELD1	-0.200701088	-1.149256709	6.109339057	-4.308477741	3.62E-05	0.000368937	1.758956712
ENSG00000171621	SPSB1	-0.288367268	-1.221257369	6.733190589	-4.307594152	3.63E-05	0.000369801	1.755724404
ENSG00000075884	ARHGAP15	0.360535814	1.283902648	6.560325365	4.307579701	3.63E-05	0.000369801	1.755671542
ENSG00000169718	DUS1L	-0.184063173	-1.13607901	6.743481337	-4.307361853	3.63E-05	0.000369904	1.754874694
ENSG00000144649	GASK1A	0.402347543	1.321656752	5.360691628	4.306836949	3.64E-05	0.000370446	1.752954805
ENSG00000120451	SNX19	-0.178434858	-1.131655516	7.751843379	-4.30643309	3.65E-05	0.000370645	1.751477766
ENSG00000126524	SBDS	-0.175661733	-1.129482355	8.644141484	-4.306406298	3.65E-05	0.000370645	1.751379781
ENSG00000168675	LDLRAD4	-0.181324442	-1.133924388	5.932903169	-4.304789416	3.67E-05	0.000372755	1.745467331
ENSG00000111300	NAA25	0.181427127	1.134005099	6.629838012	4.304569611	3.67E-05	0.000372812	1.744663692
ENSG00000150630	VEGFC	-0.220964183	-1.165512262	6.487350821	-4.304459182	3.67E-05	0.000372812	1.744259956
ENSG00000197548	ATG7	0.227537918	1.170835114	6.662560537	4.302660796	3.70E-05	0.000375196	1.737685993
ENSG00000179862	CITED4	-0.274160169	-1.209289925	5.591526291	-4.299214003	3.75E-05	0.000380002	1.725091724
ENSG00000125944	HNRNPR	0.150604019	1.110034118	8.492423469	4.298496014	3.76E-05	0.000380388	1.722469155
ENSG00000059758	CDK17	0.169198679	1.124433763	6.895308792	4.298486672	3.76E-05	0.000380388	1.722435035
ENSG00000139132	FGD4	0.166291806	1.122170433	7.117363129	4.298427427	3.76E-05	0.000380388	1.722218647
ENSG00000169442	CD52	0.712083515	1.638168224	7.153974171	4.298370513	3.76E-05	0.000380388	1.722010775
ENSG00000130829	DUSP9	-0.201504307	-1.149896735	4.425876539	-4.298191074	3.76E-05	0.000380439	1.721355407
ENSG00000133028	SCO1	-0.160612358	-1.117761476	6.243520352	-4.297017547	3.78E-05	0.00038195	1.717069788
ENSG00000153790	C7orf31	0.174106996	1.128265811	5.046505553	4.296249077	3.79E-05	0.000382869	1.714263853
ENSG00000169813	HNRNPF	0.10889692	1.078403377	7.853401548	4.295806202	3.80E-05	0.000383309	1.712646929
ENSG00000116741	RGS2	0.695394151	1.61932678	7.297063988	4.29512135	3.81E-05	0.000384107	1.71014679
ENSG00000138764	CCNG2	0.202066979	1.150345299	7.054865546	4.294907	3.81E-05	0.000384211	1.709364336
ENSG00000162576	MXRA8	-0.209919711	-1.156623814	8.125076739	-4.293772804	3.83E-05	0.000385678	1.705224572
ENSG00000086200	IPO11	0.213416471	1.159430603	6.829127406	4.293148591	3.84E-05	0.000386391	1.702946552
ENSG00000077713	SLC25A43	-0.173126673	-1.127499406	6.448127141	-4.291318224	3.86E-05	0.000388908	1.696268112
ENSG00000130706	ADRM1	-0.158483536	-1.116113338	7.477773	-4.291166332	3.87E-05	0.000388919	1.695713994
ENSG00000131459	GFPT2	0.263919723	1.200736612	6.085922448	4.289823326	3.89E-05	0.000390718	1.690815184
ENSG00000117054	ACADM	-0.209224737	-1.15606678	8.548563008	-4.289167633	3.90E-05	0.000391488	1.688423842
ENSG00000163596	ICA1L	0.205904354	1.153409135	5.35982135	4.287719395	3.92E-05	0.000393457	1.683142968
ENSG00000116039	ATP6V1B1	-0.162784913	-1.119445982	4.235708241	-4.287557822	3.92E-05	0.000393484	1.682553883
ENSG00000237161		0.261953663	1.1991014	3.162098771	4.285698853	3.95E-05	0.000396088	1.67577734
ENSG00000164896	FASTK	-0.205174101	-1.152825458	5.684692818	-4.284154407	3.97E-05	0.000398189	1.670148917
ENSG00000116521	SCAMP3	-0.156946188	-1.114924631	6.800413278	-4.284035517	3.97E-05	0.000398189	1.669715706
ENSG00000145692	BHMT	-0.306954214	-1.237093217	4.117383223	-4.282042031	4.01E-05	0.000401031	1.662453106
ENSG00000081237	PTPRC	0.4853939	1.399968048	7.167885883	4.281500911	4.01E-05	0.000401644	1.66048213
ENSG00000020181	ADGRA2	-0.207672924	-1.154823943	7.183940673	-4.28133176	4.02E-05	0.000401684	1.659866052
ENSG00000141424	SLC39A6	-0.212742095	-1.158888764	7.427471618	-4.27945035	4.05E-05	0.0004043	1.653014761
ENSG00000136828	RALGPS1	0.17937332	1.132391888	5.233125987	4.279355661	4.05E-05	0.0004043	1.652670002
ENSG00000181852	RNF41	-0.196383977	-1.145822821	6.842740734	-4.277775964	4.07E-05	0.000406316	1.646919159
ENSG00000131467	PSME3	-0.136997993	-1.09961462	7.487286432	-4.277774388	4.07E-05	0.000406316	1.646913421
ENSG00000197694	SPTAN1	-0.167825941	-1.123364362	9.350340001	-4.275061425	4.11E-05	0.000410346	1.637040462
ENSG00000134748	PRPF38A	0.139551002	1.101562232	7.453730768	4.274761302	4.12E-05	0.000410593	1.635948535
ENSG00000169895	SYAP1	-0.220540934	-1.165170382	7.858999788	-4.274150158	4.13E-05	0.000411331	1.633725195
ENSG00000134369	NAV1	-0.198115754	-1.147199065	8.703333144	-4.273112444	4.14E-05	0.000412747	1.629950509
ENSG00000170323	FABP4	0.142305427	1.103667368	11.46020229	4.272793849	4.15E-05	0.000413025	1.628791751
ENSG00000173915	ATP5MD	-0.187264708	-1.138602922	9.024999965	-4.27235887	4.16E-05	0.000413488	1.627209791
ENSG00000101247	NDUFAF5	-0.239760244	-1.180796413	5.133291523	-4.270703403	4.18E-05	0.000415895	1.621190128
ENSG00000188290	HES4	-0.226129592	-1.169692729	5.401415506	-4.269577666	4.20E-05	0.000417467	1.61709763
ENSG00000137038	DMAC1	-0.169985172	-1.125046921	6.331982957	-4.268871925	4.21E-05	0.000418197	1.614532375
ENSG00000221890	NPTXR	-0.245650598	-1.185627321	4.391542303	-4.268836775	4.21E-05	0.000418197	1.614404619
ENSG00000154655	L3MBTL4	0.192668293	1.142875533	5.800475394	4.267110228	4.24E-05	0.000420745	1.608130199
ENSG00000173988	LRRC63	0.246353643	1.186205235	2.860869267	4.266592846	4.25E-05	0.00042135	1.606250337
ENSG00000166225	FRS2	0.177245652	1.130723082	7.183140793	4.266343772	4.25E-05	0.000421522	1.605345408
ENSG00000163170	BOLA3	-0.250345871	-1.189492249	7.434955359	-4.265594645	4.27E-05	0.000422504	1.60262392
ENSG00000123219	CENPK	0.330885879	1.257785474	4.019894964	4.264094525	4.29E-05	0.000424709	1.597175192
ENSG00000133112	TPT1	0.144129916	1.105063992	9.414519085	4.263382288	4.30E-05	0.000425638	1.594588683
ENSG00000106628	POLD2	-0.208516727	-1.155499574	6.689688584	-4.262509502	4.32E-05	0.000426832	1.591419552
ENSG00000078487	ZCWPW1	0.202774434	1.150909532	5.135306006	4.262247724	4.32E-05	0.000427027	1.590469112
ENSG00000052126	PLEKHA5	0.168401092	1.123812297	6.691183005	4.261804954	4.33E-05	0.000427041	1.588861639
ENSG00000184445	KNTC1	0.192149664	1.142464759	5.335717091	4.261795976	4.33E-05	0.000427041	1.588829046
ENSG00000100077	GRK3	-0.259411224	-1.196990103	9.572736396	-4.261759978	4.33E-05	0.000427041	1.58869836
ENSG00000147854	UHRF2	0.160795087	1.117903058	6.684104689	4.261670675	4.33E-05	0.000427041	1.588374163
ENSG00000167566	NCKAP5L	-0.206633494	-1.153992217	5.286661796	-4.261023095	4.34E-05	0.000427869	1.586023397
ENSG00000164619	BMPER	0.333078921	1.259698889	6.309186616	4.260010396	4.36E-05	0.000429299	1.582347722
ENSG00000155097	ATP6V1C1	0.177023286	1.130548815	7.492318814	4.259137841	4.37E-05	0.000430503	1.579181212
ENSG00000135837	CEP350	0.097263029	1.069742103	7.766679032	4.258141814	4.39E-05	0.000431894	1.575567179
ENSG00000132382	MYBBP1A	-0.146852997	-1.107151766	5.85845213	-4.258012441	4.39E-05	0.000431894	1.575097802
ENSG00000177556	ATOX1	-0.155362701	-1.113701574	6.061314262	-4.257741454	4.40E-05	0.000432108	1.574114666
ENSG00000183775	KCTD16	-0.306380452	-1.236601321	2.99164961	-4.257534669	4.40E-05	0.000432216	1.573364483
ENSG00000116833	NR5A2	0.233057014	1.175322775	6.286752027	4.256730593	4.41E-05	0.000433314	1.570447671
ENSG00000130635	COL5A1	-0.237548952	-1.178987932	5.753805434	-4.256361415	4.42E-05	0.000433692	1.569108597
ENSG00000159363	ATP13A2	-0.174989342	-1.128956064	5.802693446	-4.256062015	4.42E-05	0.000433954	1.568022678
ENSG00000169919	GUSB	0.342318155	1.267792075	7.525979635	4.255242802	4.44E-05	0.000435082	1.565051689
ENSG00000154511	DIPK1A	-0.285620307	-1.218934249	6.728116267	-4.254979717	4.44E-05	0.000435285	1.564097664
ENSG00000075568	TMEM131	0.126372179	1.091545432	7.405786926	4.253610802	4.47E-05	0.000437336	1.559134229
ENSG00000186439	TRDN	-1.170591214	-2.251039252	5.034088777	-4.25221957	4.49E-05	0.000439362	1.554091042
ENSG00000185418	TARSL2	0.216200156	1.161669888	6.233260532	4.252121577	4.49E-05	0.000439362	1.553735861
ENSG00000137834	SMAD6	-0.168152646	-1.123618783	6.418502833	-4.250566683	4.52E-05	0.000441745	1.548100883
ENSG00000136826	KLF4	0.350259711	1.274790092	6.721326409	4.249898262	4.53E-05	0.000442638	1.545678956
ENSG00000153721	CNKSR3	0.225039854	1.168809536	4.619981246	4.249035651	4.55E-05	0.000443862	1.542553811
ENSG00000144815	NXPE3	0.223219608	1.167335781	5.66514631	4.248313773	4.56E-05	0.000444849	1.539938874
ENSG00000143382	ADAMTSL4	0.248751864	1.188178727	5.391587542	4.247420933	4.57E-05	0.000446131	1.536705077
ENSG00000135968	GCC2	0.166864747	1.122616172	8.016320525	4.246767536	4.59E-05	0.000447006	1.534338833
ENSG00000196670	ZFP62	0.252813389	1.191528442	5.950972642	4.245335869	4.61E-05	0.000449069	1.529155028
ENSG00000119508	NR4A3	0.210126715	1.156789783	4.277247082	4.245282655	4.61E-05	0.000449069	1.528962372
ENSG00000178719	GRINA	-0.171562361	-1.126277522	6.812439864	-4.245065443	4.62E-05	0.0004492	1.528176004
ENSG00000122547	EEPD1	-0.23168139	-1.174202627	7.181068713	-4.244508673	4.62E-05	0.000449916	1.526160465
ENSG00000196227	FAM217B	0.164256961	1.120588787	5.91270443	4.243878269	4.64E-05	0.000450759	1.523878597
ENSG00000143878	RHOB	0.19392296	1.143869889	9.058220143	4.243713579	4.64E-05	0.000450801	1.523282512
ENSG00000197603	CPLANE1	0.160478049	1.117657422	6.650743763	4.243317856	4.65E-05	0.000451242	1.521850279
ENSG00000149357	LAMTOR1	-0.214807166	-1.160548782	6.486807896	-4.242715478	4.66E-05	0.000452039	1.519670286
ENSG00000106605	BLVRA	-0.146295774	-1.106724225	7.4932733	-4.242065469	4.67E-05	0.000452921	1.517318168
ENSG00000197860	SGTB	0.207819798	1.154941516	5.6697665	4.24127287	4.68E-05	0.000454052	1.514450418
ENSG00000165704	HPRT1	0.215201996	1.160866439	5.20389096	4.237813039	4.74E-05	0.000459847	1.501936673
ENSG00000087206	UIMC1	0.154554722	1.113078021	6.611923129	4.237506368	4.75E-05	0.00046014	1.500827833
ENSG00000257923	CUX1	-0.109819328	-1.079093091	6.867648706	-4.237034402	4.76E-05	0.000460724	1.499121447
ENSG00000263266	RPS7P1	0.131414145	1.095366866	10.83838117	4.235334098	4.79E-05	0.000463477	1.492975146
ENSG00000168090	COPS6	-0.13483429	-1.097966693	8.200069902	-4.234337611	4.81E-05	0.000464995	1.489373839
ENSG00000155744	FAM126B	0.230984935	1.173635923	6.907840401	4.231982609	4.85E-05	0.000468905	1.480865253
ENSG00000150471	ADGRL3	0.408110891	1.326947131	5.041640988	4.231864338	4.85E-05	0.000468905	1.480438028
ENSG00000138029	HADHB	0.141889617	1.103349318	8.718557364	4.231341436	4.86E-05	0.000469591	1.478549286
ENSG00000113387	SUB1	-0.251202224	-1.190198516	8.79913941	-4.230826909	4.87E-05	0.000470263	1.476690961
ENSG00000169902	TPST1	0.174330506	1.128440622	6.689416712	4.230496096	4.88E-05	0.000470606	1.475496241
ENSG00000115310	RTN4	-0.118613573	-1.085691014	9.351197603	-4.229535501	4.90E-05	0.000472083	1.472027465
ENSG00000133030	MPRIP	-0.200328294	-1.148959778	6.857415481	-4.227821048	4.93E-05	0.000474927	1.465837849
ENSG00000136051	WASHC4	0.184202344	1.136188609	8.32161613	4.227216013	4.94E-05	0.000475771	1.463653948
ENSG00000023330	ALAS1	-0.142077681	-1.103493156	7.612012693	-4.226483664	4.95E-05	0.000476848	1.461010794
ENSG00000163563	MNDA	0.562585439	1.476913609	5.934421058	4.225997287	4.96E-05	0.00047748	1.459255571
ENSG00000101577	LPIN2	0.153511858	1.112273714	6.039060568	4.225836092	4.97E-05	0.00047752	1.458673889
ENSG00000053900	ANAPC4	0.230152874	1.172959234	6.561627593	4.224590533	4.99E-05	0.000479538	1.45417973
ENSG00000118058	KMT2A	0.146718832	1.10704881	7.509748431	4.223311954	5.01E-05	0.000481625	1.449567419
ENSG00000170345	FOS	0.894104137	1.858455491	7.590635969	4.22276409	5.03E-05	0.000482376	1.447591373
ENSG00000127311	HELB	0.245343937	1.18537533	4.366571388	4.22142684	5.05E-05	0.000484584	1.442768925
ENSG00000112559	MDFI	-0.290260729	-1.222861258	5.685249942	-4.218788543	5.10E-05	0.000489219	1.433257786
ENSG00000138678	GPAT3	0.498664041	1.412904584	5.120557417	4.218483403	5.11E-05	0.000489324	1.432158021
ENSG00000166106	ADAMTS15	-0.369706351	-1.29208981	6.297232282	-4.21845462	5.11E-05	0.000489324	1.432054285
ENSG00000182774	RPS17	0.139462263	1.101494478	11.49090173	4.216039846	5.16E-05	0.000493583	1.42335317
ENSG00000132821	VSTM2L	-0.185305687	-1.137057875	4.632416542	-4.215857451	5.16E-05	0.000493665	1.422696095
ENSG00000175130	MARCKSL1	-0.20467572	-1.152427282	6.26892792	-4.215694127	5.16E-05	0.000493711	1.422107741
ENSG00000161243	FBXO27	-0.224009319	-1.167974939	5.70526113	-4.215371545	5.17E-05	0.000494057	1.420945723
ENSG00000172995	ARPP21	-0.220251871	-1.164936947	2.846447288	-4.214868839	5.18E-05	0.000494742	1.419134985
ENSG00000182512	GLRX5	-0.185011632	-1.136826139	6.569324046	-4.214470942	5.19E-05	0.000495231	1.417701876
ENSG00000074527	NTN4	0.259947125	1.197434818	7.297300724	4.210666805	5.26E-05	0.000502187	1.40400537
ENSG00000160058	BSDC1	-0.130503966	-1.09467603	7.10490456	-4.209746407	5.28E-05	0.000503683	1.400692876
ENSG00000083896	YTHDC1	0.143131103	1.104299194	8.285153745	4.207995421	5.32E-05	0.000506781	1.394392548
ENSG00000152785	BMP3	0.72487433	1.652756663	4.146150916	4.206298982	5.35E-05	0.000509692	1.388290276
ENSG00000131437	KIF3A	0.290965596	1.223458865	5.490989084	4.206212136	5.35E-05	0.000509692	1.387977927
ENSG00000132837	DMGDH	-0.227986299	-1.171199058	6.092600324	-4.205671612	5.36E-05	0.000510296	1.386034006
ENSG00000175806	MSRA	-0.14801768	-1.108045926	6.117077469	-4.205624364	5.36E-05	0.000510296	1.385864091
ENSG00000114378	HYAL1	-0.209257664	-1.156093166	6.080095445	-4.20510639	5.37E-05	0.000510883	1.384001449
ENSG00000120370	GORAB	0.230930299	1.173591477	5.595368827	4.205045567	5.38E-05	0.000510883	1.383782741
ENSG00000104679	R3HCC1	-0.196405943	-1.145840267	6.028655444	-4.203554222	5.41E-05	0.000513517	1.378420814
ENSG00000178188	SH2B1	-0.193466108	-1.143507722	5.242673277	-4.202631939	5.43E-05	0.00051505	1.375105555
ENSG00000147457	CHMP7	-0.168885203	-1.124189467	6.061249566	-4.201957777	5.44E-05	0.0005161	1.372682524
ENSG00000146963	LUC7L2	0.235136663	1.177018228	7.266377359	4.201762169	5.44E-05	0.000516214	1.371979537
ENSG00000176410	DNAJC30	-0.203875616	-1.151788335	6.019736093	-4.199970479	5.48E-05	0.000519467	1.365541531
ENSG00000171962	DRC3	0.228515413	1.171628679	3.869378803	4.19911998	5.50E-05	0.000520705	1.362486157
ENSG00000243352	RN7SL8P	-0.230427169	-1.173182266	5.141083777	-4.199068284	5.50E-05	0.000520705	1.362300458
ENSG00000116649	SRM	-0.164380157	-1.120684481	7.815440375	-4.197040621	5.54E-05	0.000524455	1.355018037
ENSG00000145908	ZNF300	0.266759642	1.203102568	4.262259855	4.195682531	5.57E-05	0.00052689	1.350141821
ENSG00000196083	IL1RAP	0.231010186	1.173656465	5.041060583	4.195187389	5.58E-05	0.000527514	1.348364296
ENSG00000168405	CMAHP	0.227934102	1.171156685	5.988015265	4.195095827	5.58E-05	0.000527514	1.348035612
ENSG00000156738	MS4A1	0.654312631	1.573865909	4.353205696	4.194781962	5.59E-05	0.000527685	1.346908956
ENSG00000138061	CYP1B1	0.444280227	1.360635115	5.800682656	4.194735649	5.59E-05	0.000527685	1.346742717
ENSG00000096063	SRPK1	0.126680993	1.091779106	6.447763534	4.193854637	5.61E-05	0.000529176	1.343580564
ENSG00000197771	MCMBP	0.098711336	1.070816546	7.46550732	4.193583615	5.61E-05	0.000529226	1.3426079
ENSG00000143786	CNIH3	0.40793332	1.326783817	3.99357072	4.193555191	5.62E-05	0.000529226	1.342505894
ENSG00000165672	PRDX3	-0.24164645	-1.182341217	9.189048846	-4.192988619	5.63E-05	0.000529944	1.340472694
ENSG00000135541	AHI1	0.21420887	1.160067594	6.163914008	4.192923759	5.63E-05	0.000529944	1.340239949
ENSG00000131127	ZNF141	0.275815318	1.210678093	6.771963019	4.191236198	5.67E-05	0.000532772	1.334185209
ENSG00000136937	NCBP1	0.136525387	1.099254461	7.21024454	4.191215578	5.67E-05	0.000532772	1.334111236
ENSG00000120458	MSANTD2	0.175467337	1.129330173	5.619669246	4.191072799	5.67E-05	0.000532772	1.333599045
ENSG00000185189	NRBP2	-0.212746773	-1.158892521	6.793940304	-4.190973269	5.67E-05	0.000532772	1.333242011
ENSG00000148730	EIF4EBP2	0.132159813	1.09593316	9.948978407	4.190367482	5.68E-05	0.000533721	1.331069053
ENSG00000161981	SNRNP25	-0.18958268	-1.140433782	5.733611772	-4.190173102	5.69E-05	0.000533838	1.33037186
ENSG00000135535	CD164	-0.209654161	-1.156410939	10.20076342	-4.18931708	5.71E-05	0.000535296	1.327301795
ENSG00000105855	ITGB8	0.300217404	1.231329952	3.662694094	4.188819622	5.72E-05	0.000536029	1.325517906
ENSG00000108344	PSMD3	-0.150683156	-1.110095008	7.16120791	-4.187092694	5.75E-05	0.000539263	1.319326295
ENSG00000174175	SELP	0.389488442	1.309928841	5.881207606	4.18695978	5.76E-05	0.000539263	1.31884983
ENSG00000131203	IDO1	-0.562451469	-1.476776468	3.665875241	-4.185488911	5.79E-05	0.000541998	1.313577845
ENSG00000081019	RSBN1	0.137942138	1.100334478	6.288919958	4.184527058	5.81E-05	0.000543517	1.310131029
ENSG00000113719	ERGIC1	-0.14619642	-1.106648011	7.934337513	-4.184477719	5.81E-05	0.000543517	1.309954236
ENSG00000072864	NDE1	0.199369308	1.148196297	6.390558911	4.183543189	5.83E-05	0.000545163	1.306605906
ENSG00000134363	FST	0.481988896	1.396667783	6.204232967	4.18196727	5.87E-05	0.000548131	1.300960758
ENSG00000166501	PRKCB	0.481311547	1.396012198	5.634597366	4.181837626	5.87E-05	0.000548131	1.300496425
ENSG00000164463	CREBRF	0.210210524	1.156856985	7.504050718	4.180379608	5.90E-05	0.000550882	1.29527509
ENSG00000149308	NPAT	0.179127341	1.132198833	6.583480774	4.179134199	5.93E-05	0.000552918	1.290816171
ENSG00000085365	SCAMP1	0.173928108	1.12812592	7.667061699	4.179080896	5.93E-05	0.000552918	1.290625352
ENSG00000173894	CBX2	-0.193348113	-1.143414201	4.177102671	-4.178997573	5.93E-05	0.000552918	1.290327071
ENSG00000279152		-0.241465318	-1.182192783	4.85743012	-4.17851674	5.94E-05	0.00055364	1.288605848
ENSG00000155846	PPARGC1B	-0.203109505	-1.151176866	4.987852845	-4.17832161	5.95E-05	0.000553765	1.287907386
ENSG00000138190	EXOC6	0.258730009	1.196425039	5.802215473	4.178025835	5.96E-05	0.0005541	1.286848717
ENSG00000173334	TRIB1	-0.21120674	-1.157656099	6.821117902	-4.177363628	5.97E-05	0.000555206	1.284478671
ENSG00000074800	ENO1	-0.224175543	-1.168109518	9.928610577	-4.17700413	5.98E-05	0.000555677	1.283192133
ENSG00000179403	VWA1	-0.166097176	-1.122019054	5.310562324	-4.176738864	5.98E-05	0.00055595	1.282242878
ENSG00000196365	LONP1	-0.180250131	-1.133080319	5.660685569	-4.176001298	6.00E-05	0.000557113	1.279603723
ENSG00000179085	DPM3	-0.144346054	-1.10522956	5.865151363	-4.175915732	6.00E-05	0.000557113	1.279297573
ENSG00000119705	SLIRP	-0.141888434	-1.103348413	7.950828011	-4.175686405	6.01E-05	0.000557221	1.278477075
ENSG00000108666	C17orf75	0.261062259	1.198360735	5.14296063	4.175593956	6.01E-05	0.000557221	1.278146315
ENSG00000119514	GALNT12	0.360313721	1.283705015	4.621163756	4.17470341	6.03E-05	0.000558815	1.274960438
ENSG00000057663	ATG5	0.139385191	1.101435636	6.830220469	4.17362455	6.06E-05	0.000560814	1.271101531
ENSG00000137504	CREBZF	0.221523486	1.165964195	6.892166042	4.173436525	6.06E-05	0.000560814	1.270429073
ENSG00000151849	CENPJ	0.234997381	1.176904601	5.483908689	4.173354265	6.06E-05	0.000560814	1.27013488
ENSG00000110514	MADD	0.150001273	1.109570451	6.791594754	4.173097064	6.07E-05	0.000561073	1.269215062
ENSG00000138395	CDK15	0.280758495	1.214833413	4.137213808	4.172910984	6.07E-05	0.000561182	1.268549618
ENSG00000069424	KCNAB2	0.460193212	1.375726049	6.164000307	4.170634185	6.12E-05	0.000565746	1.260409241
ENSG00000197329	PELI1	0.212802835	1.158937556	7.299947613	4.169844295	6.14E-05	0.000567149	1.257585847
ENSG00000163946	TASOR	0.158113217	1.115826885	7.382937524	4.168137908	6.18E-05	0.000570529	1.251487827
ENSG00000121075	TBX4	-0.21720522	-1.162479455	4.081561921	-4.167382898	6.20E-05	0.000571868	1.248790264
ENSG00000057608	GDI2	0.186772729	1.138214709	9.597779864	4.166914174	6.21E-05	0.000571919	1.247115748
ENSG00000140718	FTO	-0.114988626	-1.082966507	7.591253385	-4.166894967	6.21E-05	0.000571919	1.247047133
ENSG00000163075	CFAP221	-0.330831661	-1.257738206	4.034159005	-4.166851175	6.21E-05	0.000571919	1.246890694
ENSG00000104765	BNIP3L	0.173668166	1.127922674	10.40518799	4.166820502	6.21E-05	0.000571919	1.246781118
ENSG00000156299	TIAM1	0.330187583	1.257176825	5.538312371	4.166073398	6.23E-05	0.00057316	1.244112409
ENSG00000184254	ALDH1A3	0.386183306	1.3069313	5.939602533	4.165978324	6.23E-05	0.00057316	1.243772822
ENSG00000102595	UGGT2	0.24829386	1.187801582	6.490489004	4.164430153	6.27E-05	0.00057623	1.238243834
ENSG00000063761	ADCK1	-0.234997628	-1.176904803	5.030089389	-4.163870928	6.28E-05	0.000577017	1.236247036
ENSG00000174944	P2RY14	-0.325648289	-1.253227462	7.207281462	-4.163799927	6.28E-05	0.000577017	1.235993532
ENSG00000146006	LRRTM2	0.343485258	1.268818101	5.242560999	4.163351764	6.30E-05	0.000577702	1.234393454
ENSG00000170684	ZNF296	-0.223800879	-1.167806202	4.867852047	-4.162021537	6.33E-05	0.000580318	1.229644883
ENSG00000077097	TOP2B	0.159611105	1.116986001	7.459377885	4.161873008	6.33E-05	0.000580349	1.22911474
ENSG00000170396	ZNF804A	0.302494952	1.233275358	2.789316102	4.159976868	6.38E-05	0.000584223	1.222348064
ENSG00000154654	NCAM2	0.345821299	1.270874261	4.096531944	4.159688627	6.38E-05	0.000584564	1.221319627
ENSG00000144747	TMF1	0.145793269	1.106338809	7.432643291	4.158941383	6.40E-05	0.000585919	1.218653714
ENSG00000106993	CDC37L1	0.233030197	1.175300929	6.56011437	4.15839736	6.41E-05	0.000586826	1.216713041
ENSG00000164211	STARD4	0.285710974	1.219010856	4.486485718	4.157486324	6.44E-05	0.00058855	1.213463548
ENSG00000073060	SCARB1	-0.257134596	-1.195102697	7.551134308	-4.155779255	6.48E-05	0.000591814	1.20737614
ENSG00000121316	PLBD1	0.323112708	1.251026811	7.16990264	4.155753179	6.48E-05	0.000591814	1.207283168
ENSG00000198952	SMG5	-0.15674568	-1.114769688	6.574771744	-4.155430579	6.49E-05	0.000592236	1.206132984
ENSG00000103978	TMEM87A	0.123312006	1.089232554	7.122983518	4.154706442	6.50E-05	0.000593557	1.203551414
ENSG00000054277	OPN3	0.293390677	1.225517153	5.435404134	4.152276089	6.56E-05	0.00059872	1.194889507
ENSG00000108187	PBLD	-0.232301995	-1.174707843	6.181195095	-4.151362114	6.59E-05	0.000600485	1.191632998
ENSG00000068796	KIF2A	0.172682285	1.127152159	7.501825468	4.150076156	6.62E-05	0.000603099	1.187051985
ENSG00000066322	ELOVL1	-0.164101766	-1.120468248	8.190407239	-4.148333147	6.66E-05	0.000606532	1.180844439
ENSG00000169193	CCDC126	0.231152112	1.173771929	5.211894567	4.148303356	6.66E-05	0.000606532	1.180738359
ENSG00000153187	HNRNPU	0.141071558	1.102723857	9.535821873	4.148145709	6.67E-05	0.000606587	1.180177009
ENSG00000169035	KLK7	-0.163921948	-1.120328601	3.024816784	-4.147491578	6.68E-05	0.000606916	1.177847954
ENSG00000106483	SFRP4	-0.697852367	-1.622088312	6.56241706	-4.147423092	6.69E-05	0.000606916	1.177604122
ENSG00000197044	ZNF441	0.265808185	1.202309384	5.307203858	4.147402018	6.69E-05	0.000606916	1.177529093
ENSG00000207183	RNU6-843P	-0.24738823	-1.187056192	5.964366412	-4.147373399	6.69E-05	0.000606916	1.177427201
ENSG00000124374	PAIP2B	0.25542075	1.193683821	5.734384481	4.147336443	6.69E-05	0.000606916	1.17729563
ENSG00000263988	RN7SL147P	-0.368802386	-1.291280464	5.67920565	-4.146535716	6.71E-05	0.000608445	1.174445051
ENSG00000132670	PTPRA	0.103775295	1.07458179	7.480139047	4.145943878	6.72E-05	0.000609497	1.172338371
ENSG00000132612	VPS4A	-0.245361208	-1.18538952	6.807972974	-4.145580198	6.73E-05	0.000610028	1.171043938
ENSG00000137944	KYAT3	0.195395478	1.145038	7.169017137	4.144993252	6.75E-05	0.000611072	1.168955019
ENSG00000101639	CEP192	0.19184148	1.142220736	6.300985366	4.143620203	6.78E-05	0.000613933	1.164069225
ENSG00000185168	LINC00482	-0.199898132	-1.148617249	4.293875913	-4.143341604	6.79E-05	0.00061427	1.163078013
[truncated: 16,115 more rows]
