# Supplementary material for: Stratifying cellular metabolism during weight loss: an interplay of metabolism, metabolic flexibility and inflammation
Source: Sci Rep. 2020 Feb 3;10:1651. doi: 10.1038/s41598-020-58358-z (PMC6997359; doi:10.1038/s41598-020-58358-z)
Supplement: Supplementary file 4 [file 41598_2020_58358_MOESM4_ESM.zip › Comparison 1/sig_diffT21C12wBlk.txt]

ENSG	HGNC.symbol	logFC	Fold.Change	AveExpr	t	P.Value	adj.P.Val	B
ENSG00000134824	FADS2	-1.762989397	-3.394006662	6.355718337	-8.829064948	1.39E-10	2.52E-06	13.77930092
ENSG00000099194	SCD	-1.73406396	-3.326635872	10.18400926	-8.062442516	1.28E-09	1.16E-05	11.75163789
ENSG00000173641	HSPB7	-1.183377208	-2.271077924	8.067689659	-7.678622517	3.98E-09	1.68E-05	10.70628591
ENSG00000178722	C5orf64	-0.680310924	-1.602485079	3.661888794	-7.656871676	4.24E-09	1.68E-05	10.64648592
ENSG00000091262	ABCC6	-0.673760382	-1.595225506	5.526616782	-7.626488628	4.65E-09	1.68E-05	10.56285608
ENSG00000134013	LOXL2	-0.640243727	-1.558592443	7.810672381	-7.446494661	7.96E-09	2.28E-05	10.06514649
ENSG00000062282	DGAT2	-1.176930257	-2.260951833	9.264575878	-7.400662751	9.14E-09	2.28E-05	9.937808848
ENSG00000104812	GYS1	-0.587831226	-1.50298564	6.97262524	-7.368160662	1.01E-08	2.28E-05	9.847361335
ENSG00000136960	ENPP2	0.439009273	1.35567304	10.33710272	7.32518066	1.15E-08	2.31E-05	9.727573526
ENSG00000004799	PDK4	0.586415249	1.501511214	10.53138287	7.21674654	1.59E-08	2.64E-05	9.424459782
ENSG00000185052	SLC24A3	-0.639682365	-1.557986103	6.777986498	-7.214799284	1.60E-08	2.64E-05	9.419004904
ENSG00000100075	SLC25A1	-0.585402572	-1.500457621	7.359501665	-7.111818834	2.19E-08	3.30E-05	9.129959052
ENSG00000170262	MRAP	-0.70456358	-1.629651615	6.26107684	-6.905597876	4.09E-08	5.70E-05	8.547955292
ENSG00000134962	KLB	-0.961648612	-1.947534131	7.527845447	-6.823316975	5.26E-08	6.81E-05	8.314630673
ENSG00000100605	ITPK1	-0.380904214	-1.302157731	7.875961227	-6.691709568	7.87E-08	9.50E-05	7.940220242
ENSG00000171680	PLEKHG5	-0.864167044	-1.8202884	5.769991843	-6.634457548	9.38E-08	0.000106196	7.776906616
ENSG00000160209	PDXK	-0.510869315	-1.424908535	7.178190116	-6.488891522	1.47E-07	0.00014179	7.360579402
ENSG00000167272	POP5	-0.428170837	-1.34552653	5.71074256	-6.48308568	1.49E-07	0.00014179	7.343943713
ENSG00000115942	ORC2	0.374845919	1.296701059	6.427128572	6.458173319	1.61E-07	0.00014179	7.272536194
ENSG00000165084	C8orf34	-0.767918025	-1.702810658	4.988356955	-6.450456064	1.65E-07	0.00014179	7.250407657
ENSG00000011201	ANOS1	-0.711502328	-1.637508424	5.919318808	-6.441100265	1.70E-07	0.00014179	7.223575624
ENSG00000169710	FASN	-1.147679065	-2.215571776	8.789569052	-6.436794033	1.72E-07	0.00014179	7.21122366
ENSG00000149485	FADS1	-1.344397653	-2.539241573	6.856700055	-6.392898151	1.97E-07	0.000155259	7.085247118
ENSG00000072071	ADGRL1	-0.531002705	-1.444933108	6.755081221	-6.318105344	2.48E-07	0.000186872	6.870335713
ENSG00000185000	DGAT1	-0.431852361	-1.34896448	7.637001286	-6.305739885	2.58E-07	0.000186872	6.834774137
ENSG00000276023	DUSP14	-0.620944206	-1.537881355	5.60368041	-6.291416765	2.70E-07	0.000187803	6.793572251
ENSG00000165868	HSPA12A	-0.77580323	-1.712143032	7.047298391	-6.276423382	2.82E-07	0.000189411	6.750430661
ENSG00000110315	RNF141	-0.394519617	-1.314504989	7.374218552	-6.241997542	3.14E-07	0.000203124	6.651330926
ENSG00000134030	CTIF	-0.489819562	-1.404269232	7.470537472	-6.22343743	3.33E-07	0.000207688	6.597878564
ENSG00000143149	ALDH9A1	-0.4731503	-1.388137328	8.160504966	-6.177408452	3.83E-07	0.00023144	6.465246934
ENSG00000076706	MCAM	-0.404711616	-1.323824261	9.629717551	-6.151174527	4.16E-07	0.000242888	6.389611923
ENSG00000164638	SLC29A4	-0.855107027	-1.808892944	7.029068348	-6.130825438	4.43E-07	0.000247689	6.330923396
ENSG00000149256	TENM4	-0.666065666	-1.586739908	5.865795768	-6.124617042	4.51E-07	0.000247689	6.31301447
ENSG00000118816	CCNI	0.285986674	1.219243832	10.13991242	6.0967466	4.92E-07	0.000262039	6.232599784
ENSG00000165804	ZNF219	-0.577869703	-1.492643569	6.256685196	-6.075559937	5.25E-07	0.00026927	6.171450067
ENSG00000174697	LEP	-0.937746375	-1.915533656	9.853529113	-6.068756917	5.36E-07	0.00026927	6.151811468
ENSG00000188735	TMEM120B	-0.715720519	-1.642303221	6.503916793	-6.060605335	5.50E-07	0.00026927	6.128277751
ENSG00000135424	ITGA7	-0.560923249	-1.475212974	8.329473717	-6.05007227	5.68E-07	0.000270867	6.097865231
ENSG00000103876	FAH	-0.597695991	-1.513297873	7.207022774	-6.000341539	6.63E-07	0.000302072	5.954226511
ENSG00000181019	NQO1	-0.754173286	-1.686664798	8.857770576	-5.998255925	6.67E-07	0.000302072	5.948200887
ENSG00000236404	VLDLR-AS1	-0.704003042	-1.629018561	5.341628124	-5.98782507	6.89E-07	0.000304373	5.918062809
ENSG00000186081	KRT5	-0.407118632	-1.326034795	4.465294353	-5.96074131	7.49E-07	0.000313181	5.839794811
ENSG00000143158	MPC2	-0.356508638	-1.280323726	7.290769923	-5.957838977	7.56E-07	0.000313181	5.831406326
ENSG00000196878	LAMB3	-0.735164668	-1.664587453	6.146976833	-5.95579473	7.61E-07	0.000313181	5.825497797
ENSG00000102996	MMP15	-0.473150384	-1.388137408	5.095728574	-5.939690066	8.00E-07	0.000321875	5.778946428
ENSG00000105088	OLFM2	-0.959541506	-1.944691766	7.382347491	-5.910459473	8.75E-07	0.000344703	5.694437876
ENSG00000088367	EPB41L1	-0.496927886	-1.411205302	7.562802154	-5.896740744	9.13E-07	0.000352009	5.654769071
ENSG00000187288	CIDEC	-0.561019026	-1.475310913	10.14384123	-5.879907604	9.62E-07	0.000363118	5.606089392
ENSG00000081760	AACS	-0.664125912	-1.584607914	6.516358352	-5.863304845	1.01E-06	0.000374475	5.558070628
ENSG00000039537	C6	1.132129285	2.19181994	6.332519096	5.854007263	1.04E-06	0.000377706	5.531177859
ENSG00000206527	HACD2	-0.665507001	-1.586125581	8.93705575	-5.828097417	1.13E-06	0.000401239	5.456227549
ENSG00000147852	VLDLR	-0.92110781	-1.89356876	8.534145101	-5.81782141	1.17E-06	0.000406249	5.426499015
ENSG00000124225	PMEPA1	-0.98810312	-1.983575237	8.242628201	-5.770967313	1.35E-06	0.000460837	5.290933436
ENSG00000110092	CCND1	-0.731097271	-1.659901083	8.392944466	-5.761645035	1.39E-06	0.000465554	5.263958094
ENSG00000179921	GPBAR1	-0.416178133	-1.334387919	5.46667126	-5.727407573	1.54E-06	0.000508228	5.164881642
ENSG00000169083	AR	-0.380567312	-1.301853684	7.363029079	-5.678154703	1.80E-06	0.00058142	5.022344702
ENSG00000117682	DHDDS	-0.493723159	-1.408074003	9.70688771	-5.662022608	1.89E-06	0.000600486	4.975658155
ENSG00000006831	ADIPOR2	-0.446887003	-1.363095841	7.794198974	-5.64657164	1.98E-06	0.000619061	4.930943209
ENSG00000132854	KANK4	-0.785936768	-1.724211518	5.867214811	-5.627907904	2.10E-06	0.00064035	4.876931612
ENSG00000145901	TNIP1	-0.49472755	-1.409054633	8.053352572	-5.622740583	2.13E-06	0.00064035	4.86197802
ENSG00000171451	DSEL	-0.522014195	-1.435958639	7.232278998	-5.609202992	2.23E-06	0.00064035	4.822802655
ENSG00000198648	STK39	-0.342716298	-1.268141998	7.777750258	-5.606154363	2.25E-06	0.00064035	4.81398064
ENSG00000119927	GPAM	-1.024563382	-2.034343617	10.93928407	-5.59977036	2.29E-06	0.00064035	4.795507057
ENSG00000095066	HOOK2	-0.612850509	-1.529277807	7.804118942	-5.598885549	2.30E-06	0.00064035	4.792946679
ENSG00000131473	ACLY	-0.42180821	-1.339605505	7.791538928	-5.598861796	2.30E-06	0.00064035	4.792877947
ENSG00000188641	DPYD	0.319826962	1.248180832	7.822268389	5.55935918	2.60E-06	0.000712704	4.678576753
ENSG00000278540	ACACA	-0.54969352	-1.463774705	6.741219762	-5.513022989	3.00E-06	0.000810356	4.544527481
ENSG00000122176	FMOD	-0.830763368	-1.778626232	8.818767806	-5.492168644	3.20E-06	0.000841062	4.484207904
ENSG00000171992	SYNPO	-0.448880248	-1.364980412	6.026661679	-5.491503196	3.20E-06	0.000841062	4.482283281
ENSG00000083857	FAT1	-0.527842884	-1.441771848	8.329427642	-5.480494921	3.31E-06	0.000857778	4.450446205
ENSG00000102683	SGCG	-0.526130159	-1.440061234	6.566078025	-5.456564654	3.57E-06	0.00090323	4.381246274
ENSG00000171130	ATP6V0E2	-0.388625379	-1.309145437	6.008782946	-5.454704693	3.59E-06	0.00090323	4.375868305
ENSG00000151632	AKR1C2	-0.487079841	-1.401605014	10.504662	-5.449108575	3.65E-06	0.000906415	4.359687959
ENSG00000145022	TCTA	-0.417252408	-1.335381916	6.855059719	-5.436255643	3.80E-06	0.000930438	4.32252851
ENSG00000135144	DTX1	-0.544005326	-1.458014761	6.7770295	-5.410250468	4.12E-06	0.000984653	4.247357503
ENSG00000109919	MTCH2	-0.453076735	-1.368956624	9.196050787	-5.409323889	4.13E-06	0.000984653	4.244679463
ENSG00000128294	TPST2	-0.432425094	-1.34950011	7.243903713	-5.398322882	4.27E-06	0.001005499	4.21288577
ENSG00000166831	RBPMS2	-0.451456251	-1.367419829	6.725015893	-5.337938621	5.15E-06	0.001190899	4.038439635
ENSG00000106546	AHR	0.353515546	1.277670252	8.701277934	5.331708976	5.25E-06	0.001190899	4.020449831
ENSG00000186469	GNG2	-0.464360448	-1.379705589	8.13178985	-5.328819962	5.30E-06	0.001190899	4.012107509
ENSG00000072310	SREBF1	-0.732690255	-1.661734912	6.265687017	-5.327195277	5.33E-06	0.001190899	4.007416205
ENSG00000151365	THRSP	-0.715741606	-1.642327226	10.35418954	-5.315479591	5.52E-06	0.001219738	3.973589985
ENSG00000112992	NNT	-0.29848971	-1.22985626	8.114712137	-5.305690875	5.69E-06	0.001242039	3.945331587
ENSG00000107331	ABCA2	-0.3429855	-1.268378652	6.629279643	-5.288226911	6.01E-06	0.001288129	3.894925788
ENSG00000067113	PLPP1	-0.411601835	-1.330161883	8.554334375	-5.282801947	6.11E-06	0.001288129	3.879270478
ENSG00000077420	APBB1IP	-0.411430811	-1.330004209	7.93107166	-5.276910912	6.22E-06	0.001288129	3.862271639
ENSG00000138413	IDH1	-0.455641967	-1.371392909	8.802259945	-5.275346136	6.25E-06	0.001288129	3.857756664
ENSG00000198792	TMEM184B	-0.381665437	-1.302844983	7.688221313	-5.274486911	6.27E-06	0.001288129	3.85527752
ENSG00000042445	RETSAT	-0.49312356	-1.407488914	9.837548254	-5.265266586	6.45E-06	0.001297739	3.828675954
ENSG00000059573	ALDH18A1	-0.337079212	-1.263196617	6.329147605	-5.240677758	6.96E-06	0.001370506	3.757753919
ENSG00000138207	RBP4	-0.489094243	-1.40356341	10.81064716	-5.240471987	6.96E-06	0.001370506	3.757160533
ENSG00000131462	TUBG1	-0.425120361	-1.342684516	6.723352215	-5.22668156	7.26E-06	0.001402161	3.717397411
ENSG00000185561	TLCD2	-0.550813243	-1.464911229	6.695467107	-5.226102642	7.28E-06	0.001402161	3.715728376
ENSG00000065833	ME1	-0.658558703	-1.57850486	8.720529214	-5.222667807	7.35E-06	0.001402183	3.705825997
ENSG00000184979	USP18	-0.428509464	-1.345842387	5.807938805	-5.218790856	7.44E-06	0.001404274	3.694649749
ENSG00000170027	YWHAG	-0.383111123	-1.304151183	8.893275205	-5.176341737	8.48E-06	0.001575391	3.572331879
ENSG00000196715	VKORC1L1	-0.4725032	-1.387514839	8.681012006	-5.17482106	8.52E-06	0.001575391	3.567951853
ENSG00000136848	DAB2IP	-0.421247713	-1.33908516	6.527897981	-5.160726479	8.90E-06	0.001628724	3.527361364
ENSG00000137267	TUBB2A	-0.415536015	-1.333794139	6.704664173	-5.156476725	9.02E-06	0.001633694	3.515124909
ENSG00000137145	DENND4C	0.307754429	1.237779582	8.239148652	5.142225862	9.42E-06	0.001689097	3.47409978
ENSG00000099957	P2RX6	-0.507341818	-1.421428782	4.405854766	-5.139226558	9.51E-06	0.001689097	3.465466999
ENSG00000012660	ELOVL5	-0.483219117	-1.397859263	11.04492126	-5.132246425	9.72E-06	0.001706686	3.445378489
ENSG00000182195	LDOC1	-0.451326083	-1.367296458	7.086366515	-5.128277091	9.84E-06	0.001706686	3.433956273
ENSG00000184831	APOO	-0.38794848	-1.308531341	5.191613505	-5.123375801	9.99E-06	0.001706686	3.419853605
ENSG00000206538	VGLL3	-0.605799547	-1.521821919	7.79190449	-5.106144825	1.05E-05	0.001782868	3.370286428
ENSG00000115255	REEP6	-0.540295595	-1.454270454	6.187709198	-5.101963325	1.07E-05	0.001789246	3.358260698
ENSG00000132386	SERPINF1	-0.358545827	-1.282132912	9.842896361	-5.088189078	1.11E-05	0.001849613	3.318655047
ENSG00000101955	SRPX	0.514723944	1.428720732	8.714556394	5.079326653	1.14E-05	0.001883472	3.293179336
ENSG00000215788	TNFRSF25	-0.536974633	-1.450926696	6.72056992	-5.073809781	1.16E-05	0.001898458	3.2773234
ENSG00000173208	ABCD2	-0.750700497	-1.682609619	8.043099521	-5.068874551	1.18E-05	0.001910293	3.263140946
ENSG00000175445	LPL	-0.358932292	-1.282476413	11.01443867	-5.056599469	1.23E-05	0.001966246	3.2278733
ENSG00000151552	QDPR	-0.478049829	-1.392859587	7.2940043	-5.044947063	1.27E-05	0.001971113	3.194404698
ENSG00000049656	CLPTM1L	-0.333847346	-1.260370023	7.390056684	-5.044751924	1.27E-05	0.001971113	3.193844295
ENSG00000125384	PTGER2	0.468215563	1.383397317	6.032629263	5.04303041	1.28E-05	0.001971113	3.188900546
ENSG00000116353	MECR	-0.36782877	-1.290409326	6.356620961	-5.042565561	1.28E-05	0.001971113	3.187565654
ENSG00000147676	MAL2	-0.866915277	-1.823759227	7.724461061	-5.041715411	1.28E-05	0.001971113	3.18512435
ENSG00000158555	GDPD5	-0.494190905	-1.408530599	5.933682094	-5.029294769	1.33E-05	0.0020178	3.149463167
ENSG00000152137	HSPB8	-0.565837505	-1.480246564	7.303332513	-5.028633018	1.34E-05	0.0020178	3.147563522
ENSG00000131828	PDHA1	-0.405675855	-1.324709348	8.140132929	-5.024518495	1.35E-05	0.002026591	3.135752987
ENSG00000133317	LGALS12	-0.683949773	-1.606532061	8.012513949	-5.018030626	1.38E-05	0.002050456	3.117132506
ENSG00000008441	NFIX	-0.317292857	-1.245990317	8.359562535	-5.004276966	1.44E-05	0.002092049	3.077669646
ENSG00000221968	FADS3	-0.48219115	-1.396863597	8.724853013	-5.003587342	1.44E-05	0.002092049	3.075691325
ENSG00000157107	FCHO2	0.398134338	1.317802655	7.611017508	4.996653538	1.47E-05	0.002120122	3.05580244
ENSG00000101049	SGK2	-0.833317409	-1.781777769	6.141471761	-4.974046036	1.58E-05	0.002254624	2.990982147
ENSG00000198848	CES1	-1.146872147	-2.214332924	10.2380735	-4.969587908	1.60E-05	0.002254659	2.978204748
ENSG00000087884	AAMDC	-0.393269381	-1.313366335	6.209675117	-4.968950177	1.61E-05	0.002254659	2.97637709
ENSG00000162924	REL	0.36155068	1.284806129	6.873797682	4.955152701	1.68E-05	0.002316258	2.936843611
ENSG00000107104	KANK1	-0.4568069	-1.372500715	7.34975143	-4.927278843	1.82E-05	0.002460668	2.857027618
ENSG00000065717	TLE2	-0.439959661	-1.356566397	6.234544609	-4.92264385	1.85E-05	0.002460668	2.84376211
ENSG00000134871	COL4A2	-0.348658199	-1.273375754	8.714862999	-4.920344048	1.86E-05	0.002460668	2.837180715
ENSG00000263426	RN7SL471P	-0.918983004	-1.890781959	5.617146023	-4.91859656	1.87E-05	0.002460668	2.832180211
ENSG00000278535	DHRS11	-0.522627704	-1.436569413	6.559056914	-4.918586629	1.87E-05	0.002460668	2.832151795
ENSG00000122378	PRXL2A	-0.334388927	-1.260843249	9.345269157	-4.918031171	1.88E-05	0.002460668	2.830562388
ENSG00000166619	BLCAP	-0.306985223	-1.237119807	8.297363733	-4.917411962	1.88E-05	0.002460668	2.828790595
ENSG00000196549	MME	-0.519093843	-1.433054863	8.881859392	-4.916099423	1.89E-05	0.002460668	2.825035037
ENSG00000126016	AMOT	-0.575444662	-1.490136676	6.659075353	-4.913588909	1.90E-05	0.002461961	2.817852158
ENSG00000242612	DECR2	-0.377343558	-1.298947893	5.65430126	-4.896390551	2.01E-05	0.002567421	2.768661221
ENSG00000159399	HK2	-0.53993003	-1.453902002	8.842385071	-4.895269499	2.01E-05	0.002567421	2.765455732
ENSG00000265972	TXNIP	0.29267287	1.224907554	12.15667201	4.885019706	2.08E-05	0.002630767	2.736153397
ENSG00000161682	FAM171A2	-0.637790191	-1.555944058	4.831040151	-4.882190041	2.10E-05	0.002635232	2.728065649
ENSG00000188313	PLSCR1	0.341075463	1.26670051	6.450152919	4.876194225	2.13E-05	0.002665544	2.710930944
ENSG00000114054	PCCB	-0.317610358	-1.246264558	6.89440888	-4.872502557	2.16E-05	0.002677373	2.700382705
ENSG00000173432	SAA1	-1.386791115	-2.614964054	9.565184028	-4.865625478	2.20E-05	0.002701452	2.680736302
ENSG00000169692	AGPAT2	-0.544405876	-1.458419621	8.481615856	-4.865132037	2.21E-05	0.002701452	2.679326822
ENSG00000151726	ACSL1	-0.599392487	-1.515078439	10.59415717	-4.859254082	2.25E-05	0.002728285	2.662538674
ENSG00000166272	WBP1L	-0.355271444	-1.279226245	7.382739487	-4.857515544	2.26E-05	0.002728285	2.657573856
ENSG00000132874	SLC14A2	-0.870535842	-1.828341852	4.947899605	-4.851814073	2.30E-05	0.002755476	2.641294027
ENSG00000105221	AKT2	-0.354854165	-1.278856301	8.550045008	-4.849944622	2.31E-05	0.002755476	2.635956754
ENSG00000160216	AGPAT3	-0.281817165	-1.215725202	6.711544212	-4.835177931	2.42E-05	0.00285708	2.593810334
ENSG00000107551	RASSF4	-0.544144738	-1.458155661	6.62023925	-4.833457316	2.43E-05	0.00285708	2.588900879
ENSG00000158186	MRAS	-0.505794571	-1.41990516	7.926002047	-4.831713085	2.44E-05	0.00285708	2.583924349
ENSG00000093144	ECHDC1	-0.604604582	-1.520561936	9.081506185	-4.828549712	2.47E-05	0.002866352	2.574899616
ENSG00000113555	PCDH12	-0.403415638	-1.322635599	6.004415951	-4.820937741	2.53E-05	0.002915138	2.553187804
ENSG00000173114	LRRN3	-0.676719416	-1.598500744	6.350728213	-4.806312296	2.64E-05	0.003029072	2.511488355
ENSG00000116133	DHCR24	-0.667674433	-1.588510287	8.108645802	-4.804138095	2.66E-05	0.003030079	2.505291304
ENSG00000138646	HERC5	0.387601909	1.308217038	4.955377837	4.801235705	2.68E-05	0.003032484	2.497019509
ENSG00000164125	GASK1B	-0.390832985	-1.311150218	8.52758243	-4.799785829	2.70E-05	0.003032484	2.492887709
ENSG00000113296	THBS4	-1.208048895	-2.310249865	6.536310827	-4.794959178	2.74E-05	0.003051042	2.479134543
ENSG00000141759	TXNL4A	-0.301059014	-1.23204847	5.756912243	-4.793745304	2.75E-05	0.003051042	2.4756761
ENSG00000152558	TMEM123	0.315188412	1.244174128	8.288143483	4.773693937	2.92E-05	0.003212015	2.418571192
ENSG00000119673	ACOT2	-0.489969618	-1.4044153	6.900873113	-4.772906672	2.93E-05	0.003212015	2.416330023
ENSG00000179295	PTPN11	-0.378405474	-1.299904353	8.849657854	-4.766200513	2.99E-05	0.003258664	2.397241884
ENSG00000131174	COX7B	-0.579840675	-1.494684173	5.841501198	-4.754653728	3.09E-05	0.003355266	2.364387482
ENSG00000079739	PGM1	-0.491387614	-1.40579635	8.863706719	-4.746386686	3.17E-05	0.003420437	2.340874381
ENSG00000053438	NNAT	-0.885524762	-1.847436481	8.354615327	-4.744095903	3.19E-05	0.003424026	2.334360335
ENSG00000115875	SRSF7	0.395178953	1.315105877	7.518834578	4.736696606	3.27E-05	0.003481527	2.313323941
ENSG00000150768	DLAT	-0.412812235	-1.331278338	6.660626105	-4.732624641	3.31E-05	0.003504385	2.301749967
ENSG00000158571	PFKFB1	-0.574047081	-1.488693837	7.859783237	-4.7291228	3.34E-05	0.003510161	2.291798049
ENSG00000148218	ALAD	-0.478987159	-1.393764833	7.355851066	-4.728267857	3.35E-05	0.003510161	2.289368596
ENSG00000113389	NPR3	-1.049747147	-2.070166989	7.85243452	-4.710442239	3.54E-05	0.003642836	2.238734214
ENSG00000084234	APLP2	0.308439667	1.238367631	10.50221616	4.69446303	3.72E-05	0.003799737	2.193377288
ENSG00000173175	ADCY5	-0.479355891	-1.394121104	6.436088588	-4.692875874	3.73E-05	0.003799737	2.188873862
ENSG00000185818	NAT8L	-0.493214123	-1.407577271	7.272974207	-4.68432531	3.83E-05	0.003856548	2.164617708
ENSG00000089220	PEBP1	-0.266264818	-1.202689992	8.453782286	-4.677670626	3.91E-05	0.003892154	2.145746085
ENSG00000167701	GPT	-0.363109167	-1.286194805	5.496515644	-4.675497923	3.94E-05	0.003896545	2.139585852
ENSG00000151729	SLC25A4	-0.333093468	-1.25971159	6.798365081	-4.672931767	3.97E-05	0.003905726	2.132310835
ENSG00000158104	HPD	-0.531438813	-1.445369958	4.029024987	-4.668882119	4.02E-05	0.00391513	2.12083184
ENSG00000103202	NME4	-0.384868071	-1.305740377	7.740858921	-4.668584882	4.02E-05	0.00391513	2.119989383
ENSG00000113790	EHHADH	-0.417673596	-1.335771831	6.551765097	-4.660397259	4.12E-05	0.003990611	2.096787725
ENSG00000178537	SLC25A20	-0.39173172	-1.311967261	6.345534336	-4.658630352	4.14E-05	0.003990611	2.091781884
ENSG00000161533	ACOX1	-0.505682643	-1.419795005	8.71965448	-4.65703777	4.16E-05	0.003990611	2.08727027
ENSG00000174804	FZD4	-0.355876903	-1.279763214	9.565605934	-4.651030177	4.24E-05	0.004042731	2.070254359
ENSG00000163520	FBLN2	-0.419305312	-1.337283469	8.350152622	-4.6471107	4.29E-05	0.004048537	2.05915536
ENSG00000134817	APLNR	-0.62254601	-1.539589792	6.852199498	-4.640812289	4.37E-05	0.004084184	2.041324009
ENSG00000131724	IL13RA1	0.323331753	1.251216769	8.609891267	4.635232615	4.45E-05	0.004132666	2.025531828
ENSG00000155966	AFF2	-0.622844162	-1.539908001	6.620944097	-4.632668574	4.48E-05	0.004143712	2.018276193
ENSG00000072210	ALDH3A2	-0.308134248	-1.238105496	7.883289821	-4.612367071	4.77E-05	0.004384646	1.960858769
ENSG00000185909	KLHDC8B	-0.591537008	-1.506851251	5.91790761	-4.609062276	4.82E-05	0.00440645	1.951517308
ENSG00000149124	GLYAT	-0.688699197	-1.611829561	8.203038731	-4.603089592	4.90E-05	0.00446444	1.934638481
ENSG00000166250	CLMP	-0.411426105	-1.32999987	10.00858578	-4.58882282	5.12E-05	0.004628177	1.894340457
ENSG00000115361	ACADL	-0.501050347	-1.415243549	6.993737809	-4.587907677	5.14E-05	0.004628177	1.891756502
ENSG00000150756	ATPSCKMT	-0.370116004	-1.29245675	5.786658844	-4.574942106	5.34E-05	0.004762874	1.855160213
ENSG00000123159	GIPC1	-0.374238223	-1.296154974	6.372065668	-4.574076274	5.36E-05	0.004762874	1.852717187
ENSG00000149925	ALDOA	-0.325726926	-1.253295773	5.983862906	-4.570927139	5.41E-05	0.00477739	1.843832499
ENSG00000165609	NUDT5	-0.329293079	-1.256397589	7.097569299	-4.559728015	5.59E-05	0.0049011	1.812247792
ENSG00000080573	COL5A3	-0.322808367	-1.250762931	5.534173973	-4.559275066	5.60E-05	0.0049011	1.810970729
ENSG00000163541	SUCLG1	-0.448078289	-1.364221864	7.80813578	-4.554247568	5.69E-05	0.004952313	1.796797969
ENSG00000149131	SERPING1	0.286102893	1.219342055	10.30503667	4.547331126	5.81E-05	0.005011445	1.777306195
ENSG00000183117	CSMD1	-0.483662974	-1.398289393	4.597781345	-4.547161229	5.81E-05	0.005011445	1.776827483
ENSG00000151388	ADAMTS12	-0.346590485	-1.271552021	6.943060571	-4.537620205	5.98E-05	0.005108173	1.749950919
ENSG00000124743	KLHL31	-0.928513898	-1.903314405	6.81111974	-4.536377373	6.00E-05	0.005108173	1.746450915
ENSG00000265354	TIMM23	-0.298154794	-1.229570787	8.019146593	-4.534116843	6.04E-05	0.005108919	1.740085507
ENSG00000123505	AMD1	0.356225711	1.280072666	6.216922144	4.533009662	6.06E-05	0.005108919	1.736968083
ENSG00000100033	PRODH	-0.317200052	-1.245910168	3.780415694	-4.528939563	6.14E-05	0.005148217	1.725509711
ENSG00000124145	SDC4	0.386177011	1.306925597	6.242196688	4.517374421	6.36E-05	0.00530674	1.692964427
ENSG00000138073	PREB	-0.345935966	-1.270975276	6.879547343	-4.512917477	6.44E-05	0.005353994	1.680427602
ENSG00000196821	ILRUN	-0.276243598	-1.21103755	6.628396773	-4.50938663	6.51E-05	0.005386681	1.670497916
ENSG00000175354	PTPN2	0.304790052	1.235238866	5.924647262	4.504346336	6.61E-05	0.005444427	1.656326558
ENSG00000123684	LPGAT1	-0.460674845	-1.376185401	7.575407751	-4.502429922	6.65E-05	0.005451239	1.650939367
ENSG00000122912	SLC25A16	-0.557169641	-1.47137975	7.753308095	-4.499726669	6.71E-05	0.005471148	1.643341267
ENSG00000112667	DNPH1	-0.366129724	-1.288890519	6.199798947	-4.495687045	6.79E-05	0.005513427	1.631989097
ENSG00000075223	SEMA3C	-0.505550281	-1.419664749	9.083886331	-4.490846994	6.89E-05	0.005569567	1.618390895
ENSG00000107798	LIPA	1.013063336	2.018191866	8.977447835	4.481065398	7.09E-05	0.005702502	1.590920495
ENSG00000146409	SLC18B1	0.512758805	1.426775952	5.886955721	4.478801199	7.14E-05	0.005702502	1.584563912
ENSG00000189337	KAZN	-0.322953637	-1.250888881	4.835525919	-4.478616483	7.15E-05	0.005702502	1.584045372
ENSG00000185813	PCYT2	-0.347142195	-1.272038376	6.115712229	-4.475721309	7.21E-05	0.00572016	1.575918633
ENSG00000108960	MMD	-0.501239101	-1.415428723	9.879192229	-4.474681832	7.23E-05	0.00572016	1.573001148
ENSG00000228695	CES1P1	-0.961268294	-1.947020796	4.910318991	-4.47284864	7.27E-05	0.005726853	1.567856375
ENSG00000110619	CARS	-0.358750597	-1.282314906	6.369507723	-4.470339078	7.33E-05	0.005745361	1.560814261
ENSG00000163931	TKT	-0.449066158	-1.365156318	9.119156714	-4.468847476	7.36E-05	0.005746374	1.556629133
ENSG00000170417	TMEM182	-0.576182179	-1.490898641	5.132701784	-4.465047763	7.45E-05	0.005775636	1.545969524
ENSG00000183098	GPC6	-0.486694817	-1.401231006	7.48997825	-4.464313938	7.46E-05	0.005775636	1.543911139
ENSG00000162511	LAPTM5	0.84327577	1.794119231	9.401258752	4.462178131	7.51E-05	0.005776401	1.53792067
ENSG00000131080	EDA2R	0.400107321	1.319606072	4.723057995	4.461445546	7.53E-05	0.005776401	1.535866098
ENSG00000112186	CAP2	-0.601491509	-1.517284378	8.466805331	-4.448942118	7.82E-05	0.00597279	1.500812949
ENSG00000156711	MAPK13	0.70615649	1.631451942	5.474057662	4.446333094	7.88E-05	0.005994602	1.493501788
ENSG00000070614	NDST1	-0.352275275	-1.276572323	8.586290114	-4.443934397	7.93E-05	0.006012785	1.486780999
ENSG00000177098	SCN4B	-0.419126112	-1.337117373	6.283926474	-4.433473177	8.19E-05	0.006147791	1.457481255
ENSG00000187498	COL4A1	-0.323803013	-1.251625549	9.031251727	-4.432411615	8.21E-05	0.006147791	1.454509044
ENSG00000167676	PLIN4	-0.404894863	-1.32399242	11.21948895	-4.430284265	8.27E-05	0.006161803	1.448553349
ENSG00000070404	FSTL3	-0.671661313	-1.592906198	6.778387873	-4.422603611	8.46E-05	0.006254336	1.427056971
ENSG00000197442	MAP3K5	0.466115317	1.381384861	7.116487389	4.409954783	8.79E-05	0.006444141	1.391677336
ENSG00000186174	BCL9L	-0.328481297	-1.255690832	6.329221267	-4.399616726	9.06E-05	0.006567676	1.362781172
ENSG00000178761	FAM219B	-0.310580981	-1.240207038	6.96661516	-4.390029126	9.33E-05	0.00673259	1.335998951
ENSG00000134531	EMP1	-0.292546807	-1.224800526	10.14403795	-4.381307173	9.58E-05	0.006840283	1.311648627
ENSG00000113140	SPARC	-0.318702935	-1.247208733	12.23162408	-4.380892131	9.59E-05	0.006840283	1.310490222
ENSG00000174233	ADCY6	-0.410203653	-1.328873387	7.638730511	-4.380783778	9.59E-05	0.006840283	1.31018781
ENSG00000172893	DHCR7	-0.34479151	-1.269967441	6.415970365	-4.379029192	9.64E-05	0.006849426	1.305291035
ENSG00000024422	EHD2	-0.301497914	-1.232423343	10.12762476	-4.371128068	9.87E-05	0.006959136	1.283246911
ENSG00000119812	FAM98A	-0.281444072	-1.215410847	7.855623641	-4.369628214	9.92E-05	0.006963416	1.279063558
ENSG00000178301	AQP11	-0.363949692	-1.286944369	4.623666023	-4.357205125	0.00010295	0.007172066	1.24442868
ENSG00000137573	SULF1	0.54166478	1.455651279	6.334414077	4.353970707	0.000103953	0.007214176	1.235415801
ENSG00000148248	SURF4	-0.305817203	-1.236118628	7.934791573	-4.35135407	0.000104771	0.007243209	1.22812577
ENSG00000166926	MS4A6E	1.749837096	3.363205878	4.477935958	4.345656215	0.000106575	0.007327679	1.212255622
ENSG00000116898	MRPS15	-0.281507202	-1.215464032	9.097153391	-4.344945074	0.000106802	0.007327679	1.210275301
ENSG00000182667	NTM	-0.705822525	-1.631074325	6.895316818	-4.339370803	0.0001086	0.007422911	1.194755747
ENSG00000164405	UQCRQ	-0.296772608	-1.228393351	6.907366954	-4.334166277	0.000110305	0.007501166	1.180270699
ENSG00000114019	AMOTL2	-0.39320725	-1.313309775	7.383380001	-4.333356221	0.000110573	0.007501166	1.178016621
ENSG00000148154	UGCG	0.341282796	1.266882562	6.317018157	4.329198203	0.000111958	0.007555049	1.166448335
ENSG00000148450	MSRB2	-0.289952269	-1.222599828	7.466163156	-4.327864349	0.000112406	0.007555049	1.162738007
ENSG00000082438	COBLL1	-0.387275509	-1.307921096	8.704090551	-4.327114944	0.000112658	0.007555049	1.160653558
ENSG00000132840	BHMT2	-0.436949778	-1.353739153	8.279207543	-4.325995587	0.000113036	0.007555049	1.157540293
ENSG00000163565	IFI16	0.32003776	1.248363222	7.835409448	4.321469984	0.000114577	0.007629878	1.144955584
ENSG00000167613	LAIR1	-0.491748685	-1.40614823	8.061767869	-4.317054502	0.0001161	0.007671438	1.132680736
ENSG00000019991	HGF	0.433820281	1.350805802	4.918822734	4.316281183	0.000116369	0.007671438	1.130531316
ENSG00000160307	S100B	-0.680135307	-1.602290023	7.817260421	-4.315986128	0.000116471	0.007671438	1.129711246
ENSG00000166123	GPT2	-0.467620023	-1.382826372	6.627745608	-4.309583415	0.000118722	0.007791375	1.111919674
ENSG00000165478	HEPACAM	-0.533722074	-1.447659263	6.660835866	-4.307663347	0.000119406	0.007807932	1.10658576
ENSG00000271447	MMP28	-0.325053239	-1.252710666	6.021465708	-4.302714679	0.000121185	0.00789576	1.092841633
ENSG00000204634	TBC1D8	0.575972384	1.490681852	6.588826022	4.299302249	0.000122427	0.007933573	1.083366835
ENSG00000139675	HNRNPA1L2	0.333590988	1.260146083	8.310539112	4.297367838	0.000123136	0.007937252	1.077996813
ENSG00000158445	KCNB1	-0.535924439	-1.449870894	6.462701713	-4.29255533	0.000124919	0.008023613	1.064640106
ENSG00000165801	ARHGEF40	-0.313017637	-1.242303469	6.828820608	-4.289616896	0.00012602	0.008056887	1.056486889
ENSG00000038427	VCAN	0.484671994	1.399267697	7.773583366	4.288802748	0.000126327	0.008056887	1.05422818
ENSG00000119397	CNTRL	0.300521353	1.231589397	6.146159308	4.279380482	0.00012993	0.00825763	1.028096948
ENSG00000121797	CCRL2	0.566483811	1.480909841	4.680582806	4.277913857	0.0001305	0.008264849	1.024031012
ENSG00000114423	CBLB	0.270159797	1.205941394	8.059987655	4.274667634	0.00013177	0.008316211	1.015032953
ENSG00000151164	RAD9B	0.371633418	1.29381686	2.863835471	4.27039946	0.000133459	0.008393523	1.003205283
ENSG00000155368	DBI	-0.444637471	-1.36097208	8.12187411	-4.26447375	0.000135838	0.008513603	0.986790209
ENSG00000115459	ELMOD3	-0.319074721	-1.247530183	6.784180136	-4.260929507	0.000137281	0.008574369	0.976975403
ENSG00000196616	ADH1B	0.46612738	1.381396411	10.78765094	4.257809755	0.000138563	0.00862158	0.968338133
ENSG00000134755	DSC2	0.316702637	1.245480675	6.473730688	4.253867226	0.000140201	0.008667097	0.957425669
ENSG00000167588	GPD1	-0.31005516	-1.2397551	11.12597153	-4.245359076	0.0001438	0.008787258	0.933886507
ENSG00000101542	CDH20	-0.632812251	-1.55058461	5.85177879	-4.24469331	0.000144085	0.008787258	0.93204516
ENSG00000173402	DAG1	-0.298835487	-1.230151061	6.220572141	-4.243404708	0.000144639	0.008791443	0.928481452
ENSG00000068971	PPP2R5B	-0.274285688	-1.209395141	5.357154996	-4.241282501	0.000145556	0.008817585	0.922613074
ENSG00000166974	MAPRE2	0.35817895	1.281806908	8.002064487	4.239621588	0.000146278	0.00883176	0.918020901
ENSG00000090104	RGS1	1.008345019	2.011602176	4.362683409	4.236871334	0.00014748	0.008874783	0.910418071
ENSG00000170017	ALCAM	1.109319282	2.157438272	6.250812432	4.233945158	0.00014877	0.008922773	0.902330578
ENSG00000103064	SLC7A6	-0.304291691	-1.234812242	7.740976684	-4.232671607	0.000149335	0.008927097	0.898811215
ENSG00000162733	DDR2	-0.351657211	-1.276025545	9.680198203	-4.230897802	0.000150126	0.008944822	0.893909982
ENSG00000198604	BAZ1A	0.280197934	1.21436148	7.235372549	4.228435952	0.000151229	0.008981041	0.88710864
ENSG00000154188	ANGPT1	-0.50528277	-1.419401533	7.232050089	-4.227127697	0.000151819	0.008986601	0.883494827
ENSG00000132970	WASF3	-0.380381149	-1.301685705	7.207970795	-4.223171715	0.000153616	0.009063357	0.872569248
ENSG00000129250	KIF1C	-0.354842835	-1.278846258	8.490070128	-4.217244116	0.000156348	0.009164828	0.856204397
ENSG00000226268		-0.97221369	-1.961848573	4.022412209	-4.206418902	0.00016146	0.009433968	0.826336688
ENSG00000074416	MGLL	-0.333795258	-1.260324518	9.40449051	-4.19378719	0.000167633	0.00976313	0.791515053
ENSG00000112651	MRPL2	-0.270459764	-1.206192161	6.754884216	-4.190360208	0.000169347	0.009831347	0.782073633
ENSG00000182534	MXRA7	-0.435552374	-1.352428547	5.273017573	-4.185423277	0.000171846	0.009944581	0.768476556
ENSG00000147894	C9orf72	0.401012772	1.320434531	6.000178998	4.18234785	0.000173422	0.010003779	0.760008917
ENSG00000065809	FAM107B	-0.307735041	-1.237762948	8.041894287	-4.178750682	0.000175282	0.010057697	0.750107272
ENSG00000180817	PPA1	-0.395601793	-1.315491378	7.421872687	-4.174314475	0.000177603	0.01011936	0.73789981
ENSG00000099814	CEP170B	-0.337870134	-1.263889323	5.995560855	-4.174206926	0.00017766	0.01011936	0.73760391
ENSG00000105855	ITGB8	0.533748716	1.447685997	3.748154932	4.168883425	0.000180486	0.010216086	0.722960406
ENSG00000010932	FMO1	0.480517476	1.395244033	5.50972249	4.167699275	0.000181121	0.010220069	0.719703944
ENSG00000171914	TLN2	-0.345967499	-1.271003056	8.012813886	-4.164908291	0.000182625	0.010269113	0.712029801
ENSG00000110031	LPXN	0.639784624	1.558096538	6.480981874	4.160077813	0.000185258	0.010338467	0.698751738
ENSG00000245848	CEBPA	-0.463039731	-1.378443114	8.269742917	-4.156227158	0.000187383	0.01041126	0.688170585
ENSG00000144749	LRIG1	-0.420330774	-1.338234343	7.959701828	-4.152709752	0.000189345	0.010487388	0.678507935
ENSG00000198363	ASPH	-0.316651865	-1.245436844	9.122652315	-4.151701666	0.000189911	0.010487388	0.675739114
ENSG00000260804	LINC01963	-0.309272067	-1.239082345	5.818367508	-4.149944063	0.000190902	0.010510062	0.670912186
ENSG00000066827	ZFAT	-0.289670646	-1.222361192	5.099464962	-4.148816251	0.000191541	0.010513258	0.667815212
ENSG00000115421	PAPOLG	0.269822089	1.205659139	6.633794625	4.141713832	0.00019561	0.010689109	0.648318255
ENSG00000135047	CTSL	0.474810206	1.389735381	8.337939015	4.13879793	0.000197305	0.010732062	0.640316929
ENSG00000162390	ACOT11	0.362220532	1.285402811	3.827134027	4.132419455	0.000201062	0.010903717	0.622820639
ENSG00000132376	INPP5K	-0.289459335	-1.222182166	6.958600032	-4.125803637	0.000205034	0.011085904	0.604682702
ENSG00000185633	NDUFA4L2	-0.315985389	-1.244861628	6.005156201	-4.119971165	0.000208599	0.01124508	0.588700356
ENSG00000146416	AIG1	-0.270805943	-1.206481625	7.701024142	-4.117536062	0.000210105	0.011269623	0.582029821
ENSG00000182054	IDH2	-0.408705587	-1.327494227	6.804699214	-4.117224565	0.000210298	0.011269623	0.581176624
ENSG00000119227	PIGZ	-0.3024797	-1.23326232	5.765803983	-4.110481605	0.000214529	0.011462404	0.56271279
ENSG00000184887	BTBD6	-0.364099882	-1.287078353	5.68493834	-4.106192508	0.000217262	0.011574338	0.550973479
ENSG00000057252	SOAT1	0.561627271	1.475933041	6.746398923	4.103875604	0.000218753	0.011619592	0.544633794
ENSG00000162520	SYNC	-0.463892316	-1.379257969	6.461906008	-4.099250394	0.00022176	0.011710598	0.53198154
ENSG00000076344	RGS11	-0.476510383	-1.391374112	5.347786094	-4.096200508	0.000223764	0.011782098	0.523641208
ENSG00000026508	CD44	0.389908451	1.310310253	9.151688953	4.09091111	0.000227283	0.011921002	0.509181595
ENSG00000142949	PTPRF	-0.334531527	-1.26096788	7.514850335	-4.090261256	0.000227719	0.011921002	0.507405525
ENSG00000115355	CCDC88A	0.52494014	1.438873878	7.703318298	4.080869605	0.000234111	0.012194139	0.481748586
ENSG00000169032	MAP2K1	-0.287349854	-1.220396421	7.372353881	-4.078142932	0.000236	0.012213326	0.47430338
ENSG00000053371	AKR7A2	-0.312057847	-1.24147727	7.008788753	-4.07403692	0.000238872	0.012326739	0.463095083
ENSG00000171067	C11orf24	-0.295032794	-1.226912866	6.556737954	-4.072818128	0.000239731	0.01233162	0.459768857
ENSG00000186594	MIR22HG	-0.357634877	-1.281323601	6.902958302	-4.070291148	0.000241522	0.012351985	0.452873517
ENSG00000106538	RARRES2	-0.579668853	-1.49450617	7.629445148	-4.069494603	0.000242089	0.012351985	0.450700299
ENSG00000250479	CHCHD10	-0.321583496	-1.249701464	7.124103853	-4.062358665	0.000247228	0.012489653	0.431237802
ENSG00000144381	HSPD1	-0.31093609	-1.240512343	6.49770988	-4.060284862	0.000248742	0.012489653	0.425583937
ENSG00000182752	PAPPA	0.292032278	1.224363785	4.088046672	4.059736968	0.000249143	0.012489653	0.424090363
ENSG00000127884	ECHS1	-0.366125442	-1.288886694	8.868826984	-4.059278328	0.00024948	0.012489653	0.422840155
ENSG00000177197	PCNPP5	0.555652613	1.469833373	5.079335955	4.05658083	0.000251468	0.012513272	0.415488017
ENSG00000144959	NCEH1	1.101423868	2.145663543	5.884719925	4.043860614	0.000261052	0.012954614	0.380841434
ENSG00000119242	CCDC92	-0.306442221	-1.236654268	7.961046624	-4.038163214	0.00026546	0.013101551	0.365335494
ENSG00000129682	FGF13	-0.370694612	-1.292975207	5.266334385	-4.03305111	0.000269476	0.013263644	0.351429011
ENSG00000197872	FAM49A	0.288541576	1.221404932	6.745648874	4.027126507	0.000274205	0.013459837	0.335320032
ENSG00000009950	MLXIPL	-0.486401082	-1.400945742	7.969607483	-4.025241921	0.000275726	0.013462517	0.3301976
ENSG00000109846	CRYAB	-0.461185081	-1.376672202	10.47072697	-4.02482978	0.00027606	0.013462517	0.329077486
ENSG00000179862	CITED4	-0.417273054	-1.335401026	5.618916299	-4.017850471	0.000281773	0.013682968	0.31011533
ENSG00000143416	SELENBP1	-0.407409442	-1.326302116	8.948966467	-4.013442271	0.00028544	0.013823987	0.298144667
ENSG00000099960	SLC7A4	-0.349999791	-1.274560443	4.80488019	-4.004682021	0.000292866	0.014145825	0.274369724
ENSG00000111713	GYS2	-1.055912991	-2.079033479	5.044052674	-4.001401021	0.000295696	0.014244514	0.265470015
ENSG00000176597	B3GNT5	0.417658114	1.335757497	5.340618737	3.999846665	0.000297046	0.014271581	0.261254738
ENSG00000186088	GSAP	0.302986701	1.233695797	6.335263731	3.993962571	0.00030221	0.014481292	0.245302931
ENSG00000145494	NDUFS6	-0.279422323	-1.2137088	7.222555323	-3.988810734	0.000306803	0.014624024	0.231343229
ENSG00000137166	FOXP4	-0.276667071	-1.211393076	6.073162581	-3.985878	0.000309449	0.01466852	0.22339944
ENSG00000130173	ANGPTL8	-0.362189767	-1.2853754	4.590997591	-3.985086372	0.000310166	0.01466852	0.221255551
ENSG00000147416	ATP6V1B2	0.460412424	1.375935101	8.452110258	3.979694494	0.000315099	0.014824375	0.206657349
ENSG00000127124	HIVEP3	-0.305452616	-1.235806285	5.377118588	-3.967229013	0.000326796	0.015255835	0.17293536
ENSG00000101439	CST3	-0.282376641	-1.216196751	9.443278161	-3.959114169	0.000334638	0.015510068	0.151003679
ENSG00000007908	SELE	0.512685947	1.4267039	3.54003531	3.958139122	0.000335592	0.015510068	0.148369568
ENSG00000118515	SGK1	0.55030633	1.464396601	5.642326116	3.957075925	0.000336636	0.015510068	0.145497591
ENSG00000187109	NAP1L1	0.456316018	1.372033796	7.928784348	3.957054998	0.000336656	0.015510068	0.145441064
ENSG00000189180	ZNF33A	0.264080585	1.200870503	6.726801042	3.956319552	0.00033738	0.015510068	0.143454602
ENSG00000105357	MYH14	-0.290755927	-1.22328107	5.688803389	-3.948870925	0.000344797	0.015731271	0.1233433
ENSG00000184349	EFNA5	-0.308116171	-1.238089982	6.204302556	-3.946018328	0.00034768	0.015783267	0.115645004
ENSG00000176387	HSD11B2	0.357573756	1.281269318	4.344488964	3.940999985	0.000352808	0.015911623	0.102107031
ENSG00000143819	EPHX1	-0.296786018	-1.228404769	9.614762685	-3.940674559	0.000353143	0.015911623	0.101229352
ENSG00000147100	SLC16A2	-0.432010137	-1.349112014	7.027302767	-3.938243183	0.000355656	0.015985094	0.094672743
ENSG00000099864	PALM	-0.328960245	-1.256107767	7.936307785	-3.932057954	0.000362128	0.016235691	0.078000065
ENSG00000182551	ADI1	-0.304329674	-1.234844752	7.023131112	-3.929180601	0.000365177	0.01631888	0.07024732
ENSG00000078967	UBE2D4	-0.284467642	-1.21796075	7.590760044	-3.928610007	0.000365785	0.01631888	0.068710162
ENSG00000115504	EHBP1	-0.365572301	-1.288392619	9.059085573	-3.924110264	0.000370612	0.016456297	0.056590979
ENSG00000116141	MARK1	-0.370882256	-1.293143389	6.992716364	-3.924045362	0.000370682	0.016456297	0.056416218
ENSG00000136235	GPNMB	0.775132938	1.711347737	9.19254499	3.916421032	0.000379005	0.016662413	0.035893642
ENSG00000083720	OXCT1	-0.377550792	-1.299134491	7.806322422	-3.913193071	0.000382583	0.016778991	0.027209413
ENSG00000181381	DDX60L	0.418492443	1.336530206	7.007293608	3.911532141	0.000384437	0.01681694	0.022742047
ENSG00000139289	PHLDA1	0.517640426	1.431611885	5.352470127	3.892488723	0.000406326	0.017649377	-0.028426979
ENSG00000132361	CLUH	-0.274517656	-1.209589613	6.632495844	-3.882519082	0.000418265	0.01803816	-0.055176901
ENSG00000137133	HINT2	-0.294827418	-1.22673822	6.469313228	-3.881326084	0.000419716	0.01805775	-0.05837611
ENSG00000119314	PTBP3	0.285824603	1.219106871	6.84075117	3.878153572	0.000423599	0.018130678	-0.066881839
ENSG00000211445	GPX3	0.476331803	1.391201895	10.26236246	3.877491311	0.000424414	0.018130678	-0.06865707
ENSG00000118596	SLC16A7	-0.535561346	-1.449506041	9.024850491	-3.873463824	0.000429403	0.018214929	-0.079450456
ENSG00000005243	COPZ2	-0.350249471	-1.274781043	7.494064511	-3.872250773	0.000430917	0.018236435	-0.082700499
ENSG00000163507	CIP2A	0.34566312	1.270734928	4.422071753	3.869804366	0.000433985	0.018323493	-0.089253779
ENSG00000184983	NDUFA6	-0.284927655	-1.218349167	6.815097368	-3.867093806	0.00043741	0.018383524	-0.096512775
ENSG00000155158	TTC39B	0.456347503	1.372063739	5.08432463	3.865858312	0.00043898	0.018401573	-0.099820825
ENSG00000181513	ACBD4	-0.294925562	-1.226821676	5.657728274	-3.865137551	0.000439898	0.018401573	-0.101750482
ENSG00000113083	LOX	-0.611760828	-1.528123165	7.993652151	-3.863751598	0.00044167	0.018433089	-0.105460626
ENSG00000157933	SKI	-0.363119861	-1.286204338	8.027334425	-3.861522102	0.000444533	0.01850995	-0.111427817
ENSG00000197296	FITM2	-0.34538118	-1.270486619	6.138013992	-3.855603732	0.000452222	0.018786937	-0.12726165
ENSG00000120705	ETF1	-0.275447843	-1.210369755	5.911508151	-3.85313707	0.000455465	0.018878354	-0.133858074
ENSG00000132837	DMGDH	-0.359053613	-1.282584265	6.061696916	-3.850437655	0.00045904	0.018983077	-0.141075037
ENSG00000075303	SLC25A40	0.310853531	1.240441356	6.030175248	3.848865785	0.000461134	0.018994007	-0.145276561
ENSG00000118276	B4GALT6	-0.808566445	-1.751470204	5.842214762	-3.846904463	0.00046376	0.019029882	-0.150518118
ENSG00000122971	ACADS	-0.328049368	-1.255314947	5.946998259	-3.846447132	0.000464374	0.019029882	-0.151740167
ENSG00000138182	KIF20B	0.360736344	1.284081119	4.537183012	3.843120683	0.000468867	0.01906951	-0.160627154
ENSG00000159479	MED8	-0.275984065	-1.21081971	6.706089383	-3.843021824	0.000469001	0.01906951	-0.160891222
ENSG00000108528	SLC25A11	-0.284134523	-1.217679555	7.346223692	-3.842921256	0.000469137	0.01906951	-0.16115985
ENSG00000115556	PLCD4	-0.550171081	-1.464259323	4.718540275	-3.842615697	0.000469552	0.01906951	-0.161976016
ENSG00000086570	FAT2	-0.592755392	-1.508124353	4.976394565	-3.839371449	0.000473981	0.019206296	-0.170640018
ENSG00000127948	POR	-0.318089076	-1.246678166	7.071388818	-3.837777448	0.000476171	0.019211589	-0.174895855
ENSG00000099624	ATP5F1D	-0.29147906	-1.223894379	7.016674575	-3.837732981	0.000476233	0.019211589	-0.175014565
ENSG00000186205	Mar-01	-0.497067168	-1.411341551	8.609544426	-3.836634058	0.000477749	0.019229924	-0.177948167
ENSG00000221866	PLXNA4	-0.405486275	-1.324535283	7.910992648	-3.835496827	0.000479323	0.0192505	-0.180983685
ENSG00000145703	IQGAP2	0.557089919	1.471298445	7.094094357	3.834309277	0.000480972	0.01927399	-0.184153131
ENSG00000159884	CCDC107	-0.338062104	-1.264057511	6.79844239	-3.829902753	0.000487139	0.019439205	-0.195910275
ENSG00000179091	CYC1	-0.333210654	-1.259813918	6.95624764	-3.829068964	0.000488314	0.019439205	-0.198134322
ENSG00000273079	GRIN2B	-0.720144825	-1.647347396	4.761222175	-3.826026571	0.000492627	0.019532726	-0.206247957
ENSG00000011198	ABHD5	0.361982186	1.285190468	8.249799695	3.825452205	0.000493445	0.019532726	-0.207779423
ENSG00000144218	AFF3	-0.505530112	-1.419644903	6.751984685	-3.824379531	0.000494977	0.019532726	-0.21063931
ENSG00000179222	MAGED1	-0.263103312	-1.200057316	6.606830529	-3.818809072	0.000503006	0.019764487	-0.225485714
ENSG00000112936	C7	0.838070723	1.787657956	7.461009467	3.817505387	0.000504904	0.019795067	-0.228959049
ENSG00000158859	ADAMTS4	-0.321118384	-1.249298636	4.931980493	-3.816714232	0.000506059	0.01979749	-0.231066648
ENSG00000037042	TUBG2	-0.285148635	-1.218535798	7.484964826	-3.813061147	0.000511424	0.01996427	-0.240796015
ENSG00000159167	STC1	-0.493486683	-1.407843222	4.436995376	-3.811296083	0.000514036	0.020023087	-0.245495622
ENSG00000197989	SNHG12	0.37050198	1.292802578	6.636114781	3.806383625	0.000521374	0.020265354	-0.258570774
ENSG00000153292	ADGRF1	0.272971833	1.208294253	2.735059649	3.805535069	0.000522652	0.020271522	-0.260828627
ENSG00000115919	KYNU	0.808665982	1.751591048	4.959321669	3.80200657	0.000527999	0.020391551	-0.27021515
ENSG00000146070	PLA2G7	1.390478168	2.621655587	6.533213592	3.800276239	0.00053064	0.020449947	-0.274816894
ENSG00000115425	PECR	-0.422621288	-1.340360697	7.483005176	-3.796165768	0.000536965	0.02059518	-0.285745124
ENSG00000256073	URB1-AS1	-0.280250565	-1.214405782	5.267435138	-3.795533659	0.000537944	0.02059518	-0.287425244
ENSG00000173267	SNCG	-0.514454045	-1.428453472	7.439060293	-3.794881528	0.000538956	0.02059518	-0.289158462
ENSG00000168497	CAVIN2	-0.29779842	-1.229267097	9.001325815	-3.785246454	0.000554126	0.021049377	-0.314752222
ENSG00000115935	WIPF1	0.40537444	1.324432612	8.153501663	3.776794919	0.000567772	0.021469831	-0.337180268
ENSG00000109861	CTSC	0.476134624	1.391011767	7.822831226	3.775226969	0.000570339	0.021521978	-0.341338917
ENSG00000124374	PAIP2B	0.267132887	1.203413867	5.827403533	3.771534296	0.00057643	0.021689891	-0.351130134
ENSG00000116885	OSCP1	-0.335392806	-1.261720893	5.226898873	-3.771079735	0.000577184	0.021689891	-0.352335143
ENSG00000110090	CPT1A	0.30326174	1.233931014	7.107876132	3.762518643	0.000591566	0.022138492	-0.375018795
ENSG00000136997	MYC	0.325603778	1.253188797	6.623272899	3.761110041	0.000593965	0.022182455	-0.378749017
ENSG00000213047	DENND1B	0.293869152	1.225923667	6.02302258	3.75774366	0.000599738	0.022316484	-0.387661439
ENSG00000168872	DDX19A	-0.527318639	-1.441248033	5.777437758	-3.757329997	0.000600451	0.022316484	-0.388756376
ENSG00000110013	SIAE	-0.379615446	-1.300995026	6.549578928	-3.756866785	0.00060125	0.022316484	-0.389982403
ENSG00000179038		-0.461927666	-1.377380986	3.299261325	-3.755583759	0.00060347	0.022353068	-0.393377989
ENSG00000117411	B4GALT2	-0.273700896	-1.208905016	6.67400652	-3.754045236	0.000606142	0.022360597	-0.397449124
ENSG00000108932	SLC16A6	0.799167206	1.740096369	4.490493284	3.753129585	0.000607738	0.022373899	-0.399871729
ENSG00000167858	TEKT1	-0.297051691	-1.228631001	3.046947735	-3.745761892	0.000620728	0.022639444	-0.419356022
ENSG00000163131	CTSS	0.730664533	1.659403268	7.708371677	3.745496517	0.0006212	0.022639444	-0.420057525
ENSG00000137975	CLCA2	-0.585760628	-1.50083006	3.874473853	-3.743525929	0.000624723	0.022722089	-0.425266
ENSG00000178852	EFCAB13	0.328647708	1.255835681	5.025415219	3.742215209	0.000627076	0.022761981	-0.428729741
ENSG00000161281	COX7A1	-0.454766982	-1.370561419	5.977917137	-3.74096841	0.000629323	0.022772254	-0.432024092
ENSG00000012124	CD22	0.749605135	1.681332588	5.378604175	3.737217999	0.000636128	0.022906921	-0.441930835
ENSG00000133874	RNF122	0.331312189	1.258157199	5.245401641	3.736018821	0.000638319	0.022940207	-0.445097594
ENSG00000123595	RAB9A	-0.297888761	-1.229344075	6.552401025	-3.734139412	0.000641767	0.023018463	-0.450059836
ENSG00000101825	MXRA5	-0.908069218	-1.876532424	7.077019726	-3.72434156	0.000660038	0.023496023	-0.475912293
ENSG00000165959	CLMN	-0.309921942	-1.239640626	7.858560974	-3.721036466	0.000666314	0.02366461	-0.484626602
ENSG00000073737	DHRS9	1.043188778	2.060777544	5.357749951	3.719047914	0.000670118	0.023739325	-0.489868104
ENSG00000187678	SPRY4	-0.368651197	-1.29114515	6.558520989	-3.718568077	0.000671039	0.023739325	-0.491132698
ENSG00000157693	TMEM268	-0.321076265	-1.249262163	6.314979237	-3.71769641	0.000672716	0.023752236	-0.493429771
ENSG00000174099	MSRB3	-0.297400359	-1.228927971	7.36369736	-3.716292497	0.000675424	0.023801465	-0.497128974
ENSG00000055732	MCOLN3	0.4045652	1.323689916	6.82219609	3.714555332	0.00067879	0.023873628	-0.501705451
ENSG00000136169	SETDB2	0.271652119	1.207189464	5.947256997	3.708623117	0.000690406	0.024188263	-0.517326732
ENSG00000156253	RWDD2B	-0.295365697	-1.22719601	6.275017936	-3.702820418	0.000701955	0.024545404	-0.532596676
ENSG00000165795	NDRG2	-0.283050599	-1.216765033	7.918488844	-3.700140143	0.000707353	0.024639005	-0.53964644
ENSG00000114450	GNB4	0.275055828	1.210040913	6.379331417	3.688775308	0.000730688	0.025305836	-0.569514378
ENSG00000138670	RASGEF1B	0.536029124	1.449976103	5.510634495	3.682545136	0.000743794	0.025685896	-0.585871134
ENSG00000164104	HMGB2	0.304984825	1.235405643	6.850912819	3.679010025	0.000751332	0.02578412	-0.595146948
ENSG00000163485	ADORA1	-0.30237932	-1.233176515	5.393999432	-3.67887759	0.000751616	0.02578412	-0.59549437
ENSG00000168004	PLAAT5	-0.365360822	-1.288203773	7.387518007	-3.67340527	0.000763434	0.026090712	-0.60984542
ENSG00000145423	SFRP2	-0.993927995	-1.991600103	6.090568048	-3.667160122	0.00077714	0.02640787	-0.62621187
ENSG00000125378	BMP4	-0.431057276	-1.348221256	6.026637985	-3.666525778	0.000778546	0.02640787	-0.627873598
ENSG00000162894	FCMR	1.040080641	2.056342592	6.090046617	3.662409039	0.000787727	0.026570015	-0.638654761
ENSG00000178860	MSC	-0.463344252	-1.378734103	5.947025324	-3.660172406	0.000792759	0.026665508	-0.644509975
ENSG00000174501	ANKRD36C	0.376623409	1.29829966	8.069891224	3.656112766	0.000801971	0.026891969	-0.655133593
ENSG00000263988	RN7SL147P	-0.307058336	-1.237182504	5.488509272	-3.65161066	0.000812309	0.026909989	-0.666909059
ENSG00000137876	RSL24D1	0.282617611	1.216399907	7.081063702	3.651321739	0.000812977	0.026909989	-0.667664528
ENSG00000115594	IL1R1	0.288821619	1.221642043	8.468073183	3.651245839	0.000813152	0.026909989	-0.667862987
ENSG00000115159	GPD2	0.313641599	1.242840878	6.823666215	3.65032681	0.00081528	0.026909989	-0.670265863
ENSG00000101883	RHOXF1	-0.288112718	-1.221041909	3.993132717	-3.650174129	0.000815634	0.026909989	-0.670665033
ENSG00000111716	LDHB	-0.278031736	-1.212539492	10.24068262	-3.646032592	0.000825295	0.027179232	-0.681489922
ENSG00000139163	ETNK1	0.345789818	1.27084653	6.617553429	3.640273993	0.000838913	0.027561221	-0.696532395
ENSG00000105854	PON2	-0.291854636	-1.224213036	8.217005505	-3.639844156	0.000839938	0.027561221	-0.697654785
ENSG00000166165	CKB	-0.430208298	-1.347428106	5.895471531	-3.638741324	0.000842573	0.027597708	-0.700534231
ENSG00000160113	NR2F6	-0.392441193	-1.312612606	5.92665086	-3.637112043	0.000846482	0.027675675	-0.704787506
ENSG00000014641	MDH1	-0.417849792	-1.335934978	8.606707608	-3.631593223	0.000859851	0.027990231	-0.719188248
ENSG00000066294	CD84	0.798437536	1.739216504	5.720860543	3.630012168	0.000863718	0.028036789	-0.723312049
ENSG00000237161		0.319050647	1.247509366	3.272985946	3.627676639	0.000869462	0.028172743	-0.729402256
ENSG00000130158	DOCK6	-0.311686904	-1.241158104	7.220227846	-3.625965781	0.000873693	0.028249154	-0.733862445
ENSG00000105220	GPI	-0.282654739	-1.216431211	9.627510939	-3.62546322	0.000874939	0.028249154	-0.735172437
ENSG00000178568	ERBB4	-0.653358767	-1.572825663	5.731656924	-3.621969763	0.000883652	0.028407461	-0.744276374
ENSG00000108179	PPIF	-0.361474035	-1.284737874	6.706077096	-3.621474203	0.000884895	0.028407461	-0.745567486
ENSG00000272047	GTF2H5	-0.28361089	-1.217237673	6.376982859	-3.620987963	0.000886116	0.028407461	-0.746834238
ENSG00000168016	TRANK1	0.380041349	1.301379154	5.898909878	3.617323449	0.00089537	0.028619975	-0.756378594
ENSG00000204291	COL15A1	-0.431666663	-1.348790858	8.729795123	-3.616699007	0.000896956	0.028619975	-0.758004546
ENSG00000136167	LCP1	0.871498289	1.829561978	9.187477063	3.616491089	0.000897485	0.028619975	-0.758545905
ENSG00000137713	PPP2R1B	-0.421582629	-1.33939606	9.50794195	-3.614415428	0.00090278	0.028738237	-0.763949566
ENSG00000174348	PODN	0.441889797	1.358382518	8.446973382	3.613183185	0.000905938	0.028766677	-0.767156864
ENSG00000100504	PYGL	-0.391942368	-1.312158836	9.825005585	-3.608840085	0.000917153	0.028941443	-0.778457237
ENSG00000170634	ACYP2	-0.269444722	-1.205343815	6.353879109	-3.605008722	0.000927157	0.029155556	-0.788421054
ENSG00000169508	GPR183	0.692976156	1.61661502	5.550345315	3.603437494	0.00093129	0.029234774	-0.792505804
ENSG00000089280	FUS	0.268258246	1.204352944	7.936184108	3.601756937	0.000935731	0.029323347	-0.796873893
ENSG00000128965	CHAC1	-0.355590327	-1.279509028	4.021731101	-3.598039746	0.000945625	0.029531226	-0.806532325
ENSG00000064309	CDON	0.330994832	1.257880466	7.702996285	3.591632129	0.000962918	0.029935282	-0.823170764
ENSG00000186480	INSIG1	-0.289199769	-1.221962294	7.32778865	-3.590892735	0.000964933	0.029935282	-0.82508986
ENSG00000141349	G6PC3	-0.310529304	-1.240162615	7.299062106	-3.59015405	0.00096695	0.029939099	-0.827006938
ENSG00000143384	MCL1	0.318204481	1.246777894	8.879846311	3.587914733	0.00097309	0.030077786	-0.832817451
ENSG00000076716	GPC4	0.707100407	1.632519707	6.109282708	3.584344766	0.000982956	0.030330978	-0.842077296
ENSG00000162144	CYB561A3	-0.296572786	-1.228223222	6.592498928	-3.581259069	0.000991561	0.030544474	-0.850077659
ENSG00000131171	SH3BGRL	0.274018343	1.209171049	9.431091882	3.573628524	0.001013154	0.031023391	-0.869848096
ENSG00000140945	CDH13	-0.475239936	-1.390149398	7.54230529	-3.572913442	0.0010152	0.031023391	-0.871699859
ENSG00000137727	ARHGAP20	-0.520011049	-1.43396623	6.167011482	-3.572819678	0.001015469	0.031023391	-0.871942658
ENSG00000171864	PRND	-0.420185219	-1.338099335	4.160475147	-3.572748797	0.001015672	0.031023391	-0.872126197
ENSG00000086289	EPDR1	-0.314831871	-1.243866687	6.858903619	-3.571854599	0.001018238	0.031049407	-0.874441509
ENSG00000131055	COX4I2	-0.289441663	-1.222167196	5.372442432	-3.565885763	0.001035527	0.031351627	-0.889889596
ENSG00000164128	NPY1R	-0.565725462	-1.480131609	9.416711449	-3.56414185	0.001040631	0.031351627	-0.894400825
ENSG00000135905	DOCK10	0.576315636	1.491036563	6.708976787	3.562500229	0.001045458	0.031351627	-0.898646514
ENSG00000143153	ATP1B1	0.888453735	1.851190974	6.279610925	3.558747806	0.001056573	0.03160558	-0.908347957
ENSG00000119669	IRF2BPL	-0.313916749	-1.243077935	6.029393464	-3.558364567	0.001057715	0.03160558	-0.909338511
ENSG00000124795	DEK	0.29385306	1.225909993	8.033556176	3.557879455	0.001059161	0.03160558	-0.910592304
ENSG00000116871	MAP7D1	-0.32386505	-1.25167937	7.78649457	-3.555038574	0.001067672	0.031807133	-0.917933111
ENSG00000100592	DAAM1	-0.301632195	-1.232538059	7.543284793	-3.551875042	0.001077226	0.031986554	-0.926104464
ENSG00000138074	SLC5A6	-0.455065637	-1.370845171	6.64617354	-3.549726614	0.001083762	0.03207134	-0.931651905
ENSG00000141232	TOB1	0.297448243	1.22896876	7.62456087	3.54861311	0.001087164	0.03207134	-0.934526468
ENSG00000033627	ATP6V0A1	0.280574936	1.214678856	7.848630208	3.544358924	0.001100258	0.032404824	-0.945505004
ENSG00000122547	EEPD1	-0.298255571	-1.22965668	7.118644161	-3.540291292	0.001112919	0.032671476	-0.955996404
ENSG00000069424	KCNAB2	0.760032888	1.69352923	6.238963119	3.531946872	0.001139333	0.03333883	-0.97750115
ENSG00000104331	IMPAD1	-0.333713108	-1.260252755	9.012575324	-3.529884073	0.001145955	0.033397433	-0.982813632
ENSG00000153956	CACNA2D1	-0.422154128	-1.339926744	8.594559825	-3.52957172	0.001146961	0.033397433	-0.983617931
ENSG00000130338	TULP4	-0.381957076	-1.303108378	6.828403032	-3.529028974	0.001148711	0.033397433	-0.985015406
ENSG00000157483	MYO1E	0.337523534	1.263585716	7.1176615	3.520238032	0.001177416	0.033921359	-1.007636559
ENSG00000197375	SLC22A5	-0.392524184	-1.312688116	5.224352276	-3.520017978	0.001178143	0.033921359	-1.00820247
ENSG00000100784	RPS6KA5	0.344594375	1.26979392	4.603295705	3.519198223	0.001180856	0.033921359	-1.010310484
ENSG00000101911	PRPS2	0.291889415	1.224242548	6.551158103	3.51893962	0.001181714	0.033921359	-1.010975439
ENSG00000133401	PDZD2	-0.535187902	-1.449130883	8.409058976	-3.514304565	0.001197179	0.034189654	-1.022889814
ENSG00000147614	ATP6V0D2	1.245357645	2.370773185	3.376200806	3.510279129	0.001210768	0.034390566	-1.033231175
ENSG00000197696	NMB	-0.449942974	-1.365986262	5.764850611	-3.509271697	0.001214192	0.034390566	-1.035818401
ENSG00000087245	MMP2	0.421145239	1.338990049	9.062983635	3.509142765	0.001214631	0.034390566	-1.036149492
ENSG00000225774	SIRPAP1	0.367320618	1.289954892	3.340019199	3.507877896	0.001218945	0.034390566	-1.039397299
ENSG00000178814	OPLAH	-0.275536454	-1.210444099	4.945398548	-3.503157185	0.001235174	0.034794267	-1.051513797
ENSG00000169826	CSGALNACT2	0.351595553	1.275971011	6.337449837	3.491733573	0.001275313	0.035596746	-1.080802463
ENSG00000125772	GPCPD1	0.399366794	1.318928899	7.265052254	3.487617326	0.001290081	0.035894367	-1.091344857
ENSG00000118785	SPP1	1.392334774	2.62503157	7.966748904	3.486887119	0.001292718	0.035912568	-1.09321442
ENSG00000139597	N4BP2L1	0.270382208	1.206127321	5.886899678	3.484924944	0.001299829	0.035999698	-1.098237293
ENSG00000130600	H19	-0.530104701	-1.444033989	10.62408559	-3.483583769	0.001304711	0.036053354	-1.101669721
ENSG00000121552	CSTA	-0.394276145	-1.314283169	7.10296356	-3.483299803	0.001305747	0.036053354	-1.102396387
ENSG00000087116	ADAMTS2	-0.373016525	-1.295057833	6.907961551	-3.482515829	0.001308612	0.036077444	-1.104402419
ENSG00000128655	PDE11A	-0.559018422	-1.473266498	5.446721233	-3.480239515	0.001316962	0.036197479	-1.110225829
ENSG00000188229	TUBB4B	-0.273713756	-1.208915792	9.053637957	-3.479030117	0.00132142	0.036264966	-1.113319045
ENSG00000149596	JPH2	-0.265494975	-1.20204839	4.003179144	-3.469417485	0.001357369	0.037195185	-1.137886489
ENSG00000054983	GALC	0.272844255	1.208187407	6.77011898	3.467441858	0.001364872	0.037344311	-1.142931647
ENSG00000028137	TNFRSF1B	0.310419586	1.240068302	7.452892628	3.466144674	0.001369821	0.037372073	-1.146243518
ENSG00000163703	CRELD1	-0.263722073	-1.200572122	6.153089947	-3.466094266	0.001370014	0.037372073	-1.146372202
ENSG00000074410	CA12	0.457380487	1.373046502	5.543766827	3.463399902	0.001380349	0.037597379	-1.153249288
ENSG00000187134	AKR1C1	-0.428903672	-1.34621018	8.610300095	-3.462284368	0.00138465	0.037657896	-1.156095819
ENSG00000115956	PLEK	0.712631954	1.63879109	7.075038753	3.457364848	0.001403771	0.038059512	-1.168643783
ENSG00000212424	RNU1-119P	-0.410353748	-1.329011647	4.631463286	-3.456943617	0.001405419	0.038059512	-1.169717795
ENSG00000163823	CCR1	0.851703101	1.804630034	4.642295549	3.456866786	0.00140572	0.038059512	-1.169913683
ENSG00000149257	SERPINH1	-0.274648689	-1.209699479	7.91893933	-3.45003847	0.001432717	0.03857665	-1.187314809
ENSG00000065615	CYB5R4	0.272176201	1.207628074	5.79073722	3.449882289	0.00143334	0.03857665	-1.187712623
ENSG00000103546	SLC6A2	0.327202683	1.254578447	4.67166613	3.447714298	0.001442018	0.038752639	-1.193233873
ENSG00000151650	VENTX	-0.377861229	-1.299414067	3.936335634	-3.439221785	0.001476502	0.039503517	-1.214845627
ENSG00000140199	SLC12A6	0.298835486	1.230151059	6.9297725	3.43308802	0.001501899	0.039888398	-1.230438686
ENSG00000156299	TIAM1	0.498503231	1.412747103	5.619952595	3.431248631	0.001509596	0.040008655	-1.235112072
ENSG00000087995	METTL2A	-0.291774599	-1.224145122	6.463242275	-3.426568756	0.00152935	0.040088452	-1.246996833
ENSG00000008083	JARID2	0.269803293	1.205643431	6.945233789	3.424723748	0.001537206	0.040205635	-1.251680133
ENSG00000129116	PALLD	-0.370924017	-1.293180821	6.71241832	-3.422847704	0.001545234	0.040329718	-1.256440946
ENSG00000074181	NOTCH3	-0.436122665	-1.352963262	7.212235067	-3.419434281	0.001559944	0.040519431	-1.265099858
ENSG00000140092	FBLN5	-0.322439403	-1.250443093	8.945933384	-3.418749938	0.001562909	0.040519431	-1.266835336
ENSG00000137821	LRRC49	0.296491914	1.228154375	5.144250134	3.413770151	0.001584649	0.040870854	-1.279458815
ENSG00000186188	FFAR4	-0.624408987	-1.541579174	6.003170727	-3.412897266	0.001588489	0.040870854	-1.281670594
ENSG00000184076	UQCR10	-0.30436289	-1.234873183	6.673182757	-3.412042065	0.001592261	0.040870854	-1.283837293
ENSG00000196730	DAPK1	0.345174312	1.270304456	6.943144868	3.411976661	0.00159255	0.040870854	-1.284002987
ENSG00000124249	KCNK15	-0.344973248	-1.27012743	5.401185067	-3.411864486	0.001593045	0.040870854	-1.284287167
ENSG00000128917	DLL4	-0.415166125	-1.333452214	6.165752055	-3.409063208	0.001605464	0.041073125	-1.291382306
ENSG00000205085	FAM71F2	-0.312615426	-1.241957174	5.100129535	-3.405030243	0.001623507	0.041417723	-1.30159203
ENSG00000172766	NAA16	0.28797574	1.220925982	6.135800766	3.40193895	0.001637468	0.041715141	-1.309413798
ENSG00000197971	MBP	0.272808198	1.208157212	5.513814894	3.399455832	0.001648766	0.041820498	-1.315694177
ENSG00000137819	PAQR5	0.435155933	1.352056961	3.887167414	3.398608838	0.001652637	0.041820498	-1.317835898
ENSG00000142748	FCN3	-0.328155319	-1.255407139	4.720269779	-3.398258347	0.001654241	0.041820498	-1.318722079
ENSG00000138821	SLC39A8	0.479122608	1.393895694	6.589282142	3.396697065	0.001661406	0.041827772	-1.322669064
ENSG00000135838	NPL	0.709426965	1.635154508	5.784677253	3.395543106	0.00166672	0.041871434	-1.325585742
ENSG00000091106	NLRC4	0.644587496	1.563292237	4.103262776	3.391037396	0.001687627	0.042279379	-1.336969384
ENSG00000227203	SUB1P1	-0.283797238	-1.217394909	4.155177832	-3.39015589	0.001691747	0.042324045	-1.339195621
ENSG00000215196	BASP1-AS1	0.366335102	1.289074015	2.832657344	3.389256814	0.001695958	0.042366556	-1.341465936
ENSG00000198624	CCDC69	-0.304007748	-1.234569237	8.454252511	-3.388795326	0.001698124	0.042366556	-1.342631152
ENSG00000139278	GLIPR1	0.729528366	1.658096952	7.968247269	3.3878931	0.001702366	0.042411931	-1.344908962
ENSG00000101347	SAMHD1	0.464452147	1.379793287	8.603998282	3.387413219	0.001704626	0.042411931	-1.346120374
ENSG00000113578	FGF1	-0.334959536	-1.261342031	5.253038457	-3.385044301	0.001715825	0.042573619	-1.352099216
ENSG00000151468	CCDC3	-0.732366458	-1.661361997	8.916762138	-3.383848046	0.001721507	0.042576622	-1.355117616
ENSG00000123080	CDKN2C	-0.364721328	-1.287632885	4.976098621	-3.383597232	0.001722701	0.042576622	-1.355750403
ENSG00000137801	THBS1	0.708496593	1.634100363	9.366209089	3.383374634	0.001723761	0.042576622	-1.356311984
ENSG00000229644	NAMPTP1	0.439461418	1.356097979	7.991879493	3.383041503	0.001725349	0.042576622	-1.357152389
ENSG00000099341	PSMD8	-0.31804122	-1.246636812	8.444894291	-3.378792768	0.00174572	0.043020706	-1.367867235
ENSG00000180509	KCNE1	0.628443762	1.545896532	3.869629537	3.377819985	0.001750416	0.043077832	-1.37031954
ENSG00000067177	PHKA1	0.30421622	1.234747647	5.238782666	3.376015555	0.001759159	0.043234265	-1.374867418
ENSG00000088682	COQ9	-0.282891158	-1.216630568	7.149630033	-3.37490566	0.001764558	0.043308186	-1.377664187
ENSG00000215417	MIR17HG	0.303463218	1.23410335	3.501192199	3.373304957	0.001772372	0.043441107	-1.381696907
ENSG00000104936	DMPK	-0.331751792	-1.258540629	6.67333366	-3.36944605	0.001791346	0.043720678	-1.391414865
ENSG00000157600	TMEM164	-0.290783353	-1.223304326	6.808281239	-3.366077188	0.00180807	0.043959155	-1.399894159
ENSG00000062485	CS	-0.27688528	-1.211576315	9.811975835	-3.362564031	0.001825669	0.04426819	-1.408732082
ENSG00000171241	SHCBP1	0.330509672	1.257457528	3.332214399	3.359963956	0.001838799	0.044417474	-1.41527
ENSG00000131943	C19orf12	-0.29917985	-1.230444726	6.854246859	-3.359888355	0.001839182	0.044417474	-1.415460064
ENSG00000099797	TECR	-0.342362473	-1.267831021	8.491597364	-3.353857918	0.00186999	0.044926385	-1.430613647
ENSG00000185947	ZNF267	0.35077592	1.275246304	6.300003641	3.351698269	0.001881143	0.045070289	-1.436037169
ENSG00000140284	SLC27A2	0.848938418	1.801175074	3.908666629	3.347560499	0.001902689	0.045357313	-1.446423392
ENSG00000160255	ITGB2	0.859573251	1.814501502	7.639774761	3.347474452	0.001903139	0.045357313	-1.446639308
ENSG00000140264	SERF2	-0.264406992	-1.201142228	5.83039143	-3.34653557	0.001908062	0.045394253	-1.448995059
ENSG00000169442	CD52	1.070705152	2.100459766	7.271817793	3.34607789	0.001910466	0.045394253	-1.450143303
ENSG00000200600		-0.264150189	-1.200928441	4.423952393	-3.345746666	0.001912208	0.045394253	-1.45097424
ENSG00000104093	DMXL2	0.418376489	1.336422789	6.978368837	3.339553489	0.001945054	0.046105074	-1.466503267
ENSG00000135951	TSGA10	-0.455056888	-1.370836858	4.765249226	-3.338713025	0.001949552	0.046105074	-1.46860955
ENSG00000168427	KLHL30	-0.426873479	-1.344317095	4.640054439	-3.3384623	0.001950896	0.046105074	-1.469237838
ENSG00000169668	BCRP2	-0.336122306	-1.262359045	4.939595277	-3.33819466	0.001952332	0.046105074	-1.469908487
ENSG00000135916	ITM2C	-0.270012375	-1.205818171	6.198799122	-3.333054322	0.001980102	0.046518276	-1.48278376
ENSG00000150594	ADRA2A	-0.402311513	-1.321623746	8.133096559	-3.331631435	0.001987856	0.046539809	-1.486345949
ENSG00000240583	AQP1	-0.486047213	-1.400602155	7.141739051	-3.331471849	0.001988727	0.046539809	-1.486745422
ENSG00000158163	DZIP1L	-0.316483999	-1.245291939	5.550192795	-3.328109076	0.002007174	0.046850446	-1.495160798
ENSG00000167874	TMEM88	-0.415886023	-1.334117766	6.859948967	-3.324556829	0.002026838	0.047127242	-1.504045603
ENSG00000172578	KLHL6	0.430425591	1.347631065	5.871476998	3.322477919	0.002038432	0.047214978	-1.509243071
ENSG00000126803	HSPA2	-0.305152243	-1.235549014	6.038524246	-3.320502749	0.002049505	0.047266954	-1.51417963
ENSG00000210191	MT-TL2	-0.395637711	-1.315524129	9.03077731	-3.317121762	0.002068594	0.047548779	-1.522626254
ENSG00000231607	DLEU2	0.495195929	1.409512165	6.181668399	3.314805731	0.002081767	0.047790944	-1.528409774
ENSG00000167851	CD300A	0.618568314	1.535350791	5.612645206	3.313409377	0.002089749	0.047913442	-1.531895697
ENSG00000172197	MBOAT1	0.295272928	1.2271171	7.200840544	3.308588857	0.002117527	0.048244988	-1.543924046
ENSG00000033867	SLC4A7	0.330131524	1.257127976	5.861277589	3.306331216	0.002130657	0.048483163	-1.549554286
ENSG00000127418	FGFRL1	-0.305203776	-1.235593148	6.527800075	-3.303658041	0.002146305	0.048777949	-1.55621824
ENSG00000144152	FBLN7	0.319353745	1.247771485	5.389568943	3.302646497	0.002152255	0.048851872	-1.558739187
ENSG00000151320	AKAP6	0.321896984	1.249973045	3.970433425	3.300445667	0.002165254	0.04904135	-1.564222665
ENSG00000071655	MBD3	-0.326313203	-1.253805187	4.697352857	-3.298811008	0.002174958	0.049120966	-1.568294274
ENSG00000095970	TREM2	1.19316807	2.286543032	4.528663723	3.297931572	0.002180196	0.049177939	-1.570484339
ENSG00000134061	CD180	0.886617515	1.848836331	5.144527223	3.296920699	0.002186231	0.049252741	-1.573001349
ENSG00000101605	MYOM1	-0.470775292	-1.385854014	6.812192295	-3.291132214	0.002221099	0.049914103	-1.587406577
ENSG00000049860	HEXB	0.387922489	1.308507768	8.674046178	3.290309872	0.002226095	0.049956192	-1.58945199
ENSG00000070882	OSBPL3	0.304143613	1.234685507	5.034656193	3.289916706	0.002228488	0.049956192	-1.590429819
ENSG00000123009	NME2P1	-0.348064944	-1.272852233	6.669008294	-3.288983094	0.002234179	0.050021864	-1.592751525
ENSG00000197299	BLM	0.331192347	1.258052691	2.964321785	3.286348979	0.002250311	0.05019691	-1.599300189
ENSG00000120129	DUSP1	0.403026639	1.322279021	9.685055449	3.284246459	0.002263268	0.050423822	-1.604525292
ENSG00000143367	TUFT1	-0.430875732	-1.348051611	5.053790454	-3.283636082	0.002267042	0.050445868	-1.606041851
ENSG00000230614	DYNLL1P7	-0.27974329	-1.213978853	5.446606365	-3.282568597	0.002273658	0.050531004	-1.608693799
ENSG00000197291	RAMP2-AS1	0.309700245	1.239450147	7.20545491	3.27860329	0.002298395	0.0507693	-1.618540838
ENSG00000234115		-0.376046423	-1.297780526	3.093315912	-3.276798244	0.00230974	0.050957762	-1.623021242
ENSG00000188991	SLC15A5	-0.355381592	-1.279323917	3.45702783	-3.27468038	0.00232312	0.051137465	-1.628276458
ENSG00000162739	SLAMF6	0.736177646	1.665756642	4.802306766	3.273672182	0.002329515	0.051206917	-1.630777549
ENSG00000064042	LIMCH1	-0.364684493	-1.28760001	8.06885954	-3.270452899	0.002350048	0.051479107	-1.638761094
ENSG00000036672	USP2	0.557661572	1.471881547	4.516327386	3.269950795	0.002353266	0.051479107	-1.640005896
ENSG00000187446	CHP1	-0.292797557	-1.225013423	9.913168493	-3.263297299	0.002396306	0.052168629	-1.656491564
ENSG00000168615	ADAM9	0.331144008	1.258010538	8.286145743	3.261254638	0.00240967	0.052286332	-1.661549207
ENSG00000117632	STMN1	0.274533241	1.20960268	4.722425596	3.259221731	0.00242304	0.052372947	-1.666581042
ENSG00000144136	SLC20A1	0.27119139	1.206804005	5.996819774	3.258649247	0.002426818	0.052392084	-1.667997749
ENSG00000151835	SACS	0.268323933	1.20440778	5.56843155	3.256838072	0.002438807	0.052518933	-1.672478942
ENSG00000163170	BOLA3	-0.287230587	-1.220295535	7.305521147	-3.256448684	0.002441392	0.052518933	-1.67344219
ENSG00000101247	NDUFAF5	-0.312980916	-1.242271849	5.166847936	-3.255356083	0.00244866	0.05259405	-1.676144686
ENSG00000120738	EGR1	0.580793866	1.495672039	7.687086597	3.252404154	0.002468397	0.052757095	-1.683443737
ENSG00000095539	SEMA4G	-0.270970586	-1.206619319	4.219667191	-3.240860517	0.002547045	0.053879207	-1.711953236
ENSG00000140379	BCL2A1	0.91186304	1.881473592	4.123432738	3.240022738	0.002552844	0.053879207	-1.714020216
ENSG00000143382	ADAMTSL4	0.337737364	1.263773014	5.434619069	3.239511664	0.002556389	0.053879207	-1.715281004
ENSG00000176014	TUBB6	-0.291944878	-1.224289614	8.000838493	-3.238996369	0.002559967	0.053879207	-1.716552098
ENSG00000184205	TSPYL2	0.267737988	1.203918714	6.843950153	3.238785836	0.00256143	0.053879207	-1.717071394
ENSG00000173846	PLK3	0.359927313	1.283361237	5.668679581	3.236515368	0.002577262	0.053906336	-1.72267055
ENSG00000172137	CALB2	-0.344110771	-1.269368345	9.118159972	-3.23424182	0.002593209	0.054176227	-1.728275203
ENSG00000118777	ABCG2	0.454239073	1.370059997	5.047165439	3.232566391	0.00260502	0.054254654	-1.732404052
ENSG00000126778	SIX1	-0.41383163	-1.332219339	7.498401048	-3.232427235	0.002606003	0.054254654	-1.73274693
ENSG00000115525	ST3GAL5	0.266243105	1.202671891	6.412410798	3.231929615	0.002609523	0.054254654	-1.733972993
ENSG00000136689	IL1RN	1.117868993	2.170261659	5.526559892	3.231062335	0.002615667	0.054254654	-1.736109603
ENSG00000133027	PEMT	-0.446330078	-1.362569745	8.387171331	-3.229499881	0.002626771	0.05431892	-1.739958055
ENSG00000157227	MMP14	0.307662458	1.237700677	7.629480741	3.228036541	0.002637212	0.05431892	-1.743561479
ENSG00000118849	RARRES1	0.910108607	1.879186959	4.980944633	3.22457536	0.002662063	0.05431892	-1.752081033
ENSG00000092295	TGM1	-0.339070159	-1.264941056	3.889977914	-3.222751579	0.002675248	0.054407493	-1.756568224
ENSG00000132205	EMILIN2	0.531932099	1.445864243	6.407655315	3.215885243	0.002725445	0.055034548	-1.773449783
ENSG00000241878	PISD	-0.37535396	-1.297157769	6.892936683	-3.215464891	0.002728547	0.05503583	-1.77448263
ENSG00000119508	NR4A3	0.273949294	1.209113179	4.240817791	3.211317877	0.00275933	0.055518077	-1.78466837
ENSG00000143119	CD53	0.780610334	1.717857461	7.526503034	3.205313152	0.002804489	0.0560063	-1.799404386
ENSG00000122862	SRGN	0.465344423	1.380646924	9.059984305	3.204218143	0.0028128	0.05603015	-1.802090009
ENSG00000149212	SESN3	0.314708217	1.243760079	7.660297531	3.204090785	0.002813768	0.05603015	-1.802402335
ENSG00000099251	HSD17B7P2	0.504349342	1.418483473	4.19040537	3.20043775	0.002841671	0.056298234	-1.811358001
ENSG00000254837		-0.408395914	-1.327209312	5.349252892	-3.200137887	0.002843973	0.056298234	-1.812092889
ENSG00000094963	FMO2	0.320204446	1.248507464	9.221023155	3.19729026	0.002865923	0.056547351	-1.819069849
ENSG00000199508	RNA5SP110	-0.36173588	-1.284971071	4.082656303	-3.194874241	0.002884673	0.056855362	-1.824986687
ENSG00000143252	SDHC	-0.27921855	-1.213537382	5.784567405	-3.193066514	0.002898778	0.056969031	-1.829412231
ENSG00000200708	RN7SKP93	0.307889155	1.237895177	3.910896494	3.192926159	0.002899876	0.056969031	-1.82975578
ENSG00000182722	SEPHS1P1	-0.312782435	-1.242100953	3.923583401	-3.190262981	0.002920782	0.057255552	-1.836272937
ENSG00000221890	NPTXR	-0.303422618	-1.23406862	4.295336332	-3.186902835	0.002947365	0.057589664	-1.844491449
ENSG00000100412	ACO2	-0.315507696	-1.244449508	8.405183833	-3.186304688	0.002952121	0.057603054	-1.84595395
ENSG00000149418	ST14	0.879901682	1.840249886	4.973368571	3.184986986	0.002962624	0.057701085	-1.849175274
ENSG00000166816	LDHD	-0.299188458	-1.230452067	5.77818792	-3.183379623	0.002975484	0.057754347	-1.853103736
ENSG00000170961	HAS2	0.496478244	1.410765543	5.674637506	3.182999874	0.00297853	0.057754347	-1.854031699
ENSG00000138376	BARD1	0.26948957	1.205381284	4.605342103	3.182654671	0.002981302	0.057754347	-1.854875194
ENSG00000183742	MACC1	0.457748383	1.373396682	5.375652257	3.179933235	0.003003237	0.057998273	-1.861523203
ENSG00000174799	CEP135	0.353767764	1.27789364	5.605490091	3.179625482	0.003005727	0.057998273	-1.862274797
ENSG00000143314	MRPL24	-0.304899262	-1.235332375	6.691872094	-3.179505119	0.003006701	0.057998273	-1.862568735
ENSG00000134780	DAGLA	0.283499467	1.217143666	5.062081384	3.175194573	0.003041797	0.058426371	-1.873091538
ENSG00000127951	FGL2	0.277302021	1.211926344	8.119235922	3.172367401	0.003065026	0.058667612	-1.879988922
ENSG00000117122	MFAP2	0.288884959	1.221695679	6.453555085	3.170154917	0.003083322	0.058866497	-1.88538432
ENSG00000138449	SLC40A1	0.277584745	1.212163868	8.094420565	3.168180372	0.003099738	0.059018432	-1.89019773
ENSG00000146386	ABRACL	0.370185729	1.292519215	5.031631405	3.167915565	0.003101946	0.059018432	-1.890843134
ENSG00000256269	HMBS	-0.28355042	-1.217186654	4.927919001	-3.165675455	0.003120683	0.059250449	-1.896301678
ENSG00000173200	PARP15	0.586887168	1.502002452	4.967488665	3.163538949	0.003138653	0.059506944	-1.901505792
ENSG00000112149	CD83	0.508204964	1.42227946	5.746568818	3.16324042	0.003141172	0.059506944	-1.902232797
ENSG00000114770	ABCC5	0.298899875	1.230205964	6.079504178	3.162899799	0.003144048	0.059506944	-1.903062262
ENSG00000102575	ACP5	1.03209291	2.044988754	5.093182771	3.161493334	0.003155951	0.059607655	-1.906486702
ENSG00000162882	HAAO	0.324896068	1.2525742	5.942520854	3.158555209	0.003180954	0.059890115	-1.9136377
ENSG00000133110	POSTN	0.293314118	1.22545212	9.474231999	3.157767622	0.003187689	0.059890115	-1.915553957
ENSG00000006555	TTC22	0.272172995	1.20762539	2.759162151	3.155188844	0.003209833	0.06018603	-1.921826472
ENSG00000131069	ACSS2	-0.292211932	-1.224516261	8.406068054	-3.152644457	0.003231825	0.060227036	-1.928012565
ENSG00000163075	CFAP221	-0.461133422	-1.376622907	4.023470255	-3.151896894	0.003238314	0.060227036	-1.929829571
ENSG00000124615	MOCS1	0.31788137	1.246498693	6.716860662	3.150932219	0.003246705	0.060227036	-1.932173928
ENSG00000198189	HSD17B11	0.323234661	1.251132566	8.784509668	3.149313675	0.00326083	0.060299977	-1.93610643
ENSG00000198759	EGFL6	-1.072208796	-2.102650105	8.418284023	-3.149120819	0.003262517	0.060299977	-1.936574929
ENSG00000113387	SUB1	-0.339690888	-1.265485422	8.792750236	-3.146084734	0.003289184	0.06066904	-1.943948302
ENSG00000155096	AZIN1	0.273453014	1.208697321	8.501717502	3.144190754	0.003305924	0.060792091	-1.948545988
ENSG00000181817	LSM10	-0.284993432	-1.218404717	5.129572051	-3.143342532	0.003313448	0.060868639	-1.950604571
ENSG00000184811	TRARG1	-0.370004355	-1.292356732	8.452642612	-3.141259593	0.003331991	0.061023613	-1.955658431
ENSG00000170522	ELOVL6	-0.732397407	-1.661397637	5.527334748	-3.139902118	0.003344129	0.061184047	-1.95895109
ENSG00000136205	TNS3	-0.287733199	-1.220720741	7.499815018	-3.137098359	0.003369331	0.061458913	-1.965749317
ENSG00000130881	LRP3	-0.26433388	-1.201081359	6.299624906	-3.133468585	0.003402226	0.061837089	-1.974545351
ENSG00000063761	ADCK1	-0.30484005	-1.235281675	5.114455026	-3.131840982	0.003417075	0.06201752	-1.978487684
ENSG00000235750	KIAA0040	-0.436551944	-1.353365901	6.859692601	-3.129107944	0.003442147	0.062278957	-1.985105002
ENSG00000241399	CD302	0.277647901	1.212216934	9.745843018	3.128449788	0.003448211	0.062278957	-1.986698069
ENSG00000203747	FCGR3A	0.779809445	1.716904084	4.93899778	3.126438924	0.003466801	0.06241964	-1.991564208
ENSG00000138061	CYP1B1	0.514555759	1.428554186	5.984960255	3.125461086	0.003475874	0.062436802	-1.993929869
ENSG00000115364	MRPL19	-0.265752536	-1.202263009	5.847009814	-3.122751117	0.003501139	0.062602305	-2.000483882
ENSG00000188338	SLC38A3	-0.540295598	-1.454270457	4.074258138	-3.12067373	0.003520624	0.062888627	-2.005505853
ENSG00000095209	TMEM38B	0.361945933	1.285158174	5.593648128	3.120271686	0.003524407	0.062894174	-2.006477557
ENSG00000178789	CD300LB	0.744209778	1.675056522	5.049797487	3.118788894	0.003538392	0.063053908	-2.010060724
ENSG00000087076	HSD17B14	0.396937688	1.31671005	4.387097863	3.11858487	0.00354032	0.063053908	-2.010553672
ENSG00000136040	PLXNC1	0.561077698	1.475370912	6.171792399	3.117785483	0.003547886	0.063126574	-2.012484926
ENSG00000004846	ABCB5	0.536131536	1.450079036	3.084551469	3.117049302	0.003554866	0.063126755	-2.014263232
ENSG00000179388	EGR3	0.274313447	1.209418412	3.667006652	3.116596569	0.003559165	0.063141198	-2.015356731
ENSG00000157570	TSPAN18	-0.304667214	-1.235133696	7.82173473	-3.115078505	0.003573617	0.06333555	-2.019022702
ENSG00000047365	ARAP2	0.440898797	1.357449753	4.68509718	3.110557053	0.003616992	0.063738903	-2.029935609
ENSG00000124593		-0.439247435	-1.355896855	4.628223178	-3.11050542	0.00361749	0.063738903	-2.030060178
ENSG00000102924	CBLN1	-0.384137401	-1.305079236	4.509101529	-3.107324866	0.003648303	0.064094773	-2.037731308
ENSG00000130988	RGN	-0.4245618	-1.342164776	4.919422204	-3.104293506	0.003677902	0.064403514	-2.045038489
ENSG00000185437	SH3BGR	-0.278214055	-1.212692735	4.190855531	-3.10406938	0.003680099	0.064403514	-2.045578592
ENSG00000102287	GABRE	-0.326377151	-1.253860763	8.630492481	-3.09713933	0.003748661	0.065100181	-2.0622679
ENSG00000075275	CELSR1	0.265797834	1.202300758	4.47948398	3.095208883	0.003767973	0.065310336	-2.066913153
ENSG00000155465	SLC7A7	0.612298438	1.528692715	5.05553225	3.093944198	0.003780677	0.065375697	-2.069955488
ENSG00000138031	ADCY3	0.316755915	1.245526671	6.893563084	3.093755828	0.003782572	0.065375697	-2.070408573
ENSG00000111206	FOXM1	0.351682801	1.276048179	3.734922675	3.091862543	0.003801674	0.065554565	-2.074961604
ENSG00000114812	VIPR1	-0.343777498	-1.269075146	7.152203473	-3.089780102	0.00382279	0.065694688	-2.079967699
ENSG00000186094	AGBL4	-0.302239484	-1.233056993	3.43604085	-3.089178257	0.003828914	0.065737548	-2.081414154
ENSG00000197769	MAP1LC3C	0.394447466	1.31443925	5.0647356	3.078501295	0.003939099	0.067120313	-2.107048203
ENSG00000163251	FZD5	-0.284389861	-1.217895087	6.392523856	-3.075761429	0.003967853	0.067483311	-2.113618142
ENSG00000165124	SVEP1	-0.320251633	-1.2485483	8.408108256	-3.074769378	0.003978314	0.067510347	-2.115996164
ENSG00000112394	SLC16A10	0.661148485	1.581340979	4.201761211	3.074178168	0.00398456	0.067510347	-2.117413132
ENSG00000161714	PLCD3	-0.268025299	-1.204158497	6.196023886	-3.073839671	0.00398814	0.067510347	-2.118224348
ENSG00000146674	IGFBP3	0.263967596	1.200776457	8.641397216	3.073493411	0.003991806	0.067510347	-2.119054114
ENSG00000184601	C14orf180	-0.339599203	-1.265405001	6.306748423	-3.072518352	0.004002146	0.067622074	-2.121390425
ENSG00000196511	TPK1	0.298098037	1.229522415	4.798697102	3.067834748	0.004052165	0.068086141	-2.132606788
ENSG00000116711	PLA2G4A	-0.489765627	-1.404216735	6.267250536	-3.060741301	0.004129046	0.069297645	-2.149575648
ENSG00000148400	NOTCH1	-0.272119222	-1.20758038	7.354464883	-3.059779961	0.004139571	0.069297645	-2.151873623
ENSG00000112494	UNC93A	-0.282071068	-1.21593918	3.285089929	-3.058966069	0.004148501	0.069383017	-2.153818817
ENSG00000162777	DENND2D	0.331793051	1.258576622	6.269937169	3.056192276	0.004179074	0.069829851	-2.160445928
ENSG00000251333	RTN3P1	-0.348844405	-1.273540116	6.856407127	-3.055574906	0.004185907	0.069842627	-2.16192047
ENSG00000259838	ELOCP2	-0.39013795	-1.310518709	5.252882891	-3.054278423	0.004200291	0.069905866	-2.165016468
ENSG00000131480	AOC2	-0.282606058	-1.216390166	5.185014991	-3.051843875	0.004227429	0.070188918	-2.170828123
ENSG00000102128	RAB40AL	-0.294239853	-1.226238709	4.595791282	-3.050658466	0.004240703	0.070188918	-2.173656917
ENSG00000166821	PEX11A	-0.274980889	-1.209978061	6.112836991	-3.049849058	0.004249788	0.070188918	-2.175588081
ENSG00000038945	MSR1	0.957115346	1.941424154	6.764238362	3.049111938	0.004258079	0.070188918	-2.177346518
ENSG00000205364	MT1M	0.293453081	1.225570164	7.721363705	3.049100164	0.004258211	0.070188918	-2.177374603
ENSG00000143669	LYST	0.321727249	1.249825993	8.02789427	3.04855406	0.004264363	0.070218557	-2.1786772
ENSG00000068976	PYGM	-0.384410986	-1.305326748	6.012951308	-3.048042911	0.004270129	0.070249637	-2.179896299
ENSG00000176273	SLC35G1	-0.3542673	-1.278336189	4.366378317	-3.04730859	0.004278425	0.07032225	-2.181647461
ENSG00000140678	ITGAX	0.911038037	1.880397982	6.898983827	3.04662793	0.004286129	0.070384998	-2.183270439
ENSG00000166145	SPINT1	0.340671691	1.266346043	4.688241256	3.044749655	0.004307455	0.070607174	-2.187747947
ENSG00000139618	BRCA2	0.340492987	1.266189193	3.878227441	3.043804078	0.004318229	0.070715656	-2.190001448
ENSG00000147883	CDKN2B	-0.35083472	-1.27529828	7.365340918	-3.043484024	0.004321881	0.070715656	-2.19076411
ENSG00000164023	SGMS2	0.394633087	1.31460838	5.399503556	3.041422471	0.004345477	0.070909578	-2.195675513
ENSG00000176974	SHMT1	-0.300435207	-1.231515859	7.053754132	-3.03803266	0.004384541	0.071132209	-2.203747151
ENSG00000148773	MKI67	0.602358638	1.518196613	3.903159814	3.037853894	0.004386611	0.071132209	-2.204172674
ENSG00000130592	LSP1	0.497746268	1.412006048	7.786832584	3.035561261	0.00441323	0.071372177	-2.209628637
ENSG00000131459	GFPT2	0.325837784	1.253392082	6.190337999	3.034677546	0.004423532	0.071425305	-2.211731048
ENSG00000107372	ZFAND5	0.316741702	1.245514401	8.394076111	3.033425859	0.004438161	0.071519941	-2.214708279
ENSG00000138678	GPAT3	0.547142303	1.461188498	5.226972301	3.028499598	0.004496184	0.072099603	-2.226418848
ENSG00000111863	ADTRP	0.276308448	1.211091988	3.132150944	3.028212127	0.004499591	0.072099603	-2.227101876
ENSG00000100804	PSMB5	-0.300105935	-1.231234818	7.326341858	-3.02700422	0.004513937	0.072099603	-2.229971435
ENSG00000250571	GLI4	-0.297363462	-1.228896541	4.552023631	-3.021786174	0.004576408	0.072840492	-2.242360022
ENSG00000155629	PIK3AP1	0.497353807	1.411621987	5.799837595	3.020508135	0.004591833	0.072947221	-2.245392423
ENSG00000279491		0.283886259	1.217470031	4.456286082	3.020230022	0.004595196	0.072947221	-2.246052202
ENSG00000166104		-0.422481934	-1.340231234	4.1495581	-3.013059955	0.004682704	0.073942684	-2.263049841
ENSG00000146072	TNFRSF21	-0.339757149	-1.265543545	7.847953616	-3.012753446	0.004686479	0.073942684	-2.263775939
ENSG00000109323	MANBA	0.283456167	1.217107136	6.49000838	3.008878022	0.004734466	0.074505103	-2.272952807
ENSG00000020577	SAMD4A	-0.300258809	-1.231365291	6.641980352	-3.007461395	0.004752122	0.074653236	-2.276305609
ENSG00000173546	CSPG4	-0.334868418	-1.261262369	6.239218283	-3.006225704	0.004767573	0.074831073	-2.279229425
ENSG00000144031	ANKRD53	0.421732332	1.339535051	5.586475449	3.00524275	0.004779899	0.074894726	-2.281554727
ENSG00000087074	PPP1R15A	0.275638506	1.210529725	6.274184528	3.001797499	0.004823336	0.075379706	-2.289701393
ENSG00000160678	S100A1	-0.496856767	-1.411135736	4.227186359	-2.998949488	0.004859523	0.075787518	-2.296431687
ENSG00000073464	CLCN4	-0.276137005	-1.210948075	4.786559718	-2.998756645	0.004861983	0.075787518	-2.296887268
ENSG00000088325	TPX2	0.320615509	1.248863248	3.980712578	2.995456998	0.004904249	0.076380622	-2.304679863
ENSG00000224550		-0.324155213	-1.251931141	7.138742861	-2.993567823	0.004928604	0.076628152	-2.309139155
ENSG00000135094	SDS	0.65941874	1.579446138	3.921625171	2.992166685	0.00494674	0.076778322	-2.312445395
ENSG00000112246	SIM1	-0.44766426	-1.363830411	6.053252296	-2.986308244	0.005023255	0.07738282	-2.326259579
ENSG00000104894	CD37	0.696875569	1.620990425	7.251810143	2.983263708	0.005063457	0.077720251	-2.333432281
ENSG00000187398	LUZP2	-0.43056258	-1.347759034	4.788167319	-2.982364222	0.005075392	0.077720251	-2.335550578
ENSG00000169764	UGP2	-0.291251264	-1.223701146	9.48433672	-2.980220567	0.005103943	0.077896348	-2.340597381
ENSG00000093072	ADA2	0.810590988	1.753929779	6.543325499	2.980157568	0.005104785	0.077896348	-2.340745666
ENSG00000172428	COPS9	-0.345624607	-1.270701006	5.78622658	-2.975005029	0.005174041	0.078424599	-2.352867352
ENSG00000143951	WDPCP	-0.31195302	-1.241387066	7.033803265	-2.971595688	0.005220351	0.078862563	-2.360881222
ENSG00000133048	CHI3L1	1.125277194	2.181434558	7.872302867	2.966986917	0.005283573	0.079567227	-2.371705762
ENSG00000135655	USP15	0.266486558	1.202874858	7.625529574	2.96224146	0.005349423	0.080078445	-2.382840906
ENSG00000257017	HP	-1.091310043	-2.130674251	4.712031153	-2.962238195	0.005349468	0.080078445	-2.382848564
ENSG00000111879	FAM184A	0.288872536	1.221685159	5.857939374	2.95588935	0.005438775	0.081080269	-2.39772943
ENSG00000129988	LBP	-0.535726538	-1.449672022	5.271100446	-2.954494842	0.005458578	0.081108462	-2.400995425
ENSG00000157150	TIMP4	-0.344853484	-1.270021996	8.504705322	-2.952970316	0.005480304	0.081297911	-2.404564877
ENSG00000164649	CDCA7L	0.36593401	1.288715682	5.354816697	2.952505907	0.005486939	0.081329723	-2.405652002
ENSG00000155307	SAMSN1	0.434369869	1.351320483	3.876425631	2.951498341	0.005501359	0.081364449	-2.408010243
ENSG00000235649	MXRA5Y	-0.432200719	-1.349290245	4.382129018	-2.951400739	0.005502758	0.081364449	-2.40823866
ENSG00000121769	FABP3	0.771602072	1.707164489	5.723545538	2.948908269	0.005538591	0.081490804	-2.414070184
ENSG00000154277	UCHL1	-0.374564037	-1.296447727	7.964656826	-2.948810403	0.005540003	0.081490804	-2.414299097
ENSG00000135124	P2RX4	0.499405192	1.413630617	5.9412302	2.947973127	0.005552092	0.081548819	-2.416257336
ENSG00000207946	MIR516B1	-0.265514472	-1.202064635	2.716959766	-2.947133236	0.005564244	0.081607412	-2.418221357
ENSG00000169679	BUB1	0.392290181	1.312475217	3.111213655	2.945754916	0.005584241	0.081834425	-2.421443727
ENSG00000105379	ETFB	-0.304695103	-1.235157573	7.838452972	-2.939837762	0.005670855	0.082669758	-2.435267163
ENSG00000167244	IGF2	-0.453663925	-1.369513915	8.621275519	-2.939596197	0.005674418	0.082669758	-2.435831143
ENSG00000184254	ALDH1A3	0.42177791	1.33957737	5.930645535	2.937993496	0.005698108	0.082832928	-2.43957226
ENSG00000277632	CCL3	0.484764939	1.399357847	5.258142692	2.936961778	0.005713407	0.082855842	-2.441979907
ENSG00000105928	GSDME	0.534655194	1.448595897	4.577229671	2.933544957	0.005764351	0.083343708	-2.449949876
ENSG00000128340	RAC2	0.73004202	1.658687402	6.709418623	2.933471335	0.005765454	0.083343708	-2.450121543
ENSG00000148541	FAM13C	0.347273759	1.272154382	7.322304046	2.927895736	0.005849517	0.084056714	-2.463114821
ENSG00000181690	PLAG1	0.324536945	1.252262441	3.580738756	2.924552661	0.00590047	0.084443472	-2.470898323
ENSG00000121316	PLBD1	0.471527896	1.386577155	7.244859774	2.923672906	0.005913948	0.084478976	-2.47294572
ENSG00000087253	LPCAT2	0.273071161	1.208377446	7.164759992	2.922742948	0.005928226	0.08457694	-2.475109544
ENSG00000011600	TYROBP	0.714150656	1.640517128	9.376939432	2.921217212	0.005951722	0.084632073	-2.478658724
ENSG00000169136	ATF5	-0.287304918	-1.220358409	5.418666366	-2.921204015	0.005951926	0.084632073	-2.478689418
ENSG00000101109	STK4	0.270711309	1.206402488	7.489567279	2.918696774	0.005990728	0.085039226	-2.484519333
ENSG00000007264	MATK	0.467594292	1.382801709	4.650204045	2.917708311	0.00600609	0.085091319	-2.486816908
ENSG00000277556	OR13C5	0.369325577	1.29174883	2.749346445	2.91624178	0.006028951	0.08518127	-2.49022483
ENSG00000138623	SEMA7A	0.276118672	1.210932687	4.295123758	2.915893992	0.006034384	0.085191584	-2.491032867
ENSG00000162614	NEXN	-0.278611357	-1.213026743	7.544626411	-2.915025827	0.006047967	0.085316848	-2.493049674
ENSG00000163399	ATP1A1	0.327068783	1.254462012	8.46674078	2.914397548	0.006057815	0.085389264	-2.494508982
ENSG00000010671	BTK	0.564910922	1.479296168	4.828833412	2.914034083	0.006063519	0.085392074	-2.495353118
ENSG00000117009	KMO	0.786118389	1.724428593	3.100213705	2.913241463	0.006075975	0.085445758	-2.497193732
ENSG00000147324	MFHAS1	0.283781308	1.217381467	5.589369281	2.910575981	0.00611804	0.085733716	-2.503381258
ENSG00000159387	IRX6	-0.416629826	-1.334805768	6.595639838	-2.909788436	0.00613052	0.085733716	-2.505208774
ENSG00000143110	C1orf162	0.788307226	1.727046857	6.790731075	2.909407199	0.00613657	0.085733716	-2.506093332
ENSG00000171310	CHST11	0.485330673	1.399906694	6.905073544	2.904570749	0.006213812	0.086311948	-2.517308933
ENSG00000188060	RAB42	0.298121746	1.229542621	3.598770858	2.903672824	0.006228253	0.086403382	-2.51938995
ENSG00000197329	PELI1	0.292888555	1.225090693	7.30940402	2.902392752	0.006248893	0.086457141	-2.522355947
ENSG00000152133	GPATCH11	-0.331049158	-1.257927833	7.70930368	-2.901849182	0.006257677	0.086457141	-2.523615189
ENSG00000197548	ATG7	0.303868212	1.234449836	6.712980433	2.901355853	0.00626566	0.086501445	-2.524757918
ENSG00000116285	ERRFI1	0.276924376	1.211609148	8.38111319	2.900526592	0.006279099	0.086598973	-2.526678519
ENSG00000197165	SULT1A2	-0.337338787	-1.263423916	5.06122033	-2.898373949	0.006314112	0.086839416	-2.531662567
ENSG00000105708	ZNF14	0.291663734	1.224051055	4.940305508	2.892535196	0.006410003	0.087824798	-2.545169767
ENSG00000091436	MAP3K20	-0.27450506	-1.209579052	8.213915268	-2.88966703	0.006457605	0.088249444	-2.551798808
ENSG00000154310	TNIK	0.359984738	1.283412321	5.015256573	2.889639797	0.006458059	0.088249444	-2.551861731
ENSG00000116679	IVNS1ABP	0.328159484	1.255410764	7.357705955	2.889494174	0.006460485	0.088249444	-2.552198193
ENSG00000162692	VCAM1	0.524128248	1.438064363	5.799817593	2.887304935	0.006497057	0.08855223	-2.557255176
ENSG00000138162	TACC2	-0.287636015	-1.220638512	6.141170628	-2.882880829	0.006571557	0.089094764	-2.567467384
ENSG00000149781	FERMT3	0.558555666	1.472794012	6.038836215	2.879689829	0.006625787	0.089395503	-2.574827244
ENSG00000060718	COL11A1	-0.343899226	-1.269182229	4.129207649	-2.878469882	0.00664663	0.0895096	-2.577639662
ENSG00000131203	IDO1	-0.35334891	-1.277522685	3.553051705	-2.877423321	0.00666456	0.089562885	-2.580051781
ENSG00000137976	DNASE2B	0.849073702	1.801343982	4.10374551	2.871634713	0.006764551	0.090292051	-2.593383659
ENSG00000198353	HOXC4	-0.286707543	-1.219853202	4.682975432	-2.870278374	0.006788182	0.090421726	-2.596505085
ENSG00000091490	SEL1L3	0.398706983	1.31832583	6.006725871	2.870217633	0.006789242	0.090421726	-2.596644852
ENSG00000005059	MCUB	0.300593778	1.231651227	6.512554188	2.866155402	0.006860491	0.090837159	-2.605987968
ENSG00000108958		-0.292807945	-1.225022243	7.862387843	-2.865990102	0.006863405	0.090837159	-2.606367986
ENSG00000173660	UQCRH	-0.277826064	-1.212366643	5.483763148	-2.86359165	0.006905817	0.091199508	-2.611880391
ENSG00000279152		-0.294092477	-1.226113452	4.748345879	-2.862978477	0.006916699	0.091247029	-2.613289201
ENSG00000123338	NCKAP1L	0.662228742	1.582525494	6.442288041	2.860310709	0.006964231	0.091428312	-2.619416427
ENSG00000174021	GNG5	0.288694649	1.221534533	5.827719862	2.860106096	0.006967889	0.091428312	-2.619886227
ENSG00000115828	QPCT	0.480721627	1.395441483	4.496846847	2.860054719	0.006968808	0.091428312	-2.620004189
ENSG00000115290	GRB14	-0.337794984	-1.263823488	4.759530054	-2.859709622	0.006974983	0.091428312	-2.620796491
ENSG00000145604	SKP2	-0.278281215	-1.212749189	7.009217449	-2.859233648	0.006983508	0.091462237	-2.621889177
ENSG00000100985	MMP9	1.018767862	2.026187749	6.788716651	2.85892963	0.006988958	0.09146748	-2.622587049
ENSG00000087589	CASS4	0.44876516	1.364871528	4.053560325	2.851268287	0.007127623	0.092348095	-2.640158434
ENSG00000140873	ADAMTS18	0.479751354	1.394503305	5.77312606	2.84777564	0.007191687	0.092912292	-2.648159173
ENSG00000112559	MDFI	-0.359310971	-1.282813082	5.607972304	-2.847432466	0.007198011	0.092927708	-2.648944966
ENSG00000153714	LURAP1L	-0.284013894	-1.217577745	7.042029913	-2.846821206	0.007209288	0.09295037	-2.650344472
ENSG00000136295	TTYH3	0.548301919	1.462363452	6.67025195	2.845916297	0.007226012	0.093032363	-2.652415957
ENSG00000134775	FHOD3	0.409834608	1.328533501	4.263622764	2.845689533	0.007230208	0.093032363	-2.652934994
ENSG00000083544	TDRD3	0.326503839	1.253970874	6.659862168	2.845326327	0.007236935	0.093032363	-2.653766278
ENSG00000109089	CDR2L	-0.264609216	-1.201310606	5.142081108	-2.843802	0.007265229	0.093132199	-2.65725434
ENSG00000135899	SP110	0.320999947	1.24919608	6.581344299	2.843763671	0.007265941	0.093132199	-2.657342033
ENSG00000131127	ZNF141	0.303706464	1.234311444	6.80121758	2.840792668	0.00732139	0.093520687	-2.664137077
ENSG00000140749	IGSF6	0.782017575	1.71953392	6.216369594	2.839095728	0.007353237	0.093795204	-2.668016204
ENSG00000118557	PMFBP1	0.359947164	1.283378896	3.516385258	2.837125098	0.007390384	0.094202689	-2.672519161
ENSG00000102802	MEDAG	0.306557522	1.236753105	6.577505617	2.82978346	0.007530322	0.095249107	-2.689277909
ENSG00000133216	EPHB2	-0.307412709	-1.237486433	5.492572587	-2.827981548	0.007565044	0.095621524	-2.693386992
ENSG00000166575	TMEM135	-0.29446555	-1.226430559	8.200341004	-2.827515115	0.007574056	0.095668677	-2.694450379
ENSG00000120915	EPHX2	-0.271096922	-1.206724987	5.383843207	-2.825768834	0.007607887	0.095879959	-2.698430629
ENSG00000186472	PCLO	-0.735881187	-1.665414381	5.733051941	-2.825559205	0.007611957	0.095879959	-2.698908327
ENSG00000188343	FAM92A	-0.299860753	-1.231025591	5.461936407	-2.824221971	0.007637971	0.096076021	-2.701955067
ENSG00000171766	GATM	0.34682011	1.271754421	5.8837775	2.81623435	0.007795096	0.097441392	-2.720135169
ENSG00000134115	CNTN6	-0.555473358	-1.469650757	4.089753583	-2.813628348	0.007847008	0.097869951	-2.726059533
ENSG00000122877	EGR2	0.667289885	1.588086929	5.08272253	2.811607241	0.00788749	0.098189766	-2.730651855
ENSG00000125148	MT2A	0.307087199	1.237207255	9.411024638	2.807022061	0.007980054	0.098866423	-2.741062524
ENSG00000139629	GALNT6	0.402640644	1.32192529	4.368331816	2.805338096	0.008014302	0.099155093	-2.74488329
ENSG00000120370	GORAB	0.278603796	1.213020386	5.625313455	2.801127586	0.008100537	0.099880884	-2.754430239
ENSG00000127311	HELB	0.265312532	1.201896389	4.481022513	2.800174349	0.008120179	0.100054957	-2.756590364
ENSG00000165029	ABCA1	0.278095457	1.212593049	8.062123129	2.799425318	0.008135645	0.100054957	-2.758287411
ENSG00000174899	SLC66A1L	-0.340116849	-1.265859116	7.432838037	-2.796777889	0.008190529	0.100375543	-2.764283286
ENSG00000169919	GUSB	0.478452347	1.393248255	7.549451703	2.793749321	0.008253737	0.100700145	-2.771137964
ENSG00000103569	AQP9	0.912804645	1.882701976	6.131457262	2.793425295	0.008260527	0.100700145	-2.771871068
ENSG00000065923	SLC9A7	0.508192002	1.422266682	5.190039294	2.793423168	0.008260571	0.100700145	-2.77187588
ENSG00000139974	SLC38A6	0.348122071	1.272902635	6.789519821	2.793114114	0.008267052	0.100700145	-2.77257506
ENSG00000229721		0.32470017	1.252404129	3.324251505	2.792558584	0.008278713	0.100706737	-2.773831722
ENSG00000159216	RUNX1	0.273471015	1.208712402	6.461960509	2.791376478	0.008303578	0.100873709	-2.776505235
ENSG00000143320	CRABP2	0.377982027	1.299522873	5.012179215	2.790891828	0.008313792	0.1009301	-2.777601139
ENSG00000090382	LYZ	0.72083516	1.648135845	9.492315276	2.788161267	0.008371558	0.101359651	-2.783773302
ENSG00000179855	GIPC3	-0.314781688	-1.243823421	5.601430688	-2.786764422	0.008401254	0.101513392	-2.786929254
ENSG00000166928	MS4A14	0.474174411	1.389123061	5.995006981	2.78673949	0.008401785	0.101513392	-2.786985575
ENSG00000108679	LGALS3BP	-0.269809156	-1.20564833	9.137421291	-2.785463458	0.008428999	0.101526184	-2.789867676
ENSG00000106560	GIMAP2	0.279665704	1.213913568	5.7299088	2.783651046	0.008467794	0.101708991	-2.793959828
ENSG00000165140	FBP1	0.902683509	1.869540221	6.274256389	2.783014367	0.008481462	0.101805646	-2.795396953
ENSG00000169047	IRS1	-0.404345182	-1.323488063	5.598878919	-2.776653528	0.008619143	0.102844886	-2.809743299
ENSG00000145757	SPATA9	-0.499001652	-1.413235262	4.161173089	-2.770343122	0.008757785	0.104087774	-2.823955266
ENSG00000166803	PCLAF	0.407306883	1.326207835	3.498316029	2.769727968	0.008771411	0.104140308	-2.825339583
ENSG00000152465	NMT2	-0.274903698	-1.209913323	8.041199655	-2.769624511	0.008773705	0.104140308	-2.825572377
ENSG00000167941	SOST	-0.280709224	-1.214791925	3.793966684	-2.768861549	0.008790636	0.104204701	-2.827289
ENSG00000177697	CD151	-0.294355963	-1.226337403	9.656640364	-2.768112808	0.008807281	0.104333731	-2.828973335
ENSG00000256087	ZNF432	0.265493959	1.202047544	5.592094772	2.767743126	0.00881551	0.10436296	-2.829804847
ENSG00000011426	ANLN	0.492502479	1.40688312	3.323967089	2.767217728	0.008827217	0.104365136	-2.830986486
ENSG00000148834	GSTO1	0.305572442	1.235908932	5.161364207	2.766601866	0.008840959	0.104391327	-2.832371397
ENSG00000129038	LOXL1	-0.274765321	-1.209797279	6.240442042	-2.764721415	0.008883041	0.10474558	-2.836598818
ENSG00000095383	TBC1D2	0.518932108	1.432894218	5.31850198	2.758427979	0.00902524	0.105895918	-2.850733669
ENSG00000205413	SAMD9	0.27607639	1.210897199	6.601763265	2.757801929	0.0090395	0.105975709	-2.852138629
ENSG00000135929	CYP27A1	0.675800439	1.597482846	5.955853007	2.755885473	0.009083285	0.106420142	-2.856438208
ENSG00000026751	SLAMF7	0.616655847	1.533316846	4.879796047	2.753976262	0.0091271	0.106676285	-2.86071963
ENSG00000105851	PIK3CG	0.354610527	1.27864035	6.144217587	2.7526899	0.009156732	0.106865901	-2.863603235
ENSG00000122224	LY9	0.366514349	1.289234186	4.435459523	2.75230395	0.009165639	0.106900983	-2.864468241
ENSG00000184226	PCDH9	-0.29593601	-1.227681229	6.65042028	-2.74537956	0.009326832	0.108154229	-2.879974222
ENSG00000164733	CTSB	0.49863215	1.412873352	9.998803838	2.744984283	0.009336112	0.108192582	-2.88085862
ENSG00000154429	CCSAP	0.334626086	1.26105053	4.84407603	2.744090252	0.009357135	0.10836687	-2.882858635
ENSG00000205959		0.273464726	1.208707134	4.250336258	2.742535416	0.0093938	0.108592888	-2.886335922
ENSG00000121152	NCAPH	0.566718402	1.481150666	4.082576522	2.7422474	0.009400607	0.108592888	-2.886979912
ENSG00000042286	AIFM2	-0.284728362	-1.218180877	7.866181187	-2.740615094	0.009439269	0.108969709	-2.890628845
ENSG00000127507	ADGRE2	0.569296255	1.483799598	5.269845715	2.736364648	0.009540636	0.109650726	-2.900123924
ENSG00000043462	LCP2	0.393122387	1.313232525	7.410959965	2.730272324	0.009687694	0.11091858	-2.913717001
ENSG00000134668	SPOCD1	0.509635823	1.42369077	4.885382413	2.728886368	0.00972144	0.110954285	-2.916806589
ENSG00000097046	CDC7	0.323151017	1.25106003	3.180066538	2.721303487	0.009908016	0.112194668	-2.933692458
ENSG00000152402	GUCY1A2	-0.278853234	-1.213230131	5.703759717	-2.720200942	0.009935419	0.112194668	-2.936145116
ENSG00000104043	ATP8B4	0.287814773	1.220789766	5.617445815	2.719944729	0.009941797	0.112196743	-2.93671498
ENSG00000154274	C4orf19	-0.370719049	-1.292997109	4.79736737	-2.719516542	0.009952465	0.112247194	-2.937667268
ENSG00000205268	PDE7A	0.373316934	1.295327527	5.019254215	2.718772288	0.009971032	0.112258982	-2.93932226
ENSG00000112414	ADGRG6	0.276680433	1.211404297	5.063301057	2.717576694	0.010000926	0.112258982	-2.941980275
ENSG00000092969	TGFB2	0.391487954	1.311745603	5.423122491	2.716368324	0.010031224	0.112365836	-2.944665923
ENSG00000081237	PTPRC	0.607340348	1.523448096	7.316440546	2.715338231	0.010057119	0.112578255	-2.946954732
ENSG00000085514	PILRA	0.521527615	1.435474413	5.570468571	2.714401213	0.010080728	0.112633242	-2.949036245
ENSG00000186458	DEFB132	-1.066472277	-2.094306039	6.302550187	-2.712588684	0.010126543	0.112654173	-2.953061312
ENSG00000005884	ITGA3	0.602779831	1.518639914	5.991215109	2.710919937	0.010168893	0.112654173	-2.956765538
ENSG00000156265	MAP3K7CL	0.324797456	1.252488586	5.236948894	2.710464494	0.01018048	0.112654173	-2.957776257
ENSG00000181045	SLC26A11	0.340809663	1.266467156	5.520609745	2.710430139	0.010181355	0.112654173	-2.957852495
ENSG00000134317	GRHL1	-0.289052675	-1.221837712	4.674041226	-2.70974856	0.010198719	0.112777414	-2.959364836
ENSG00000202389		-0.270822907	-1.206495811	2.663231091	-2.709326162	0.010209495	0.112827684	-2.960301961
ENSG00000104427	ZC2HC1A	0.287988715	1.220936962	6.692815437	2.708014464	0.010243023	0.113041089	-2.963211468
ENSG00000152952	PLOD2	-0.341675443	-1.267227407	9.477634786	-2.706555042	0.010280447	0.113197403	-2.966447569
ENSG00000140538	NTRK3	-0.596885709	-1.512448176	5.023625895	-2.705557551	0.010306098	0.113410907	-2.968658738
ENSG00000128606	LRRC17	0.349275605	1.273920815	4.708132816	2.704520144	0.010332839	0.113495675	-2.970957825
ENSG00000143786	CNIH3	0.547070244	1.461115518	4.044666702	2.704507796	0.010333158	0.113495675	-2.970985188
ENSG00000175895	PLEKHF2	0.290714738	1.223246147	6.047108889	2.702778408	0.01037788	0.113628095	-2.974816545
ENSG00000019144	PHLDB1	-0.272967628	-1.20829073	8.27245844	-2.701588629	0.010408751	0.113642987	-2.977451504
ENSG00000136231	IGF2BP3	0.315024455	1.24403274	3.363789295	2.701158058	0.010419945	0.113696661	-2.978404887
ENSG00000114771	AADAC	0.450567264	1.366577486	5.542424645	2.700195464	0.010445009	0.113901531	-2.98053593
ENSG00000181023	OR56B1	0.399731035	1.319261935	2.499971194	2.697925887	0.010504325	0.114273181	-2.985558487
ENSG00000219073	CELA3B	0.302678845	1.233432568	4.104534577	2.695323911	0.010572713	0.114710762	-2.991313245
ENSG00000114013	CD86	0.582848626	1.49780377	5.241307419	2.692898943	0.01063682	0.115230096	-2.996673249
ENSG00000012223	LTF	-0.358637202	-1.282214121	4.790778576	-2.688827616	0.01074526	0.116127023	-3.005665166
ENSG00000110719	TCIRG1	0.369390185	1.29180668	7.008409266	2.687826655	0.010772077	0.116223417	-3.007874521
ENSG00000164935	DCSTAMP	0.907461206	1.875741741	3.65011189	2.687064009	0.01079255	0.116360396	-3.009557498
ENSG00000130208	APOC1	0.847793102	1.799745739	5.963837953	2.685244198	0.01084155	0.116680329	-3.013572117
ENSG00000155926	SLA	0.536763462	1.450714336	5.079371075	2.683791264	0.010880819	0.116756085	-3.016776102
ENSG00000197405	C5AR1	0.603397575	1.519290315	6.648661993	2.68348701	0.010889059	0.116775322	-3.017446893
ENSG00000161911	TREML1	0.455013195	1.370795342	5.026002835	2.681465695	0.010943947	0.116910011	-3.02190204
ENSG00000163389	POGLUT1	0.26576281	1.20227157	4.907876546	2.680696096	0.010964912	0.116910011	-3.02359772
ENSG00000138411	HECW2	-0.326067318	-1.253591513	7.401391607	-2.680650223	0.010966163	0.116910011	-3.023698783
ENSG00000111144	LTA4H	0.271902378	1.207398889	7.961100669	2.677637868	0.011048592	0.117512123	-3.030332843
ENSG00000145685	LHFPL2	0.40328537	1.322516177	6.421801444	2.676255463	0.011086611	0.117737875	-3.033375652
ENSG00000099977	DDT	-0.307771972	-1.237794633	7.993362333	-2.67547082	0.011108244	0.117869731	-3.035102267
ENSG00000100739	BDKRB1	0.367415041	1.290039322	3.877111863	2.666878714	0.011347703	0.119525605	-3.053987472
ENSG00000156869	FRRS1	0.374817984	1.296675951	5.619546793	2.663118747	0.011453986	0.120079386	-3.062239171
ENSG00000164949	GEM	0.266956576	1.203266808	6.027703709	2.662317788	0.011476745	0.120160855	-3.063995978
ENSG00000278588	HIST1H2BI	0.576279887	1.490999617	5.288948707	2.660970504	0.011515122	0.120423444	-3.066950297
ENSG00000163932	PRKCD	-0.315514298	-1.244455203	8.385685944	-2.65419407	0.011709952	0.121838875	-3.081794628
ENSG00000121966	CXCR4	0.551518068	1.465627083	5.500054543	2.653395872	0.0117331	0.121838875	-3.083541495
ENSG00000075884	ARHGAP15	0.417914597	1.335994989	6.682261505	2.651150209	0.011798453	0.121838875	-3.088454293
ENSG00000176194	CIDEA	0.426869015	1.344312936	7.830171825	2.650318195	0.011822752	0.12202023	-3.090273777
ENSG00000099331	MYO9B	0.327865745	1.255155183	7.218204448	2.645752799	0.011956906	0.122914546	-3.100250828
ENSG00000054277	OPN3	0.374616509	1.29649488	5.546210578	2.644750294	0.011986552	0.123079597	-3.102440136
ENSG00000060982	BCAT1	0.531058232	1.444988721	5.72042394	2.644017831	0.012008255	0.123135678	-3.10403937
ENSG00000112293	GPLD1	-0.38213221	-1.303266577	6.194090177	-2.643292945	0.012029769	0.123135678	-3.105621768
ENSG00000141198	TOM1L1	-0.279046334	-1.21339253	5.462587143	-2.643190847	0.012032802	0.123135678	-3.10584462
ENSG00000072786	STK10	0.367543137	1.290153868	7.205992176	2.641518156	0.012082595	0.123296925	-3.109494848
ENSG00000137841	PLCB2	0.443006859	1.359434705	6.329123882	2.640880435	0.012101629	0.123333018	-3.110886108
ENSG00000213903	LTB4R	0.318863924	1.247347915	3.484123566	2.638869804	0.01216182	0.12346782	-3.115271066
ENSG00000216863	LY86-AS1	-0.300989354	-1.231988982	4.480815701	-2.634160167	0.012303893	0.124503021	-3.125533539
ENSG00000122122	SASH3	0.462009101	1.377458736	5.581622703	2.632148298	0.012365049	0.124634464	-3.129913751
ENSG00000164129	NPY5R	-0.478675674	-1.393463945	5.874976907	-2.62960166	0.012442863	0.124932139	-3.135455054
ENSG00000049249	TNFRSF9	0.270003523	1.205810773	3.394983673	2.628739098	0.012469321	0.12493698	-3.137331114
ENSG00000110723	EXPH5	0.397558736	1.317276986	4.410519519	2.627833083	0.012497168	0.12493698	-3.139301242
ENSG00000070731	ST6GALNAC2	0.270006449	1.205813218	6.376464223	2.627165674	0.012517718	0.12493698	-3.140752231
ENSG00000013441	CLK1	0.271824161	1.20733343	8.747567598	2.626973322	0.012523647	0.12493698	-3.141170371
ENSG00000140030	GPR65	0.630195295	1.547774499	4.54773266	2.626715551	0.012531596	0.12493698	-3.141730689
ENSG00000167641	PPP1R14A	-0.401134962	-1.32054637	6.239353818	-2.626669548	0.012533015	0.12493698	-3.141830681
ENSG00000135744	AGT	-0.388381173	-1.308923855	4.120692493	-2.625443768	0.012570881	0.125039191	-3.144494628
ENSG00000185436	IFNLR1	0.356456746	1.280277675	3.186833825	2.621819508	0.012683458	0.125813514	-3.152366243
ENSG00000133063	CHIT1	1.14301025	2.208413385	5.59085784	2.62133834	0.012698474	0.125824649	-3.153410756
ENSG00000167772	ANGPTL4	0.317777625	1.24640906	7.537585043	2.619028457	0.012770787	0.126127185	-3.158423232
ENSG00000162772	ATF3	0.371205508	1.293433165	4.330167508	2.617892687	0.012806482	0.126410791	-3.160886779
ENSG00000168389	MFSD2A	0.276587578	1.21132633	3.285929142	2.617072814	0.012832306	0.126469071	-3.162664686
ENSG00000163814	CDCP1	0.439949486	1.356556828	3.926037488	2.614576167	0.01291124	0.126985441	-3.168076399
ENSG00000164120	HPGD	0.406404609	1.325378673	5.719331842	2.612394673	0.012980577	0.127495137	-3.172802153
ENSG00000145632	PLK2	-0.301327032	-1.232277376	6.342007241	-2.611936353	0.012995188	0.127509121	-3.173794671
ENSG00000129596	CDO1	-0.427047805	-1.344479544	9.028742001	-2.610022642	0.013056359	0.128039971	-3.177937659
ENSG00000157680	DGKI	-0.40772015	-1.326587788	5.387756308	-2.609005554	0.013088977	0.12806676	-3.18013872
ENSG00000119771	KLHL29	-0.263137624	-1.200085858	4.512220579	-2.608639366	0.01310074	0.12806676	-3.180931039
ENSG00000125355	TMEM255A	0.526264235	1.440195071	4.295892382	2.607048962	0.013151937	0.128213693	-3.184371323
ENSG00000185862	EVI2B	0.581233263	1.496127641	7.825731767	2.602946511	0.013284854	0.129092576	-3.193239023
ENSG00000137101	CD72	0.383765515	1.304742867	5.055563734	2.602333399	0.013304824	0.129148062	-3.194563494
ENSG00000175471	MCTP1	0.279705517	1.213947069	7.773108444	2.602092196	0.013312688	0.129155182	-3.195084495
ENSG00000147459	DOCK5	0.523239907	1.437179147	5.938842617	2.600266326	0.013372357	0.12957892	-3.199027329
ENSG00000173559	NABP1	0.364495834	1.287431644	7.097212433	2.594399586	0.013565748	0.130769772	-3.211683497
ENSG00000183486	MX2	0.272402294	1.207817343	6.619869484	2.593483363	0.013596182	0.130854223	-3.2136583
ENSG00000158714	SLAMF8	0.684211815	1.606823888	5.217560265	2.591078022	0.013676378	0.131309331	-3.218840467
ENSG00000164976	MYORG	-0.304703277	-1.235164572	5.639950259	-2.590978173	0.013679717	0.131309331	-3.219055515
ENSG00000091513	TF	-0.77939387	-1.716409594	7.943329822	-2.590675431	0.013689843	0.131336935	-3.219707508
ENSG00000070190	DAPP1	0.493530591	1.407886069	4.478030986	2.588744781	0.013754586	0.13181842	-3.22386419
ENSG00000128805	ARHGAP22	0.328997062	1.256139823	3.661493842	2.584645023	0.013893002	0.132106401	-3.232684002
ENSG00000169021	UQCRFS1	-0.434092075	-1.351060309	5.198788117	-2.584399538	0.013901331	0.132106401	-3.233211814
ENSG00000167261	DPEP2	0.394237253	1.314247739	5.323875787	2.581850785	0.013988074	0.132582929	-3.238689823
ENSG00000169495	HTRA4	0.356620621	1.28042311	4.810874056	2.574886869	0.014227623	0.134291264	-3.2536386
ENSG00000161929	SCIMP	0.603400094	1.519292967	5.771414124	2.574385009	0.014245031	0.134385545	-3.254714836
ENSG00000132334	PTPRE	0.366969832	1.289641283	6.646563862	2.572103455	0.014324418	0.134713495	-3.25960582
ENSG00000059377	TBXAS1	0.422889722	1.340610113	6.105113452	2.571063466	0.01436074	0.13484504	-3.261834273
ENSG00000128567	PODXL	-0.285361742	-1.218715807	8.150678758	-2.569368172	0.014420129	0.135332538	-3.265465578
ENSG00000143387	CTSK	0.333251784	1.259849834	8.024460541	2.567504285	0.014485685	0.135738828	-3.269456125
ENSG00000121900	TMEM54	-0.27378998	-1.208979666	5.992993999	-2.565312356	0.014563128	0.135896658	-3.274146482
ENSG00000115461	IGFBP5	0.309617986	1.239379479	10.27018509	2.561894029	0.01468466	0.136696688	-3.281455675
ENSG00000261701	HPR	-0.288505671	-1.221374535	3.889962307	-2.56039451	0.014738266	0.136899593	-3.284659903
ENSG00000127152	BCL11B	0.326841308	1.254264232	3.888015343	2.557110901	0.014856278	0.1377838	-3.291671971
ENSG00000116701	NCF2	0.552918798	1.467050769	7.118274843	2.55560228	0.014910787	0.138006691	-3.294891533
ENSG00000267742	SINHCAFP2	0.290047709	1.22268071	5.969990133	2.555030604	0.014931491	0.138059626	-3.296111213
ENSG00000163563	MNDA	0.659553667	1.579593862	6.112602443	2.551986705	0.015042173	0.138585395	-3.302602281
ENSG00000252956	RNA5SP40	-0.32880142	-1.255969491	3.903921165	-2.550098789	0.015111199	0.139092959	-3.306625571
ENSG00000126264	HCST	0.651426641	1.57072067	5.635675742	2.549640975	0.015127981	0.139092959	-3.3076009
ENSG00000136404	TM6SF1	0.340134117	1.265874268	5.990059831	2.547691763	0.015199626	0.139501173	-3.311752169
ENSG00000113361	CDH6	-0.457086849	-1.372767068	6.05485033	-2.547595114	0.015203186	0.139501173	-3.311957946
ENSG00000160883	HK3	0.394549672	1.314532373	4.692724942	2.546515304	0.015243018	0.139795839	-3.31425664
ENSG00000141968	VAV1	0.362079109	1.285276812	5.295856225	2.545762561	0.015270841	0.139899775	-3.315858679
ENSG00000092068	SLC7A8	0.40276243	1.322036886	7.276977435	2.545582003	0.015277522	0.139899775	-3.316242906
ENSG00000003056	M6PR	0.267087276	1.203375823	8.418659153	2.543158812	0.015367442	0.14043919	-3.321397652
ENSG00000130775	THEMIS2	0.505927509	1.420036004	5.883488593	2.54256878	0.01538941	0.140462877	-3.322652292
ENSG00000177663	IL17RA	0.312715266	1.242043124	7.11791425	2.542229312	0.015402062	0.140462877	-3.323374043
ENSG00000102445	RUBCNL	0.415813823	1.334051002	4.209215304	2.541660092	0.015423299	0.140462877	-3.324584127
ENSG00000089041	P2RX7	0.388412948	1.308952684	5.133966245	2.541552777	0.015427306	0.140462877	-3.324812244
ENSG00000110324	IL10RA	0.415688281	1.333934919	6.898083616	2.541538197	0.01542785	0.140462877	-3.324843234
ENSG00000228834		-0.393707682	-1.313765406	5.7597494	-2.541425144	0.015432072	0.140462877	-3.325083539
ENSG00000106789	CORO2A	0.310026219	1.23973023	4.018142173	2.540769699	0.015456572	0.140615211	-3.326476608
ENSG00000134802	SLC43A3	0.321939534	1.250009912	7.892129831	2.539211337	0.015514964	0.140710109	-3.329787723
ENSG00000128815	WDFY4	0.360826652	1.284161501	5.335379922	2.539032081	0.015521694	0.140710109	-3.330168508
ENSG00000104267	CA2	0.327062097	1.254456198	5.075597513	2.538243741	0.015551322	0.140710109	-3.331842913
ENSG00000189184	PCDH18	0.268327525	1.204410779	9.311811418	2.538213593	0.015552456	0.140710109	-3.33190694
ENSG00000163219	ARHGAP25	0.333590798	1.260145917	6.230271912	2.536230557	0.015627219	0.141245414	-3.336117224
ENSG00000180178	FAR2P1	0.340022245	1.265776111	2.693264084	2.530513788	0.015844593	0.142421579	-3.348242114
ENSG00000124610	HIST1H1A	0.364013814	1.287001571	4.97267768	2.529629922	0.015878447	0.142421579	-3.350115053
ENSG00000166002	SMCO4	0.305074126	1.235482115	5.090673367	2.52946255	0.015884865	0.142421579	-3.350469669
ENSG00000224578	HNRNPA1P48	0.27539025	1.210321437	7.931753247	2.528791822	0.015910609	0.142421579	-3.351890598
ENSG00000077585	GPR137B	0.343727297	1.269030987	6.87318136	2.528483148	0.01592247	0.142421579	-3.352544431
ENSG00000000938	FGR	0.555835882	1.4700201	6.237202114	2.526244202	0.016008742	0.143122577	-3.35728533
ENSG00000177700	POLR2L	-0.305132357	-1.235531983	9.22457509	-2.525595536	0.016033816	0.143168586	-3.358658319
ENSG00000134516	DOCK2	0.423879003	1.341529707	6.388392403	2.525084086	0.016053612	0.143207127	-3.3597407
ENSG00000148513	ANKRD30A	-0.426762524	-1.34421371	3.763882408	-2.523597765	0.016111267	0.143207127	-3.362885342
ENSG00000006757	PNPLA4	-0.289722567	-1.222405184	6.503704174	-2.523378864	0.016119774	0.143207127	-3.363348367
ENSG00000176641	RNF152	-0.267822829	-1.203989515	5.832189344	-2.523268731	0.016124056	0.143207127	-3.363581313
ENSG00000228794	LINC01128	-0.396100568	-1.315946254	6.239145583	-2.523067011	0.016131901	0.143207127	-3.364007959
ENSG00000176720	BOK	-0.329753062	-1.256798237	7.32865545	-2.520551834	0.016230013	0.143715437	-3.36932569
ENSG00000242999	RN7SL239P	0.330494015	1.257443881	4.63993865	2.518189604	0.016322655	0.143955782	-3.374316714
ENSG00000113368	LMNB1	0.344196723	1.269443973	4.316229759	2.517214306	0.016361045	0.144137945	-3.376376422
ENSG00000163660	CCNL1	0.266434216	1.202831217	7.708368917	2.515564461	0.016426176	0.144430738	-3.379859435
ENSG00000104635	SLC39A14	0.267007984	1.203309685	5.711613692	2.513813542	0.016495555	0.144829857	-3.383554099
ENSG00000145692	BHMT	-0.35251513	-1.276784577	4.151623568	-2.511500613	0.016587616	0.145427414	-3.388431945
ENSG00000118855	MFSD1	0.292637571	1.224877583	8.504583273	2.509710895	0.016659173	0.145771785	-3.392204231
ENSG00000167614	TTYH1	-0.396722855	-1.316513992	4.755064279	-2.508647888	0.016701808	0.146074285	-3.394443909
ENSG00000023445	BIRC3	0.338928588	1.264816934	5.60325921	2.505567955	0.016825901	0.14659334	-3.400929381
ENSG00000124813	RUNX2	0.304829544	1.23527268	4.70311218	2.503057541	0.016927671	0.146914668	-3.406211516
ENSG00000115353	TACR1	0.331842004	1.258619329	6.096602567	2.500521399	0.017031055	0.147599762	-3.411544051
ENSG00000010219	DYRK4	0.549196693	1.463270705	3.957897251	2.498187917	0.017126687	0.147991688	-3.41644715
ENSG00000169413	RNASE6	0.547973785	1.462030882	6.645497457	2.494230834	0.01728998	0.148762595	-3.424754471
ENSG00000120907	ADRA1A	-0.566345058	-1.48076742	6.021163131	-2.494070183	0.017296639	0.148762595	-3.425091541
ENSG00000049540	ELN	-0.275471342	-1.21038947	6.340823133	-2.493609998	0.017315728	0.148856089	-3.426056994
ENSG00000011422	PLAUR	0.430482958	1.347684653	5.278759285	2.492829935	0.017348129	0.148887028	-3.427693258
ENSG00000119655	NPC2	0.355074209	1.279051371	9.453896649	2.492784578	0.017350015	0.148887028	-3.427788388
ENSG00000197506	SLC28A3	0.495641509	1.409947563	2.842950521	2.492731868	0.017352206	0.148887028	-3.427898938
ENSG00000120280	CXorf21	0.472645417	1.387651623	4.210672043	2.49076997	0.01743396	0.149238473	-3.432012535
ENSG00000166825	ANPEP	0.410341618	1.329000473	7.667520038	2.485583512	0.017651779	0.150641221	-3.442876324
ENSG00000122966	CIT	0.266926157	1.203241437	4.023485047	2.484383752	0.017702518	0.150646624	-3.445387145
ENSG00000158856	DMTN	-0.302561408	-1.233332169	6.949133631	-2.480224497	0.017879451	0.151305833	-3.454084948
ENSG00000170312	CDK1	0.302903011	1.233624234	2.872751479	2.479514552	0.017909813	0.151447449	-3.455568562
ENSG00000175730	BAK1P1	-0.451175144	-1.367153415	4.619951914	-2.47833531	0.017960348	0.151521091	-3.458032236
ENSG00000110079	MS4A4A	0.581507532	1.496412095	6.372015432	2.476104903	0.018056286	0.15215038	-3.462689763
ENSG00000182000	PPIAP73	0.390515224	1.310861463	2.698150763	2.475379068	0.018087607	0.152297463	-3.464204817
ENSG00000109501	WFS1	-0.265190712	-1.201794906	6.9990563	-2.468396434	0.018391464	0.153780335	-3.478763932
ENSG00000176928	GCNT4	0.320836254	1.24905435	3.665828564	2.467475024	0.018431906	0.153780335	-3.48068296
ENSG00000136250	AOAH	0.525397498	1.439330097	6.470611171	2.46385613	0.018591529	0.154542614	-3.488215193
ENSG00000131730	CKMT2	-0.432110911	-1.349206254	5.170743322	-2.462460018	0.018653444	0.154915103	-3.491118932
ENSG00000186074	CD300LF	0.416688241	1.334859816	4.713172759	2.461323183	0.018704	0.1550506	-3.493482552
ENSG00000156508	EEF1A1	0.302561256	1.233332039	5.465225301	2.461103309	0.018713793	0.155060809	-3.493939609
ENSG00000256826	ATP5MFP4	0.314790532	1.243831046	4.637639392	2.460819381	0.018726445	0.155094694	-3.494529775
ENSG00000153551	CMTM7	0.277681638	1.212245281	6.207220427	2.45945496	0.018787353	0.155211431	-3.497365154
ENSG00000105971	CAV2	-0.338085191	-1.26407774	10.1621509	-2.459384945	0.018790483	0.155211431	-3.497510621
ENSG00000198053	SIRPA	0.300580132	1.231639577	7.002738894	2.45935205	0.018791954	0.155211431	-3.497578963
ENSG00000141506	PIK3R5	0.45312589	1.369003267	5.774351312	2.454843584	0.018994544	0.156243495	-3.506939777
ENSG00000088882	CPXM1	0.497300014	1.411569355	6.2603006	2.449766649	0.019225057	0.157268662	-3.517466396
ENSG00000169894	MUC3A	-0.368639478	-1.291134662	5.195291069	-2.449613544	0.019232048	0.157268662	-3.517783608
ENSG00000235855	OR7E145P	-0.398099276	-1.317770628	2.940986076	-2.447389051	0.019333882	0.1579237	-3.52239087
ENSG00000189129	PLAC9	-0.405560376	-1.324603317	6.109971577	-2.447102708	0.019347026	0.1579237	-3.522983714
ENSG00000122254	HS3ST2	0.314601957	1.243668475	4.82395239	2.444120487	0.019484403	0.158603175	-3.529155195
ENSG00000137804	NUSAP1	0.318597582	1.247117659	4.042021176	2.443450189	0.019515403	0.158603175	-3.530541596
ENSG00000184293	CLECL1	0.298746584	1.230075257	2.743679659	2.442452422	0.01956163	0.158603175	-3.532604811
ENSG00000163694	RBM47	0.315689521	1.244606358	6.687603677	2.440520994	0.019651396	0.158975321	-3.536596989
ENSG00000165025	SYK	0.401080826	1.320496819	5.848599419	2.437568038	0.019789365	0.159329606	-3.542696301
ENSG00000188906	LRRK2	0.359821401	1.283267025	6.383535206	2.433472973	0.019982154	0.160149004	-3.551145976
ENSG00000182022	CHST15	0.411279748	1.329864952	6.142972056	2.431827189	0.020060114	0.160631672	-3.554539014
ENSG00000115232	ITGA4	0.482534827	1.397196397	5.873745793	2.427783013	0.020252861	0.161390263	-3.562869793
ENSG00000180694	TMEM64	-0.271445834	-1.207016865	7.887247051	-2.427058699	0.020287559	0.16152464	-3.564360801
ENSG00000227423	OR10U1P	-0.283039345	-1.216755542	2.965013208	-2.424955233	0.020388632	0.161713156	-3.568689014
ENSG00000172936	MYD88	0.333759632	1.260293396	6.59262246	2.424010714	0.020434165	0.16183823	-3.570631644
ENSG00000169896	ITGAM	0.472177221	1.387201363	6.798565635	2.421335258	0.020563645	0.162579354	-3.576131436
ENSG00000139354	GAS2L3	0.299402932	1.230635003	5.644532956	2.420391856	0.020609479	0.162728633	-3.578069707
ENSG00000134955	SLC37A2	0.573774204	1.488412286	5.391714292	2.419710745	0.020642627	0.162848389	-3.579468752
ENSG00000138435	CHRNA1	0.420684457	1.338562457	3.595514222	2.419495377	0.020653119	0.162860225	-3.579911074
ENSG00000157456	CCNB2	0.368348225	1.290874033	3.595177543	2.418360436	0.020708487	0.163107033	-3.582241546
ENSG00000275379	HIST1H3I	0.480910635	1.395624313	5.433578148	2.415520094	0.020847645	0.163471203	-3.588070449
ENSG00000204103	MAFB	0.265481167	1.202036885	6.816955536	2.408998429	0.02117038	0.164923674	-3.601435617
ENSG00000116191	RALGPS2	0.360920664	1.284245185	4.533436818	2.406521413	0.021294142	0.16546581	-3.606505128
ENSG00000163807	KIAA1143	0.466219634	1.381484747	3.643627366	2.405880129	0.02132629	0.165573553	-3.607816986
ENSG00000123342	MMP19	0.52209117	1.436035257	7.295836331	2.404751907	0.021382956	0.165942364	-3.610124353
ENSG00000153208	MERTK	0.312800838	1.242116798	6.661060898	2.399904328	0.021627984	0.167056577	-3.620029501
ENSG00000148303	RPL7A	-0.309022977	-1.238868428	4.964288669	-2.39672687	0.021789971	0.167735549	-3.626514295
ENSG00000114405	C3orf14	0.300361532	1.23145297	4.41218276	2.392641888	0.021999839	0.168920341	-3.634842184
ENSG00000075340	ADD2	0.328121189	1.255377441	4.040940661	2.390468007	0.022112268	0.169505303	-3.639269835
ENSG00000198298	ZNF485	0.2773774	1.211989668	4.653477768	2.390427155	0.022114386	0.169505303	-3.639353013
ENSG00000128016	ZFP36	0.263095894	1.200051146	7.475622998	2.390264607	0.022122814	0.169505303	-3.639683961
ENSG00000095303	PTGS1	0.371036612	1.293281752	5.130261234	2.389543213	0.022160254	0.169641381	-3.641152533
ENSG00000012171	SEMA3B	-0.37729959	-1.298908306	5.729747125	-2.388696597	0.022204267	0.169698686	-3.642875615
ENSG00000082074	FYB1	0.541546888	1.455532333	6.223491402	2.387380934	0.02227282	0.170052785	-3.645552462
ENSG00000136425	CIB2	-0.267418214	-1.203651894	5.34640225	-2.387048671	0.022290163	0.170066363	-3.646228316
ENSG00000125843	AP5S1	-0.279849409	-1.214068151	5.525457474	-2.385510815	0.022370594	0.170394687	-3.649355579
ENSG00000175352	NRIP3	0.512371727	1.426393196	3.895603881	2.38319268	0.02249233	0.171075003	-3.654066819
ENSG00000165490	DDIAS	0.268543418	1.204591028	2.743215394	2.38282326	0.022511785	0.171110349	-3.654817302
ENSG00000135077	HAVCR2	0.50208701	1.416260851	5.755751637	2.382461985	0.022530826	0.171161783	-3.655551157
ENSG00000254835	RNF185-AS1	-0.266587528	-1.202959047	4.099490366	-2.37938267	0.022693714	0.171844165	-3.661802895
ENSG00000197635	DPP4	0.327540628	1.254872361	5.989248673	2.37893004	0.022717747	0.171936136	-3.66272135
ENSG00000154589	LY96	0.301818772	1.232697467	4.360677844	2.378439286	0.022743829	0.171936136	-3.663717022
ENSG00000268758	ADGRE4P	0.472880603	1.387877854	4.38186948	2.372369115	0.023068698	0.17337897	-3.676020323
ENSG00000200884		0.330769943	1.257684401	2.71699418	2.369767119	0.023209234	0.174130945	-3.681287221
ENSG00000158869	FCER1G	0.597382019	1.512968572	7.19907625	2.369627094	0.023216818	0.174130945	-3.681570539
ENSG00000106785	TRIM14	0.435426281	1.352310349	5.511879929	2.368597095	0.02327268	0.17432167	-3.683654197
ENSG00000172244	C5orf34	0.269402469	1.205308513	2.940636017	2.365111352	0.023462629	0.175065351	-3.690700897
ENSG00000117984	CTSD	0.383844891	1.304814656	9.272586959	2.364880524	0.023475256	0.175065351	-3.691167269
ENSG00000077274	CAPN6	0.309499811	1.239277962	4.413212884	2.364497968	0.023496198	0.175065351	-3.691940125
ENSG00000157782	CABP1	-0.307646924	-1.23768735	4.112439167	-2.36443366	0.02349972	0.175065351	-3.692070032
ENSG00000117724	CENPF	0.29337709	1.225505612	4.0951404	2.364324307	0.02350571	0.175065351	-3.69229093
ENSG00000198246	SLC29A3	0.523967928	1.437904567	5.983458024	2.363451857	0.023553551	0.175349555	-3.694053057
ENSG00000184305	CCSER1	0.276334287	1.211113679	5.298391749	2.358973253	0.023800521	0.17661824	-3.703091289
ENSG00000132563	REEP2	-0.335862581	-1.262131806	4.747636134	-2.358947065	0.023801972	0.17661824	-3.703144104
ENSG00000280081	LINC01667	-0.409806765	-1.328507862	3.926756237	-2.358275719	0.023839196	0.176778765	-3.70449786
ENSG00000235060	VDAC1P4	-0.268655572	-1.204684675	3.203991953	-2.357680792	0.023872227	0.176813823	-3.705697285
ENSG00000147872	PLIN2	0.289113966	1.221889621	7.781644237	2.357212808	0.023898239	0.176871852	-3.706640629
ENSG00000101665	SMAD7	-0.334548855	-1.260983025	5.867326812	-2.35651263	0.023937204	0.176969218	-3.708051766
ENSG00000167850	CD300C	0.351218395	1.275637483	5.029471122	2.351556843	0.024214643	0.178147779	-3.718030958
ENSG00000149177	PTPRJ	0.310411195	1.24006109	6.66969926	2.34781839	0.024425849	0.17901137	-3.725548783
ENSG00000244242	IFITM10	0.590070301	1.505320098	6.069322132	2.347730111	0.024430857	0.17901137	-3.725726201
ENSG00000137561	TTPA	-0.377651947	-1.299225584	5.172187049	-2.344255316	0.024628693	0.179878837	-3.732705839
ENSG00000204287	HLA-DRA	0.277774293	1.212323138	10.12161528	2.342342618	0.024738208	0.18024262	-3.736544566
ENSG00000010278	CD9	0.454606969	1.370409416	8.532186239	2.340077502	0.024868468	0.180973308	-3.741087636
ENSG00000122121	XPNPEP2	0.457573891	1.373230581	5.299599106	2.339666625	0.024892163	0.181008043	-3.741911375
ENSG00000113319	RASGRF2	-0.290325839	-1.222916448	7.789148249	-2.338531149	0.02495775	0.181258909	-3.744187267
ENSG00000105967	TFEC	0.444725079	1.361054728	4.981931871	2.335040219	0.025160368	0.181951504	-3.751179272
ENSG00000235710		0.346351704	1.271341582	3.570897793	2.331042928	0.025394197	0.182961452	-3.759176115
ENSG00000135362	PRR5L	0.276453631	1.21121387	5.222847701	2.325249571	0.025736566	0.1842555	-3.770748346
ENSG00000163536	SERPINI1	-0.307951599	-1.237948758	4.35910113	-2.323876958	0.025818289	0.184548807	-3.773487056
ENSG00000146094	DOK3	0.313800638	1.242977894	5.054718885	2.322807008	0.025882155	0.184915559	-3.775621056
ENSG00000106483	SFRP4	-0.595088507	-1.510565253	6.70909981	-2.320029787	0.026048592	0.185463109	-3.781156829
ENSG00000203710	CR1	0.445475109	1.361762499	4.697489465	2.318667456	0.026130587	0.185726589	-3.783870561
ENSG00000160014	CALM3	0.287752731	1.220737268	8.291705111	2.318343404	0.026150126	0.185726589	-3.784515892
ENSG00000110446	SLC15A3	0.47291799	1.387913821	6.189060847	2.316247974	0.026276783	0.186063866	-3.788687232
ENSG00000185477	GPRIN3	0.346874215	1.271802116	6.222814801	2.314105398	0.026406861	0.186768892	-3.792949566
ENSG00000129968	ABHD17A	-0.276201224	-1.21100198	5.649354203	-2.312308927	0.026516372	0.187102085	-3.796521147
ENSG00000182253	SYNM	-0.297615543	-1.229111283	7.556130834	-2.308419846	0.026754849	0.188344567	-3.80424609
ENSG00000129450	SIGLEC9	0.505580203	1.419694194	5.207993419	2.301031962	0.027213187	0.189744953	-3.818894434
ENSG00000042493	CAPG	0.46727326	1.382494039	6.538296787	2.297076702	0.027461458	0.190937131	-3.82672253
ENSG00000106823	ECM2	-0.266233115	-1.202663564	8.241088516	-2.296828626	0.027477097	0.190937131	-3.827213183
ENSG00000152779	SLC16A12	-0.362375626	-1.285541003	4.176592676	-2.296579248	0.027492826	0.190942316	-3.82770637
ENSG00000106066	CPVL	0.433801392	1.350788116	5.609973682	2.29302049	0.027718176	0.19194914	-3.834740118
ENSG00000136826	KLF4	0.309918955	1.23963806	6.696401289	2.290397689	0.027885319	0.192634165	-3.839918835
ENSG00000010610	CD4	0.469174765	1.3843174	6.662060266	2.289281178	0.027956745	0.19298038	-3.842122056
ENSG00000151287	TEX30	0.264958547	1.201601523	4.333810293	2.28696236	0.02810561	0.19341828	-3.846695265
ENSG00000137807	KIF23	0.266078689	1.202534837	3.993123611	2.282406925	0.028400137	0.194433654	-3.85566959
ENSG00000188921	HACD4	0.311221782	1.240758021	5.577446878	2.28225139	0.028410241	0.194433654	-3.855975764
ENSG00000181074	OR52N4	0.288756773	1.221587134	2.986003994	2.277900526	0.028694214	0.195537357	-3.864534284
ENSG00000117091	CD48	0.494047361	1.408390461	5.742837253	2.277726967	0.028705594	0.195541343	-3.86487544
ENSG00000168995	SIGLEC7	0.356685087	1.280480326	4.164397975	2.27685068	0.028763115	0.195712362	-3.86659761
ENSG00000145416	Mar-01	0.360443143	1.283820179	5.523015389	2.273490334	0.028984654	0.196481674	-3.873197161
ENSG00000177606	JUN	0.278712669	1.213111929	8.077533796	2.270997723	0.029149971	0.197233258	-3.878087853
ENSG00000106804	C5	0.278574855	1.212996052	4.913876666	2.269364548	0.029258746	0.197600176	-3.881290108
ENSG00000123892	RAB38	0.32974633	1.256792373	4.769956904	2.268807175	0.029295952	0.197704019	-3.882382589
ENSG00000139329	LUM	0.278261426	1.212732555	9.062643016	2.268009768	0.029349255	0.197842596	-3.883945202
ENSG00000100300	TSPO	-0.268690923	-1.204714195	6.202227688	-2.265996183	0.02948424	0.198530869	-3.887889243
ENSG00000277734	TRAC	0.497326906	1.411595666	6.918659409	2.264261863	0.029600949	0.199242658	-3.891284196
ENSG00000147168	IL2RG	0.56671962	1.481151916	7.021831556	2.261371622	0.029796364	0.199889462	-3.896937583
ENSG00000131389	SLC6A6	0.448991441	1.365085619	7.776739047	2.260033708	0.029887214	0.200128321	-3.899552761
ENSG00000179331	RAB39A	0.269964081	1.205777806	4.116317726	2.25945584	0.02992653	0.200153164	-3.900681944
ENSG00000124253	PCK1	-0.457203471	-1.372878042	7.553715386	-2.257641571	0.030050268	0.200552874	-3.90422572
ENSG00000111679	PTPN6	0.408794974	1.327576479	6.366582869	2.256810608	0.030107094	0.200710268	-3.905848117
ENSG00000168209	DDIT4	-0.295926948	-1.227673518	7.502803964	-2.254716213	0.030250749	0.201297507	-3.909935299
ENSG00000108405	P2RX1	0.411264947	1.329851309	5.33099281	2.25321312	0.030354224	0.201554312	-3.912866822
ENSG00000101194	SLC17A9	0.266026946	1.202491708	4.754817807	2.249916048	0.030582308	0.202240728	-3.91929208
ENSG00000138160	KIF11	0.289841812	1.222506226	3.586313649	2.249271277	0.030627091	0.202389093	-3.920547776
ENSG00000136732	GYPC	-0.270532381	-1.206252875	8.245762262	-2.246643452	0.030810214	0.203016159	-3.925662698
ENSG00000255819	KLRC4-KLRK1	0.518452816	1.432418261	3.086058761	2.242303788	0.031114773	0.20417251	-3.934099843
ENSG00000115165	CYTIP	0.560929339	1.475219202	5.842478914	2.241234956	0.031190196	0.204366136	-3.936175986
ENSG00000176289	IDSP1	-0.506151335	-1.420256332	4.554037716	-2.238628014	0.031374841	0.20508571	-3.941236713
ENSG00000066813	ACSM2B	-0.341028517	-1.266659291	3.712255964	-2.236294567	0.031540943	0.205853425	-3.945762779
ENSG00000174125	TLR1	0.328647643	1.255835624	5.520070202	2.234932717	0.031638247	0.20591576	-3.948402653
ENSG00000147394	ZNF185	0.285909622	1.219178716	5.266125382	2.23212967	0.031839367	0.206809981	-3.953832422
ENSG00000103528	SYT17	-0.356374266	-1.280204484	4.722007816	-2.232010947	0.03184791	0.206809981	-3.954062287
ENSG00000138964	PARVG	0.457787204	1.373433639	5.869715668	2.231515873	0.031883559	0.206829782	-3.955020723
ENSG00000120457	KCNJ5	0.427410339	1.34481744	5.184255133	2.231493384	0.031885179	0.206829782	-3.955064256
ENSG00000121933	TMIGD3	0.304280906	1.234803011	3.954332049	2.231386625	0.031892871	0.206829782	-3.955270914
ENSG00000187758	ADH1A	0.267350381	1.203595302	4.742836112	2.222111098	0.032567565	0.209635822	-3.973197535
ENSG00000161921	CXCL16	0.554742084	1.468906008	6.197479558	2.2157712	0.03303602	0.211864331	-3.985418222
ENSG00000128045	RASL11B	0.264700481	1.201386603	3.177451893	2.214970884	0.03309558	0.212123229	-3.986959032
ENSG00000117676	RPS6KA1	0.451262776	1.367236461	5.727625774	2.212759472	0.033260653	0.212579469	-3.991214371
ENSG00000179593	ALOX15B	0.477521809	1.392349901	4.601464801	2.212352927	0.03329108	0.212698884	-3.991996323
ENSG00000171643	S100Z	0.291353387	1.223787771	3.615189714	2.211678269	0.033341628	0.212800089	-3.993293725
ENSG00000143226	FCGR2A	0.531403086	1.445334165	7.65424876	2.209436553	0.033510076	0.213495604	-3.997602518
ENSG00000100344	PNPLA3	-0.481885202	-1.396567401	4.797966867	-2.207615356	0.033647483	0.214249609	-4.001100608
ENSG00000105223	PLD3	0.405722994	1.324752633	8.626761332	2.204748863	0.033864772	0.215099881	-4.006602053
ENSG00000101916	TLR8	0.410642058	1.329277265	5.081328078	2.202896768	0.034005831	0.215674458	-4.01015377
ENSG00000164647	STEAP1	-0.270289288	-1.206049639	5.420186329	-2.198572436	0.034337217	0.216988409	-4.018437651
ENSG00000200485		-0.279379964	-1.213673164	4.365529923	-2.197277343	0.034437022	0.217104112	-4.020916191
ENSG00000065413	ANKRD44	0.277174688	1.211819384	6.650047913	2.197134665	0.034448033	0.217104112	-4.021189181
ENSG00000142864	SERBP1	0.286105177	1.219343985	6.708756298	2.19578723	0.034552174	0.217306782	-4.023766594
ENSG00000049449	RCN1	0.336823018	1.262972318	8.159356345	2.195251409	0.034593665	0.217341329	-4.024791195
ENSG00000104921	FCER2	0.380897355	1.302151541	5.063510503	2.191665862	0.03487245	0.21791352	-4.031642636
ENSG00000189376	C8orf76	-0.325728708	-1.253297322	3.885595362	-2.183788996	0.035491921	0.219976804	-4.046664317
ENSG00000069493	CLEC2D	0.320944613	1.249148168	6.45282468	2.1783697	0.035923776	0.220783981	-4.056975408
ENSG00000213908	CYP2A7P1	-0.37468635	-1.296557645	4.319098914	-2.177474114	0.035995591	0.220788398	-4.058677529
ENSG00000118113	MMP8	0.530945099	1.444875413	2.974761777	2.176651352	0.036061679	0.220893756	-4.060240775
ENSG00000068489	PRR11	0.314390355	1.243486078	5.229305717	2.174131685	0.036264741	0.22165841	-4.065025343
ENSG00000132182	NUP210	0.425718632	1.343241429	4.681424595	2.170081135	0.036593306	0.222561806	-4.072708039
ENSG00000100336	APOL4	0.26490143	1.201553953	5.31221821	2.169994938	0.036600326	0.222561806	-4.072871411
ENSG00000141655	TNFRSF11A	0.401485413	1.320867189	4.59139338	2.169605317	0.036632075	0.222561806	-4.073609809
ENSG00000164211	STARD4	0.280636673	1.214730837	4.593501477	2.168932695	0.036686942	0.222765866	-4.074884306
ENSG00000109061	MYH1	-0.652819022	-1.572237344	4.137530131	-2.167306198	0.036819919	0.223124523	-4.077964974
ENSG00000212331	RNA5SP297	-0.508255158	-1.422328944	2.627405409	-2.166304843	0.036902	0.223383653	-4.079860715
ENSG00000101928	MOSPD1	0.28897307	1.221770295	4.717127488	2.163874463	0.037101891	0.22400885	-4.084459073
ENSG00000110934	BIN2	0.508148583	1.422223878	6.182322417	2.163364998	0.037143914	0.224021655	-4.085422499
ENSG00000130830	MPP1	0.33870103	1.264617448	8.096071704	2.158296003	0.037564337	0.225458502	-4.094998793
ENSG00000100979	PLTP	0.28379205	1.217390531	9.096978474	2.15812622	0.037578491	0.225458502	-4.095319249
ENSG00000113231	PDE8B	-0.364343944	-1.287296107	7.24254281	-2.157799511	0.037605742	0.225462504	-4.095935839
ENSG00000177301	KCNA2	-0.384569541	-1.305470214	4.951723585	-2.151666189	0.038120575	0.22731101	-4.107497847
ENSG00000242574	HLA-DMB	0.423262793	1.34095683	7.2280789	2.151605476	0.038125702	0.22731101	-4.107612172
ENSG00000166501	PRKCB	0.490652048	1.405079779	5.732709124	2.151281926	0.038153037	0.227399132	-4.108221389
ENSG00000119686	FLVCR2	0.344495063	1.269706513	4.997963845	2.149435747	0.038309341	0.227955682	-4.111696237
ENSG00000177570	SAMD12	0.289547338	1.22225672	3.739013871	2.149203257	0.038329065	0.227998144	-4.112133665
ENSG00000168229	PTGDR	0.268838833	1.204837712	5.646489745	2.148599968	0.038380287	0.228065029	-4.113268575
ENSG00000186832	KRT16	-0.278612943	-1.213028076	4.301160404	-2.145946909	0.038606267	0.228785117	-4.118256631
ENSG00000207286		0.264915522	1.201565689	4.009936957	2.145230835	0.038667461	0.228785117	-4.119602123
ENSG00000147180	ZNF711	0.265210011	1.201810983	4.217333168	2.14396376	0.038775954	0.229001907	-4.121982092
ENSG00000175857	GAPT	0.437168858	1.35394474	4.519138866	2.141723704	0.038968416	0.229465188	-4.126186991
ENSG00000131747	TOP2A	0.373863186	1.295818074	3.932853885	2.140771186	0.039050511	0.22978344	-4.127973978
ENSG00000275713	HIST1H2BH	0.306214466	1.236459055	5.396910587	2.139978101	0.039118981	0.229940124	-4.129461392
ENSG00000072274	TFRC	0.46890951	1.384062901	7.67707904	2.138413361	0.039254383	0.230549492	-4.132394788
ENSG00000117266	CDK18	0.296278592	1.227972789	4.834276399	2.135437013	0.03951308	0.231109354	-4.137969956
ENSG00000181856	SLC2A4	-0.301548822	-1.232466832	6.184872193	-2.134326253	0.03961001	0.231288235	-4.140049055
ENSG00000078401	EDN1	0.47413953	1.389089475	7.160301995	2.127436831	0.040215919	0.233185094	-4.152925946
ENSG00000126860	EVI2A	0.412864051	1.331326153	4.791175105	2.124364094	0.04048879	0.234005566	-4.158658801
ENSG00000095203	EPB41L4B	0.273458299	1.208701749	7.501974039	2.121799391	0.040717795	0.234699886	-4.163438918
ENSG00000196743	GM2A	0.455243259	1.371013958	8.291851551	2.119978681	0.040881061	0.235296682	-4.166829669
ENSG00000171848	RRM2	0.380725325	1.301996279	3.436699155	2.11934004	0.040938466	0.235552234	-4.168018494
ENSG00000177791	MYOZ1	0.364990562	1.287873205	3.451170367	2.118671474	0.040998637	0.235782693	-4.169262727
ENSG00000186635	ARAP1	0.270236744	1.206005715	7.14195219	2.118178038	0.041043096	0.235782693	-4.170180841
ENSG00000173198	CYSLTR1	0.274466472	1.2095467	5.320111545	2.117821801	0.04107522	0.235782693	-4.170843573
ENSG00000111729	CLEC4A	0.264619433	1.201319113	4.947037868	2.117737519	0.041082823	0.235782693	-4.171000354
ENSG00000204071	TCEAL6	0.283568678	1.217202058	5.702118936	2.11757295	0.041097673	0.235782693	-4.171306474
ENSG00000106683	LIMK1	0.352721474	1.276967205	6.305165592	2.114749025	0.041353231	0.236441235	-4.176556486
ENSG00000102962	CCL22	0.523046439	1.436986432	5.118734275	2.112675742	0.041541748	0.237065435	-4.180407518
ENSG00000066336	SPI1	0.341151502	1.266767274	6.104545596	2.106384638	0.042118427	0.239075857	-4.19207508
ENSG00000108691	CCL2	0.349802758	1.274386384	6.868000987	2.106234057	0.042132316	0.239079773	-4.192354019
ENSG00000276231	PIK3R6	0.334043038	1.260540995	4.055483984	2.105205015	0.042227339	0.239366357	-4.194259825
ENSG00000198829	SUCNR1	0.424301804	1.341922918	5.2966425	2.105087941	0.042238162	0.239366357	-4.194476602
ENSG00000151834	GABRA2	0.296854823	1.228463355	3.829238744	2.102061696	0.04251877	0.239495645	-4.200076843
ENSG00000005844	ITGAL	0.457967817	1.373605591	5.845110011	2.100310344	0.042681912	0.239889998	-4.203314969
ENSG00000088538	DOCK3	0.386842087	1.307528222	4.257660796	2.098245516	0.042874963	0.240238137	-4.207129999
ENSG00000171596	NMUR1	-0.285788322	-1.219076213	6.697469335	-2.093573836	0.043314582	0.241550806	-4.215750769
ENSG00000125637	PSD4	0.312683869	1.242016095	4.490108485	2.090862921	0.043571501	0.242288096	-4.220746446
ENSG00000169164		-0.366967838	-1.2896395	3.194757799	-2.090366143	0.043618727	0.242358561	-4.221661364
ENSG00000136244	IL6	0.303929807	1.234502542	4.021179936	2.090053665	0.043648455	0.24244234	-4.222236768
ENSG00000134551	PRH2	0.271042389	1.206679374	2.904525149	2.088845542	0.043763561	0.242661902	-4.224460808
ENSG00000186517	ARHGAP30	0.32746764	1.254808877	5.247913317	2.079248716	0.044687435	0.245631098	-4.242092091
ENSG00000169403	PTAFR	0.271389117	1.206969414	5.449687556	2.079148382	0.044697184	0.245631098	-4.242276091
ENSG00000065357	DGKA	0.313482099	1.242703481	6.808855528	2.077433068	0.04486414	0.245909146	-4.245420682
ENSG00000154127	UBASH3B	0.28069743	1.214781994	4.590618037	2.077234074	0.044883544	0.245909146	-4.245785355
ENSG00000275126	HIST1H4L	0.311958736	1.241391984	6.36174735	2.074382196	0.045162443	0.246586453	-4.251008675
ENSG00000236981	OR10G9	0.516082718	1.430066978	3.683279367	2.074307586	0.04516976	0.246586453	-4.251145252
ENSG00000170848	PSG6	-0.30313295	-1.233820866	3.886897604	-2.06634804	0.045956339	0.249669553	-4.265693394
ENSG00000188257	PLA2G2A	0.34324605	1.26860774	7.13871941	2.066214544	0.045969633	0.249669553	-4.265937021
ENSG00000139832	RAB20	0.266555162	1.202932059	4.782125909	2.065920246	0.045998952	0.249715728	-4.266474061
ENSG00000174370	C11orf45	0.345548806	1.270634244	3.655729825	2.062745886	0.046316242	0.250466842	-4.272262895
ENSG00000189057	FAM111B	0.35087354	1.275332597	3.013299194	2.062479171	0.046342989	0.250466842	-4.272748965
ENSG00000169313	P2RY12	-0.303487303	-1.234123953	4.568304619	-2.062394252	0.046351507	0.250466842	-4.272903714
ENSG00000226085	UQCRFS1P1	-0.27780313	-1.212347371	5.872009264	-2.052045921	0.047399924	0.253027914	-4.291724213
ENSG00000142549	IGLON5	0.312871413	1.242177562	2.923626734	2.047306242	0.047887008	0.254254897	-4.300319461
ENSG00000269586	CT45A10	-0.40292912	-1.322189644	2.98977051	-2.046061424	0.048015659	0.25450957	-4.302574308
ENSG00000073605	GSDMB	0.32021615	1.248517593	5.45868432	2.04101303	0.04854051	0.25625598	-4.31170785
ENSG00000018280	SLC11A1	0.540218441	1.454192682	5.63123918	2.037495983	0.048909116	0.257302008	-4.318060389
ENSG00000120332	TNN	-0.269373825	-1.205284583	5.744206527	-2.028379758	0.049875957	0.260196774	-4.33448605
ENSG00000244567	NA	-0.26805848	-1.204186192	6.298542007	-3.874896257	0.000427622	0.018194681	-0.075612134
ENSG00000243587	NA	-0.894723475	-1.859253483	5.442748191	-4.955411422	1.67E-05	0.002316258	2.937584768
ENSG00000230058	NA	-0.665452505	-1.586065669	6.542119858	-5.126187397	9.90E-06	0.001706686	3.42794333
