# Supplementary material for: Stratifying cellular metabolism during weight loss: an interplay of metabolism, metabolic flexibility and inflammation
Source: Sci Rep. 2020 Feb 3;10:1651. doi: 10.1038/s41598-020-58358-z (PMC6997359; doi:10.1038/s41598-020-58358-z)
Supplement: Supplementary file 4 [file 41598_2020_58358_MOESM4_ESM.zip › Comparison 1/statnq.txt]

ENSG	HGNC.symbol	logFC	Fold.Change	AveExpr	t	P.Value	adj.P.Val	B
ENSG00000134824	FADS2	-1.762989397	-3.394006662	6.355718337	-8.829064948	1.39E-10	2.52E-06	13.77930092
ENSG00000099194	SCD	-1.73406396	-3.326635872	10.18400926	-8.062442516	1.28E-09	1.16E-05	11.75163789
ENSG00000173641	HSPB7	-1.183377208	-2.271077924	8.067689659	-7.678622517	3.98E-09	1.68E-05	10.70628591
ENSG00000178722	C5orf64	-0.680310924	-1.602485079	3.661888794	-7.656871676	4.24E-09	1.68E-05	10.64648592
ENSG00000091262	ABCC6	-0.673760382	-1.595225506	5.526616782	-7.626488628	4.65E-09	1.68E-05	10.56285608
ENSG00000134013	LOXL2	-0.640243727	-1.558592443	7.810672381	-7.446494661	7.96E-09	2.28E-05	10.06514649
ENSG00000062282	DGAT2	-1.176930257	-2.260951833	9.264575878	-7.400662751	9.14E-09	2.28E-05	9.937808848
ENSG00000104812	GYS1	-0.587831226	-1.50298564	6.97262524	-7.368160662	1.01E-08	2.28E-05	9.847361335
ENSG00000136960	ENPP2	0.439009273	1.35567304	10.33710272	7.32518066	1.15E-08	2.31E-05	9.727573526
ENSG00000004799	PDK4	0.586415249	1.501511214	10.53138287	7.21674654	1.59E-08	2.64E-05	9.424459782
ENSG00000185052	SLC24A3	-0.639682365	-1.557986103	6.777986498	-7.214799284	1.60E-08	2.64E-05	9.419004904
ENSG00000100075	SLC25A1	-0.585402572	-1.500457621	7.359501665	-7.111818834	2.19E-08	3.30E-05	9.129959052
ENSG00000170262	MRAP	-0.70456358	-1.629651615	6.26107684	-6.905597876	4.09E-08	5.70E-05	8.547955292
ENSG00000134962	KLB	-0.961648612	-1.947534131	7.527845447	-6.823316975	5.26E-08	6.81E-05	8.314630673
ENSG00000100605	ITPK1	-0.380904214	-1.302157731	7.875961227	-6.691709568	7.87E-08	9.50E-05	7.940220242
ENSG00000171680	PLEKHG5	-0.864167044	-1.8202884	5.769991843	-6.634457548	9.38E-08	0.000106196	7.776906616
ENSG00000160209	PDXK	-0.510869315	-1.424908535	7.178190116	-6.488891522	1.47E-07	0.00014179	7.360579402
ENSG00000167272	POP5	-0.428170837	-1.34552653	5.71074256	-6.48308568	1.49E-07	0.00014179	7.343943713
ENSG00000115942	ORC2	0.374845919	1.296701059	6.427128572	6.458173319	1.61E-07	0.00014179	7.272536194
ENSG00000165084	C8orf34	-0.767918025	-1.702810658	4.988356955	-6.450456064	1.65E-07	0.00014179	7.250407657
ENSG00000011201	ANOS1	-0.711502328	-1.637508424	5.919318808	-6.441100265	1.70E-07	0.00014179	7.223575624
ENSG00000169710	FASN	-1.147679065	-2.215571776	8.789569052	-6.436794033	1.72E-07	0.00014179	7.21122366
ENSG00000149485	FADS1	-1.344397653	-2.539241573	6.856700055	-6.392898151	1.97E-07	0.000155259	7.085247118
ENSG00000072071	ADGRL1	-0.531002705	-1.444933108	6.755081221	-6.318105344	2.48E-07	0.000186872	6.870335713
ENSG00000185000	DGAT1	-0.431852361	-1.34896448	7.637001286	-6.305739885	2.58E-07	0.000186872	6.834774137
ENSG00000276023	DUSP14	-0.620944206	-1.537881355	5.60368041	-6.291416765	2.70E-07	0.000187803	6.793572251
ENSG00000165868	HSPA12A	-0.77580323	-1.712143032	7.047298391	-6.276423382	2.82E-07	0.000189411	6.750430661
ENSG00000110315	RNF141	-0.394519617	-1.314504989	7.374218552	-6.241997542	3.14E-07	0.000203124	6.651330926
ENSG00000134030	CTIF	-0.489819562	-1.404269232	7.470537472	-6.22343743	3.33E-07	0.000207688	6.597878564
ENSG00000143149	ALDH9A1	-0.4731503	-1.388137328	8.160504966	-6.177408452	3.83E-07	0.00023144	6.465246934
ENSG00000076706	MCAM	-0.404711616	-1.323824261	9.629717551	-6.151174527	4.16E-07	0.000242888	6.389611923
ENSG00000164638	SLC29A4	-0.855107027	-1.808892944	7.029068348	-6.130825438	4.43E-07	0.000247689	6.330923396
ENSG00000149256	TENM4	-0.666065666	-1.586739908	5.865795768	-6.124617042	4.51E-07	0.000247689	6.31301447
ENSG00000118816	CCNI	0.285986674	1.219243832	10.13991242	6.0967466	4.92E-07	0.000262039	6.232599784
ENSG00000165804	ZNF219	-0.577869703	-1.492643569	6.256685196	-6.075559937	5.25E-07	0.00026927	6.171450067
ENSG00000174697	LEP	-0.937746375	-1.915533656	9.853529113	-6.068756917	5.36E-07	0.00026927	6.151811468
ENSG00000188735	TMEM120B	-0.715720519	-1.642303221	6.503916793	-6.060605335	5.50E-07	0.00026927	6.128277751
ENSG00000135424	ITGA7	-0.560923249	-1.475212974	8.329473717	-6.05007227	5.68E-07	0.000270867	6.097865231
ENSG00000103876	FAH	-0.597695991	-1.513297873	7.207022774	-6.000341539	6.63E-07	0.000302072	5.954226511
ENSG00000181019	NQO1	-0.754173286	-1.686664798	8.857770576	-5.998255925	6.67E-07	0.000302072	5.948200887
ENSG00000236404	VLDLR-AS1	-0.704003042	-1.629018561	5.341628124	-5.98782507	6.89E-07	0.000304373	5.918062809
ENSG00000186081	KRT5	-0.407118632	-1.326034795	4.465294353	-5.96074131	7.49E-07	0.000313181	5.839794811
ENSG00000143158	MPC2	-0.356508638	-1.280323726	7.290769923	-5.957838977	7.56E-07	0.000313181	5.831406326
ENSG00000196878	LAMB3	-0.735164668	-1.664587453	6.146976833	-5.95579473	7.61E-07	0.000313181	5.825497797
ENSG00000102996	MMP15	-0.473150384	-1.388137408	5.095728574	-5.939690066	8.00E-07	0.000321875	5.778946428
ENSG00000105088	OLFM2	-0.959541506	-1.944691766	7.382347491	-5.910459473	8.75E-07	0.000344703	5.694437876
ENSG00000088367	EPB41L1	-0.496927886	-1.411205302	7.562802154	-5.896740744	9.13E-07	0.000352009	5.654769071
ENSG00000187288	CIDEC	-0.561019026	-1.475310913	10.14384123	-5.879907604	9.62E-07	0.000363118	5.606089392
ENSG00000081760	AACS	-0.664125912	-1.584607914	6.516358352	-5.863304845	1.01E-06	0.000374475	5.558070628
ENSG00000039537	C6	1.132129285	2.19181994	6.332519096	5.854007263	1.04E-06	0.000377706	5.531177859
ENSG00000206527	HACD2	-0.665507001	-1.586125581	8.93705575	-5.828097417	1.13E-06	0.000401239	5.456227549
ENSG00000147852	VLDLR	-0.92110781	-1.89356876	8.534145101	-5.81782141	1.17E-06	0.000406249	5.426499015
ENSG00000124225	PMEPA1	-0.98810312	-1.983575237	8.242628201	-5.770967313	1.35E-06	0.000460837	5.290933436
ENSG00000110092	CCND1	-0.731097271	-1.659901083	8.392944466	-5.761645035	1.39E-06	0.000465554	5.263958094
ENSG00000179921	GPBAR1	-0.416178133	-1.334387919	5.46667126	-5.727407573	1.54E-06	0.000508228	5.164881642
ENSG00000169083	AR	-0.380567312	-1.301853684	7.363029079	-5.678154703	1.80E-06	0.00058142	5.022344702
ENSG00000117682	DHDDS	-0.493723159	-1.408074003	9.70688771	-5.662022608	1.89E-06	0.000600486	4.975658155
ENSG00000006831	ADIPOR2	-0.446887003	-1.363095841	7.794198974	-5.64657164	1.98E-06	0.000619061	4.930943209
ENSG00000132854	KANK4	-0.785936768	-1.724211518	5.867214811	-5.627907904	2.10E-06	0.00064035	4.876931612
ENSG00000145901	TNIP1	-0.49472755	-1.409054633	8.053352572	-5.622740583	2.13E-06	0.00064035	4.86197802
ENSG00000171451	DSEL	-0.522014195	-1.435958639	7.232278998	-5.609202992	2.23E-06	0.00064035	4.822802655
ENSG00000198648	STK39	-0.342716298	-1.268141998	7.777750258	-5.606154363	2.25E-06	0.00064035	4.81398064
ENSG00000119927	GPAM	-1.024563382	-2.034343617	10.93928407	-5.59977036	2.29E-06	0.00064035	4.795507057
ENSG00000095066	HOOK2	-0.612850509	-1.529277807	7.804118942	-5.598885549	2.30E-06	0.00064035	4.792946679
ENSG00000131473	ACLY	-0.42180821	-1.339605505	7.791538928	-5.598861796	2.30E-06	0.00064035	4.792877947
ENSG00000188641	DPYD	0.319826962	1.248180832	7.822268389	5.55935918	2.60E-06	0.000712704	4.678576753
ENSG00000278540	ACACA	-0.54969352	-1.463774705	6.741219762	-5.513022989	3.00E-06	0.000810356	4.544527481
ENSG00000122176	FMOD	-0.830763368	-1.778626232	8.818767806	-5.492168644	3.20E-06	0.000841062	4.484207904
ENSG00000171992	SYNPO	-0.448880248	-1.364980412	6.026661679	-5.491503196	3.20E-06	0.000841062	4.482283281
ENSG00000083857	FAT1	-0.527842884	-1.441771848	8.329427642	-5.480494921	3.31E-06	0.000857778	4.450446205
ENSG00000102683	SGCG	-0.526130159	-1.440061234	6.566078025	-5.456564654	3.57E-06	0.00090323	4.381246274
ENSG00000171130	ATP6V0E2	-0.388625379	-1.309145437	6.008782946	-5.454704693	3.59E-06	0.00090323	4.375868305
ENSG00000151632	AKR1C2	-0.487079841	-1.401605014	10.504662	-5.449108575	3.65E-06	0.000906415	4.359687959
ENSG00000145022	TCTA	-0.417252408	-1.335381916	6.855059719	-5.436255643	3.80E-06	0.000930438	4.32252851
ENSG00000135144	DTX1	-0.544005326	-1.458014761	6.7770295	-5.410250468	4.12E-06	0.000984653	4.247357503
ENSG00000109919	MTCH2	-0.453076735	-1.368956624	9.196050787	-5.409323889	4.13E-06	0.000984653	4.244679463
ENSG00000128294	TPST2	-0.432425094	-1.34950011	7.243903713	-5.398322882	4.27E-06	0.001005499	4.21288577
ENSG00000166831	RBPMS2	-0.451456251	-1.367419829	6.725015893	-5.337938621	5.15E-06	0.001190899	4.038439635
ENSG00000106546	AHR	0.353515546	1.277670252	8.701277934	5.331708976	5.25E-06	0.001190899	4.020449831
ENSG00000186469	GNG2	-0.464360448	-1.379705589	8.13178985	-5.328819962	5.30E-06	0.001190899	4.012107509
ENSG00000072310	SREBF1	-0.732690255	-1.661734912	6.265687017	-5.327195277	5.33E-06	0.001190899	4.007416205
ENSG00000151365	THRSP	-0.715741606	-1.642327226	10.35418954	-5.315479591	5.52E-06	0.001219738	3.973589985
ENSG00000112992	NNT	-0.29848971	-1.22985626	8.114712137	-5.305690875	5.69E-06	0.001242039	3.945331587
ENSG00000107331	ABCA2	-0.3429855	-1.268378652	6.629279643	-5.288226911	6.01E-06	0.001288129	3.894925788
ENSG00000067113	PLPP1	-0.411601835	-1.330161883	8.554334375	-5.282801947	6.11E-06	0.001288129	3.879270478
ENSG00000077420	APBB1IP	-0.411430811	-1.330004209	7.93107166	-5.276910912	6.22E-06	0.001288129	3.862271639
ENSG00000138413	IDH1	-0.455641967	-1.371392909	8.802259945	-5.275346136	6.25E-06	0.001288129	3.857756664
ENSG00000198792	TMEM184B	-0.381665437	-1.302844983	7.688221313	-5.274486911	6.27E-06	0.001288129	3.85527752
ENSG00000070756	PABPC1	0.204579122	1.152350122	10.15501461	5.271293116	6.33E-06	0.001288129	3.846062668
ENSG00000042445	RETSAT	-0.49312356	-1.407488914	9.837548254	-5.265266586	6.45E-06	0.001297739	3.828675954
ENSG00000059573	ALDH18A1	-0.337079212	-1.263196617	6.329147605	-5.240677758	6.96E-06	0.001370506	3.757753919
ENSG00000138207	RBP4	-0.489094243	-1.40356341	10.81064716	-5.240471987	6.96E-06	0.001370506	3.757160533
ENSG00000131462	TUBG1	-0.425120361	-1.342684516	6.723352215	-5.22668156	7.26E-06	0.001402161	3.717397411
ENSG00000185561	TLCD2	-0.550813243	-1.464911229	6.695467107	-5.226102642	7.28E-06	0.001402161	3.715728376
ENSG00000065833	ME1	-0.658558703	-1.57850486	8.720529214	-5.222667807	7.35E-06	0.001402183	3.705825997
ENSG00000184979	USP18	-0.428509464	-1.345842387	5.807938805	-5.218790856	7.44E-06	0.001404274	3.694649749
ENSG00000170027	YWHAG	-0.383111123	-1.304151183	8.893275205	-5.176341737	8.48E-06	0.001575391	3.572331879
ENSG00000196715	VKORC1L1	-0.4725032	-1.387514839	8.681012006	-5.17482106	8.52E-06	0.001575391	3.567951853
ENSG00000136848	DAB2IP	-0.421247713	-1.33908516	6.527897981	-5.160726479	8.90E-06	0.001628724	3.527361364
ENSG00000137267	TUBB2A	-0.415536015	-1.333794139	6.704664173	-5.156476725	9.02E-06	0.001633694	3.515124909
ENSG00000137145	DENND4C	0.307754429	1.237779582	8.239148652	5.142225862	9.42E-06	0.001689097	3.47409978
ENSG00000099957	P2RX6	-0.507341818	-1.421428782	4.405854766	-5.139226558	9.51E-06	0.001689097	3.465466999
ENSG00000012660	ELOVL5	-0.483219117	-1.397859263	11.04492126	-5.132246425	9.72E-06	0.001706686	3.445378489
ENSG00000182195	LDOC1	-0.451326083	-1.367296458	7.086366515	-5.128277091	9.84E-06	0.001706686	3.433956273
ENSG00000184831	APOO	-0.38794848	-1.308531341	5.191613505	-5.123375801	9.99E-06	0.001706686	3.419853605
ENSG00000206538	VGLL3	-0.605799547	-1.521821919	7.79190449	-5.106144825	1.05E-05	0.001782868	3.370286428
ENSG00000115255	REEP6	-0.540295595	-1.454270454	6.187709198	-5.101963325	1.07E-05	0.001789246	3.358260698
ENSG00000132386	SERPINF1	-0.358545827	-1.282132912	9.842896361	-5.088189078	1.11E-05	0.001849613	3.318655047
ENSG00000101955	SRPX	0.514723944	1.428720732	8.714556394	5.079326653	1.14E-05	0.001883472	3.293179336
ENSG00000215788	TNFRSF25	-0.536974633	-1.450926696	6.72056992	-5.073809781	1.16E-05	0.001898458	3.2773234
ENSG00000173208	ABCD2	-0.750700497	-1.682609619	8.043099521	-5.068874551	1.18E-05	0.001910293	3.263140946
ENSG00000175445	LPL	-0.358932292	-1.282476413	11.01443867	-5.056599469	1.23E-05	0.001966246	3.2278733
ENSG00000151552	QDPR	-0.478049829	-1.392859587	7.2940043	-5.044947063	1.27E-05	0.001971113	3.194404698
ENSG00000049656	CLPTM1L	-0.333847346	-1.260370023	7.390056684	-5.044751924	1.27E-05	0.001971113	3.193844295
ENSG00000125384	PTGER2	0.468215563	1.383397317	6.032629263	5.04303041	1.28E-05	0.001971113	3.188900546
ENSG00000116353	MECR	-0.36782877	-1.290409326	6.356620961	-5.042565561	1.28E-05	0.001971113	3.187565654
ENSG00000147676	MAL2	-0.866915277	-1.823759227	7.724461061	-5.041715411	1.28E-05	0.001971113	3.18512435
ENSG00000158555	GDPD5	-0.494190905	-1.408530599	5.933682094	-5.029294769	1.33E-05	0.0020178	3.149463167
ENSG00000152137	HSPB8	-0.565837505	-1.480246564	7.303332513	-5.028633018	1.34E-05	0.0020178	3.147563522
ENSG00000131828	PDHA1	-0.405675855	-1.324709348	8.140132929	-5.024518495	1.35E-05	0.002026591	3.135752987
ENSG00000133317	LGALS12	-0.683949773	-1.606532061	8.012513949	-5.018030626	1.38E-05	0.002050456	3.117132506
ENSG00000167323	STIM1	-0.246195553	-1.186075258	6.998421149	-5.006787262	1.43E-05	0.002092049	3.084871241
ENSG00000008441	NFIX	-0.317292857	-1.245990317	8.359562535	-5.004276966	1.44E-05	0.002092049	3.077669646
ENSG00000221968	FADS3	-0.48219115	-1.396863597	8.724853013	-5.003587342	1.44E-05	0.002092049	3.075691325
ENSG00000157107	FCHO2	0.398134338	1.317802655	7.611017508	4.996653538	1.47E-05	0.002120122	3.05580244
ENSG00000101049	SGK2	-0.833317409	-1.781777769	6.141471761	-4.974046036	1.58E-05	0.002254624	2.990982147
ENSG00000198848	CES1	-1.146872147	-2.214332924	10.2380735	-4.969587908	1.60E-05	0.002254659	2.978204748
ENSG00000087884	AAMDC	-0.393269381	-1.313366335	6.209675117	-4.968950177	1.61E-05	0.002254659	2.97637709
ENSG00000162924	REL	0.36155068	1.284806129	6.873797682	4.955152701	1.68E-05	0.002316258	2.936843611
ENSG00000107104	KANK1	-0.4568069	-1.372500715	7.34975143	-4.927278843	1.82E-05	0.002460668	2.857027618
ENSG00000065717	TLE2	-0.439959661	-1.356566397	6.234544609	-4.92264385	1.85E-05	0.002460668	2.84376211
ENSG00000134871	COL4A2	-0.348658199	-1.273375754	8.714862999	-4.920344048	1.86E-05	0.002460668	2.837180715
ENSG00000263426	RN7SL471P	-0.918983004	-1.890781959	5.617146023	-4.91859656	1.87E-05	0.002460668	2.832180211
ENSG00000278535	DHRS11	-0.522627704	-1.436569413	6.559056914	-4.918586629	1.87E-05	0.002460668	2.832151795
ENSG00000122378	PRXL2A	-0.334388927	-1.260843249	9.345269157	-4.918031171	1.88E-05	0.002460668	2.830562388
ENSG00000166619	BLCAP	-0.306985223	-1.237119807	8.297363733	-4.917411962	1.88E-05	0.002460668	2.828790595
ENSG00000196549	MME	-0.519093843	-1.433054863	8.881859392	-4.916099423	1.89E-05	0.002460668	2.825035037
ENSG00000126016	AMOT	-0.575444662	-1.490136676	6.659075353	-4.913588909	1.90E-05	0.002461961	2.817852158
ENSG00000242612	DECR2	-0.377343558	-1.298947893	5.65430126	-4.896390551	2.01E-05	0.002567421	2.768661221
ENSG00000159399	HK2	-0.53993003	-1.453902002	8.842385071	-4.895269499	2.01E-05	0.002567421	2.765455732
ENSG00000265972	TXNIP	0.29267287	1.224907554	12.15667201	4.885019706	2.08E-05	0.002630767	2.736153397
ENSG00000161682	FAM171A2	-0.637790191	-1.555944058	4.831040151	-4.882190041	2.10E-05	0.002635232	2.728065649
ENSG00000188313	PLSCR1	0.341075463	1.26670051	6.450152919	4.876194225	2.13E-05	0.002665544	2.710930944
ENSG00000114054	PCCB	-0.317610358	-1.246264558	6.89440888	-4.872502557	2.16E-05	0.002677373	2.700382705
ENSG00000173432	SAA1	-1.386791115	-2.614964054	9.565184028	-4.865625478	2.20E-05	0.002701452	2.680736302
ENSG00000169692	AGPAT2	-0.544405876	-1.458419621	8.481615856	-4.865132037	2.21E-05	0.002701452	2.679326822
ENSG00000151726	ACSL1	-0.599392487	-1.515078439	10.59415717	-4.859254082	2.25E-05	0.002728285	2.662538674
ENSG00000166272	WBP1L	-0.355271444	-1.279226245	7.382739487	-4.857515544	2.26E-05	0.002728285	2.657573856
ENSG00000132874	SLC14A2	-0.870535842	-1.828341852	4.947899605	-4.851814073	2.30E-05	0.002755476	2.641294027
ENSG00000105221	AKT2	-0.354854165	-1.278856301	8.550045008	-4.849944622	2.31E-05	0.002755476	2.635956754
ENSG00000160216	AGPAT3	-0.281817165	-1.215725202	6.711544212	-4.835177931	2.42E-05	0.00285708	2.593810334
ENSG00000107551	RASSF4	-0.544144738	-1.458155661	6.62023925	-4.833457316	2.43E-05	0.00285708	2.588900879
ENSG00000158186	MRAS	-0.505794571	-1.41990516	7.926002047	-4.831713085	2.44E-05	0.00285708	2.583924349
ENSG00000093144	ECHDC1	-0.604604582	-1.520561936	9.081506185	-4.828549712	2.47E-05	0.002866352	2.574899616
ENSG00000113555	PCDH12	-0.403415638	-1.322635599	6.004415951	-4.820937741	2.53E-05	0.002915138	2.553187804
ENSG00000173114	LRRN3	-0.676719416	-1.598500744	6.350728213	-4.806312296	2.64E-05	0.003029072	2.511488355
ENSG00000116133	DHCR24	-0.667674433	-1.588510287	8.108645802	-4.804138095	2.66E-05	0.003030079	2.505291304
ENSG00000138646	HERC5	0.387601909	1.308217038	4.955377837	4.801235705	2.68E-05	0.003032484	2.497019509
ENSG00000164125	GASK1B	-0.390832985	-1.311150218	8.52758243	-4.799785829	2.70E-05	0.003032484	2.492887709
ENSG00000113296	THBS4	-1.208048895	-2.310249865	6.536310827	-4.794959178	2.74E-05	0.003051042	2.479134543
ENSG00000141759	TXNL4A	-0.301059014	-1.23204847	5.756912243	-4.793745304	2.75E-05	0.003051042	2.4756761
ENSG00000152558	TMEM123	0.315188412	1.244174128	8.288143483	4.773693937	2.92E-05	0.003212015	2.418571192
ENSG00000119673	ACOT2	-0.489969618	-1.4044153	6.900873113	-4.772906672	2.93E-05	0.003212015	2.416330023
ENSG00000179295	PTPN11	-0.378405474	-1.299904353	8.849657854	-4.766200513	2.99E-05	0.003258664	2.397241884
ENSG00000131174	COX7B	-0.579840675	-1.494684173	5.841501198	-4.754653728	3.09E-05	0.003355266	2.364387482
ENSG00000079739	PGM1	-0.491387614	-1.40579635	8.863706719	-4.746386686	3.17E-05	0.003420437	2.340874381
ENSG00000053438	NNAT	-0.885524762	-1.847436481	8.354615327	-4.744095903	3.19E-05	0.003424026	2.334360335
ENSG00000115875	SRSF7	0.395178953	1.315105877	7.518834578	4.736696606	3.27E-05	0.003481527	2.313323941
ENSG00000150768	DLAT	-0.412812235	-1.331278338	6.660626105	-4.732624641	3.31E-05	0.003504385	2.301749967
ENSG00000158571	PFKFB1	-0.574047081	-1.488693837	7.859783237	-4.7291228	3.34E-05	0.003510161	2.291798049
ENSG00000148218	ALAD	-0.478987159	-1.393764833	7.355851066	-4.728267857	3.35E-05	0.003510161	2.289368596
ENSG00000047849	MAP4	-0.212474719	-1.158674005	6.764832034	-4.719773318	3.44E-05	0.003581476	2.265234775
ENSG00000058668	ATP2B4	-0.245379462	-1.185404518	9.805119806	-4.713459201	3.51E-05	0.00363015	2.247301337
ENSG00000113389	NPR3	-1.049747147	-2.070166989	7.85243452	-4.710442239	3.54E-05	0.003642836	2.238734214
ENSG00000084234	APLP2	0.308439667	1.238367631	10.50221616	4.69446303	3.72E-05	0.003799737	2.193377288
ENSG00000173175	ADCY5	-0.479355891	-1.394121104	6.436088588	-4.692875874	3.73E-05	0.003799737	2.188873862
ENSG00000182247	UBE2E2	-0.250293845	-1.189449355	7.44604201	-4.69093895	3.76E-05	0.003800844	2.18337842
ENSG00000185818	NAT8L	-0.493214123	-1.407577271	7.272974207	-4.68432531	3.83E-05	0.003856548	2.164617708
ENSG00000063046	EIF4B	0.254173717	1.192652473	9.412469316	4.679309088	3.89E-05	0.003892154	2.150391985
ENSG00000089220	PEBP1	-0.266264818	-1.202689992	8.453782286	-4.677670626	3.91E-05	0.003892154	2.145746085
ENSG00000167701	GPT	-0.363109167	-1.286194805	5.496515644	-4.675497923	3.94E-05	0.003896545	2.139585852
ENSG00000151729	SLC25A4	-0.333093468	-1.25971159	6.798365081	-4.672931767	3.97E-05	0.003905726	2.132310835
ENSG00000158104	HPD	-0.531438813	-1.445369958	4.029024987	-4.668882119	4.02E-05	0.00391513	2.12083184
ENSG00000103202	NME4	-0.384868071	-1.305740377	7.740858921	-4.668584882	4.02E-05	0.00391513	2.119989383
ENSG00000113790	EHHADH	-0.417673596	-1.335771831	6.551765097	-4.660397259	4.12E-05	0.003990611	2.096787725
ENSG00000178537	SLC25A20	-0.39173172	-1.311967261	6.345534336	-4.658630352	4.14E-05	0.003990611	2.091781884
ENSG00000161533	ACOX1	-0.505682643	-1.419795005	8.71965448	-4.65703777	4.16E-05	0.003990611	2.08727027
ENSG00000174804	FZD4	-0.355876903	-1.279763214	9.565605934	-4.651030177	4.24E-05	0.004042731	2.070254359
ENSG00000150907	FOXO1	-0.230978447	-1.173630645	7.231261637	-4.647767158	4.28E-05	0.004048537	2.061014147
ENSG00000163520	FBLN2	-0.419305312	-1.337283469	8.350152622	-4.6471107	4.29E-05	0.004048537	2.05915536
ENSG00000166548	TK2	-0.254637481	-1.19303592	6.479437107	-4.642847353	4.35E-05	0.004080052	2.047084882
ENSG00000134817	APLNR	-0.62254601	-1.539589792	6.852199498	-4.640812289	4.37E-05	0.004084184	2.041324009
ENSG00000131724	IL13RA1	0.323331753	1.251216769	8.609891267	4.635232615	4.45E-05	0.004132666	2.025531828
ENSG00000155966	AFF2	-0.622844162	-1.539908001	6.620944097	-4.632668574	4.48E-05	0.004143712	2.018276193
ENSG00000072210	ALDH3A2	-0.308134248	-1.238105496	7.883289821	-4.612367071	4.77E-05	0.004384646	1.960858769
ENSG00000185909	KLHDC8B	-0.591537008	-1.506851251	5.91790761	-4.609062276	4.82E-05	0.00440645	1.951517308
ENSG00000149124	GLYAT	-0.688699197	-1.611829561	8.203038731	-4.603089592	4.90E-05	0.00446444	1.934638481
ENSG00000166250	CLMP	-0.411426105	-1.32999987	10.00858578	-4.58882282	5.12E-05	0.004628177	1.894340457
ENSG00000115361	ACADL	-0.501050347	-1.415243549	6.993737809	-4.587907677	5.14E-05	0.004628177	1.891756502
ENSG00000150756	ATPSCKMT	-0.370116004	-1.29245675	5.786658844	-4.574942106	5.34E-05	0.004762874	1.855160213
ENSG00000123159	GIPC1	-0.374238223	-1.296154974	6.372065668	-4.574076274	5.36E-05	0.004762874	1.852717187
ENSG00000118260	CREB1	0.20001068	1.148706858	8.43465174	4.57354688	5.36E-05	0.004762874	1.851223503
ENSG00000149925	ALDOA	-0.325726926	-1.253295773	5.983862906	-4.570927139	5.41E-05	0.00477739	1.843832499
ENSG00000165609	NUDT5	-0.329293079	-1.256397589	7.097569299	-4.559728015	5.59E-05	0.0049011	1.812247792
ENSG00000080573	COL5A3	-0.322808367	-1.250762931	5.534173973	-4.559275066	5.60E-05	0.0049011	1.810970729
ENSG00000163541	SUCLG1	-0.448078289	-1.364221864	7.80813578	-4.554247568	5.69E-05	0.004952313	1.796797969
ENSG00000149131	SERPING1	0.286102893	1.219342055	10.30503667	4.547331126	5.81E-05	0.005011445	1.777306195
ENSG00000183117	CSMD1	-0.483662974	-1.398289393	4.597781345	-4.547161229	5.81E-05	0.005011445	1.776827483
ENSG00000151388	ADAMTS12	-0.346590485	-1.271552021	6.943060571	-4.537620205	5.98E-05	0.005108173	1.749950919
ENSG00000124743	KLHL31	-0.928513898	-1.903314405	6.81111974	-4.536377373	6.00E-05	0.005108173	1.746450915
ENSG00000140575	IQGAP1	0.233990739	1.176083701	9.582673092	4.536149299	6.01E-05	0.005108173	1.74580865
ENSG00000265354	TIMM23	-0.298154794	-1.229570787	8.019146593	-4.534116843	6.04E-05	0.005108919	1.740085507
ENSG00000123505	AMD1	0.356225711	1.280072666	6.216922144	4.533009662	6.06E-05	0.005108919	1.736968083
ENSG00000100033	PRODH	-0.317200052	-1.245910168	3.780415694	-4.528939563	6.14E-05	0.005148217	1.725509711
ENSG00000124145	SDC4	0.386177011	1.306925597	6.242196688	4.517374421	6.36E-05	0.00530674	1.692964427
ENSG00000138073	PREB	-0.345935966	-1.270975276	6.879547343	-4.512917477	6.44E-05	0.005353994	1.680427602
ENSG00000196821	ILRUN	-0.276243598	-1.21103755	6.628396773	-4.50938663	6.51E-05	0.005386681	1.670497916
ENSG00000175354	PTPN2	0.304790052	1.235238866	5.924647262	4.504346336	6.61E-05	0.005444427	1.656326558
ENSG00000123684	LPGAT1	-0.460674845	-1.376185401	7.575407751	-4.502429922	6.65E-05	0.005451239	1.650939367
ENSG00000122912	SLC25A16	-0.557169641	-1.47137975	7.753308095	-4.499726669	6.71E-05	0.005471148	1.643341267
ENSG00000112667	DNPH1	-0.366129724	-1.288890519	6.199798947	-4.495687045	6.79E-05	0.005513427	1.631989097
ENSG00000075223	SEMA3C	-0.505550281	-1.419664749	9.083886331	-4.490846994	6.89E-05	0.005569567	1.618390895
ENSG00000107798	LIPA	1.013063336	2.018191866	8.977447835	4.481065398	7.09E-05	0.005702502	1.590920495
ENSG00000146409	SLC18B1	0.512758805	1.426775952	5.886955721	4.478801199	7.14E-05	0.005702502	1.584563912
ENSG00000189337	KAZN	-0.322953637	-1.250888881	4.835525919	-4.478616483	7.15E-05	0.005702502	1.584045372
ENSG00000185813	PCYT2	-0.347142195	-1.272038376	6.115712229	-4.475721309	7.21E-05	0.00572016	1.575918633
ENSG00000108960	MMD	-0.501239101	-1.415428723	9.879192229	-4.474681832	7.23E-05	0.00572016	1.573001148
ENSG00000228695	CES1P1	-0.961268294	-1.947020796	4.910318991	-4.47284864	7.27E-05	0.005726853	1.567856375
ENSG00000110619	CARS	-0.358750597	-1.282314906	6.369507723	-4.470339078	7.33E-05	0.005745361	1.560814261
ENSG00000163931	TKT	-0.449066158	-1.365156318	9.119156714	-4.468847476	7.36E-05	0.005746374	1.556629133
ENSG00000170417	TMEM182	-0.576182179	-1.490898641	5.132701784	-4.465047763	7.45E-05	0.005775636	1.545969524
ENSG00000183098	GPC6	-0.486694817	-1.401231006	7.48997825	-4.464313938	7.46E-05	0.005775636	1.543911139
ENSG00000162511	LAPTM5	0.84327577	1.794119231	9.401258752	4.462178131	7.51E-05	0.005776401	1.53792067
ENSG00000131080	EDA2R	0.400107321	1.319606072	4.723057995	4.461445546	7.53E-05	0.005776401	1.535866098
ENSG00000112186	CAP2	-0.601491509	-1.517284378	8.466805331	-4.448942118	7.82E-05	0.00597279	1.500812949
ENSG00000156711	MAPK13	0.70615649	1.631451942	5.474057662	4.446333094	7.88E-05	0.005994602	1.493501788
ENSG00000070614	NDST1	-0.352275275	-1.276572323	8.586290114	-4.443934397	7.93E-05	0.006012785	1.486780999
ENSG00000253028		0.24415606	1.184399724	2.66204371	4.440112935	8.03E-05	0.006057008	1.476075778
ENSG00000177098	SCN4B	-0.419126112	-1.337117373	6.283926474	-4.433473177	8.19E-05	0.006147791	1.457481255
ENSG00000187498	COL4A1	-0.323803013	-1.251625549	9.031251727	-4.432411615	8.21E-05	0.006147791	1.454509044
ENSG00000167676	PLIN4	-0.404894863	-1.32399242	11.21948895	-4.430284265	8.27E-05	0.006161803	1.448553349
ENSG00000110917	MLEC	-0.222631194	-1.166859771	7.835966966	-4.423721199	8.43E-05	0.006254336	1.430184233
ENSG00000070404	FSTL3	-0.671661313	-1.592906198	6.778387873	-4.422603611	8.46E-05	0.006254336	1.427056971
ENSG00000075415	SLC25A3	-0.208991534	-1.155879924	8.207797998	-4.416231909	8.62E-05	0.006349398	1.409231523
ENSG00000197442	MAP3K5	0.466115317	1.381384861	7.116487389	4.409954783	8.79E-05	0.006444141	1.391677336
ENSG00000136783	NIPSNAP3A	-0.253972516	-1.192486154	6.41585084	-4.403698457	8.95E-05	0.006530278	1.374187948
ENSG00000163812	ZDHHC3	-0.252636472	-1.191382334	7.771274279	-4.40285192	8.98E-05	0.006530278	1.371821988
ENSG00000186174	BCL9L	-0.328481297	-1.255690832	6.329221267	-4.399616726	9.06E-05	0.006567676	1.362781172
ENSG00000178761	FAM219B	-0.310580981	-1.240207038	6.96661516	-4.390029126	9.33E-05	0.00673259	1.335998951
ENSG00000134531	EMP1	-0.292546807	-1.224800526	10.14403795	-4.381307173	9.58E-05	0.006840283	1.311648627
ENSG00000113140	SPARC	-0.318702935	-1.247208733	12.23162408	-4.380892131	9.59E-05	0.006840283	1.310490222
ENSG00000174233	ADCY6	-0.410203653	-1.328873387	7.638730511	-4.380783778	9.59E-05	0.006840283	1.31018781
ENSG00000172893	DHCR7	-0.34479151	-1.269967441	6.415970365	-4.379029192	9.64E-05	0.006849426	1.305291035
ENSG00000067955	CBFB	0.237928223	1.179297918	6.655264147	4.371534278	9.86E-05	0.006959136	1.28437997
ENSG00000024422	EHD2	-0.301497914	-1.232423343	10.12762476	-4.371128068	9.87E-05	0.006959136	1.283246911
ENSG00000119812	FAM98A	-0.281444072	-1.215410847	7.855623641	-4.369628214	9.92E-05	0.006963416	1.279063558
ENSG00000173276	ZBTB21	0.251297032	1.190276734	6.256405524	4.363458275	0.000101038	0.007066058	1.261858695
ENSG00000178301	AQP11	-0.363949692	-1.286944369	4.623666023	-4.357205125	0.00010295	0.007172066	1.24442868
ENSG00000137573	SULF1	0.54166478	1.455651279	6.334414077	4.353970707	0.000103953	0.007214176	1.235415801
ENSG00000148248	SURF4	-0.305817203	-1.236118628	7.934791573	-4.35135407	0.000104771	0.007243209	1.22812577
ENSG00000166926	MS4A6E	1.749837096	3.363205878	4.477935958	4.345656215	0.000106575	0.007327679	1.212255622
ENSG00000116898	MRPS15	-0.281507202	-1.215464032	9.097153391	-4.344945074	0.000106802	0.007327679	1.210275301
ENSG00000182667	NTM	-0.705822525	-1.631074325	6.895316818	-4.339370803	0.0001086	0.007422911	1.194755747
ENSG00000164405	UQCRQ	-0.296772608	-1.228393351	6.907366954	-4.334166277	0.000110305	0.007501166	1.180270699
ENSG00000114019	AMOTL2	-0.39320725	-1.313309775	7.383380001	-4.333356221	0.000110573	0.007501166	1.178016621
ENSG00000148154	UGCG	0.341282796	1.266882562	6.317018157	4.329198203	0.000111958	0.007555049	1.166448335
ENSG00000148450	MSRB2	-0.289952269	-1.222599828	7.466163156	-4.327864349	0.000112406	0.007555049	1.162738007
ENSG00000082438	COBLL1	-0.387275509	-1.307921096	8.704090551	-4.327114944	0.000112658	0.007555049	1.160653558
ENSG00000132840	BHMT2	-0.436949778	-1.353739153	8.279207543	-4.325995587	0.000113036	0.007555049	1.157540293
ENSG00000163565	IFI16	0.32003776	1.248363222	7.835409448	4.321469984	0.000114577	0.007629878	1.144955584
ENSG00000167613	LAIR1	-0.491748685	-1.40614823	8.061767869	-4.317054502	0.0001161	0.007671438	1.132680736
ENSG00000019991	HGF	0.433820281	1.350805802	4.918822734	4.316281183	0.000116369	0.007671438	1.130531316
ENSG00000160307	S100B	-0.680135307	-1.602290023	7.817260421	-4.315986128	0.000116471	0.007671438	1.129711246
ENSG00000166123	GPT2	-0.467620023	-1.382826372	6.627745608	-4.309583415	0.000118722	0.007791375	1.111919674
ENSG00000165478	HEPACAM	-0.533722074	-1.447659263	6.660835866	-4.307663347	0.000119406	0.007807932	1.10658576
ENSG00000271447	MMP28	-0.325053239	-1.252710666	6.021465708	-4.302714679	0.000121185	0.00789576	1.092841633
ENSG00000204634	TBC1D8	0.575972384	1.490681852	6.588826022	4.299302249	0.000122427	0.007933573	1.083366835
ENSG00000100568	VTI1B	-0.262872752	-1.199865548	8.881070663	-4.298716411	0.000122641	0.007933573	1.081740446
ENSG00000139675	HNRNPA1L2	0.333590988	1.260146083	8.310539112	4.297367838	0.000123136	0.007937252	1.077996813
ENSG00000158445	KCNB1	-0.535924439	-1.449870894	6.462701713	-4.29255533	0.000124919	0.008023613	1.064640106
ENSG00000165801	ARHGEF40	-0.313017637	-1.242303469	6.828820608	-4.289616896	0.00012602	0.008056887	1.056486889
ENSG00000038427	VCAN	0.484671994	1.399267697	7.773583366	4.288802748	0.000126327	0.008056887	1.05422818
ENSG00000119397	CNTRL	0.300521353	1.231589397	6.146159308	4.279380482	0.00012993	0.00825763	1.028096948
ENSG00000121797	CCRL2	0.566483811	1.480909841	4.680582806	4.277913857	0.0001305	0.008264849	1.024031012
ENSG00000114423	CBLB	0.270159797	1.205941394	8.059987655	4.274667634	0.00013177	0.008316211	1.015032953
ENSG00000151164	RAD9B	0.371633418	1.29381686	2.863835471	4.27039946	0.000133459	0.008393523	1.003205283
ENSG00000155368	DBI	-0.444637471	-1.36097208	8.12187411	-4.26447375	0.000135838	0.008513603	0.986790209
ENSG00000115459	ELMOD3	-0.319074721	-1.247530183	6.784180136	-4.260929507	0.000137281	0.008574369	0.976975403
ENSG00000196616	ADH1B	0.46612738	1.381396411	10.78765094	4.257809755	0.000138563	0.00862158	0.968338133
ENSG00000115368	WDR75	0.202058902	1.150338858	7.319523576	4.256781409	0.000138989	0.00862158	0.965491498
ENSG00000134755	DSC2	0.316702637	1.245480675	6.473730688	4.253867226	0.000140201	0.008667097	0.957425669
ENSG00000158828	PINK1	-0.207964328	-1.155057224	7.435408617	-4.249458892	0.000142054	0.008751811	0.945227524
ENSG00000158615	PPP1R15B	0.228908287	1.17194778	8.069501602	4.245928975	0.000143556	0.008787258	0.935462777
ENSG00000167588	GPD1	-0.31005516	-1.2397551	11.12597153	-4.245359076	0.0001438	0.008787258	0.933886507
ENSG00000101542	CDH20	-0.632812251	-1.55058461	5.85177879	-4.24469331	0.000144085	0.008787258	0.93204516
ENSG00000173402	DAG1	-0.298835487	-1.230151061	6.220572141	-4.243404708	0.000144639	0.008791443	0.928481452
ENSG00000068971	PPP2R5B	-0.274285688	-1.209395141	5.357154996	-4.241282501	0.000145556	0.008817585	0.922613074
ENSG00000166974	MAPRE2	0.35817895	1.281806908	8.002064487	4.239621588	0.000146278	0.00883176	0.918020901
ENSG00000090104	RGS1	1.008345019	2.011602176	4.362683409	4.236871334	0.00014748	0.008874783	0.910418071
ENSG00000170017	ALCAM	1.109319282	2.157438272	6.250812432	4.233945158	0.00014877	0.008922773	0.902330578
ENSG00000103064	SLC7A6	-0.304291691	-1.234812242	7.740976684	-4.232671607	0.000149335	0.008927097	0.898811215
ENSG00000162733	DDR2	-0.351657211	-1.276025545	9.680198203	-4.230897802	0.000150126	0.008944822	0.893909982
ENSG00000198604	BAZ1A	0.280197934	1.21436148	7.235372549	4.228435952	0.000151229	0.008981041	0.88710864
ENSG00000154188	ANGPT1	-0.50528277	-1.419401533	7.232050089	-4.227127697	0.000151819	0.008986601	0.883494827
ENSG00000132970	WASF3	-0.380381149	-1.301685705	7.207970795	-4.223171715	0.000153616	0.009063357	0.872569248
ENSG00000149547	EI24	-0.207516046	-1.154698375	7.32177499	-4.218017765	0.000155989	0.009164828	0.858339874
ENSG00000129250	KIF1C	-0.354842835	-1.278846258	8.490070128	-4.217244116	0.000156348	0.009164828	0.856204397
ENSG00000226268		-0.97221369	-1.961848573	4.022412209	-4.206418902	0.00016146	0.009433968	0.826336688
ENSG00000074416	MGLL	-0.333795258	-1.260324518	9.40449051	-4.19378719	0.000167633	0.00976313	0.791515053
ENSG00000112651	MRPL2	-0.270459764	-1.206192161	6.754884216	-4.190360208	0.000169347	0.009831347	0.782073633
ENSG00000182534	MXRA7	-0.435552374	-1.352428547	5.273017573	-4.185423277	0.000171846	0.009944581	0.768476556
ENSG00000147894	C9orf72	0.401012772	1.320434531	6.000178998	4.18234785	0.000173422	0.010003779	0.760008917
ENSG00000065809	FAM107B	-0.307735041	-1.237762948	8.041894287	-4.178750682	0.000175282	0.010057697	0.750107272
ENSG00000099364	FBXL19	-0.206133054	-1.153591992	4.810964194	-4.178395373	0.000175467	0.010057697	0.749129389
ENSG00000180817	PPA1	-0.395601793	-1.315491378	7.421872687	-4.174314475	0.000177603	0.01011936	0.73789981
ENSG00000099814	CEP170B	-0.337870134	-1.263889323	5.995560855	-4.174206926	0.00017766	0.01011936	0.73760391
ENSG00000166710	B2M	0.246941872	1.186688984	11.36657002	4.172377579	0.000178626	0.010142503	0.732571198
ENSG00000105855	ITGB8	0.533748716	1.447685997	3.748154932	4.168883425	0.000180486	0.010216086	0.722960406
ENSG00000010932	FMO1	0.480517476	1.395244033	5.50972249	4.167699275	0.000181121	0.010220069	0.719703944
ENSG00000171914	TLN2	-0.345967499	-1.271003056	8.012813886	-4.164908291	0.000182625	0.010269113	0.712029801
ENSG00000155506	LARP1	-0.201556322	-1.149938194	7.993880672	-4.16398812	0.000183124	0.010269113	0.709500043
ENSG00000110031	LPXN	0.639784624	1.558096538	6.480981874	4.160077813	0.000185258	0.010338467	0.698751738
ENSG00000120063	GNA13	0.253547954	1.192135276	7.385890566	4.159632982	0.000185502	0.010338467	0.697529231
ENSG00000245848	CEBPA	-0.463039731	-1.378443114	8.269742917	-4.156227158	0.000187383	0.01041126	0.688170585
ENSG00000144749	LRIG1	-0.420330774	-1.338234343	7.959701828	-4.152709752	0.000189345	0.010487388	0.678507935
ENSG00000198363	ASPH	-0.316651865	-1.245436844	9.122652315	-4.151701666	0.000189911	0.010487388	0.675739114
ENSG00000260804	LINC01963	-0.309272067	-1.239082345	5.818367508	-4.149944063	0.000190902	0.010510062	0.670912186
ENSG00000066827	ZFAT	-0.289670646	-1.222361192	5.099464962	-4.148816251	0.000191541	0.010513258	0.667815212
ENSG00000115421	PAPOLG	0.269822089	1.205659139	6.633794625	4.141713832	0.00019561	0.010689109	0.648318255
ENSG00000180525	PRR26	0.228879128	1.171924094	5.200327558	4.141169889	0.000195925	0.010689109	0.646825518
ENSG00000135047	CTSL	0.474810206	1.389735381	8.337939015	4.13879793	0.000197305	0.010732062	0.640316929
ENSG00000162390	ACOT11	0.362220532	1.285402811	3.827134027	4.132419455	0.000201062	0.010903717	0.622820639
ENSG00000132376	INPP5K	-0.289459335	-1.222182166	6.958600032	-4.125803637	0.000205034	0.011085904	0.604682702
ENSG00000185633	NDUFA4L2	-0.315985389	-1.244861628	6.005156201	-4.119971165	0.000208599	0.01124508	0.588700356
ENSG00000146416	AIG1	-0.270805943	-1.206481625	7.701024142	-4.117536062	0.000210105	0.011269623	0.582029821
ENSG00000182054	IDH2	-0.408705587	-1.327494227	6.804699214	-4.117224565	0.000210298	0.011269623	0.581176624
ENSG00000119227	PIGZ	-0.3024797	-1.23326232	5.765803983	-4.110481605	0.000214529	0.011462404	0.56271279
ENSG00000184887	BTBD6	-0.364099882	-1.287078353	5.68493834	-4.106192508	0.000217262	0.011574338	0.550973479
ENSG00000057252	SOAT1	0.561627271	1.475933041	6.746398923	4.103875604	0.000218753	0.011619592	0.544633794
ENSG00000166681	BEX3	-0.234609814	-1.176588478	7.178469252	-4.10126865	0.000220443	0.011675099	0.537501886
ENSG00000162520	SYNC	-0.463892316	-1.379257969	6.461906008	-4.099250394	0.00022176	0.011710598	0.53198154
ENSG00000076344	RGS11	-0.476510383	-1.391374112	5.347786094	-4.096200508	0.000223764	0.011782098	0.523641208
ENSG00000026508	CD44	0.389908451	1.310310253	9.151688953	4.09091111	0.000227283	0.011921002	0.509181595
ENSG00000142949	PTPRF	-0.334531527	-1.26096788	7.514850335	-4.090261256	0.000227719	0.011921002	0.507405525
ENSG00000115355	CCDC88A	0.52494014	1.438873878	7.703318298	4.080869605	0.000234111	0.012194139	0.481748586
ENSG00000110906	KCTD10	-0.241776162	-1.182447526	7.830910203	-4.080621296	0.000234283	0.012194139	0.481070506
ENSG00000122406	RPL5	0.212018775	1.15830788	11.06077284	4.078816533	0.000235532	0.012213326	0.476142495
ENSG00000169032	MAP2K1	-0.287349854	-1.220396421	7.372353881	-4.078142932	0.000236	0.012213326	0.47430338
ENSG00000053371	AKR7A2	-0.312057847	-1.24147727	7.008788753	-4.07403692	0.000238872	0.012326739	0.463095083
ENSG00000171067	C11orf24	-0.295032794	-1.226912866	6.556737954	-4.072818128	0.000239731	0.01233162	0.459768857
ENSG00000137824	RMDN3	-0.241508526	-1.182228189	6.898455794	-4.07197343	0.000240328	0.01233162	0.457463776
ENSG00000186594	MIR22HG	-0.357634877	-1.281323601	6.902958302	-4.070291148	0.000241522	0.012351985	0.452873517
ENSG00000106538	RARRES2	-0.579668853	-1.49450617	7.629445148	-4.069494603	0.000242089	0.012351985	0.450700299
ENSG00000250479	CHCHD10	-0.321583496	-1.249701464	7.124103853	-4.062358665	0.000247228	0.012489653	0.431237802
ENSG00000088986	DYNLL1	-0.237530299	-1.178972689	7.136804549	-4.061277424	0.000248016	0.012489653	0.42828986
ENSG00000144381	HSPD1	-0.31093609	-1.240512343	6.49770988	-4.060284862	0.000248742	0.012489653	0.425583937
ENSG00000148700	ADD3	0.229033524	1.172049518	8.247193512	4.059746012	0.000249136	0.012489653	0.424115019
ENSG00000182752	PAPPA	0.292032278	1.224363785	4.088046672	4.059736968	0.000249143	0.012489653	0.424090363
ENSG00000127884	ECHS1	-0.366125442	-1.288886694	8.868826984	-4.059278328	0.00024948	0.012489653	0.422840155
ENSG00000196776	CD47	0.251538676	1.190476115	7.829695999	4.059095569	0.000249614	0.012489653	0.422341986
ENSG00000135999	EPC2	0.217252453	1.162517515	6.798106538	4.05811616	0.000250334	0.012491192	0.419672414
ENSG00000177197	PCNPP5	0.555652613	1.469833373	5.079335955	4.05658083	0.000251468	0.012513272	0.415488017
ENSG00000144959	NCEH1	1.101423868	2.145663543	5.884719925	4.043860614	0.000261052	0.012954614	0.380841434
ENSG00000154723	ATP5PF	-0.221765885	-1.166160114	5.982456736	-4.04028902	0.000263807	0.013055543	0.371120156
ENSG00000119242	CCDC92	-0.306442221	-1.236654268	7.961046624	-4.038163214	0.00026546	0.013101551	0.365335494
ENSG00000129682	FGF13	-0.370694612	-1.292975207	5.266334385	-4.03305111	0.000269476	0.013263644	0.351429011
ENSG00000197872	FAM49A	0.288541576	1.221404932	6.745648874	4.027126507	0.000274205	0.013459837	0.335320032
ENSG00000009950	MLXIPL	-0.486401082	-1.400945742	7.969607483	-4.025241921	0.000275726	0.013462517	0.3301976
ENSG00000109846	CRYAB	-0.461185081	-1.376672202	10.47072697	-4.02482978	0.00027606	0.013462517	0.329077486
ENSG00000145715	RASA1	0.253202439	1.191849803	7.949185154	4.024300299	0.00027649	0.013462517	0.327638525
ENSG00000179862	CITED4	-0.417273054	-1.335401026	5.618916299	-4.017850471	0.000281773	0.013682968	0.31011533
ENSG00000143416	SELENBP1	-0.407409442	-1.326302116	8.948966467	-4.013442271	0.00028544	0.013823987	0.298144667
ENSG00000099960	SLC7A4	-0.349999791	-1.274560443	4.80488019	-4.004682021	0.000292866	0.014145825	0.274369724
ENSG00000111713	GYS2	-1.055912991	-2.079033479	5.044052674	-4.001401021	0.000295696	0.014244514	0.265470015
ENSG00000176597	B3GNT5	0.417658114	1.335757497	5.340618737	3.999846665	0.000297046	0.014271581	0.261254738
ENSG00000186088	GSAP	0.302986701	1.233695797	6.335263731	3.993962571	0.00030221	0.014481292	0.245302931
ENSG00000135334	AKIRIN2	-0.236018823	-1.177738156	7.819956157	-3.992730542	0.000303302	0.014495288	0.241963966
ENSG00000145494	NDUFS6	-0.279422323	-1.2137088	7.222555323	-3.988810734	0.000306803	0.014624024	0.231343229
ENSG00000197879	MYO1C	-0.254690692	-1.193079924	9.391925394	-3.987114226	0.000308331	0.014658258	0.226747702
ENSG00000137166	FOXP4	-0.276667071	-1.211393076	6.073162581	-3.985878	0.000309449	0.01466852	0.22339944
ENSG00000130173	ANGPTL8	-0.362189767	-1.2853754	4.590997591	-3.985086372	0.000310166	0.01466852	0.221255551
ENSG00000147400	CETN2	-0.198501241	-1.147505637	7.59233636	-3.983205777	0.000311878	0.014711062	0.216163132
ENSG00000147416	ATP6V1B2	0.460412424	1.375935101	8.452110258	3.979694494	0.000315099	0.014824375	0.206657349
ENSG00000152234	ATP5F1A	-0.232139611	-1.174575631	8.919992174	-3.977101368	0.000317498	0.014898556	0.199639169
ENSG00000110422	HIPK3	0.190777951	1.141379021	9.408947132	3.969008328	0.000325101	0.015215912	0.177746451
ENSG00000127124	HIVEP3	-0.305452616	-1.235806285	5.377118588	-3.967229013	0.000326796	0.015255835	0.17293536
ENSG00000101439	CST3	-0.282376641	-1.216196751	9.443278161	-3.959114169	0.000334638	0.015510068	0.151003679
ENSG00000007908	SELE	0.512685947	1.4267039	3.54003531	3.958139122	0.000335592	0.015510068	0.148369568
ENSG00000005483	KMT2E	0.203276262	1.151309935	9.206531606	3.95730741	0.000336408	0.015510068	0.146122869
ENSG00000118515	SGK1	0.55030633	1.464396601	5.642326116	3.957075925	0.000336636	0.015510068	0.145497591
ENSG00000187109	NAP1L1	0.456316018	1.372033796	7.928784348	3.957054998	0.000336656	0.015510068	0.145441064
ENSG00000189180	ZNF33A	0.264080585	1.200870503	6.726801042	3.956319552	0.00033738	0.015510068	0.143454602
ENSG00000152332	UHMK1	-0.186477552	-1.137981853	8.208863352	-3.954703523	0.000338976	0.015543983	0.13909013
ENSG00000102753	KPNA3	-0.186834279	-1.13826327	7.735093097	-3.952622453	0.000341042	0.015599228	0.133470679
ENSG00000105357	MYH14	-0.290755927	-1.22328107	5.688803389	-3.948870925	0.000344797	0.015731271	0.1233433
ENSG00000104055	TGM5	0.243744375	1.184061794	3.456241062	3.947464129	0.000346216	0.015756305	0.119546525
ENSG00000184349	EFNA5	-0.308116171	-1.238089982	6.204302556	-3.946018328	0.00034768	0.015783267	0.115645004
ENSG00000133424	LARGE1	0.223863212	1.16785666	6.353340167	3.942295608	0.000351477	0.015911623	0.105601616
ENSG00000176387	HSD11B2	0.357573756	1.281269318	4.344488964	3.940999985	0.000352808	0.015911623	0.102107031
ENSG00000143819	EPHX1	-0.296786018	-1.228404769	9.614762685	-3.940674559	0.000353143	0.015911623	0.101229352
ENSG00000147100	SLC16A2	-0.432010137	-1.349112014	7.027302767	-3.938243183	0.000355656	0.015985094	0.094672743
ENSG00000099864	PALM	-0.328960245	-1.256107767	7.936307785	-3.932057954	0.000362128	0.016235691	0.078000065
ENSG00000182551	ADI1	-0.304329674	-1.234844752	7.023131112	-3.929180601	0.000365177	0.01631888	0.07024732
ENSG00000078967	UBE2D4	-0.284467642	-1.21796075	7.590760044	-3.928610007	0.000365785	0.01631888	0.068710162
ENSG00000115504	EHBP1	-0.365572301	-1.288392619	9.059085573	-3.924110264	0.000370612	0.016456297	0.056590979
ENSG00000116141	MARK1	-0.370882256	-1.293143389	6.992716364	-3.924045362	0.000370682	0.016456297	0.056416218
ENSG00000157911	PEX10	-0.257068759	-1.19504816	5.638515902	-3.921624497	0.000373305	0.016532227	0.049898291
ENSG00000112335	SNX3	-0.191189563	-1.141704711	7.696664411	-3.919353383	0.000375783	0.016601344	0.043784933
ENSG00000107290	SETX	0.196355199	1.145799965	8.21803028	3.916488793	0.00037893	0.016662413	0.03607597
ENSG00000136235	GPNMB	0.775132938	1.711347737	9.19254499	3.916421032	0.000379005	0.016662413	0.035893642
ENSG00000083720	OXCT1	-0.377550792	-1.299134491	7.806322422	-3.913193071	0.000382583	0.016778991	0.027209413
ENSG00000181381	DDX60L	0.418492443	1.336530206	7.007293608	3.911532141	0.000384437	0.01681694	0.022742047
ENSG00000116237	ICMT	-0.230525222	-1.173262005	6.903874231	-3.910756867	0.000385305	0.01681694	0.020657056
ENSG00000162413	KLHL21	-0.258306531	-1.196073901	5.71233213	-3.909911949	0.000386254	0.016817812	0.018384947
ENSG00000139289	PHLDA1	0.517640426	1.431611885	5.352470127	3.892488723	0.000406326	0.017649377	-0.028426979
ENSG00000135272	MDFIC	-0.253861713	-1.192394572	7.356295256	-3.890813021	0.00040831	0.017693089	-0.032924963
ENSG00000120802	TMPO	0.237335059	1.178813149	6.636512989	3.884772349	0.000415537	0.017963296	-0.049133384
ENSG00000132361	CLUH	-0.274517656	-1.209589613	6.632495844	-3.882519082	0.000418265	0.01803816	-0.055176901
ENSG00000137133	HINT2	-0.294827418	-1.22673822	6.469313228	-3.881326084	0.000419716	0.01805775	-0.05837611
ENSG00000119314	PTBP3	0.285824603	1.219106871	6.84075117	3.878153572	0.000423599	0.018130678	-0.066881839
ENSG00000211445	GPX3	0.476331803	1.391201895	10.26236246	3.877491311	0.000424414	0.018130678	-0.06865707
ENSG00000159063	ALG8	-0.212685176	-1.158843042	6.614625079	-3.874655274	0.000427921	0.018194681	-0.076257907
ENSG00000118596	SLC16A7	-0.535561346	-1.449506041	9.024850491	-3.873463824	0.000429403	0.018214929	-0.079450456
ENSG00000005243	COPZ2	-0.350249471	-1.274781043	7.494064511	-3.872250773	0.000430917	0.018236435	-0.082700499
ENSG00000163507	CIP2A	0.34566312	1.270734928	4.422071753	3.869804366	0.000433985	0.018323493	-0.089253779
ENSG00000184983	NDUFA6	-0.284927655	-1.218349167	6.815097368	-3.867093806	0.00043741	0.018383524	-0.096512775
ENSG00000175309	PHYKPL	-0.183156505	-1.135365261	7.123989272	-3.867072698	0.000437437	0.018383524	-0.096569297
ENSG00000155158	TTC39B	0.456347503	1.372063739	5.08432463	3.865858312	0.00043898	0.018401573	-0.099820825
ENSG00000181513	ACBD4	-0.294925562	-1.226821676	5.657728274	-3.865137551	0.000439898	0.018401573	-0.101750482
ENSG00000113083	LOX	-0.611760828	-1.528123165	7.993652151	-3.863751598	0.00044167	0.018433089	-0.105460626
ENSG00000157933	SKI	-0.363119861	-1.286204338	8.027334425	-3.861522102	0.000444533	0.01850995	-0.111427817
ENSG00000197296	FITM2	-0.34538118	-1.270486619	6.138013992	-3.855603732	0.000452222	0.018786937	-0.12726165
ENSG00000120705	ETF1	-0.275447843	-1.210369755	5.911508151	-3.85313707	0.000455465	0.018878354	-0.133858074
ENSG00000132837	DMGDH	-0.359053613	-1.282584265	6.061696916	-3.850437655	0.00045904	0.018983077	-0.141075037
ENSG00000075303	SLC25A40	0.310853531	1.240441356	6.030175248	3.848865785	0.000461134	0.018994007	-0.145276561
ENSG00000158290	CUL4B	0.215872647	1.161406205	7.39548138	3.84866546	0.000461401	0.018994007	-0.145811968
ENSG00000118276	B4GALT6	-0.808566445	-1.751470204	5.842214762	-3.846904463	0.00046376	0.019029882	-0.150518118
ENSG00000122971	ACADS	-0.328049368	-1.255314947	5.946998259	-3.846447132	0.000464374	0.019029882	-0.151740167
ENSG00000138182	KIF20B	0.360736344	1.284081119	4.537183012	3.843120683	0.000468867	0.01906951	-0.160627154
ENSG00000159479	MED8	-0.275984065	-1.21081971	6.706089383	-3.843021824	0.000469001	0.01906951	-0.160891222
ENSG00000108528	SLC25A11	-0.284134523	-1.217679555	7.346223692	-3.842921256	0.000469137	0.01906951	-0.16115985
ENSG00000115556	PLCD4	-0.550171081	-1.464259323	4.718540275	-3.842615697	0.000469552	0.01906951	-0.161976016
ENSG00000086570	FAT2	-0.592755392	-1.508124353	4.976394565	-3.839371449	0.000473981	0.019206296	-0.170640018
ENSG00000127948	POR	-0.318089076	-1.246678166	7.071388818	-3.837777448	0.000476171	0.019211589	-0.174895855
ENSG00000099624	ATP5F1D	-0.29147906	-1.223894379	7.016674575	-3.837732981	0.000476233	0.019211589	-0.175014565
ENSG00000186205	Mar-01	-0.497067168	-1.411341551	8.609544426	-3.836634058	0.000477749	0.019229924	-0.177948167
ENSG00000221866	PLXNA4	-0.405486275	-1.324535283	7.910992648	-3.835496827	0.000479323	0.0192505	-0.180983685
ENSG00000145703	IQGAP2	0.557089919	1.471298445	7.094094357	3.834309277	0.000480972	0.01927399	-0.184153131
ENSG00000159884	CCDC107	-0.338062104	-1.264057511	6.79844239	-3.829902753	0.000487139	0.019439205	-0.195910275
ENSG00000134333	LDHA	-0.234433146	-1.176444406	10.16855052	-3.82925375	0.000488054	0.019439205	-0.197641442
ENSG00000179091	CYC1	-0.333210654	-1.259813918	6.95624764	-3.829068964	0.000488314	0.019439205	-0.198134322
ENSG00000273079	GRIN2B	-0.720144825	-1.647347396	4.761222175	-3.826026571	0.000492627	0.019532726	-0.206247957
ENSG00000011198	ABHD5	0.361982186	1.285190468	8.249799695	3.825452205	0.000493445	0.019532726	-0.207779423
ENSG00000197798	FAM118B	-0.221019228	-1.165556733	6.377489854	-3.824467772	0.000494851	0.019532726	-0.21040406
ENSG00000144218	AFF3	-0.505530112	-1.419644903	6.751984685	-3.824379531	0.000494977	0.019532726	-0.21063931
ENSG00000179222	MAGED1	-0.263103312	-1.200057316	6.606830529	-3.818809072	0.000503006	0.019764487	-0.225485714
ENSG00000163939	PBRM1	0.162053545	1.118878627	8.55822589	3.81879109	0.000503033	0.019764487	-0.225533626
ENSG00000112936	C7	0.838070723	1.787657956	7.461009467	3.817505387	0.000504904	0.019795067	-0.228959049
ENSG00000158859	ADAMTS4	-0.321118384	-1.249298636	4.931980493	-3.816714232	0.000506059	0.01979749	-0.231066648
ENSG00000037042	TUBG2	-0.285148635	-1.218535798	7.484964826	-3.813061147	0.000511424	0.01996427	-0.240796015
ENSG00000159167	STC1	-0.493486683	-1.407843222	4.436995376	-3.811296083	0.000514036	0.020023087	-0.245495622
ENSG00000197989	SNHG12	0.37050198	1.292802578	6.636114781	3.806383625	0.000521374	0.020265354	-0.258570774
ENSG00000153292	ADGRF1	0.272971833	1.208294253	2.735059649	3.805535069	0.000522652	0.020271522	-0.260828627
ENSG00000123240	OPTN	-0.251217253	-1.190210914	8.554296001	-3.804098952	0.000524822	0.020312176	-0.264649413
ENSG00000115919	KYNU	0.808665982	1.751591048	4.959321669	3.80200657	0.000527999	0.020391551	-0.27021515
ENSG00000146070	PLA2G7	1.390478168	2.621655587	6.533213592	3.800276239	0.00053064	0.020449947	-0.274816894
ENSG00000139496	NUP58	0.184061719	1.136077866	6.673457302	3.798428648	0.000533474	0.020515523	-0.279729552
ENSG00000115425	PECR	-0.422621288	-1.340360697	7.483005176	-3.796165768	0.000536965	0.02059518	-0.285745124
ENSG00000256073	URB1-AS1	-0.280250565	-1.214405782	5.267435138	-3.795533659	0.000537944	0.02059518	-0.287425244
ENSG00000173267	SNCG	-0.514454045	-1.428453472	7.439060293	-3.794881528	0.000538956	0.02059518	-0.289158462
ENSG00000033800	PIAS1	0.175790463	1.129583142	8.6179128	3.785692894	0.000553414	0.021049377	-0.313566925
ENSG00000168497	CAVIN2	-0.29779842	-1.229267097	9.001325815	-3.785246454	0.000554126	0.021049377	-0.314752222
ENSG00000149600	COMMD7	-0.184594311	-1.136497342	6.20466796	-3.785119313	0.000554329	0.021049377	-0.315089772
ENSG00000102804	TSC22D1	0.185606535	1.137295012	7.210358547	3.778922402	0.000564306	0.021383429	-0.331536447
ENSG00000115935	WIPF1	0.40537444	1.324432612	8.153501663	3.776794919	0.000567772	0.021469831	-0.337180268
ENSG00000109861	CTSC	0.476134624	1.391011767	7.822831226	3.775226969	0.000570339	0.021521978	-0.341338917
ENSG00000124374	PAIP2B	0.267132887	1.203413867	5.827403533	3.771534296	0.00057643	0.021689891	-0.351130134
ENSG00000116885	OSCP1	-0.335392806	-1.261720893	5.226898873	-3.771079735	0.000577184	0.021689891	-0.352335143
ENSG00000168906	MAT2A	0.219819694	1.164588029	9.03120574	3.765261779	0.00058692	0.022010109	-0.367752837
ENSG00000110090	CPT1A	0.30326174	1.233931014	7.107876132	3.762518643	0.000591566	0.022138492	-0.375018795
ENSG00000136997	MYC	0.325603778	1.253188797	6.623272899	3.761110041	0.000593965	0.022182455	-0.378749017
ENSG00000213047	DENND1B	0.293869152	1.225923667	6.02302258	3.75774366	0.000599738	0.022316484	-0.387661439
ENSG00000168872	DDX19A	-0.527318639	-1.441248033	5.777437758	-3.757329997	0.000600451	0.022316484	-0.388756376
ENSG00000110013	SIAE	-0.379615446	-1.300995026	6.549578928	-3.756866785	0.00060125	0.022316484	-0.389982403
ENSG00000179038		-0.461927666	-1.377380986	3.299261325	-3.755583759	0.00060347	0.022353068	-0.393377989
ENSG00000122034	GTF3A	-0.202330883	-1.150555744	8.525133782	-3.754438599	0.000605458	0.022360597	-0.396408299
ENSG00000117411	B4GALT2	-0.273700896	-1.208905016	6.67400652	-3.754045236	0.000606142	0.022360597	-0.397449124
ENSG00000108932	SLC16A6	0.799167206	1.740096369	4.490493284	3.753129585	0.000607738	0.022373899	-0.399871729
ENSG00000113580	NR3C1	0.190878916	1.141458901	8.613671881	3.750508128	0.000612329	0.022497201	-0.406806149
ENSG00000033030	ZCCHC8	0.21667474	1.16205209	6.44129973	3.749466467	0.000614163	0.022518895	-0.409561049
ENSG00000179902	C1orf194	-0.205425522	-1.153026381	3.425791383	-3.746086682	0.000620149	0.022639444	-0.418497431
ENSG00000167858	TEKT1	-0.297051691	-1.228631001	3.046947735	-3.745761892	0.000620728	0.022639444	-0.419356022
ENSG00000163131	CTSS	0.730664533	1.659403268	7.708371677	3.745496517	0.0006212	0.022639444	-0.420057525
ENSG00000137975	CLCA2	-0.585760628	-1.50083006	3.874473853	-3.743525929	0.000624723	0.022722089	-0.425266
ENSG00000178852	EFCAB13	0.328647708	1.255835681	5.025415219	3.742215209	0.000627076	0.022761981	-0.428729741
ENSG00000161281	COX7A1	-0.454766982	-1.370561419	5.977917137	-3.74096841	0.000629323	0.022772254	-0.432024092
ENSG00000048991	R3HDM1	-0.196739962	-1.146105587	7.432357852	-3.740663367	0.000629874	0.022772254	-0.432830019
ENSG00000143376	SNX27	0.181730991	1.134243971	6.784234172	3.739037718	0.000632817	0.022833097	-0.437124552
ENSG00000012124	CD22	0.749605135	1.681332588	5.378604175	3.737217999	0.000636128	0.022906921	-0.441930835
ENSG00000133874	RNF122	0.331312189	1.258157199	5.245401641	3.736018821	0.000638319	0.022940207	-0.445097594
ENSG00000123595	RAB9A	-0.297888761	-1.229344075	6.552401025	-3.734139412	0.000641767	0.023018463	-0.450059836
ENSG00000100697	DICER1	0.184087748	1.136098363	8.630956739	3.730422913	0.000648639	0.023218973	-0.459869496
ENSG00000196504	PRPF40A	0.192755109	1.142944309	8.027525889	3.726710798	0.000655574	0.023420941	-0.469663482
ENSG00000101825	MXRA5	-0.908069218	-1.876532424	7.077019726	-3.72434156	0.000660038	0.023496023	-0.475912293
ENSG00000070785	EIF2B3	-0.223686474	-1.1677136	7.240374859	-3.724218757	0.00066027	0.023496023	-0.476236139
ENSG00000165959	CLMN	-0.309921942	-1.239640626	7.858560974	-3.721036466	0.000666314	0.02366461	-0.484626602
ENSG00000073737	DHRS9	1.043188778	2.060777544	5.357749951	3.719047914	0.000670118	0.023739325	-0.489868104
ENSG00000187678	SPRY4	-0.368651197	-1.29114515	6.558520989	-3.718568077	0.000671039	0.023739325	-0.491132698
ENSG00000157693	TMEM268	-0.321076265	-1.249262163	6.314979237	-3.71769641	0.000672716	0.023752236	-0.493429771
ENSG00000174099	MSRB3	-0.297400359	-1.228927971	7.36369736	-3.716292497	0.000675424	0.023801465	-0.497128974
ENSG00000055732	MCOLN3	0.4045652	1.323689916	6.82219609	3.714555332	0.00067879	0.023873628	-0.501705451
ENSG00000079332	SAR1A	-0.23261181	-1.174960136	9.573821834	-3.708768652	0.000690119	0.024188263	-0.516943623
ENSG00000136169	SETDB2	0.271652119	1.207189464	5.947256997	3.708623117	0.000690406	0.024188263	-0.517326732
ENSG00000156253	RWDD2B	-0.295365697	-1.22719601	6.275017936	-3.702820418	0.000701955	0.024545404	-0.532596676
ENSG00000198598	MMP17	-0.230607436	-1.173328867	4.902362717	-3.70194812	0.000703708	0.024559262	-0.534891267
ENSG00000165795	NDRG2	-0.283050599	-1.216765033	7.918488844	-3.700140143	0.000707353	0.024639005	-0.53964644
ENSG00000166024	R3HCC1L	0.2149336	1.160650494	6.538487599	3.69296694	0.000721996	0.025100797	-0.558502932
ENSG00000105879	CBLL1	0.16369673	1.120153721	7.890689945	3.690292897	0.000727529	0.025244715	-0.56552828
ENSG00000114450	GNB4	0.275055828	1.210040913	6.379331417	3.688775308	0.000730688	0.025305836	-0.569514378
ENSG00000138670	RASGEF1B	0.536029124	1.449976103	5.510634495	3.682545136	0.000743794	0.025685896	-0.585871134
ENSG00000102531	FNDC3A	0.162903701	1.119538158	7.625203776	3.682213583	0.000744498	0.025685896	-0.586741265
ENSG00000143751	SDE2	0.205800342	1.153325983	5.92642949	3.680916982	0.000747257	0.025732057	-0.590143742
ENSG00000164104	HMGB2	0.304984825	1.235405643	6.850912819	3.679010025	0.000751332	0.02578412	-0.595146948
ENSG00000163485	ADORA1	-0.30237932	-1.233176515	5.393999432	-3.67887759	0.000751616	0.02578412	-0.59549437
ENSG00000171988	JMJD1C	0.23040121	1.173161157	8.100258943	3.676072817	0.000757651	0.025942017	-0.602850988
ENSG00000168004	PLAAT5	-0.365360822	-1.288203773	7.387518007	-3.67340527	0.000763434	0.026090712	-0.60984542
ENSG00000197448	GSTK1	-0.243152191	-1.183575871	8.211969552	-3.670502312	0.000769776	0.02625791	-0.617454611
ENSG00000055044	NOP58	0.26084749	1.198182353	7.932231133	3.669293291	0.000772432	0.026298992	-0.620622907
ENSG00000145423	SFRP2	-0.993927995	-1.991600103	6.090568048	-3.667160122	0.00077714	0.02640787	-0.62621187
ENSG00000125378	BMP4	-0.431057276	-1.348221256	6.026637985	-3.666525778	0.000778546	0.02640787	-0.627873598
ENSG00000188643	S100A16	-0.252677371	-1.191416109	6.826559151	-3.665715461	0.000780345	0.026419414	-0.629996122
ENSG00000177556	ATOX1	-0.23580577	-1.177564244	6.029706717	-3.664745022	0.000782505	0.026443106	-0.632537797
ENSG00000162894	FCMR	1.040080641	2.056342592	6.090046617	3.662409039	0.000787727	0.026570015	-0.638654761
ENSG00000178860	MSC	-0.463344252	-1.378734103	5.947025324	-3.660172406	0.000792759	0.026665508	-0.644509975
ENSG00000163081	CCDC140	0.228957877	1.171988064	2.916826654	3.659843017	0.000793502	0.026665508	-0.645372141
ENSG00000174501	ANKRD36C	0.376623409	1.29829966	8.069891224	3.656112766	0.000801971	0.026891969	-0.655133593
ENSG00000162734	PEA15	-0.258257273	-1.196033064	9.181428804	-3.655570041	0.000803211	0.026891969	-0.656553453
ENSG00000151014	NOCT	0.246087916	1.185986769	5.704603518	3.653547363	0.000807846	0.026909989	-0.661844302
ENSG00000108561	C1QBP	-0.163391598	-1.119916832	6.956318043	-3.65189027	0.000811663	0.026909989	-0.666177913
ENSG00000263988	RN7SL147P	-0.307058336	-1.237182504	5.488509272	-3.65161066	0.000812309	0.026909989	-0.666909059
ENSG00000137876	RSL24D1	0.282617611	1.216399907	7.081063702	3.651321739	0.000812977	0.026909989	-0.667664528
ENSG00000115594	IL1R1	0.288821619	1.221642043	8.468073183	3.651245839	0.000813152	0.026909989	-0.667862987
ENSG00000198728	LDB1	0.209112936	1.155977194	8.959550881	3.65050276	0.000814872	0.026909989	-0.669805849
ENSG00000115159	GPD2	0.313641599	1.242840878	6.823666215	3.65032681	0.00081528	0.026909989	-0.670265863
ENSG00000101883	RHOXF1	-0.288112718	-1.221041909	3.993132717	-3.650174129	0.000815634	0.026909989	-0.670665033
ENSG00000111716	LDHB	-0.278031736	-1.212539492	10.24068262	-3.646032592	0.000825295	0.027179232	-0.681489922
ENSG00000139163	ETNK1	0.345789818	1.27084653	6.617553429	3.640273993	0.000838913	0.027561221	-0.696532395
ENSG00000105854	PON2	-0.291854636	-1.224213036	8.217005505	-3.639844156	0.000839938	0.027561221	-0.697654785
ENSG00000166165	CKB	-0.430208298	-1.347428106	5.895471531	-3.638741324	0.000842573	0.027597708	-0.700534231
ENSG00000160113	NR2F6	-0.392441193	-1.312612606	5.92665086	-3.637112043	0.000846482	0.027675675	-0.704787506
ENSG00000115486	GGCX	-0.195628571	-1.145223017	6.416100627	-3.634187759	0.00085354	0.027856178	-0.712419302
ENSG00000014641	MDH1	-0.417849792	-1.335934978	8.606707608	-3.631593223	0.000859851	0.027990231	-0.719188248
ENSG00000102699	PARP4	0.192644662	1.142856813	9.091362118	3.631229655	0.000860739	0.027990231	-0.720136597
ENSG00000066294	CD84	0.798437536	1.739216504	5.720860543	3.630012168	0.000863718	0.028036789	-0.723312049
ENSG00000237161		0.319050647	1.247509366	3.272985946	3.627676639	0.000869462	0.028172743	-0.729402256
ENSG00000130158	DOCK6	-0.311686904	-1.241158104	7.220227846	-3.625965781	0.000873693	0.028249154	-0.733862445
ENSG00000105220	GPI	-0.282654739	-1.216431211	9.627510939	-3.62546322	0.000874939	0.028249154	-0.735172437
ENSG00000105866	SP4	0.259347333	1.196937095	5.680565711	3.622381904	0.00088262	0.028407461	-0.743202539
ENSG00000178568	ERBB4	-0.653358767	-1.572825663	5.731656924	-3.621969763	0.000883652	0.028407461	-0.744276374
ENSG00000108179	PPIF	-0.361474035	-1.284737874	6.706077096	-3.621474203	0.000884895	0.028407461	-0.745567486
ENSG00000272047	GTF2H5	-0.28361089	-1.217237673	6.376982859	-3.620987963	0.000886116	0.028407461	-0.746834238
ENSG00000168016	TRANK1	0.380041349	1.301379154	5.898909878	3.617323449	0.00089537	0.028619975	-0.756378594
ENSG00000204291	COL15A1	-0.431666663	-1.348790858	8.729795123	-3.616699007	0.000896956	0.028619975	-0.758004546
ENSG00000136167	LCP1	0.871498289	1.829561978	9.187477063	3.616491089	0.000897485	0.028619975	-0.758545905
ENSG00000137713	PPP2R1B	-0.421582629	-1.33939606	9.50794195	-3.614415428	0.00090278	0.028738237	-0.763949566
ENSG00000174348	PODN	0.441889797	1.358382518	8.446973382	3.613183185	0.000905938	0.028766677	-0.767156864
ENSG00000172809	RPL38	0.166811221	1.122574521	11.12904448	3.612828068	0.00090685	0.028766677	-0.768081078
ENSG00000109079	TNFAIP1	-0.200678212	-1.149238486	7.131619209	-3.61136871	0.000910607	0.028835361	-0.771878712
ENSG00000060749	QSER1	0.182745184	1.135041607	7.098702896	3.609942002	0.000914295	0.028901608	-0.775590722
ENSG00000100504	PYGL	-0.391942368	-1.312158836	9.825005585	-3.608840085	0.000917153	0.028941443	-0.778457237
ENSG00000165997	ARL5B	0.239383254	1.1804879	6.384679	3.608083323	0.000919121	0.028953097	-0.780425644
ENSG00000170634	ACYP2	-0.269444722	-1.205343815	6.353879109	-3.605008722	0.000927157	0.029155556	-0.788421054
ENSG00000169508	GPR183	0.692976156	1.61661502	5.550345315	3.603437494	0.00093129	0.029234774	-0.792505804
ENSG00000089280	FUS	0.268258246	1.204352944	7.936184108	3.601756937	0.000935731	0.029323347	-0.796873893
ENSG00000115091	ACTR3	0.250775849	1.189846816	8.993363238	3.600726908	0.000938463	0.029358157	-0.799550682
ENSG00000128965	CHAC1	-0.355590327	-1.279509028	4.021731101	-3.598039746	0.000945625	0.029531226	-0.806532325
ENSG00000064309	CDON	0.330994832	1.257880466	7.702996285	3.591632129	0.000962918	0.029935282	-0.823170764
ENSG00000176853	FAM91A1	0.202921789	1.151027091	7.947252574	3.590976207	0.000964706	0.029935282	-0.824873217
ENSG00000186480	INSIG1	-0.289199769	-1.221962294	7.32778865	-3.590892735	0.000964933	0.029935282	-0.82508986
ENSG00000165632	TAF3	0.133268257	1.096775506	6.365444108	3.590804337	0.000965174	0.029935282	-0.825319285
ENSG00000141349	G6PC3	-0.310529304	-1.240162615	7.299062106	-3.59015405	0.00096695	0.029939099	-0.827006938
ENSG00000143384	MCL1	0.318204481	1.246777894	8.879846311	3.587914733	0.00097309	0.030077786	-0.832817451
ENSG00000076716	GPC4	0.707100407	1.632519707	6.109282708	3.584344766	0.000982956	0.030330978	-0.842077296
ENSG00000162144	CYB561A3	-0.296572786	-1.228223222	6.592498928	-3.581259069	0.000991561	0.030544474	-0.850077659
ENSG00000140395	WDR61	-0.224645862	-1.168490384	6.197883188	-3.577227097	0.001002915	0.030841763	-0.860526732
ENSG00000131171	SH3BGRL	0.274018343	1.209171049	9.431091882	3.573628524	0.001013154	0.031023391	-0.869848096
ENSG00000140945	CDH13	-0.475239936	-1.390149398	7.54230529	-3.572913442	0.0010152	0.031023391	-0.871699859
ENSG00000137727	ARHGAP20	-0.520011049	-1.43396623	6.167011482	-3.572819678	0.001015469	0.031023391	-0.871942658
ENSG00000171864	PRND	-0.420185219	-1.338099335	4.160475147	-3.572748797	0.001015672	0.031023391	-0.872126197
ENSG00000086289	EPDR1	-0.314831871	-1.243866687	6.858903619	-3.571854599	0.001018238	0.031049407	-0.874441509
ENSG00000068383	INPP5A	-0.186446286	-1.137957191	7.08439085	-3.56795628	0.001029498	0.031339987	-0.88453218
ENSG00000131055	COX4I2	-0.289441663	-1.222167196	5.372442432	-3.565885763	0.001035527	0.031351627	-0.889889596
ENSG00000101346	POFUT1	-0.178632318	-1.131810414	6.322318398	-3.56471866	0.00103894	0.031351627	-0.892908821
ENSG00000123636	BAZ2B	0.219750298	1.164532012	8.006058191	3.564581937	0.001039341	0.031351627	-0.893262483
ENSG00000164128	NPY1R	-0.565725462	-1.480131609	9.416711449	-3.56414185	0.001040631	0.031351627	-0.894400825
ENSG00000169252	ADRB2	0.234098396	1.176171466	6.168723255	3.563999627	0.001041048	0.031351627	-0.894768688
ENSG00000166128	RAB8B	0.213152228	1.159218262	7.44026916	3.56279995	0.001044575	0.031351627	-0.897871421
ENSG00000095951	HIVEP1	0.213396245	1.159414348	7.27903724	3.562524831	0.001045386	0.031351627	-0.898582894
ENSG00000143514	TP53BP2	0.18237161	1.134747736	6.401538355	3.562507444	0.001045437	0.031351627	-0.898627856
ENSG00000135905	DOCK10	0.576315636	1.491036563	6.708976787	3.562500229	0.001045458	0.031351627	-0.898646514
ENSG00000143153	ATP1B1	0.888453735	1.851190974	6.279610925	3.558747806	0.001056573	0.03160558	-0.908347957
ENSG00000119669	IRF2BPL	-0.313916749	-1.243077935	6.029393464	-3.558364567	0.001057715	0.03160558	-0.909338511
ENSG00000124795	DEK	0.29385306	1.225909993	8.033556176	3.557879455	0.001059161	0.03160558	-0.910592304
ENSG00000116871	MAP7D1	-0.32386505	-1.25167937	7.78649457	-3.555038574	0.001067672	0.031807133	-0.917933111
ENSG00000112146	FBXO9	-0.214817714	-1.160557268	7.31523099	-3.553246798	0.001073073	0.031915556	-0.922561652
ENSG00000100592	DAAM1	-0.301632195	-1.232538059	7.543284793	-3.551875042	0.001077226	0.031986554	-0.926104464
ENSG00000111843	TMEM14C	-0.218977795	-1.16390862	8.07744894	-3.549865645	0.001083338	0.03207134	-0.931292964
ENSG00000138074	SLC5A6	-0.455065637	-1.370845171	6.64617354	-3.549726614	0.001083762	0.03207134	-0.931651905
ENSG00000156709	AIFM1	-0.21376963	-1.159714456	6.719200977	-3.548757674	0.001086722	0.03207134	-0.934153294
ENSG00000141232	TOB1	0.297448243	1.22896876	7.62456087	3.54861311	0.001087164	0.03207134	-0.934526468
ENSG00000033627	ATP6V0A1	0.280574936	1.214678856	7.848630208	3.544358924	0.001100258	0.032404824	-0.945505004
ENSG00000166801	FAM111A	0.248712805	1.188146559	7.016092948	3.542689759	0.001105436	0.032504495	-0.949810857
ENSG00000122547	EEPD1	-0.298255571	-1.22965668	7.118644161	-3.540291292	0.001112919	0.032671476	-0.955996404
ENSG00000153317	ASAP1	0.220036904	1.16476338	8.377350586	3.538231272	0.001119385	0.032808109	-0.961307558
ENSG00000069424	KCNAB2	0.760032888	1.69352923	6.238963119	3.531946872	0.001139333	0.03333883	-0.97750115
ENSG00000145780	FEM1C	0.235784324	1.177546739	6.678550027	3.530831978	0.001142907	0.033389486	-0.9803726
ENSG00000104331	IMPAD1	-0.333713108	-1.260252755	9.012575324	-3.529884073	0.001145955	0.033397433	-0.982813632
ENSG00000153956	CACNA2D1	-0.422154128	-1.339926744	8.594559825	-3.52957172	0.001146961	0.033397433	-0.983617931
ENSG00000130338	TULP4	-0.381957076	-1.303108378	6.828403032	-3.529028974	0.001148711	0.033397433	-0.985015406
ENSG00000158161	EYA3	0.188958989	1.139940868	6.184280633	3.527886784	0.001152402	0.033451055	-0.987956021
ENSG00000188385	JAKMIP3	-0.185723017	-1.13738684	4.273282482	-3.526562725	0.001156695	0.033521953	-0.991364304
ENSG00000169813	HNRNPF	0.162984972	1.119601226	7.884942998	3.524017383	0.001164992	0.033708455	-0.997914638
ENSG00000124788	ATXN1	0.194072158	1.143988189	6.733810956	3.522475657	0.001170045	0.033800665	-1.00188113
ENSG00000157483	MYO1E	0.337523534	1.263585716	7.1176615	3.520238032	0.001177416	0.033921359	-1.007636559
ENSG00000197375	SLC22A5	-0.392524184	-1.312688116	5.224352276	-3.520017978	0.001178143	0.033921359	-1.00820247
ENSG00000100784	RPS6KA5	0.344594375	1.26979392	4.603295705	3.519198223	0.001180856	0.033921359	-1.010310484
ENSG00000101911	PRPS2	0.291889415	1.224242548	6.551158103	3.51893962	0.001181714	0.033921359	-1.010975439
ENSG00000196182	STK40	-0.245785713	-1.185738366	7.206214527	-3.51821872	0.001184106	0.033936259	-1.012828989
ENSG00000134590	RTL8C	-0.258392643	-1.196145294	8.567832601	-3.514803999	0.001195503	0.034189654	-1.021606376
ENSG00000133401	PDZD2	-0.535187902	-1.449130883	8.409058976	-3.514304565	0.001197179	0.034189654	-1.022889814
ENSG00000152242	C18orf25	0.219792023	1.164565692	6.124541271	3.513878457	0.00119861	0.034189654	-1.023984749
ENSG00000170915	PAQR8	0.242964524	1.183421921	5.211133501	3.512172576	0.001204358	0.034299578	-1.028367596
ENSG00000147614	ATP6V0D2	1.245357645	2.370773185	3.376200806	3.510279129	0.001210768	0.034390566	-1.033231175
ENSG00000197696	NMB	-0.449942974	-1.365986262	5.764850611	-3.509271697	0.001214192	0.034390566	-1.035818401
ENSG00000087245	MMP2	0.421145239	1.338990049	9.062983635	3.509142765	0.001214631	0.034390566	-1.036149492
ENSG00000130508	PXDN	-0.232693588	-1.17502674	8.977396588	-3.508934253	0.001215341	0.034390566	-1.036684926
ENSG00000090266	NDUFB2	-0.254487374	-1.192911796	5.960374292	-3.508253899	0.001217661	0.034390566	-1.038431892
ENSG00000225774	SIRPAP1	0.367320618	1.289954892	3.340019199	3.507877896	0.001218945	0.034390566	-1.039397299
ENSG00000178814	OPLAH	-0.275536454	-1.210444099	4.945398548	-3.503157185	0.001235174	0.034794267	-1.051513797
ENSG00000100523	DDHD1	0.171988828	1.126610504	6.929340898	3.502497757	0.001237458	0.034804467	-1.053205718
ENSG00000125633	CCDC93	0.178842472	1.131975295	7.551502507	3.499931257	0.001246384	0.03500118	-1.059789252
ENSG00000169554	ZEB2	0.151024303	1.110357538	8.23014068	3.495140828	0.001263212	0.035418812	-1.072071447
ENSG00000169826	CSGALNACT2	0.351595553	1.275971011	6.337449837	3.491733573	0.001275313	0.035596746	-1.080802463
ENSG00000252312	RN7SKP21	-0.2092353	-1.156075244	3.320852479	-3.491723026	0.00127535	0.035596746	-1.080829484
ENSG00000141027	NCOR1	0.144189783	1.10510985	8.293353124	3.491694174	0.001275453	0.035596746	-1.080903398
ENSG00000112029	FBXO5	0.233700773	1.175847344	4.407628013	3.489268491	0.001284137	0.035783966	-1.08711666
ENSG00000125772	GPCPD1	0.399366794	1.318928899	7.265052254	3.487617326	0.001290081	0.035894367	-1.091344857
ENSG00000118785	SPP1	1.392334774	2.62503157	7.966748904	3.486887119	0.001292718	0.035912568	-1.09321442
ENSG00000173581	CCDC106	-0.217512357	-1.162726964	5.195221141	-3.485919956	0.001296218	0.03595467	-1.095690379
ENSG00000139597	N4BP2L1	0.270382208	1.206127321	5.886899678	3.484924944	0.001299829	0.035999698	-1.098237293
ENSG00000130600	H19	-0.530104701	-1.444033989	10.62408559	-3.483583769	0.001304711	0.036053354	-1.101669721
ENSG00000121552	CSTA	-0.394276145	-1.314283169	7.10296356	-3.483299803	0.001305747	0.036053354	-1.102396387
ENSG00000087116	ADAMTS2	-0.373016525	-1.295057833	6.907961551	-3.482515829	0.001308612	0.036077444	-1.104402419
ENSG00000154518	ATP5MC3	-0.173394661	-1.127708864	4.878744154	-3.481609515	0.00131193	0.036113971	-1.106721227
ENSG00000128655	PDE11A	-0.559018422	-1.473266498	5.446721233	-3.480239515	0.001316962	0.036197479	-1.110225829
ENSG00000188229	TUBB4B	-0.273713756	-1.208915792	9.053637957	-3.479030117	0.00132142	0.036264966	-1.113319045
ENSG00000149596	JPH2	-0.265494975	-1.20204839	4.003179144	-3.469417485	0.001357369	0.037195185	-1.137886489
ENSG00000054983	GALC	0.272844255	1.208187407	6.77011898	3.467441858	0.001364872	0.037344311	-1.142931647
ENSG00000028137	TNFRSF1B	0.310419586	1.240068302	7.452892628	3.466144674	0.001369821	0.037372073	-1.146243518
ENSG00000163703	CRELD1	-0.263722073	-1.200572122	6.153089947	-3.466094266	0.001370014	0.037372073	-1.146372202
ENSG00000074410	CA12	0.457380487	1.373046502	5.543766827	3.463399902	0.001380349	0.037597379	-1.153249288
ENSG00000187134	AKR1C1	-0.428903672	-1.34621018	8.610300095	-3.462284368	0.00138465	0.037657896	-1.156095819
ENSG00000115956	PLEK	0.712631954	1.63879109	7.075038753	3.457364848	0.001403771	0.038059512	-1.168643783
ENSG00000212424	RNU1-119P	-0.410353748	-1.329011647	4.631463286	-3.456943617	0.001405419	0.038059512	-1.169717795
ENSG00000163823	CCR1	0.851703101	1.804630034	4.642295549	3.456866786	0.00140572	0.038059512	-1.169913683
ENSG00000184743	ATL3	-0.203796709	-1.151725341	8.273349672	-3.454886963	0.001413497	0.038212945	-1.174960734
ENSG00000149257	SERPINH1	-0.274648689	-1.209699479	7.91893933	-3.45003847	0.001432717	0.03857665	-1.187314809
ENSG00000118181	RPS25	0.179882311	1.132791473	11.80918886	3.449981409	0.001432944	0.03857665	-1.187460151
ENSG00000065615	CYB5R4	0.272176201	1.207628074	5.79073722	3.449882289	0.00143334	0.03857665	-1.187712623
ENSG00000103546	SLC6A2	0.327202683	1.254578447	4.67166613	3.447714298	0.001442018	0.038752639	-1.193233873
ENSG00000149743	TRPT1	-0.232509735	-1.174877007	6.247239601	-3.440542364	0.001471088	0.039475294	-1.211486719
ENSG00000134375	TIMM17A	-0.232445884	-1.17482501	6.151932524	-3.439457924	0.001475533	0.039503517	-1.21424505
ENSG00000151650	VENTX	-0.377861229	-1.299414067	3.936335634	-3.439221785	0.001476502	0.039503517	-1.214845627
ENSG00000102225	CDK16	-0.258277002	-1.19604942	7.35269423	-3.437082033	0.001485314	0.039680678	-1.220286777
ENSG00000118482	PHF3	0.205235986	1.15287491	8.402167426	3.435587232	0.0014915	0.039786738	-1.224086909
ENSG00000170836	PPM1D	0.186071007	1.13766122	6.316138929	3.43506258	0.001493678	0.039786738	-1.225420507
ENSG00000156269	NAA11	-0.20452904	-1.15231012	2.857080043	-3.434000746	0.001498093	0.039845756	-1.228119244
ENSG00000140199	SLC12A6	0.298835486	1.230151059	6.9297725	3.43308802	0.001501899	0.039888398	-1.230438686
ENSG00000156299	TIAM1	0.498503231	1.412747103	5.619952595	3.431248631	0.001509596	0.040008655	-1.235112072
ENSG00000123395	ATG101	-0.237222395	-1.178721096	5.118621146	-3.430137148	0.001514265	0.040008655	-1.237935454
ENSG00000111912	NCOA7	0.223963708	1.167938014	7.36998744	3.430019532	0.00151476	0.040008655	-1.238234195
ENSG00000130005	GAMT	-0.259303995	-1.19690114	5.131547143	-3.429900338	0.001515262	0.040008655	-1.23853694
ENSG00000107249	GLIS3	0.253063668	1.191735167	4.621623274	3.428970826	0.00151918	0.040030493	-1.240897657
ENSG00000140939	NOL3	-0.248714597	-1.188148035	5.855472683	-3.428081088	0.001522939	0.040030493	-1.243157064
ENSG00000177189	RPS6KA3	0.179555162	1.132534628	8.219910924	3.427939454	0.001523539	0.040030493	-1.243516704
ENSG00000171490	RSL1D1	0.179991514	1.132877222	9.413084082	3.42761108	0.001524929	0.040030493	-1.24435049
ENSG00000087995	METTL2A	-0.291774599	-1.224145122	6.463242275	-3.426568756	0.00152935	0.040088452	-1.246996833
ENSG00000008083	JARID2	0.269803293	1.205643431	6.945233789	3.424723748	0.001537206	0.040205635	-1.251680133
ENSG00000008294	SPAG9	0.190181945	1.140907592	8.366372169	3.424476925	0.00153826	0.040205635	-1.252306565
ENSG00000129116	PALLD	-0.370924017	-1.293180821	6.71241832	-3.422847704	0.001545234	0.040329718	-1.256440946
ENSG00000127914	AKAP9	0.221646008	1.166063219	7.462194264	3.42202138	0.001548783	0.040364174	-1.258537491
ENSG00000038274	MAT2B	0.227055623	1.170443767	6.653779153	3.420283578	0.001556271	0.040501065	-1.262945821
ENSG00000074181	NOTCH3	-0.436122665	-1.352963262	7.212235067	-3.419434281	0.001559944	0.040519431	-1.265099858
ENSG00000140092	FBLN5	-0.322439403	-1.250443093	8.945933384	-3.418749938	0.001562909	0.040519431	-1.266835336
ENSG00000181163	NPM1	0.187293794	1.138625878	4.965464375	3.418570305	0.001563688	0.040519431	-1.267290853
ENSG00000137845	ADAM10	0.254408578	1.192846645	7.584243199	3.416732522	0.001571682	0.040668383	-1.271950462
ENSG00000008394	MGST1	-0.197893838	-1.147022616	10.56092211	-3.416181075	0.001574088	0.040672541	-1.27334839
ENSG00000137821	LRRC49	0.296491914	1.228154375	5.144250134	3.413770151	0.001584649	0.040870854	-1.279458815
ENSG00000186188	FFAR4	-0.624408987	-1.541579174	6.003170727	-3.412897266	0.001588489	0.040870854	-1.281670594
ENSG00000184076	UQCR10	-0.30436289	-1.234873183	6.673182757	-3.412042065	0.001592261	0.040870854	-1.283837293
ENSG00000196730	DAPK1	0.345174312	1.270304456	6.943144868	3.411976661	0.00159255	0.040870854	-1.284002987
ENSG00000124249	KCNK15	-0.344973248	-1.27012743	5.401185067	-3.411864486	0.001593045	0.040870854	-1.284287167
ENSG00000006007	GDE1	-0.204881041	-1.152591305	6.742685691	-3.410931337	0.001597172	0.040918771	-1.286650987
ENSG00000128917	DLL4	-0.415166125	-1.333452214	6.165752055	-3.409063208	0.001605464	0.041073125	-1.291382306
ENSG00000087338	GMCL1	0.261110441	1.198400757	6.326079586	3.406462003	0.001617079	0.041311933	-1.297968116
ENSG00000205085	FAM71F2	-0.312615426	-1.241957174	5.100129535	-3.405030243	0.001623507	0.041417723	-1.30159203
ENSG00000172766	NAA16	0.28797574	1.220925982	6.135800766	3.40193895	0.001637468	0.041715141	-1.309413798
ENSG00000162004	CCDC78	-0.192382219	-1.142648933	3.418501795	-3.400426066	0.001644343	0.041820498	-1.313240502
ENSG00000133961	NUMB	0.2407298	1.181590228	7.715724345	3.399476642	0.001648671	0.041820498	-1.315641552
ENSG00000197971	MBP	0.272808198	1.208157212	5.513814894	3.399455832	0.001648766	0.041820498	-1.315694177
ENSG00000137819	PAQR5	0.435155933	1.352056961	3.887167414	3.398608838	0.001652637	0.041820498	-1.317835898
ENSG00000142748	FCN3	-0.328155319	-1.255407139	4.720269779	-3.398258347	0.001654241	0.041820498	-1.318722079
ENSG00000127419	TMEM175	-0.215415784	-1.161038477	6.543090773	-3.397992905	0.001655457	0.041820498	-1.319393189
ENSG00000164329	TENT2	0.194711673	1.144495407	8.045040522	3.39681253	0.001660875	0.041827772	-1.322377196
ENSG00000138821	SLC39A8	0.479122608	1.393895694	6.589282142	3.396697065	0.001661406	0.041827772	-1.322669064
ENSG00000154767	XPC	0.183550429	1.135675312	6.428889326	3.396421588	0.001662673	0.041827772	-1.323365389
ENSG00000135838	NPL	0.709426965	1.635154508	5.784677253	3.395543106	0.00166672	0.041871434	-1.325585742
ENSG00000168273	SMIM4	-0.233426738	-1.175624018	5.962522769	-3.394580459	0.001671166	0.041924974	-1.328018495
ENSG00000091106	NLRC4	0.644587496	1.563292237	4.103262776	3.391037396	0.001687627	0.042279379	-1.336969384
ENSG00000227203	SUB1P1	-0.283797238	-1.217394909	4.155177832	-3.39015589	0.001691747	0.042324045	-1.339195621
ENSG00000215196	BASP1-AS1	0.366335102	1.289074015	2.832657344	3.389256814	0.001695958	0.042366556	-1.341465936
ENSG00000198624	CCDC69	-0.304007748	-1.234569237	8.454252511	-3.388795326	0.001698124	0.042366556	-1.342631152
ENSG00000139278	GLIPR1	0.729528366	1.658096952	7.968247269	3.3878931	0.001702366	0.042411931	-1.344908962
ENSG00000101347	SAMHD1	0.464452147	1.379793287	8.603998282	3.387413219	0.001704626	0.042411931	-1.346120374
ENSG00000132434	LANCL2	-0.241019373	-1.181827417	6.816086333	-3.386897874	0.001707056	0.04241414	-1.347421215
ENSG00000113578	FGF1	-0.334959536	-1.261342031	5.253038457	-3.385044301	0.001715825	0.042573619	-1.352099216
ENSG00000151468	CCDC3	-0.732366458	-1.661361997	8.916762138	-3.383848046	0.001721507	0.042576622	-1.355117616
ENSG00000123080	CDKN2C	-0.364721328	-1.287632885	4.976098621	-3.383597232	0.001722701	0.042576622	-1.355750403
ENSG00000137801	THBS1	0.708496593	1.634100363	9.366209089	3.383374634	0.001723761	0.042576622	-1.356311984
ENSG00000229644	NAMPTP1	0.439461418	1.356097979	7.991879493	3.383041503	0.001725349	0.042576622	-1.357152389
ENSG00000099341	PSMD8	-0.31804122	-1.246636812	8.444894291	-3.378792768	0.00174572	0.043020706	-1.367867235
ENSG00000180509	KCNE1	0.628443762	1.545896532	3.869629537	3.377819985	0.001750416	0.043077832	-1.37031954
ENSG00000067177	PHKA1	0.30421622	1.234747647	5.238782666	3.376015555	0.001759159	0.043234265	-1.374867418
ENSG00000088682	COQ9	-0.282891158	-1.216630568	7.149630033	-3.37490566	0.001764558	0.043308186	-1.377664187
ENSG00000215417	MIR17HG	0.303463218	1.23410335	3.501192199	3.373304957	0.001772372	0.043441107	-1.381696907
ENSG00000169994	MYO7B	-0.170117471	-1.125150096	4.018313129	-3.371797649	0.001779761	0.043563249	-1.385493455
ENSG00000159322	ADPGK	0.226954428	1.170361672	6.406580567	3.370824538	0.001784546	0.043621438	-1.387944035
ENSG00000104936	DMPK	-0.331751792	-1.258540629	6.67333366	-3.36944605	0.001791346	0.043720678	-1.391414865
ENSG00000085998	POMGNT1	-0.228037289	-1.171240454	6.118478067	-3.369023954	0.001793434	0.043720678	-1.392477497
ENSG00000070540	WIPI1	-0.228397469	-1.171532899	7.316537234	-3.368328018	0.00179688	0.043745818	-1.394229381
ENSG00000157600	TMEM164	-0.290783353	-1.223304326	6.808281239	-3.366077188	0.00180807	0.043959155	-1.399894159
ENSG00000146701	MDH2	-0.230876325	-1.173547572	8.359526902	-3.364000423	0.001818454	0.044152345	-1.405119166
ENSG00000062485	CS	-0.27688528	-1.211576315	9.811975835	-3.362564031	0.001825669	0.04426819	-1.408732082
ENSG00000004779	NDUFAB1	-0.232810444	-1.175121919	7.040874083	-3.360963935	0.001833738	0.044404419	-1.412755846
ENSG00000171241	SHCBP1	0.330509672	1.257457528	3.332214399	3.359963956	0.001838799	0.044417474	-1.41527
ENSG00000131943	C19orf12	-0.29917985	-1.230444726	6.854246859	-3.359888355	0.001839182	0.044417474	-1.415460064
ENSG00000183624	HMCES	-0.205566497	-1.153139056	6.631470481	-3.357558689	0.001851026	0.044643982	-1.421315797
ENSG00000183648	NDUFB1	-0.233459353	-1.175650595	7.283011375	-3.357074934	0.001853494	0.044644071	-1.422531483
ENSG00000099797	TECR	-0.342362473	-1.267831021	8.491597364	-3.353857918	0.00186999	0.044926385	-1.430613647
ENSG00000011451	WIZ	-0.202640651	-1.150802811	5.701510976	-3.353821858	0.001870176	0.044926385	-1.430704219
ENSG00000149289	ZC3H12C	0.244918852	1.185026114	6.466092079	3.352706069	0.00187593	0.045004939	-1.433506503
ENSG00000185947	ZNF267	0.35077592	1.275246304	6.300003641	3.351698269	0.001881143	0.045070289	-1.436037169
ENSG00000105974	CAV1	-0.234093443	-1.176167428	11.590364	-3.350383123	0.001887965	0.045174	-1.439339026
ENSG00000175756	AURKAIP1	-0.227210188	-1.17056917	6.741128917	-3.347712147	0.001901895	0.045357313	-1.446042855
ENSG00000140284	SLC27A2	0.848938418	1.801175074	3.908666629	3.347560499	0.001902689	0.045357313	-1.446423392
ENSG00000160255	ITGB2	0.859573251	1.814501502	7.639774761	3.347474452	0.001903139	0.045357313	-1.446639308
ENSG00000140264	SERF2	-0.264406992	-1.201142228	5.83039143	-3.34653557	0.001908062	0.045394253	-1.448995059
ENSG00000169442	CD52	1.070705152	2.100459766	7.271817793	3.34607789	0.001910466	0.045394253	-1.450143303
ENSG00000200600		-0.264150189	-1.200928441	4.423952393	-3.345746666	0.001912208	0.045394253	-1.45097424
ENSG00000104093	DMXL2	0.418376489	1.336422789	6.978368837	3.339553489	0.001945054	0.046105074	-1.466503267
ENSG00000135951	TSGA10	-0.455056888	-1.370836858	4.765249226	-3.338713025	0.001949552	0.046105074	-1.46860955
ENSG00000168427	KLHL30	-0.426873479	-1.344317095	4.640054439	-3.3384623	0.001950896	0.046105074	-1.469237838
ENSG00000169668	BCRP2	-0.336122306	-1.262359045	4.939595277	-3.33819466	0.001952332	0.046105074	-1.469908487
ENSG00000179859	RNF227	0.25882779	1.196506132	4.37789997	3.336516658	0.001961356	0.04625787	-1.474112582
ENSG00000099817	POLR2E	-0.260106807	-1.197567361	9.203063241	-3.335545227	0.001966599	0.046321196	-1.476545926
ENSG00000153790	C7orf31	0.227906188	1.171134025	5.096219163	3.334985214	0.001969627	0.046332273	-1.477948543
ENSG00000135916	ITM2C	-0.270012375	-1.205818171	6.198799122	-3.333054322	0.001980102	0.046518276	-1.48278376
ENSG00000183978	COA3	-0.252605794	-1.191357001	6.469764859	-3.331914139	0.001986313	0.046539809	-1.485638262
ENSG00000150594	ADRA2A	-0.402311513	-1.321623746	8.133096559	-3.331631435	0.001987856	0.046539809	-1.486345949
ENSG00000240583	AQP1	-0.486047213	-1.400602155	7.141739051	-3.331471849	0.001988727	0.046539809	-1.486745422
ENSG00000164597	COG5	0.144615023	1.105435633	7.716887556	3.328803307	0.002003352	0.046821579	-1.493423834
ENSG00000158163	DZIP1L	-0.316483999	-1.245291939	5.550192795	-3.328109076	0.002007174	0.046850446	-1.495160798
ENSG00000166037	CEP57	0.239751961	1.180789634	7.101328671	3.325455046	0.002021849	0.047113358	-1.501799462
ENSG00000119318	RAD23B	-0.181565919	-1.134114199	7.703856998	-3.325132324	0.00202364	0.047113358	-1.502606518
ENSG00000167874	TMEM88	-0.415886023	-1.334117766	6.859948967	-3.324556829	0.002026838	0.047127242	-1.504045603
ENSG00000135597	REPS1	0.170136141	1.125164657	6.663352364	3.324008369	0.002029891	0.047137706	-1.505416965
ENSG00000179271	GADD45GIP1	-0.2551073	-1.193424501	5.507175607	-3.322609466	0.002037696	0.047214978	-1.50891424
ENSG00000172578	KLHL6	0.430425591	1.347631065	5.871476998	3.322477919	0.002038432	0.047214978	-1.509243071
ENSG00000186716	BCR	-0.223051256	-1.167199569	7.388828918	-3.321553662	0.002043606	0.047266954	-1.511553261
ENSG00000173193	PARP14	0.258150278	1.195944366	7.839024167	3.32074902	0.002048121	0.047266954	-1.513564204
ENSG00000126803	HSPA2	-0.305152243	-1.235549014	6.038524246	-3.320502749	0.002049505	0.047266954	-1.51417963
ENSG00000166377	ATP9B	0.172957629	1.127367302	6.678305461	3.320216652	0.002051114	0.047266954	-1.51489455
ENSG00000168994	PXDC1	-0.246735664	-1.186519379	7.678037112	-3.318284314	0.002062011	0.047457695	-1.519722383
ENSG00000210191	MT-TL2	-0.395637711	-1.315524129	9.03077731	-3.317121762	0.002068594	0.047548779	-1.522626254
ENSG00000231607	DLEU2	0.495195929	1.409512165	6.181668399	3.314805731	0.002081767	0.047790944	-1.528409774
ENSG00000167851	CD300A	0.618568314	1.535350791	5.612645206	3.313409377	0.002089749	0.047913442	-1.531895697
ENSG00000197111	PCBP2	0.213543797	1.159532933	9.853363009	3.312086962	0.002097334	0.047993391	-1.535196338
ENSG00000174748	RPL15	0.2091436	1.156001764	9.836765159	3.311878055	0.002098535	0.047993391	-1.535717692
ENSG00000078674	PCM1	0.20360996	1.151576265	8.644160531	3.311110105	0.002102955	0.048033817	-1.537634057
ENSG00000167797	CDK2AP2	-0.181074764	-1.133728164	5.366304678	-3.308921709	0.002115598	0.048244988	-1.543093792
ENSG00000172197	MBOAT1	0.295272928	1.2271171	7.200840544	3.308588857	0.002117527	0.048244988	-1.543924046
ENSG00000033867	SLC4A7	0.330131524	1.257127976	5.861277589	3.306331216	0.002130657	0.048483163	-1.549554286
ENSG00000127418	FGFRL1	-0.305203776	-1.235593148	6.527800075	-3.303658041	0.002146305	0.048777949	-1.55621824
ENSG00000144152	FBLN7	0.319353745	1.247771485	5.389568943	3.302646497	0.002152255	0.048851872	-1.558739187
ENSG00000151320	AKAP6	0.321896984	1.249973045	3.970433425	3.300445667	0.002165254	0.04904135	-1.564222665
ENSG00000197256	KANK2	-0.225553356	-1.169225627	7.193517392	-3.3003168	0.002166018	0.04904135	-1.564543685
ENSG00000198793	MTOR	-0.15946149	-1.11687017	6.951514685	-3.299186498	0.002172725	0.049120966	-1.567359097
ENSG00000071655	MBD3	-0.326313203	-1.253805187	4.697352857	-3.298811008	0.002174958	0.049120966	-1.568294274
ENSG00000095970	TREM2	1.19316807	2.286543032	4.528663723	3.297931572	0.002180196	0.049177939	-1.570484339
ENSG00000134061	CD180	0.886617515	1.848836331	5.144527223	3.296920699	0.002186231	0.049252741	-1.573001349
ENSG00000177666	PNPLA2	-0.240273534	-1.181216598	10.25659197	-3.293654537	0.002205841	0.049632785	-1.58113114
ENSG00000101605	MYOM1	-0.470775292	-1.385854014	6.812192295	-3.291132214	0.002221099	0.049914103	-1.587406577
ENSG00000049860	HEXB	0.387922489	1.308507768	8.674046178	3.290309872	0.002226095	0.049956192	-1.58945199
ENSG00000070882	OSBPL3	0.304143613	1.234685507	5.034656193	3.289916706	0.002228488	0.049956192	-1.590429819
ENSG00000123009	NME2P1	-0.348064944	-1.272852233	6.669008294	-3.288983094	0.002234179	0.050021864	-1.592751525
ENSG00000198000	NOL8	0.177174199	1.130667082	6.925107723	3.287985733	0.002240274	0.050096407	-1.595231384
ENSG00000178741	COX5A	-0.236674085	-1.178273198	7.74722496	-3.287492285	0.002243296	0.050102118	-1.596458156
ENSG00000197299	BLM	0.331192347	1.258052691	2.964321785	3.286348979	0.002250311	0.05019691	-1.599300189
ENSG00000120129	DUSP1	0.403026639	1.322279021	9.685055449	3.284246459	0.002263268	0.050423822	-1.604525292
ENSG00000143367	TUFT1	-0.430875732	-1.348051611	5.053790454	-3.283636082	0.002267042	0.050445868	-1.606041851
ENSG00000230614	DYNLL1P7	-0.27974329	-1.213978853	5.446606365	-3.282568597	0.002273658	0.050531004	-1.608693799
ENSG00000130150	MOSPD2	0.25531675	1.193597774	6.460250991	3.28001461	0.002289561	0.050745937	-1.615036822
ENSG00000197142	ACSL5	0.22595791	1.169553542	7.136019936	3.279740752	0.002291273	0.050745937	-1.615716817
ENSG00000143499	SMYD2	-0.180883268	-1.133577689	6.293181495	-3.279266646	0.002294239	0.050745937	-1.616893961
ENSG00000142867	BCL10	0.196789501	1.146144944	5.649426977	3.279219247	0.002294536	0.050745937	-1.61701164
ENSG00000197291	RAMP2-AS1	0.309700245	1.239450147	7.20545491	3.27860329	0.002298395	0.0507693	-1.618540838
ENSG00000234115		-0.376046423	-1.297780526	3.093315912	-3.276798244	0.00230974	0.050957762	-1.623021242
ENSG00000188991	SLC15A5	-0.355381592	-1.279323917	3.45702783	-3.27468038	0.00232312	0.051137465	-1.628276458
ENSG00000228300	FAM174C	-0.225852589	-1.169468165	5.73270905	-3.274615293	0.002323532	0.051137465	-1.628437934
ENSG00000162739	SLAMF6	0.736177646	1.665756642	4.802306766	3.273672182	0.002329515	0.051206917	-1.630777549
ENSG00000184304	PRKD1	-0.2396531	-1.180708723	6.041790126	-3.27276934	0.002335256	0.051270895	-1.633016935
ENSG00000064042	LIMCH1	-0.364684493	-1.28760001	8.06885954	-3.270452899	0.002350048	0.051479107	-1.638761094
ENSG00000164466	SFXN1	-0.233589285	-1.175756481	5.973460776	-3.270087657	0.002352388	0.051479107	-1.639666601
ENSG00000036672	USP2	0.557661572	1.471881547	4.516327386	3.269950795	0.002353266	0.051479107	-1.640005896
ENSG00000182326	C1S	0.253971428	1.192485255	10.09317295	3.269455735	0.002356443	0.051486423	-1.641233137
ENSG00000172831	CES2	-0.244378223	-1.184582126	6.557758821	-3.267195035	0.002371002	0.051742125	-1.646836111
ENSG00000172046	USP19	-0.183047083	-1.135279152	6.919559141	-3.265709375	0.002380617	0.051889429	-1.650517097
ENSG00000187446	CHP1	-0.292797557	-1.225013423	9.913168493	-3.263297299	0.002396306	0.052168629	-1.656491564
ENSG00000166411	IDH3A	-0.224420673	-1.16830801	8.541064596	-3.26150046	0.002408058	0.052286332	-1.660940638
ENSG00000168615	ADAM9	0.331144008	1.258010538	8.286145743	3.261254638	0.00240967	0.052286332	-1.661549207
ENSG00000132622	HSPA12B	-0.252494236	-1.191264881	6.290434986	-3.261147479	0.002410373	0.052286332	-1.661814488
ENSG00000168936	TMEM129	-0.186116095	-1.137696776	5.870320519	-3.260338722	0.002415685	0.052338884	-1.663816479
ENSG00000109381	ELF2	0.197783705	1.146935058	7.00960456	3.259718926	0.002419764	0.052364614	-1.665350541
ENSG00000117632	STMN1	0.274533241	1.20960268	4.722425596	3.259221731	0.00242304	0.052372947	-1.666581042
ENSG00000144136	SLC20A1	0.27119139	1.206804005	5.996819774	3.258649247	0.002426818	0.052392084	-1.667997749
ENSG00000167799	NUDT8	-0.221553219	-1.165988225	5.241516825	-3.256862708	0.002438644	0.052518933	-1.672417995
ENSG00000151835	SACS	0.268323933	1.20440778	5.56843155	3.256838072	0.002438807	0.052518933	-1.672478942
ENSG00000163170	BOLA3	-0.287230587	-1.220295535	7.305521147	-3.256448684	0.002441392	0.052518933	-1.67344219
ENSG00000101247	NDUFAF5	-0.312980916	-1.242271849	5.166847936	-3.255356083	0.00244866	0.05259405	-1.676144686
ENSG00000136869	TLR4	0.225859277	1.169473586	7.959920517	3.254568229	0.002453913	0.05259405	-1.678093106
ENSG00000148411	NACC2	-0.18790214	-1.139106107	6.096704019	-3.254275293	0.002455869	0.05259405	-1.678817495
ENSG00000167740	CYB5D2	-0.206484951	-1.153873406	6.785048209	-3.25418091	0.002456499	0.05259405	-1.679050882
ENSG00000120738	EGR1	0.580793866	1.495672039	7.687086597	3.252404154	0.002468397	0.052757095	-1.683443737
ENSG00000112137	PHACTR1	0.192402053	1.142664643	4.967358694	3.252174365	0.00246994	0.052757095	-1.684011776
ENSG00000175416	CLTB	-0.261375991	-1.198621362	7.327813582	-3.251407096	0.002475098	0.052804997	-1.685908309
ENSG00000004455	AK2	-0.192795408	-1.142976236	6.269339944	-3.248481422	0.00249486	0.053163992	-1.693137806
ENSG00000100243	CYB5R3	-0.203631109	-1.151593147	10.09933334	-3.246548089	0.002508001	0.053330646	-1.697913279
ENSG00000131100	ATP6V1E1	-0.163214632	-1.119779467	8.073503128	-3.246464766	0.002508569	0.053330646	-1.69811906
ENSG00000095794	CREM	0.170141797	1.125169067	4.167641784	3.244365263	0.002522918	0.053572812	-1.703303203
ENSG00000135048	CEMIP2	0.258608994	1.196324686	7.178790951	3.241244757	0.002544389	0.053879207	-1.711005141
ENSG00000095539	SEMA4G	-0.270970586	-1.206619319	4.219667191	-3.240860517	0.002547045	0.053879207	-1.711953236
ENSG00000140379	BCL2A1	0.91186304	1.881473592	4.123432738	3.240022738	0.002552844	0.053879207	-1.714020216
ENSG00000153531	ADPRHL1	-0.214797767	-1.160541222	4.619326659	-3.239707743	0.002555028	0.053879207	-1.714797302
ENSG00000154917	RAB6B	-0.254909577	-1.193260951	5.108306404	-3.239533034	0.00255624	0.053879207	-1.715228287
ENSG00000143382	ADAMTSL4	0.337737364	1.263773014	5.434619069	3.239511664	0.002556389	0.053879207	-1.715281004
ENSG00000176014	TUBB6	-0.291944878	-1.224289614	8.000838493	-3.238996369	0.002559967	0.053879207	-1.716552098
ENSG00000184205	TSPYL2	0.267737988	1.203918714	6.843950153	3.238785836	0.00256143	0.053879207	-1.717071394
ENSG00000125945	ZNF436	0.216315303	1.161762609	7.001030978	3.238399387	0.002564118	0.053879207	-1.718024557
ENSG00000186474	KLK12	-0.218726549	-1.163705942	3.701342032	-3.237404469	0.002571051	0.053906336	-1.720478204
ENSG00000156521	TYSND1	-0.238354281	-1.179646241	5.874937413	-3.236775548	0.002575443	0.053906336	-1.722029032
ENSG00000173846	PLK3	0.359927313	1.283361237	5.668679581	3.236515368	0.002577262	0.053906336	-1.72267055
ENSG00000146247	PHIP	0.194034328	1.143958193	7.559561886	3.236507958	0.002577314	0.053906336	-1.72268882
ENSG00000172137	CALB2	-0.344110771	-1.269368345	9.118159972	-3.23424182	0.002593209	0.054176227	-1.728275203
ENSG00000118777	ABCG2	0.454239073	1.370059997	5.047165439	3.232566391	0.00260502	0.054254654	-1.732404052
ENSG00000126778	SIX1	-0.41383163	-1.332219339	7.498401048	-3.232427235	0.002606003	0.054254654	-1.73274693
ENSG00000115525	ST3GAL5	0.266243105	1.202671891	6.412410798	3.231929615	0.002609523	0.054254654	-1.733972993
ENSG00000110955	ATP5F1B	-0.226981579	-1.170383698	10.09832727	-3.231854094	0.002610057	0.054254654	-1.734159058
ENSG00000067141	NEO1	-0.247324905	-1.187004089	6.360986416	-3.231112891	0.002615308	0.054254654	-1.735985065
ENSG00000136689	IL1RN	1.117868993	2.170261659	5.526559892	3.231062335	0.002615667	0.054254654	-1.736109603
ENSG00000010165	EEF1AKNMT	-0.174715177	-1.128741542	6.026114964	-3.230743391	0.00261793	0.054254654	-1.73689527
ENSG00000133027	PEMT	-0.446330078	-1.362569745	8.387171331	-3.229499881	0.002626771	0.05431892	-1.739958055
ENSG00000075651	PLD1	0.253073263	1.191743092	5.484107561	3.229198356	0.002628919	0.05431892	-1.74070062
ENSG00000157227	MMP14	0.307662458	1.237700677	7.629480741	3.228036541	0.002637212	0.05431892	-1.743561479
ENSG00000174917	MICOS13	-0.249287247	-1.188619741	5.330133826	-3.227631506	0.002640108	0.05431892	-1.744558709
ENSG00000164172	MOCS2	-0.222659897	-1.166882986	7.544605838	-3.227366374	0.002642006	0.05431892	-1.745211449
ENSG00000064393	HIPK2	-0.210014901	-1.156700131	9.046632197	-3.227087109	0.002644007	0.05431892	-1.745898952
ENSG00000107611	CUBN	0.232912334	1.175204914	5.072475216	3.225674876	0.002654145	0.05431892	-1.749375149
ENSG00000171206	TRIM8	-0.232139046	-1.17457517	8.525026727	-3.225430169	0.002655905	0.05431892	-1.74997741
ENSG00000075856	SART3	0.14087126	1.10257077	6.599022837	3.22531259	0.002656751	0.05431892	-1.750266782
ENSG00000137312	FLOT1	-0.189052126	-1.140014462	7.80248053	-3.224915766	0.002659609	0.05431892	-1.751243355
ENSG00000139178	C1RL	0.17849862	1.131705532	6.857937033	3.224831674	0.002660215	0.05431892	-1.751450294
ENSG00000118849	RARRES1	0.910108607	1.879186959	4.980944633	3.22457536	0.002662063	0.05431892	-1.752081033
ENSG00000164300	SERINC5	-0.250358325	-1.189502518	7.358267829	-3.224310008	0.002663978	0.05431892	-1.752733983
ENSG00000054793	ATP9A	-0.208380519	-1.155390485	8.333578045	-3.224192955	0.002664823	0.05431892	-1.753022008
ENSG00000184787	UBE2G2	-0.174065832	-1.128233619	6.785790551	-3.224027909	0.002666014	0.05431892	-1.753428113
ENSG00000092295	TGM1	-0.339070159	-1.264941056	3.889977914	-3.222751579	0.002675248	0.054407493	-1.756568224
ENSG00000197982	C1orf122	-0.255932055	-1.194106948	4.671598173	-3.222596844	0.002676369	0.054407493	-1.756948869
ENSG00000115944	COX7A2L	-0.134320758	-1.097575937	7.711008232	-3.221583196	0.002683727	0.054495903	-1.759442174
ENSG00000147677	EIF3H	0.164432668	1.120725272	8.807933877	3.220529304	0.002691397	0.054590453	-1.762034022
ENSG00000182376		-0.21818257	-1.163267242	4.267853763	-3.21845914	0.002706524	0.054835877	-1.767123873
ENSG00000100644	HIF1A	0.262645807	1.199676816	8.24143039	3.217842119	0.002711049	0.054866172	-1.768640582
ENSG00000165898	ISCA2	-0.173426092	-1.127733433	5.182500396	-3.216942161	0.002717661	0.0549386	-1.770852508
ENSG00000132205	EMILIN2	0.531932099	1.445864243	6.407655315	3.215885243	0.002725445	0.055034548	-1.773449783
ENSG00000241878	PISD	-0.37535396	-1.297157769	6.892936683	-3.215464891	0.002728547	0.05503583	-1.77448263
ENSG00000177646	ACAD9	-0.230800351	-1.173485773	7.247532772	-3.213750338	0.002741234	0.055230234	-1.778694709
ENSG00000119508	NR4A3	0.273949294	1.209113179	4.240817791	3.211317877	0.00275933	0.055518077	-1.78466837
ENSG00000099949	LZTR1	-0.220135085	-1.16484265	7.608781342	-3.210248619	0.002767321	0.055518077	-1.787293493
ENSG00000185753	CXorf38	0.203783604	1.151714878	5.574264141	3.210239574	0.002767389	0.055518077	-1.787315699
ENSG00000087263	OGFOD1	-0.168783021	-1.124109847	6.840675661	-3.210187096	0.002767781	0.055518077	-1.787444524
ENSG00000140332	TLE3	-0.208902683	-1.155808739	7.130205335	-3.209518625	0.002772789	0.055556994	-1.789085423
ENSG00000079435	LIPE	-0.248144258	-1.187678419	9.208887354	-3.208622646	0.002779514	0.055626058	-1.791284498
ENSG00000151929	BAG3	-0.242470246	-1.183016541	6.620740879	-3.208241718	0.002782378	0.055626058	-1.792219341
ENSG00000143119	CD53	0.780610334	1.717857461	7.526503034	3.205313152	0.002804489	0.0560063	-1.799404386
ENSG00000122862	SRGN	0.465344423	1.380646924	9.059984305	3.204218143	0.0028128	0.05603015	-1.802090009
ENSG00000149212	SESN3	0.314708217	1.243760079	7.660297531	3.204090785	0.002813768	0.05603015	-1.802402335
ENSG00000137693	YAP1	-0.225672444	-1.169322146	8.896275509	-3.203933523	0.002814964	0.05603015	-1.802787988
ENSG00000175155	YPEL2	-0.24921096	-1.188556891	7.446437031	-3.202797201	0.002823619	0.056140036	-1.805574277
ENSG00000124380	SNRNP27	-0.192075401	-1.142405952	6.488557911	-3.202395662	0.002826683	0.056140036	-1.806558734
ENSG00000082996	RNF13	0.21746357	1.162687645	7.216465211	3.200887747	0.00283822	0.056298234	-1.8102551
ENSG00000099251	HSD17B7P2	0.504349342	1.418483473	4.19040537	3.20043775	0.002841671	0.056298234	-1.811358001
ENSG00000254837		-0.408395914	-1.327209312	5.349252892	-3.200137887	0.002843973	0.056298234	-1.812092889
ENSG00000132846	ZBED3	-0.193368681	-1.143430502	6.105708642	-3.19803755	0.002860147	0.056511604	-1.817239242
ENSG00000095906	NUBP2	-0.19249673	-1.142739632	5.184482046	-3.197928244	0.002860992	0.056511604	-1.81750702
ENSG00000094963	FMO2	0.320204446	1.248507464	9.221023155	3.19729026	0.002865923	0.056547351	-1.819069849
ENSG00000199508	RNA5SP110	-0.36173588	-1.284971071	4.082656303	-3.194874241	0.002884673	0.056855362	-1.824986687
ENSG00000154328	NEIL2	-0.228913315	-1.171951865	5.557071139	-3.193681828	0.002893969	0.056969031	-1.827906017
ENSG00000143252	SDHC	-0.27921855	-1.213537382	5.784567405	-3.193066514	0.002898778	0.056969031	-1.829412231
ENSG00000200708	RN7SKP93	0.307889155	1.237895177	3.910896494	3.192926159	0.002899876	0.056969031	-1.82975578
ENSG00000134313	KIDINS220	0.125622693	1.090978517	8.134720035	3.192172939	0.002905774	0.057023063	-1.831599309
ENSG00000182722	SEPHS1P1	-0.312782435	-1.242100953	3.923583401	-3.190262981	0.002920782	0.057255552	-1.836272937
ENSG00000117523	PRRC2C	0.146409615	1.106811559	9.123381005	3.189305931	0.00292833	0.057341457	-1.838614246
ENSG00000260027	HOXB7	-0.16710913	-1.122806352	6.016318782	-3.188608759	0.00293384	0.057387314	-1.840319554
ENSG00000221890	NPTXR	-0.303422618	-1.23406862	4.295336332	-3.186902835	0.002947365	0.057589664	-1.844491449
ENSG00000100412	ACO2	-0.315507696	-1.244449508	8.405183833	-3.186304688	0.002952121	0.057603054	-1.84595395
ENSG00000072163	LIMS2	-0.254101222	-1.192592544	6.349190877	-3.186017057	0.00295441	0.057603054	-1.846657171
ENSG00000149418	ST14	0.879901682	1.840249886	4.973368571	3.184986986	0.002962624	0.057701085	-1.849175274
ENSG00000110514	MADD	0.218164375	1.163252571	6.752856988	3.183987577	0.002970614	0.057741826	-1.851617999
ENSG00000072506	HSD17B10	-0.224982898	-1.168763393	6.524313765	-3.183927891	0.002971092	0.057741826	-1.851763868
ENSG00000166816	LDHD	-0.299188458	-1.230452067	5.77818792	-3.183379623	0.002975484	0.057754347	-1.853103736
ENSG00000170961	HAS2	0.496478244	1.410765543	5.674637506	3.182999874	0.00297853	0.057754347	-1.854031699
ENSG00000138376	BARD1	0.26948957	1.205381284	4.605342103	3.182654671	0.002981302	0.057754347	-1.854875194
ENSG00000023572	GLRX2	-0.236626967	-1.178234716	5.583290086	-3.180239294	0.003000762	0.057998273	-1.860775707
ENSG00000183742	MACC1	0.457748383	1.373396682	5.375652257	3.179933235	0.003003237	0.057998273	-1.861523203
ENSG00000174799	CEP135	0.353767764	1.27789364	5.605490091	3.179625482	0.003005727	0.057998273	-1.862274797
ENSG00000143314	MRPL24	-0.304899262	-1.235332375	6.691872094	-3.179505119	0.003006701	0.057998273	-1.862568735
ENSG00000115365	LANCL1	-0.224894993	-1.168692182	7.81784076	-3.178567097	0.003014305	0.058083102	-1.864859277
ENSG00000111670	GNPTAB	0.234342546	1.176370529	6.867836075	3.17772402	0.003021156	0.058153234	-1.866917659
ENSG00000154079	SDHAF4	-0.169181074	-1.124420042	5.497292127	-3.176400448	0.00303194	0.058298861	-1.870148573
ENSG00000134780	DAGLA	0.283499467	1.217143666	5.062081384	3.175194573	0.003041797	0.058426371	-1.873091538
ENSG00000185651	UBE2L3	-0.247921831	-1.187495323	6.47308027	-3.174272144	0.003049358	0.058509548	-1.875342336
ENSG00000178971	CTC1	0.226550281	1.17003386	6.330415064	3.173822956	0.003053046	0.058518325	-1.876438259
ENSG00000127951	FGL2	0.277302021	1.211926344	8.119235922	3.172367401	0.003065026	0.058667612	-1.879988922
ENSG00000137038	DMAC1	-0.240558991	-1.181450341	6.366394559	-3.172090253	0.003067312	0.058667612	-1.880664893
ENSG00000117122	MFAP2	0.288884959	1.221695679	6.453555085	3.170154917	0.003083322	0.058866497	-1.88538432
ENSG00000150753	CCT5	-0.196383882	-1.145822746	7.701433778	-3.170047805	0.003084211	0.058866497	-1.885645471
ENSG00000243978	RTL9	-0.213140213	-1.159208608	2.760411779	-3.168851268	0.003094151	0.058994063	-1.888562451
ENSG00000138449	SLC40A1	0.277584745	1.212163868	8.094420565	3.168180372	0.003099738	0.059018432	-1.89019773
ENSG00000146386	ABRACL	0.370185729	1.292519215	5.031631405	3.167915565	0.003101946	0.059018432	-1.890843134
ENSG00000149311	ATM	0.247954632	1.187522322	7.363564567	3.166222761	0.003116095	0.059225426	-1.894968237
ENSG00000256269	HMBS	-0.28355042	-1.217186654	4.927919001	-3.165675455	0.003120683	0.059250449	-1.896301678
ENSG00000173200	PARP15	0.586887168	1.502002452	4.967488665	3.163538949	0.003138653	0.059506944	-1.901505792
ENSG00000112149	CD83	0.508204964	1.42227946	5.746568818	3.16324042	0.003141172	0.059506944	-1.902232797
ENSG00000114770	ABCC5	0.298899875	1.230205964	6.079504178	3.162899799	0.003144048	0.059506944	-1.903062262
ENSG00000184009	ACTG1	0.19484188	1.144598705	11.47361806	3.16182906	0.003153106	0.059607655	-1.905669359
ENSG00000102575	ACP5	1.03209291	2.044988754	5.093182771	3.161493334	0.003155951	0.059607655	-1.906486702
ENSG00000113161	HMGCR	0.199222431	1.148079408	6.286880094	3.160043817	0.003168263	0.059777862	-1.910015087
ENSG00000162882	HAAO	0.324896068	1.2525742	5.942520854	3.158555209	0.003180954	0.059890115	-1.9136377
ENSG00000196236	XPNPEP3	-0.217434948	-1.162664578	6.48356896	-3.158072235	0.003185082	0.059890115	-1.914812845
ENSG00000133110	POSTN	0.293314118	1.22545212	9.474231999	3.157767622	0.003187689	0.059890115	-1.915553957
ENSG00000027697	IFNGR1	0.167022792	1.122739159	8.959512215	3.157631851	0.003188851	0.059890115	-1.915884272
ENSG00000073578	SDHA	-0.200038401	-1.148728931	8.633624796	-3.157410706	0.003190745	0.059890115	-1.916422274
ENSG00000006555	TTC22	0.272172995	1.20762539	2.759162151	3.155188844	0.003209833	0.06018603	-1.921826472
ENSG00000056277	ZNF280C	0.227693821	1.170961645	6.171869364	3.154318414	0.00321734	0.060227036	-1.923943034
ENSG00000048471	SNX29	0.169663862	1.124796385	7.082413718	3.153215266	0.003226879	0.060227036	-1.926625015
ENSG00000131069	ACSS2	-0.292211932	-1.224516261	8.406068054	-3.152644457	0.003231825	0.060227036	-1.928012565
ENSG00000231991	ANXA2P2	-0.251607657	-1.190533038	9.926351099	-3.152501431	0.003233066	0.060227036	-1.928360219
ENSG00000184232	OAF	-0.220182291	-1.164880765	6.521575514	-3.152133748	0.003236257	0.060227036	-1.929253905
ENSG00000163075	CFAP221	-0.461133422	-1.376622907	4.023470255	-3.151896894	0.003238314	0.060227036	-1.929829571
ENSG00000196975	ANXA4	0.177671634	1.131056999	8.018137906	3.151358318	0.003242996	0.060227036	-1.931138469
ENSG00000128283	CDC42EP1	-0.22122058	-1.165719417	6.307289392	-3.15131214	0.003243398	0.060227036	-1.931250689
ENSG00000124496	TRERF1	0.223213084	1.167330502	5.719315865	3.151094716	0.00324529	0.060227036	-1.931779056
ENSG00000124615	MOCS1	0.31788137	1.246498693	6.716860662	3.150932219	0.003246705	0.060227036	-1.932173928
ENSG00000253049		-0.220099266	-1.16481373	5.4914163	-3.150715187	0.003248596	0.060227036	-1.932701306
ENSG00000160293	VAV2	0.209163073	1.156017368	5.181554592	3.150230883	0.003252819	0.060243664	-1.933878069
ENSG00000198189	HSD17B11	0.323234661	1.251132566	8.784509668	3.149313675	0.00326083	0.060299977	-1.93610643
ENSG00000198759	EGFL6	-1.072208796	-2.102650105	8.418284023	-3.149120819	0.003262517	0.060299977	-1.936574929
ENSG00000106603	COA1	-0.151033598	-1.110364692	7.309418624	-3.146433851	0.003286107	0.06066904	-1.943100645
ENSG00000113387	SUB1	-0.339690888	-1.265485422	8.792750236	-3.146084734	0.003289184	0.06066904	-1.943948302
ENSG00000240347	RN7SL35P	-0.203398084	-1.151407156	4.855755018	-3.145191225	0.003297072	0.060695771	-1.946117509
ENSG00000136247	ZDHHC4	-0.222383362	-1.16665934	6.335081149	-3.14516137	0.003297336	0.060695771	-1.946189984
ENSG00000155096	AZIN1	0.273453014	1.208697321	8.501717502	3.144190754	0.003305924	0.060792091	-1.948545988
ENSG00000181817	LSM10	-0.284993432	-1.218404717	5.129572051	-3.143342532	0.003313448	0.060868639	-1.950604571
ENSG00000182718	ANXA2	-0.188841173	-1.139847779	8.621913133	-3.142897682	0.0033174	0.060879494	-1.951684073
ENSG00000112759	SLC29A1	-0.234544459	-1.176535179	8.722198614	-3.141442835	0.003330356	0.061023613	-1.955213904
ENSG00000184811	TRARG1	-0.370004355	-1.292356732	8.452642612	-3.141259593	0.003331991	0.061023613	-1.955658431
ENSG00000170522	ELOVL6	-0.732397407	-1.661397637	5.527334748	-3.139902118	0.003344129	0.061184047	-1.95895109
ENSG00000153147	SMARCA5	0.180368307	1.133173138	8.086910028	3.137332728	0.003367218	0.061458913	-1.965181174
ENSG00000112851	ERBIN	0.220545765	1.165174283	8.043291205	3.137177722	0.003368616	0.061458913	-1.965556932
ENSG00000136205	TNS3	-0.287733199	-1.220720741	7.499815018	-3.137098359	0.003369331	0.061458913	-1.965749317
ENSG00000168066	SF1	0.172483762	1.126997068	7.888664363	3.135685782	0.003382097	0.061629701	-1.96917309
ENSG00000159069	FBXW5	-0.239858166	-1.180876562	7.33911939	-3.133749647	0.003399668	0.061837089	-1.973864455
ENSG00000130881	LRP3	-0.26433388	-1.201081359	6.299624906	-3.133468585	0.003402226	0.061837089	-1.974545351
ENSG00000146700	SSC4D	-0.224094107	-1.168043583	4.032419577	-3.133304584	0.00340372	0.061837089	-1.974942643
ENSG00000063761	ADCK1	-0.30484005	-1.235281675	5.114455026	-3.131840982	0.003417075	0.06201752	-1.978487684
ENSG00000105696	TMEM59L	-0.156496794	-1.114577391	4.071044392	-3.130488875	0.003429457	0.062179943	-1.98176185
ENSG00000137478	FCHSD2	0.185977014	1.137587103	7.835146661	3.129379344	0.00343965	0.062278957	-1.984448022
ENSG00000235750	KIAA0040	-0.436551944	-1.353365901	6.859692601	-3.129107944	0.003442147	0.062278957	-1.985105002
ENSG00000241399	CD302	0.277647901	1.212216934	9.745843018	3.128449788	0.003448211	0.062278957	-1.986698069
ENSG00000135097	MSI1	-0.204415551	-1.152219477	4.096957942	-3.128399832	0.003448672	0.062278957	-1.98681898
ENSG00000198034	RPS4X	0.195789151	1.145350493	11.43610062	3.127548462	0.003456532	0.062315574	-1.988879426
ENSG00000182180	MRPS16	-0.155752999	-1.114002908	6.865757857	-3.127435023	0.00345758	0.062315574	-1.98915394
ENSG00000203747	FCGR3A	0.779809445	1.716904084	4.93899778	3.126438924	0.003466801	0.06241964	-1.991564208
ENSG00000172301	COPRS	-0.25797964	-1.195802921	6.109027374	-3.126039256	0.003470507	0.062424314	-1.992531166
ENSG00000138061	CYP1B1	0.514555759	1.428554186	5.984960255	3.125461086	0.003475874	0.062436802	-1.993929869
ENSG00000148053	NTRK2	-0.217946925	-1.163077252	7.894145066	-3.125222154	0.003478095	0.062436802	-1.99450785
ENSG00000163344	PMVK	-0.218048433	-1.16315909	6.046643863	-3.123849156	0.003490881	0.062602305	-1.997828676
ENSG00000148180	GSN	0.180767352	1.133486613	10.98691832	3.123118059	0.003497708	0.062602305	-1.999596624
ENSG00000112078	KCTD20	-0.13568713	-1.098615941	6.997896165	-3.122830923	0.003500393	0.062602305	-2.000290919
ENSG00000115364	MRPL19	-0.265752536	-1.202263009	5.847009814	-3.122751117	0.003501139	0.062602305	-2.000483882
ENSG00000188338	SLC38A3	-0.540295598	-1.454270457	4.074258138	-3.12067373	0.003520624	0.062888627	-2.005505853
ENSG00000095209	TMEM38B	0.361945933	1.285158174	5.593648128	3.120271686	0.003524407	0.062894174	-2.006477557
ENSG00000178789	CD300LB	0.744209778	1.675056522	5.049797487	3.118788894	0.003538392	0.063053908	-2.010060724
ENSG00000087076	HSD17B14	0.396937688	1.31671005	4.387097863	3.11858487	0.00354032	0.063053908	-2.010553672
ENSG00000136040	PLXNC1	0.561077698	1.475370912	6.171792399	3.117785483	0.003547886	0.063126574	-2.012484926
ENSG00000161999	JMJD8	-0.214710747	-1.160471223	7.29731652	-3.117224826	0.003553201	0.063126755	-2.013839261
ENSG00000004846	ABCB5	0.536131536	1.450079036	3.084551469	3.117049302	0.003554866	0.063126755	-2.014263232
ENSG00000179388	EGR3	0.274313447	1.209418412	3.667006652	3.116596569	0.003559165	0.063141198	-2.015356731
ENSG00000157570	TSPAN18	-0.304667214	-1.235133696	7.82173473	-3.115078505	0.003573617	0.06333555	-2.019022702
ENSG00000113645	WWC1	-0.233410239	-1.175610572	4.288640993	-3.113862821	0.003585231	0.063479262	-2.02195773
ENSG00000181192	DHTKD1	-0.177702651	-1.131081316	5.941995734	-3.113007903	0.003593419	0.063551489	-2.024021378
ENSG00000175324	LSM1	-0.153408762	-1.112194233	6.591955427	-3.112704721	0.003596327	0.063551489	-2.024753139
ENSG00000090615	GOLGA3	-0.180563683	-1.133326606	6.757655874	-3.112011111	0.003602989	0.063607149	-2.026427086
ENSG00000047365	ARAP2	0.440898797	1.357449753	4.68509718	3.110557053	0.003616992	0.063738903	-2.029935609
ENSG00000124593		-0.439247435	-1.355896855	4.628223178	-3.11050542	0.00361749	0.063738903	-2.030060178
ENSG00000105953	OGDH	-0.214839545	-1.160574829	8.564331867	-3.10949666	0.003627236	0.063810281	-2.032493668
ENSG00000182613	OR2V2	-0.220876098	-1.165441103	2.845038741	-3.109357053	0.003628587	0.063810281	-2.032830414
ENSG00000102924	CBLN1	-0.384137401	-1.305079236	4.509101529	-3.107324866	0.003648303	0.064094773	-2.037731308
ENSG00000157020	SEC13	-0.216599132	-1.161991191	7.097297157	-3.105936306	0.003661833	0.064270138	-2.04107897
ENSG00000088256	GNA11	-0.185471535	-1.137188595	7.098532369	-3.104779681	0.003673139	0.064403514	-2.043866819
ENSG00000130988	RGN	-0.4245618	-1.342164776	4.919422204	-3.104293506	0.003677902	0.064403514	-2.045038489
ENSG00000185437	SH3BGR	-0.278214055	-1.212692735	4.190855531	-3.10406938	0.003680099	0.064403514	-2.045578592
ENSG00000163608	NEPRO	0.147451678	1.107611301	7.058849007	3.103070248	0.00368991	0.06451288	-2.04798605
ENSG00000172339	ALG14	-0.201400187	-1.149813749	6.237885721	-3.102395968	0.003696545	0.064566563	-2.049610515
ENSG00000137574	TGS1	0.146890383	1.107180457	6.309274877	3.101831806	0.003702106	0.064601384	-2.050969532
ENSG00000165240	ATP7A	0.173836894	1.128054596	6.235345946	3.100665458	0.003713626	0.064723919	-2.053778724
ENSG00000164366	CCDC127	-0.172379982	-1.126916	6.546789275	-3.100174799	0.003718482	0.064723919	-2.054960314
ENSG00000066322	ELOVL1	-0.224976638	-1.168758322	8.16822818	-3.100036957	0.003719848	0.064723919	-2.055292242
ENSG00000183579	ZNRF3	-0.240821085	-1.181664995	5.327159246	-3.097397062	0.003746089	0.065100181	-2.061647593
ENSG00000102287	GABRE	-0.326377151	-1.253860763	8.630492481	-3.09713933	0.003748661	0.065100181	-2.0622679
ENSG00000105486	LIG1	0.194032912	1.14395707	5.052835455	3.096570147	0.003754345	0.065136449	-2.063637701
ENSG00000075275	CELSR1	0.265797834	1.202300758	4.47948398	3.095208883	0.003767973	0.065310336	-2.066913153
ENSG00000100413	POLR3H	-0.245153799	-1.185219115	6.68560974	-3.094665338	0.003773428	0.065342355	-2.068220795
ENSG00000155465	SLC7A7	0.612298438	1.528692715	5.05553225	3.093944198	0.003780677	0.065375697	-2.069955488
ENSG00000138031	ADCY3	0.316755915	1.245526671	6.893563084	3.093755828	0.003782572	0.065375697	-2.070408573
ENSG00000144724	PTPRG	-0.181144639	-1.133783076	7.168420462	-3.092562635	0.0037946	0.065521061	-2.073278183
ENSG00000111206	FOXM1	0.351682801	1.276048179	3.734922675	3.091862543	0.003801674	0.065554565	-2.074961604
ENSG00000143322	ABL2	0.175927068	1.129690104	6.366635488	3.091336931	0.003806994	0.065554565	-2.076225331
ENSG00000109586	GALNT7	0.224473619	1.168350887	5.397928508	3.091296989	0.003807398	0.065554565	-2.076321358
ENSG00000186834	HEXIM1	-0.236447629	-1.178088262	6.533365928	-3.090026252	0.003820289	0.065694688	-2.079376066
ENSG00000114812	VIPR1	-0.343777498	-1.269075146	7.152203473	-3.089780102	0.00382279	0.065694688	-2.079967699
ENSG00000186094	AGBL4	-0.302239484	-1.233056993	3.43604085	-3.089178257	0.003828914	0.065737548	-2.081414154
ENSG00000157500	APPL1	0.147242646	1.107450831	7.631517642	3.087459043	0.003846457	0.065976202	-2.085545173
ENSG00000279774		-0.239389482	-1.180492996	2.642998743	-3.085908222	0.003862346	0.066186075	-2.089270448
ENSG00000159256	MORC3	0.234760626	1.176711479	7.07471399	3.08439445	0.003877917	0.066390079	-2.092905705
ENSG00000118495	PLAGL1	0.246104823	1.186000668	7.731020496	3.083759095	0.003884469	0.066429633	-2.09443118
ENSG00000109944	JHY	-0.245399696	-1.185421144	6.631684418	-3.083459572	0.003887562	0.066429633	-2.095150267
ENSG00000114978	MOB1A	0.190392935	1.141074459	8.554654875	3.082912376	0.003893218	0.066463582	-2.096463859
ENSG00000163960	UBXN7	0.149591294	1.109255183	7.394790658	3.078922192	0.003934699	0.067108474	-2.106038637
ENSG00000197769	MAP1LC3C	0.394447466	1.31443925	5.0647356	3.078501295	0.003939099	0.067120313	-2.107048203
ENSG00000132763	MMACHC	-0.248947998	-1.18834027	5.308520077	-3.077240576	0.003952305	0.067282053	-2.110071701
ENSG00000163251	FZD5	-0.284389861	-1.217895087	6.392523856	-3.075761429	0.003967853	0.067483311	-2.113618142
ENSG00000113722	CDX1	-0.195738191	-1.145310037	4.566829523	-3.075311147	0.003972598	0.067500625	-2.114697556
ENSG00000165124	SVEP1	-0.320251633	-1.2485483	8.408108256	-3.074769378	0.003978314	0.067510347	-2.115996164
ENSG00000139668	WDFY2	0.19457097	1.144383792	6.958735408	3.074299642	0.003983276	0.067510347	-2.117122006
ENSG00000112394	SLC16A10	0.661148485	1.581340979	4.201761211	3.074178168	0.00398456	0.067510347	-2.117413132
ENSG00000161714	PLCD3	-0.268025299	-1.204158497	6.196023886	-3.073839671	0.00398814	0.067510347	-2.118224348
ENSG00000146674	IGFBP3	0.263967596	1.200776457	8.641397216	3.073493411	0.003991806	0.067510347	-2.119054114
ENSG00000184601	C14orf180	-0.339599203	-1.265405001	6.306748423	-3.072518352	0.004002146	0.067622074	-2.121390425
ENSG00000052795	FNIP2	0.187954917	1.139147779	7.438037912	3.071613525	0.004011763	0.067721403	-2.123558079
ENSG00000077514	POLD3	0.171051005	1.12587839	6.095075866	3.070612821	0.004022425	0.067834951	-2.125954998
ENSG00000174306	ZHX3	-0.198738722	-1.147694543	6.05010419	-3.070279748	0.00402598	0.067834951	-2.126752686
ENSG00000103742	IGDCC4	0.247854552	1.187439946	3.939035367	3.069135239	0.004038217	0.067977905	-2.129493333
ENSG00000116688	MFN2	-0.180066408	-1.132936034	7.616152349	-3.068279902	0.004047385	0.06806898	-2.131541146
ENSG00000196511	TPK1	0.298098037	1.229522415	4.798697102	3.067834748	0.004052165	0.068086141	-2.132606788
ENSG00000116711	PLA2G4A	-0.489765627	-1.404216735	6.267250536	-3.060741301	0.004129046	0.069297645	-2.149575648
ENSG00000145012	LPP	0.162051685	1.118877184	9.500133269	3.060381616	0.004132981	0.069297645	-2.150435482
ENSG00000118894	EEF2KMT	-0.194671246	-1.144463336	4.801947026	-3.06001967	0.004136944	0.069297645	-2.151300665
ENSG00000148400	NOTCH1	-0.272119222	-1.20758038	7.354464883	-3.059779961	0.004139571	0.069297645	-2.151873623
ENSG00000112494	UNC93A	-0.282071068	-1.21593918	3.285089929	-3.058966069	0.004148501	0.069383017	-2.153818817
ENSG00000162777	DENND2D	0.331793051	1.258576622	6.269937169	3.056192276	0.004179074	0.069829851	-2.160445928
ENSG00000251333	RTN3P1	-0.348844405	-1.273540116	6.856407127	-3.055574906	0.004185907	0.069842627	-2.16192047
ENSG00000139531	SUOX	-0.248679143	-1.188118837	6.747427098	-3.055426601	0.00418755	0.069842627	-2.162274662
ENSG00000171791	BCL2	-0.198052769	-1.147148982	6.87937392	-3.054421728	0.004198699	0.069905866	-2.164674292
ENSG00000259838	ELOCP2	-0.39013795	-1.310518709	5.252882891	-3.054278423	0.004200291	0.069905866	-2.165016468
ENSG00000076003	MCM6	0.181715512	1.134231802	5.628613709	3.054041968	0.00420292	0.069905866	-2.16558104
ENSG00000131480	AOC2	-0.282606058	-1.216390166	5.185014991	-3.051843875	0.004227429	0.070188918	-2.170828123
ENSG00000197694	SPTAN1	-0.208653159	-1.155608851	9.276340257	-3.05161254	0.004230016	0.070188918	-2.171380217
ENSG00000125652	ALKBH7	-0.24961859	-1.188892762	4.89098195	-3.050986673	0.004237024	0.070188918	-2.172873765
ENSG00000102128	RAB40AL	-0.294239853	-1.226238709	4.595791282	-3.050658466	0.004240703	0.070188918	-2.173656917
ENSG00000185761	ADAMTSL5	-0.217503666	-1.16271996	4.165665488	-3.050176508	0.00424611	0.070188918	-2.174806854
ENSG00000166821	PEX11A	-0.274980889	-1.209978061	6.112836991	-3.049849058	0.004249788	0.070188918	-2.175588081
ENSG00000070961	ATP2B1	0.249843673	1.189078262	7.422829247	3.049115107	0.004258043	0.070188918	-2.177338957
ENSG00000038945	MSR1	0.957115346	1.941424154	6.764238362	3.049111938	0.004258079	0.070188918	-2.177346518
ENSG00000205364	MT1M	0.293453081	1.225570164	7.721363705	3.049100164	0.004258211	0.070188918	-2.177374603
ENSG00000155719	OTOA	0.237034575	1.178567652	3.274044533	3.049057795	0.004258688	0.070188918	-2.17747567
ENSG00000143669	LYST	0.321727249	1.249825993	8.02789427	3.04855406	0.004264363	0.070218557	-2.1786772
ENSG00000068976	PYGM	-0.384410986	-1.305326748	6.012951308	-3.048042911	0.004270129	0.070249637	-2.179896299
ENSG00000176273	SLC35G1	-0.3542673	-1.278336189	4.366378317	-3.04730859	0.004278425	0.07032225	-2.181647461
ENSG00000140678	ITGAX	0.911038037	1.880397982	6.898983827	3.04662793	0.004286129	0.070384998	-2.183270439
ENSG00000106484	MEST	-0.219689728	-1.164483121	9.178029004	-3.045108933	0.004303368	0.070604076	-2.186891607
ENSG00000166145	SPINT1	0.340671691	1.266346043	4.688241256	3.044749655	0.004307455	0.070607174	-2.187747947
ENSG00000139618	BRCA2	0.340492987	1.266189193	3.878227441	3.043804078	0.004318229	0.070715656	-2.190001448
ENSG00000147883	CDKN2B	-0.35083472	-1.27529828	7.365340918	-3.043484024	0.004321881	0.070715656	-2.19076411
ENSG00000126524	SBDS	-0.231820018	-1.174315462	8.623352073	-3.042443691	0.004333773	0.070846243	-2.193242818
ENSG00000187051	RPS19BP1	-0.236768539	-1.178350342	6.825357091	-3.041539685	0.004344132	0.070909578	-2.195396315
ENSG00000164023	SGMS2	0.394633087	1.31460838	5.399503556	3.041422471	0.004345477	0.070909578	-2.195675513
ENSG00000181191	PJA1	-0.19819772	-1.147264245	6.063741868	-3.039700237	0.004365283	0.071132209	-2.199777054
ENSG00000135968	GCC2	0.206230517	1.153669926	8.028589492	3.038670735	0.004377163	0.071132209	-2.202228199
ENSG00000134153	EMC7	-0.188583994	-1.139644605	7.371440554	-3.038340563	0.004380979	0.071132209	-2.203014203
ENSG00000046604	DSG2	0.235314585	1.177163394	7.921743586	3.038100131	0.004383761	0.071132209	-2.203586545
ENSG00000176974	SHMT1	-0.300435207	-1.231515859	7.053754132	-3.03803266	0.004384541	0.071132209	-2.203747151
ENSG00000063176	SPHK2	-0.180096684	-1.13295981	4.896416296	-3.0380274	0.004384602	0.071132209	-2.203759671
ENSG00000148773	MKI67	0.602358638	1.518196613	3.903159814	3.037853894	0.004386611	0.071132209	-2.204172674
ENSG00000115310	RTN4	-0.180630424	-1.133379037	9.33376169	-3.037386833	0.004392021	0.071156244	-2.20528437
ENSG00000076258	FMO4	0.230746861	1.173442265	6.010676552	3.035696614	0.004411654	0.071372177	-2.209306593
ENSG00000130592	LSP1	0.497746268	1.412006048	7.786832584	3.035561261	0.00441323	0.071372177	-2.209628637
ENSG00000131459	GFPT2	0.325837784	1.253392082	6.190337999	3.034677546	0.004423532	0.071425305	-2.211731048
ENSG00000083223	TUT7	0.229042418	1.172056744	7.512324989	3.034602967	0.004424402	0.071425305	-2.21190846
ENSG00000075240	GRAMD4	-0.24907139	-1.188441912	6.165165883	-3.033986001	0.004431609	0.071477941	-2.213376027
ENSG00000107372	ZFAND5	0.316741702	1.245514401	8.394076111	3.033425859	0.004438161	0.071519941	-2.214708279
ENSG00000106077	ABHD11	-0.182993514	-1.135236999	5.136103588	-3.031077764	0.004465729	0.071889767	-2.220291481
ENSG00000214013	GANC	0.19182036	1.142204014	7.370148693	3.030795916	0.004469049	0.071889767	-2.220961478
ENSG00000140848	CPNE2	-0.193800764	-1.143773008	8.457859958	-3.030421645	0.004473461	0.071896889	-2.221851125
ENSG00000138678	GPAT3	0.547142303	1.461188498	5.226972301	3.028499598	0.004496184	0.072099603	-2.226418848
ENSG00000095321	CRAT	-0.248577571	-1.188035191	7.421560197	-3.028406924	0.004497282	0.072099603	-2.226639044
ENSG00000111863	ADTRP	0.276308448	1.211091988	3.132150944	3.028212127	0.004499591	0.072099603	-2.227101876
ENSG00000136918	WDR38	-0.183105498	-1.135325121	4.560267487	-3.027718862	0.004505445	0.072099603	-2.228273778
ENSG00000169239	CA5B	0.243925074	1.184210108	6.748311871	3.027532489	0.004507658	0.072099603	-2.228716537
ENSG00000180891	CUEDC1	-0.180049749	-1.132922952	6.015417575	-3.02710718	0.004512713	0.072099603	-2.229726864
ENSG00000100804	PSMB5	-0.300105935	-1.231234818	7.326341858	-3.02700422	0.004513937	0.072099603	-2.229971435
ENSG00000198722	UNC13B	-0.199004005	-1.1479056	6.61112983	-3.024637102	0.004542176	0.072486732	-2.235592941
ENSG00000174672	BRSK2	-0.169277972	-1.124495566	3.583807648	-3.023606926	0.004554518	0.072619704	-2.238038638
ENSG00000197102	DYNC1H1	-0.16406025	-1.120436005	8.715294534	-3.022624145	0.004566321	0.072743867	-2.240371364
ENSG00000250571	GLI4	-0.297363462	-1.228896541	4.552023631	-3.021786174	0.004576408	0.072840492	-2.242360022
ENSG00000108256	NUFIP2	0.147111768	1.10735037	7.841984366	3.020779034	0.004588559	0.072947221	-2.244749725
ENSG00000155629	PIK3AP1	0.497353807	1.411621987	5.799837595	3.020508135	0.004591833	0.072947221	-2.245392423
ENSG00000279491		0.283886259	1.217470031	4.456286082	3.020230022	0.004595196	0.072947221	-2.246052202
ENSG00000133112	TPT1	0.170350361	1.12533174	9.37551798	3.0183911	0.004617491	0.073236963	-2.250413866
ENSG00000196843	ARID5A	0.156836046	1.114839517	5.025837505	3.015463119	0.0046532	0.073677127	-2.257355432
ENSG00000173826	KCNH6	-0.176098218	-1.12982413	3.166567463	-3.015448629	0.004653378	0.073677127	-2.257389775
ENSG00000198945	L3MBTL3	0.246759932	1.186539338	5.697361739	3.014150864	0.004669289	0.073864482	-2.260465209
ENSG00000168101	NUDT16L1	-0.168161352	-1.123625563	5.218725927	-3.013804712	0.004673542	0.073867243	-2.261285389
ENSG00000166104		-0.422481934	-1.340231234	4.1495581	-3.013059955	0.004682704	0.073942684	-2.263049841
ENSG00000146072	TNFRSF21	-0.339757149	-1.265543545	7.847953616	-3.012753446	0.004686479	0.073942684	-2.263775939
ENSG00000102181	CD99L2	-0.165193907	-1.12131678	7.286395201	-3.011007576	0.00470804	0.074181914	-2.267910952
ENSG00000065613	SLK	0.158764495	1.116330718	8.234996882	3.010862749	0.004709833	0.074181914	-2.268253905
ENSG00000109323	MANBA	0.283456167	1.217107136	6.49000838	3.008878022	0.004734466	0.074505103	-2.272952807
ENSG00000141385	AFG3L2	-0.134257376	-1.097527718	6.563048079	-3.008246614	0.004742327	0.074564043	-2.274447305
ENSG00000020577	SAMD4A	-0.300258809	-1.231365291	6.641980352	-3.007461395	0.004752122	0.074653236	-2.276305609
ENSG00000173546	CSPG4	-0.334868418	-1.261262369	6.239218283	-3.006225704	0.004767573	0.074831073	-2.279229425
ENSG00000158864	NDUFS2	-0.184248219	-1.136224738	7.359284307	-3.005614229	0.004775237	0.074886468	-2.280675999
ENSG00000144031	ANKRD53	0.421732332	1.339535051	5.586475449	3.00524275	0.004779899	0.074894726	-2.281554727
ENSG00000118058	KMT2A	0.150969155	1.110315094	7.459199663	3.003548399	0.004801214	0.075163696	-2.285561887
ENSG00000101577	LPIN2	0.208480455	1.155470522	6.048835502	3.002048895	0.004820154	0.075379706	-2.289107127
ENSG00000087074	PPP1R15A	0.275638506	1.210529725	6.274184528	3.001797499	0.004823336	0.075379706	-2.289701393
ENSG00000007520	TSR3	-0.213131231	-1.159201391	6.790689386	-3.000829019	0.004835613	0.075506428	-2.291990482
ENSG00000160678	S100A1	-0.496856767	-1.411135736	4.227186359	-2.998949488	0.004859523	0.075787518	-2.296431687
ENSG00000073464	CLCN4	-0.276137005	-1.210948075	4.786559718	-2.998756645	0.004861983	0.075787518	-2.296887268
ENSG00000088325	TPX2	0.320615509	1.248863248	3.980712578	2.995456998	0.004904249	0.076380622	-2.304679863
ENSG00000109321	AREG	0.241675787	1.182365261	4.464471131	2.994023947	0.004922713	0.07660232	-2.308062653
ENSG00000224550		-0.324155213	-1.251931141	7.138742861	-2.993567823	0.004928604	0.076628152	-2.309139155
ENSG00000013374	NUB1	0.124752612	1.090320753	7.57808657	2.992838426	0.004938037	0.076708976	-2.310860414
ENSG00000135094	SDS	0.65941874	1.579446138	3.921625171	2.992166685	0.00494674	0.076778322	-2.312445395
ENSG00000077782	FGFR1	-0.195110073	-1.144811503	7.894041475	-2.991829926	0.004951108	0.076780331	-2.313239904
ENSG00000162521	RBBP4	0.173059747	1.127447102	7.952389865	2.989622109	0.004979838	0.07710385	-2.318447455
ENSG00000002330	BAD	-0.223169773	-1.167295458	5.395272071	-2.989572615	0.004980484	0.07710385	-2.318564169
ENSG00000011260	UTP18	0.189078943	1.140035653	5.636575367	2.988631918	0.004992774	0.077228108	-2.320782271
ENSG00000147231	RADX	0.208047258	1.155123622	3.747207627	2.987959084	0.005001582	0.077234918	-2.322368517
ENSG00000198855	FICD	-0.224885149	-1.168684207	5.373085321	-2.987946844	0.005001742	0.077234918	-2.322397371
ENSG00000138594	TMOD3	0.241705662	1.182389745	8.129944823	2.986675541	0.005018425	0.07738282	-2.325393962
ENSG00000112246	SIM1	-0.44766426	-1.363830411	6.053252296	-2.986308244	0.005023255	0.07738282	-2.326259579
ENSG00000039123	MTREX	0.173268943	1.127610598	8.111408648	2.986112544	0.00502583	0.07738282	-2.326720764
ENSG00000081019	RSBN1	0.158945314	1.116470641	6.323700751	2.985916618	0.005028409	0.07738282	-2.327182461
ENSG00000112893	MAN2A1	0.189922876	1.140702734	6.455790044	2.985041398	0.005039947	0.077494528	-2.329244699
ENSG00000101460	MAP1LC3A	-0.176355773	-1.130025848	5.317550322	-2.983563277	0.005059488	0.077720251	-2.332726711
ENSG00000104894	CD37	0.696875569	1.620990425	7.251810143	2.983263708	0.005063457	0.077720251	-2.333432281
ENSG00000187398	LUZP2	-0.43056258	-1.347759034	4.788167319	-2.982364222	0.005075392	0.077720251	-2.335550578
ENSG00000167670	CHAF1A	-0.190670522	-1.141294033	5.915860856	-2.981846496	0.005082274	0.077720251	-2.336769656
ENSG00000100211	CBY1	-0.196696882	-1.146071365	5.939586078	-2.981750622	0.005083549	0.077720251	-2.336995394
ENSG00000170085	SIMC1	0.202009029	1.150299093	5.357076115	2.98169534	0.005084285	0.077720251	-2.337125556
ENSG00000165948	IFI27L1	-0.21124671	-1.157688172	6.22032688	-2.981666942	0.005084663	0.077720251	-2.337192419
ENSG00000169764	UGP2	-0.291251264	-1.223701146	9.48433672	-2.980220567	0.005103943	0.077896348	-2.340597381
ENSG00000093072	ADA2	0.810590988	1.753929779	6.543325499	2.980157568	0.005104785	0.077896348	-2.340745666
ENSG00000169727	GPS1	-0.157614667	-1.115441356	7.414645753	-2.979309203	0.005116127	0.078003716	-2.342742354
ENSG00000123609	NMI	0.243873917	1.184168118	6.116692288	2.978399537	0.005128316	0.07812379	-2.344882946
ENSG00000072958	AP1M1	-0.192906205	-1.143064018	7.032371096	-2.977490607	0.005140522	0.07823713	-2.347021416
ENSG00000145349	CAMK2D	0.184958618	1.136784365	7.497840303	2.97720264	0.005144395	0.07823713	-2.347698847
ENSG00000171222	SCAND1	-0.185753932	-1.137411213	4.854330392	-2.976312441	0.005156384	0.078353681	-2.349792756
ENSG00000127125	PPCS	-0.16077705	-1.117889082	6.518503433	-2.975558801	0.005166555	0.078424599	-2.351565163
ENSG00000197579	TOPORS	0.181693177	1.134214242	6.364155002	2.975309749	0.00516992	0.078424599	-2.352150824
ENSG00000172428	COPS9	-0.345624607	-1.270701006	5.78622658	-2.975005029	0.005174041	0.078424599	-2.352867352
ENSG00000163755	HPS3	0.242551627	1.183083276	7.751463997	2.97332535	0.005196808	0.078670099	-2.356816223
ENSG00000205683	DPF3	-0.192101532	-1.142426644	3.872939835	-2.972925934	0.005202235	0.078670099	-2.357755043
ENSG00000169184	MN1	-0.237937658	-1.179305631	4.955042196	-2.972850047	0.005203267	0.078670099	-2.357933406
ENSG00000143951	WDPCP	-0.31195302	-1.241387066	7.033803265	-2.971595688	0.005220351	0.078862563	-2.360881222
ENSG00000258890	CEP95	0.223870264	1.167862368	7.197404517	2.969933351	0.005243072	0.079139802	-2.364786674
ENSG00000005893	LAMP2	0.203779511	1.151711611	8.406613142	2.968987144	0.005256046	0.079269583	-2.367009089
ENSG00000133048	CHI3L1	1.125277194	2.181434558	7.872302867	2.966986917	0.005283573	0.079567227	-2.371705762
ENSG00000140450	ARRDC4	0.216246594	1.161707281	5.972958629	2.96691484	0.005284568	0.079567227	-2.371874971
ENSG00000124067	SLC12A4	-0.201927021	-1.150233707	6.918355109	-2.966079223	0.005296109	0.079636336	-2.373836473
ENSG00000102189	EEA1	-0.20657757	-1.153947485	8.067279657	-2.965946059	0.005297951	0.079636336	-2.374149027
ENSG00000111731	C2CD5	0.225130119	1.168882667	7.186015658	2.965096764	0.00530971	0.07969704	-2.376142247
ENSG00000121774	KHDRBS1	0.138368335	1.100659583	7.419597065	2.965018875	0.005310789	0.07969704	-2.376325029
ENSG00000148730	EIF4EBP2	0.158810646	1.116366429	9.954908555	2.962591394	0.005344541	0.080078445	-2.382020153
ENSG00000135655	USP15	0.266486558	1.202874858	7.625529574	2.96224146	0.005349423	0.080078445	-2.382840906
ENSG00000257017	HP	-1.091310043	-2.130674251	4.712031153	-2.962238195	0.005349468	0.080078445	-2.382848564
ENSG00000102178	UBL4A	-0.196623707	-1.146013236	5.114739395	-2.960298774	0.005376602	0.080366649	-2.387396331
ENSG00000004142	POLDIP2	-0.234741668	-1.176696017	7.522796576	-2.96022797	0.005377595	0.080366649	-2.387562327
ENSG00000168214	RBPJ	0.133761269	1.097150371	8.544145071	2.956725051	0.00542694	0.080984136	-2.395771742
ENSG00000132305	IMMT	-0.164212502	-1.120554254	8.165666132	-2.956660345	0.005427855	0.080984136	-2.395923332
ENSG00000111879	FAM184A	0.288872536	1.221685159	5.857939374	2.95588935	0.005438775	0.081080269	-2.39772943
ENSG00000168172	HOOK3	0.150531677	1.109978457	8.195030047	2.955430369	0.005445285	0.081108462	-2.398804484
ENSG00000164808	SPIDR	0.145697545	1.106265405	7.310593249	2.95510263	0.005449938	0.081108462	-2.399572074
ENSG00000170340	B3GNT2	0.248042335	1.187594515	5.7538178	2.95455609	0.005457706	0.081108462	-2.400851998
ENSG00000129988	LBP	-0.535726538	-1.449672022	5.271100446	-2.954494842	0.005458578	0.081108462	-2.400995425
ENSG00000006451	RALA	-0.249202834	-1.188550196	6.801391255	-2.953761648	0.005469016	0.081196963	-2.402712228
ENSG00000157150	TIMP4	-0.344853484	-1.270021996	8.504705322	-2.952970316	0.005480304	0.081297911	-2.404564877
ENSG00000164649	CDCA7L	0.36593401	1.288715682	5.354816697	2.952505907	0.005486939	0.081329723	-2.405652002
ENSG00000217950	NOC2LP2	-0.229657425	-1.172556487	4.616136304	-2.951823192	0.005496706	0.081364449	-2.407249971
ENSG00000155307	SAMSN1	0.434369869	1.351320483	3.876425631	2.951498341	0.005501359	0.081364449	-2.408010243
ENSG00000235649	MXRA5Y	-0.432200719	-1.349290245	4.382129018	-2.951400739	0.005502758	0.081364449	-2.40823866
ENSG00000144048	DUSP11	0.178024306	1.131333523	7.602455039	2.950357719	0.005517726	0.081429684	-2.410679327
ENSG00000178952	TUFM	-0.197501656	-1.146710853	7.431006708	-2.95019019	0.005520134	0.081429684	-2.411071295
ENSG00000253304	TMEM200B	-0.18209349	-1.134529003	5.575287634	-2.950153852	0.005520657	0.081429684	-2.411156315
ENSG00000070010	UFD1	-0.142117897	-1.103523916	6.450000686	-2.949732148	0.005526722	0.081452826	-2.412142916
ENSG00000121769	FABP3	0.771602072	1.707164489	5.723545538	2.948908269	0.005538591	0.081490804	-2.414070184
ENSG00000154277	UCHL1	-0.374564037	-1.296447727	7.964656826	-2.948810403	0.005540003	0.081490804	-2.414299097
ENSG00000146278	PNRC1	0.162776443	1.119439409	9.227179454	2.948616778	0.005542796	0.081490804	-2.41475198
ENSG00000135124	P2RX4	0.499405192	1.413630617	5.9412302	2.947973127	0.005552092	0.081548819	-2.416257336
ENSG00000044115	CTNNA1	-0.141052037	-1.102708936	9.009206783	-2.947720346	0.005555747	0.081548819	-2.41684848
ENSG00000207946	MIR516B1	-0.265514472	-1.202064635	2.716959766	-2.947133236	0.005564244	0.081607412	-2.418221357
ENSG00000169679	BUB1	0.392290181	1.312475217	3.111213655	2.945754916	0.005584241	0.081834425	-2.421443727
ENSG00000165698	SPACA9	-0.16427677	-1.120604173	5.027299586	-2.945388213	0.005589572	0.081846335	-2.422300888
ENSG00000170776	AKAP13	0.214752268	1.160504621	7.920704816	2.943269176	0.005620474	0.082232346	-2.427252848
ENSG00000123268	ATF1	0.17360132	1.127870414	7.420515823	2.941584621	0.005645154	0.082465351	-2.431187948
ENSG00000142655	PEX14	-0.212523122	-1.15871288	6.393633908	-2.941560725	0.005645505	0.082465351	-2.431243759
ENSG00000105379	ETFB	-0.304695103	-1.235157573	7.838452972	-2.939837762	0.005670855	0.082669758	-2.435267163
ENSG00000169750	RAC3	-0.190430683	-1.141104315	5.448680163	-2.939606277	0.005674269	0.082669758	-2.435807611
ENSG00000167244	IGF2	-0.453663925	-1.369513915	8.621275519	-2.939596197	0.005674418	0.082669758	-2.435831143
ENSG00000105171	POP4	-0.178277109	-1.131531784	6.905621254	-2.939083526	0.005681986	0.082669758	-2.437027984
ENSG00000111802	TDP2	0.235330689	1.177176534	7.341148592	2.939060935	0.005682319	0.082669758	-2.437080719
ENSG00000184254	ALDH1A3	0.42177791	1.33957737	5.930645535	2.937993496	0.005698108	0.082832928	-2.43957226
ENSG00000072364	AFF4	0.133631623	1.097051781	8.297902285	2.937381169	0.005707184	0.082842739	-2.441001266
ENSG00000164091	WDR82	0.166198817	1.122098105	7.938892111	2.937330836	0.00570793	0.082842739	-2.441118721
ENSG00000277632	CCL3	0.484764939	1.399357847	5.258142692	2.936961778	0.005713407	0.082855842	-2.441979907
ENSG00000119401	TRIM32	-0.155047921	-1.113458603	5.771152466	-2.935541267	0.005734535	0.083095711	-2.445294023
ENSG00000147255	IGSF1	-0.192342454	-1.142617439	3.558433884	-2.934501574	0.005750046	0.083253859	-2.447719062
ENSG00000105928	GSDME	0.534655194	1.448595897	4.577229671	2.933544957	0.005764351	0.083343708	-2.449949876
ENSG00000128340	RAC2	0.73004202	1.658687402	6.709418623	2.933471335	0.005765454	0.083343708	-2.450121543
ENSG00000137575	SDCBP	0.171272183	1.12605101	9.542479376	2.932278551	0.005783341	0.083535617	-2.452902437
ENSG00000041515	MYO16	-0.167793141	-1.123338823	4.372914151	-2.930163197	0.005815193	0.083897179	-2.457832566
ENSG00000234284	ZNF879	0.250393168	1.189531246	4.899745762	2.929838202	0.005820101	0.083897179	-2.458589822
ENSG00000179364	PACS2	-0.15907452	-1.116570635	5.726350371	-2.929659992	0.005822794	0.083897179	-2.45900504
ENSG00000129680	MAP7D3	0.158888526	1.116426695	7.831872547	2.929158759	0.005830374	0.083897179	-2.460172798
ENSG00000023228	NDUFS1	-0.174925295	-1.128905947	7.724572227	-2.929082212	0.005831533	0.083897179	-2.460351125
ENSG00000148541	FAM13C	0.347273759	1.272154382	7.322304046	2.927895736	0.005849517	0.084056714	-2.463114821
ENSG00000171606	ZNF274	0.145724073	1.106285747	5.294663133	2.927738574	0.005851903	0.084056714	-2.463480853
ENSG00000148826	NKX6-2	-0.204817254	-1.152540345	4.1245735	-2.926718624	0.00586741	0.084182841	-2.46585604
ENSG00000112473	SLC39A7	-0.206806058	-1.154130257	6.890925833	-2.926549934	0.005869979	0.084182841	-2.466248824
ENSG00000197930	ERO1A	0.221392977	1.165858724	7.576990027	2.924805801	0.005896597	0.084443472	-2.470309138
ENSG00000181690	PLAG1	0.324536945	1.252262441	3.580738756	2.924552661	0.00590047	0.084443472	-2.470898323
ENSG00000090861	AARS	-0.197221264	-1.146488007	8.137614796	-2.92444366	0.005902139	0.084443472	-2.471152015
ENSG00000198833	UBE2J1	0.151283568	1.110557097	7.482083249	2.923707298	0.005913421	0.084478976	-2.472865688
ENSG00000121316	PLBD1	0.471527896	1.386577155	7.244859774	2.923672906	0.005913948	0.084478976	-2.47294572
ENSG00000087253	LPCAT2	0.273071161	1.208377446	7.164759992	2.922742948	0.005928226	0.08457694	-2.475109544
ENSG00000167792	NDUFV1	-0.188774865	-1.139795392	7.369604516	-2.922618161	0.005930145	0.08457694	-2.475399866
ENSG00000136048	DRAM1	0.246971151	1.186713067	5.723023006	2.921843943	0.00594206	0.084632073	-2.477200952
ENSG00000011600	TYROBP	0.714150656	1.640517128	9.376939432	2.921217212	0.005951722	0.084632073	-2.478658724
ENSG00000169136	ATF5	-0.287304918	-1.220358409	5.418666366	-2.921204015	0.005951926	0.084632073	-2.478689418
ENSG00000116288	PARK7	-0.168074336	-1.123557794	8.461859413	-2.921153827	0.0059527	0.084632073	-2.478806145
ENSG00000128714	HOXD13	-0.208036055	-1.155114652	3.945840439	-2.919743947	0.005974493	0.084875288	-2.482084782
ENSG00000101109	STK4	0.270711309	1.206402488	7.489567279	2.918696774	0.005990728	0.085039226	-2.484519333
ENSG00000163840	DTX3L	0.197489528	1.146701212	7.298483131	2.918159863	0.005999068	0.085090928	-2.485767383
ENSG00000007264	MATK	0.467594292	1.382801709	4.650204045	2.917708311	0.00600609	0.085091319	-2.486816908
ENSG00000092201	SUPT16H	0.135929998	1.098800901	8.418315004	2.917554057	0.006008491	0.085091319	-2.487175411
ENSG00000124596	OARD1	0.21400605	1.159904518	6.871406574	2.916606158	0.006023263	0.08518127	-2.489378186
ENSG00000160716	CHRNB2	-0.19015524	-1.140886474	3.805650575	-2.916519175	0.006024621	0.08518127	-2.4895803
ENSG00000277556	OR13C5	0.369325577	1.29174883	2.749346445	2.91624178	0.006028951	0.08518127	-2.49022483
ENSG00000138623	SEMA7A	0.276118672	1.210932687	4.295123758	2.915893992	0.006034384	0.085191584	-2.491032867
ENSG00000162614	NEXN	-0.278611357	-1.213026743	7.544626411	-2.915025827	0.006047967	0.085316848	-2.493049674
ENSG00000163399	ATP1A1	0.327068783	1.254462012	8.46674078	2.914397548	0.006057815	0.085389264	-2.494508982
ENSG00000010671	BTK	0.564910922	1.479296168	4.828833412	2.914034083	0.006063519	0.085392074	-2.495353118
ENSG00000145725	PPIP5K2	0.234059285	1.17613958	7.298496119	2.913784206	0.006067443	0.085392074	-2.495933412
ENSG00000117009	KMO	0.786118389	1.724428593	3.100213705	2.913241463	0.006075975	0.085445758	-2.497193732
ENSG00000120725	SIL1	-0.20766397	-1.154816776	6.33377613	-2.912497716	0.006087685	0.085508396	-2.498920578
ENSG00000214870		-0.256069357	-1.194220598	5.401154283	-2.912359027	0.006089871	0.085508396	-2.499242558
ENSG00000119650	IFT43	-0.182058891	-1.134501795	5.216323543	-2.911193301	0.006108273	0.085700352	-2.501948547
ENSG00000147324	MFHAS1	0.283781308	1.217381467	5.589369281	2.910575981	0.00611804	0.085733716	-2.503381258
ENSG00000151474	FRMD4A	-0.174634219	-1.128678204	7.127756711	-2.910315473	0.006122165	0.085733716	-2.503985807
ENSG00000159387	IRX6	-0.416629826	-1.334805768	6.595639838	-2.909788436	0.00613052	0.085733716	-2.505208774
ENSG00000143110	C1orf162	0.788307226	1.727046857	6.790731075	2.909407199	0.00613657	0.085733716	-2.506093332
ENSG00000111652	COPS7A	-0.242343224	-1.182912387	7.13052181	-2.90933595	0.006137702	0.085733716	-2.506258639
ENSG00000169902	TPST1	0.191421137	1.141887987	6.707627406	2.909136864	0.006140864	0.085733716	-2.50672053
ENSG00000163644	PPM1K	0.262769995	1.19978009	4.988479861	2.908453341	0.006151733	0.085733716	-2.508306201
ENSG00000096401	CDC5L	0.146282312	1.106713898	7.212083925	2.908446154	0.006151847	0.085733716	-2.508322873
ENSG00000165195	PIGA	0.216551807	1.161953075	4.697063535	2.908357958	0.006153251	0.085733716	-2.508527458
ENSG00000135932	CAB39	0.180630946	1.133379447	7.950037268	2.907251363	0.006170889	0.085913383	-2.51109406
ENSG00000105612	DNASE2	-0.229795839	-1.172668989	7.085460248	-2.906659024	0.00618035	0.085979013	-2.512467668
ENSG00000167778	SPRYD3	-0.203324813	-1.15134868	6.564633307	-2.905810516	0.006193926	0.086101748	-2.514435025
ENSG00000171310	CHST11	0.485330673	1.399906694	6.905073544	2.904570749	0.006213812	0.086311948	-2.517308933
ENSG00000188060	RAB42	0.298121746	1.229542621	3.598770858	2.903672824	0.006228253	0.086403382	-2.51938995
ENSG00000183784	DOCK8-AS1	-0.198967965	-1.147876925	3.229850705	-2.903366896	0.00623318	0.086403382	-2.520098874
ENSG00000175029	CTBP2	0.17059636	1.125523641	5.515056934	2.903272212	0.006234705	0.086403382	-2.520318276
ENSG00000172985	SH3RF3	-0.209446694	-1.156244653	5.751902217	-2.902680275	0.006244252	0.086457141	-2.52168981
ENSG00000197329	PELI1	0.292888555	1.225090693	7.30940402	2.902392752	0.006248893	0.086457141	-2.522355947
ENSG00000209082	MT-TL1	-0.148335668	-1.108290181	12.31046363	-2.901915804	0.0062566	0.086457141	-2.523460859
ENSG00000152133	GPATCH11	-0.331049158	-1.257927833	7.70930368	-2.901849182	0.006257677	0.086457141	-2.523615189
ENSG00000197548	ATG7	0.303868212	1.234449836	6.712980433	2.901355853	0.00626566	0.086501445	-2.524757918
ENSG00000116285	ERRFI1	0.276924376	1.211609148	8.38111319	2.900526592	0.006279099	0.086598973	-2.526678519
ENSG00000186977	KRTAP19-5	-0.219380647	-1.16423367	3.291328592	-2.900330182	0.006282286	0.086598973	-2.527133364
ENSG00000110871	COQ5	-0.198419594	-1.147440698	6.147785247	-2.899552166	0.006294926	0.086707215	-2.528934902
ENSG00000010256	UQCRC1	-0.243102096	-1.183534775	6.492748991	-2.898539278	0.006311416	0.086839416	-2.531279859
ENSG00000197165	SULT1A2	-0.337338787	-1.263423916	5.06122033	-2.898373949	0.006314112	0.086839416	-2.531662567
ENSG00000071967	CYBRD1	0.243706043	1.184030335	10.62292421	2.896981939	0.00633685	0.087060551	-2.53488431
ENSG00000177225	GATD1	-0.17326933	-1.127610901	6.173106593	-2.896801483	0.006339804	0.087060551	-2.535301896
ENSG00000181291	TMEM132E	0.236568806	1.178187218	2.98868205	2.894115173	0.006383921	0.087599969	-2.541516334
ENSG00000153922	CHD1	0.226385944	1.169900589	7.187208065	2.892555312	0.00640967	0.087824798	-2.545123258
ENSG00000105708	ZNF14	0.291663734	1.224051055	4.940305508	2.892535196	0.006410003	0.087824798	-2.545169767
ENSG00000165288	BRWD3	0.195310691	1.144970709	6.741542324	2.892097689	0.006417243	0.087857536	-2.546181212
ENSG00000091436	MAP3K20	-0.27450506	-1.209579052	8.213915268	-2.88966703	0.006457605	0.088249444	-2.551798808
ENSG00000154310	TNIK	0.359984738	1.283412321	5.015256573	2.889639797	0.006458059	0.088249444	-2.551861731
ENSG00000116679	IVNS1ABP	0.328159484	1.255410764	7.357705955	2.889494174	0.006460485	0.088249444	-2.552198193
ENSG00000076356	PLXNA2	-0.195200994	-1.144883653	5.649110441	-2.888252353	0.006481206	0.088465781	-2.555066998
ENSG00000162692	VCAM1	0.524128248	1.438064363	5.799817593	2.887304935	0.006497057	0.08855223	-2.557255176
ENSG00000120885	CLU	-0.21158408	-1.157958926	10.36962154	-2.887289386	0.006497318	0.08855223	-2.557291084
ENSG00000168374	ARF4	-0.177310839	-1.130774174	9.447232631	-2.88636725	0.006512781	0.088663472	-2.559420443
ENSG00000181035	SLC25A42	-0.15859901	-1.116202676	5.626812721	-2.886219021	0.00651527	0.088663472	-2.559762691
ENSG00000170275	CRTAP	-0.198844004	-1.1477783	8.368853597	-2.885349326	0.00652989	0.088795725	-2.56177051
ENSG00000174775	HRAS	-0.215957862	-1.161474807	6.260911624	-2.884582272	0.006542811	0.08890468	-2.563541061
ENSG00000104695	PPP2CB	-0.156033839	-1.114219785	7.201580748	-2.883807408	0.006555888	0.089014452	-2.565329346
ENSG00000091732	ZC3HC1	-0.164242449	-1.120577515	5.443285137	-2.883521518	0.006560718	0.089014452	-2.565989069
ENSG00000138162	TACC2	-0.287636015	-1.220638512	6.141170628	-2.882880829	0.006571557	0.089094764	-2.567467384
ENSG00000111860	CEP85L	0.228053433	1.17125356	4.928778426	2.882267641	0.006581945	0.089107416	-2.568882054
ENSG00000073712	FERMT2	-0.241445329	-1.182176403	9.702286551	-2.882245015	0.006582329	0.089107416	-2.568934252
ENSG00000178654	PPIAP33	-0.21381319	-1.159749473	5.11380507	-2.880707993	0.006608438	0.089394055	-2.572479449
ENSG00000167110	GOLGA2	-0.171104756	-1.125920338	7.447576096	-2.880058413	0.006619502	0.089395503	-2.573977382
ENSG00000149781	FERMT3	0.558555666	1.472794012	6.038836215	2.879689829	0.006625787	0.089395503	-2.574827244
ENSG00000201161	RN7SKP10	-0.169602645	-1.124748657	4.0252562	-2.879645971	0.006626535	0.089395503	-2.574928367
ENSG00000274588	DGKK	0.194413295	1.144258727	2.771144007	2.879543318	0.006628287	0.089395503	-2.575165045
ENSG00000176358	TAC4	-0.180732634	-1.133459336	3.926935799	-2.879239654	0.006633471	0.089398857	-2.575865146
ENSG00000060718	COL11A1	-0.343899226	-1.269182229	4.129207649	-2.878469882	0.00664663	0.0895096	-2.577639662
ENSG00000117151	CTBS	0.179847095	1.132763822	6.783276105	2.877824408	0.006657683	0.089562885	-2.579127416
ENSG00000131203	IDO1	-0.35334891	-1.277522685	3.553051705	-2.877423321	0.00666456	0.089562885	-2.580051781
ENSG00000172175	MALT1	0.225873064	1.169484762	6.941577196	2.877289195	0.006666861	0.089562885	-2.580360875
ENSG00000122592	HOXA7	-0.216093021	-1.161583625	6.321961321	-2.876889957	0.006673715	0.089562885	-2.581280872
ENSG00000182185	RAD51B	0.250405408	1.189541338	5.590148957	2.876693269	0.006677094	0.089562885	-2.581734089
ENSG00000124228	DDX27	0.128434594	1.093106974	6.532458391	2.87650936	0.006680255	0.089562885	-2.582157842
ENSG00000166246	C16orf71	-0.166901642	-1.122644882	3.774821853	-2.875328527	0.006700584	0.089701371	-2.584878253
ENSG00000133835	HSD17B4	-0.155276249	-1.113634838	8.29008006	-2.874843965	0.006708943	0.089701371	-2.585994393
ENSG00000001617	SEMA3F	-0.223573549	-1.167622202	5.522437009	-2.874824414	0.006709281	0.089701371	-2.586039425
ENSG00000277586	NEFL	0.180188471	1.133031892	3.068136356	2.874759939	0.006710394	0.089701371	-2.586187926
ENSG00000115325	DOK1	-0.246980834	-1.186721032	5.89619693	-2.874214381	0.006719818	0.089761112	-2.587444402
ENSG00000137976	DNASE2B	0.849073702	1.801343982	4.10374551	2.871634713	0.006764551	0.090292051	-2.593383659
ENSG00000198925	ATG9A	-0.177270849	-1.130742831	6.49900483	-2.871040057	0.006774902	0.090363625	-2.594752288
ENSG00000198353	HOXC4	-0.286707543	-1.219853202	4.682975432	-2.870278374	0.006788182	0.090421726	-2.596505085
ENSG00000091490	SEL1L3	0.398706983	1.31832583	6.006725871	2.870217633	0.006789242	0.090421726	-2.596644852
ENSG00000090097	PCBP4	-0.231873227	-1.174358773	5.270933131	-2.869284604	0.006805546	0.090572261	-2.598791535
ENSG00000048052	HDAC9	0.251045285	1.190069051	6.24733946	2.868939594	0.006811583	0.090586057	-2.599585215
ENSG00000132561	MATN2	0.222016967	1.166363087	7.262923119	2.867369077	0.006839131	0.090837159	-2.603197375
ENSG00000137434	C6orf52	-0.212946478	-1.159052952	3.198292829	-2.866725426	0.006850451	0.090837159	-2.604677407
ENSG00000173163	COMMD1	-0.142185962	-1.103575981	6.775700308	-2.866338446	0.006857266	0.090837159	-2.605567143
ENSG00000005059	MCUB	0.300593778	1.231651227	6.512554188	2.866155402	0.006860491	0.090837159	-2.605987968
ENSG00000143702	CEP170	0.260995859	1.198305582	6.083888334	2.866153027	0.006860533	0.090837159	-2.60599343
ENSG00000108958		-0.292807945	-1.225022243	7.862387843	-2.865990102	0.006863405	0.090837159	-2.606367986
ENSG00000188266	HYKK	-0.18166005	-1.134188199	5.448889497	-2.865867342	0.00686557	0.090837159	-2.606650197
ENSG00000124508	BTN2A2	0.206495123	1.153881541	5.863987456	2.865096763	0.006879174	0.090950709	-2.608421494
ENSG00000173660	UQCRH	-0.277826064	-1.212366643	5.483763148	-2.86359165	0.006905817	0.091199508	-2.611880391
ENSG00000214097	SMCO1	-0.203240626	-1.151281497	2.88236341	-2.863465087	0.006908062	0.091199508	-2.612171193
ENSG00000279152		-0.294092477	-1.226113452	4.748345879	-2.862978477	0.006916699	0.091247029	-2.613289201
ENSG00000160075	SSU72	-0.155929366	-1.114139101	7.247777175	-2.862188608	0.006930741	0.091365724	-2.615103708
ENSG00000071243	ING3	0.170086797	1.125126173	6.254329465	2.861759072	0.006938388	0.091400011	-2.61609032
ENSG00000183615	FAM167B	-0.250195233	-1.189368056	4.223964342	-2.861268843	0.006947125	0.091428312	-2.617216227
ENSG00000111785	RIC8B	-0.16521136	-1.121330345	5.745804074	-2.860685752	0.00695753	0.091428312	-2.618555254
ENSG00000123338	NCKAP1L	0.662228742	1.582525494	6.442288041	2.860310709	0.006964231	0.091428312	-2.619416427
ENSG00000174021	GNG5	0.288694649	1.221534533	5.827719862	2.860106096	0.006967889	0.091428312	-2.619886227
ENSG00000115828	QPCT	0.480721627	1.395441483	4.496846847	2.860054719	0.006968808	0.091428312	-2.620004189
ENSG00000115290	GRB14	-0.337794984	-1.263823488	4.759530054	-2.859709622	0.006974983	0.091428312	-2.620796491
ENSG00000183283	DAZAP2	0.145807371	1.106349623	8.771658855	2.859660082	0.00697587	0.091428312	-2.620910227
ENSG00000145604	SKP2	-0.278281215	-1.212749189	7.009217449	-2.859233648	0.006983508	0.091462237	-2.621889177
ENSG00000100985	MMP9	1.018767862	2.026187749	6.788716651	2.85892963	0.006988958	0.09146748	-2.622587049
ENSG00000182379	NXPH4	-0.226549719	-1.170033404	3.95687893	-2.858572478	0.006995366	0.091485239	-2.623406829
ENSG00000169718	DUS1L	-0.191594763	-1.14202542	6.67553373	-2.85822112	0.007001675	0.091501685	-2.624213249
ENSG00000106636	YKT6	-0.18427666	-1.136247138	7.091500495	-2.855929809	0.007042949	0.091798111	-2.62947065
ENSG00000126432	PRDX5	-0.192891198	-1.143052128	7.752799485	-2.855740201	0.007046375	0.091798111	-2.629905588
ENSG00000242485	MRPL20	-0.155801838	-1.114040621	7.807856293	-2.855453307	0.007051561	0.091798111	-2.630563654
ENSG00000151229	SLC2A13	0.134209231	1.097491093	5.315424028	2.855445729	0.007051698	0.091798111	-2.630581036
ENSG00000110717	NDUFS8	-0.237832654	-1.1792198	7.273464636	-2.85515076	0.007057035	0.091798111	-2.63125758
ENSG00000177875	CCDC184	-0.221084293	-1.1656093	3.310130678	-2.854762931	0.007064056	0.091798111	-2.632147044
ENSG00000164985	PSIP1	0.220958737	1.165507863	7.455764292	2.854746021	0.007064363	0.091798111	-2.632185825
ENSG00000185774	KCNIP4	0.206634396	1.153992938	2.676144189	2.854716258	0.007064902	0.091798111	-2.63225408
ENSG00000136521	NDUFB5	-0.231641049	-1.174169795	8.642621093	-2.853594966	0.007085242	0.091971622	-2.634825252
ENSG00000213420	GPC2	0.192836098	1.143008473	3.492857516	2.853420562	0.007088411	0.091971622	-2.635225112
ENSG00000035403	VCL	-0.187792275	-1.139019365	8.380225472	-2.852805655	0.007099593	0.092050773	-2.636634802
ENSG00000087589	CASS4	0.44876516	1.364871528	4.053560325	2.851268287	0.007127623	0.092348095	-2.640158434
ENSG00000169564	PCBP1	0.131605226	1.095511953	8.498501608	2.850269793	0.007145883	0.092497711	-2.642446342
ENSG00000166912	MTMR10	-0.149745369	-1.109373654	8.024403196	-2.850078641	0.007149384	0.092497711	-2.642884284
ENSG00000130713	EXOSC2	0.129372756	1.093818036	6.909101997	2.849528762	0.007159464	0.092562001	-2.644143989
ENSG00000140873	ADAMTS18	0.479751354	1.394503305	5.77312606	2.84777564	0.007191687	0.092912292	-2.648159173
ENSG00000112559	MDFI	-0.359310971	-1.282813082	5.607972304	-2.847432466	0.007198011	0.092927708	-2.648944966
ENSG00000153714	LURAP1L	-0.284013894	-1.217577745	7.042029913	-2.846821206	0.007209288	0.09295037	-2.650344472
ENSG00000142303	ADAMTS10	-0.261317557	-1.198572814	6.469720224	-2.846781005	0.00721003	0.09295037	-2.650436507
ENSG00000136295	TTYH3	0.548301919	1.462363452	6.67025195	2.845916297	0.007226012	0.093032363	-2.652415957
ENSG00000134775	FHOD3	0.409834608	1.328533501	4.263622764	2.845689533	0.007230208	0.093032363	-2.652934994
ENSG00000166793	YPEL4	0.243849447	1.184148033	3.486412889	2.845385068	0.007235846	0.093032363	-2.653631838
ENSG00000083544	TDRD3	0.326503839	1.253970874	6.659862168	2.845326327	0.007236935	0.093032363	-2.653766278
ENSG00000151694	ADAM17	0.202644815	1.150806133	7.31685114	2.843820424	0.007264886	0.093132199	-2.657212189
ENSG00000109089	CDR2L	-0.264609216	-1.201310606	5.142081108	-2.843802	0.007265229	0.093132199	-2.65725434
ENSG00000135899	SP110	0.320999947	1.24919608	6.581344299	2.843763671	0.007265941	0.093132199	-2.657342033
ENSG00000106686	SPATA6L	0.246581845	1.18639288	4.364533481	2.843665155	0.007267774	0.093132199	-2.657567421
ENSG00000144554	FANCD2	0.205689102	1.153237058	3.935642917	2.843523471	0.00727041	0.093132199	-2.657891562
ENSG00000095564	BTAF1	0.251961015	1.19082467	7.470224504	2.84133921	0.00731116	0.093520687	-2.662887401
ENSG00000163626	COX18	-0.203677253	-1.151629981	5.740382804	-2.840926604	0.007318882	0.093520687	-2.663830843
ENSG00000159788	RGS12	0.171535819	1.126256802	5.298461083	2.840840702	0.00732049	0.093520687	-2.664027251
ENSG00000131127	ZNF141	0.303706464	1.234311444	6.80121758	2.840792668	0.00732139	0.093520687	-2.664137077
ENSG00000076685	NT5C2	0.186430824	1.137944996	7.729712279	2.840016584	0.007335939	0.093640497	-2.665911348
ENSG00000140749	IGSF6	0.782017575	1.71953392	6.216369594	2.839095728	0.007353237	0.093795204	-2.668016204
ENSG00000118557	PMFBP1	0.359947164	1.283378896	3.516385258	2.837125098	0.007390384	0.094202689	-2.672519161
ENSG00000166797	CIAO2A	0.221340588	1.165816389	5.605904246	2.836400255	0.007404091	0.094311043	-2.674174964
ENSG00000100403	ZC3H7B	-0.209573986	-1.156346675	6.932688411	-2.836115722	0.007409478	0.094313339	-2.674824868
ENSG00000065268	WDR18	-0.257756051	-1.19561761	5.781694863	-2.834886773	0.007432789	0.09448437	-2.677631452
ENSG00000114861	FOXP1	0.173035002	1.127427765	7.308087424	2.834857352	0.007433348	0.09448437	-2.677698632
ENSG00000165264	NDUFB6	-0.212609455	-1.158782221	6.180847369	-2.833792442	0.007453603	0.094675399	-2.680129966
ENSG00000165119	HNRNPK	0.194462598	1.144297832	10.16279482	2.832714199	0.007474165	0.094810121	-2.682591162
ENSG00000176783	RUFY1	0.136468252	1.099210928	7.786961625	2.832517646	0.007477919	0.094810121	-2.68303975
ENSG00000151150	ANK3	0.245630741	1.185611003	4.588494804	2.832413296	0.007479913	0.094810121	-2.683277898
ENSG00000110042	DTX4	0.237516333	1.178961276	6.829117829	2.830545812	0.007515677	0.095196818	-2.68753895
ENSG00000183154		-0.214392587	-1.16021533	5.551191002	-2.830133798	0.007523588	0.095230437	-2.688478808
ENSG00000102802	MEDAG	0.306557522	1.236753105	6.577505617	2.82978346	0.007530322	0.095249107	-2.689277909
ENSG00000133216	EPHB2	-0.307412709	-1.237486433	5.492572587	-2.827981548	0.007565044	0.095621524	-2.693386992
ENSG00000166575	TMEM135	-0.29446555	-1.226430559	8.200341004	-2.827515115	0.007574056	0.095668677	-2.694450379
ENSG00000137628	DDX60	0.208833037	1.155752944	6.284444368	2.826573512	0.00759228	0.095832037	-2.696596738
ENSG00000183655	KLHL25	-0.232365385	-1.174759459	5.189064289	-2.826009943	0.007603207	0.095879959	-2.697881167
ENSG00000120915	EPHX2	-0.271096922	-1.206724987	5.383843207	-2.825768834	0.007607887	0.095879959	-2.698430629
ENSG00000186472	PCLO	-0.735881187	-1.665414381	5.733051941	-2.825559205	0.007611957	0.095879959	-2.698908327
ENSG00000188343	FAM92A	-0.299860753	-1.231025591	5.461936407	-2.824221971	0.007637971	0.096076021	-2.701955067
ENSG00000001167	NFYA	0.178507766	1.131712707	7.117953103	2.824213768	0.007638131	0.096076021	-2.701973752
ENSG00000105939	ZC3HAV1	0.158587555	1.116193814	7.29689258	2.823402482	0.007653954	0.096208242	-2.703821735
ENSG00000215301	DDX3X	0.21677958	1.162136538	9.442737806	2.822109173	0.007679242	0.096434072	-2.706767002
ENSG00000266524	GDF10	-0.259700906	-1.197230474	5.302823014	-2.821939347	0.007682569	0.096434072	-2.707153686
ENSG00000115694	STK25	-0.177727787	-1.131101023	6.818192121	-2.82126968	0.007695698	0.096531985	-2.708678339
ENSG00000143337	TOR1AIP1	0.1605644	1.11772432	8.425517407	2.820461499	0.007711572	0.096664154	-2.710518047
ENSG00000197858	GPAA1	-0.238967294	-1.180147589	7.16046361	-2.819234634	0.007735727	0.096899879	-2.713310201
ENSG00000006576	PHTF2	0.213297014	1.159334605	6.321203354	2.818518306	0.007749863	0.097009864	-2.714940098
ENSG00000107140	TESK1	-0.210622342	-1.157187257	8.148339921	-2.816305792	0.007793678	0.097441392	-2.719972707
ENSG00000171766	GATM	0.34682011	1.271754421	5.8837775	2.81623435	0.007795096	0.097441392	-2.720135169
ENSG00000243856	RN7SL551P	-0.163485591	-1.119989798	3.933498134	-2.814991154	0.007819821	0.097683041	-2.722961822
ENSG00000185215	TNFAIP2	0.218769481	1.163740573	7.246097395	2.813660273	0.00784637	0.097869951	-2.725986977
ENSG00000134115	CNTN6	-0.555473358	-1.469650757	4.089753583	-2.813628348	0.007847008	0.097869951	-2.726059533
ENSG00000089693	MLF2	-0.201775893	-1.150113222	8.314353842	-2.813428945	0.007850993	0.097869951	-2.726512704
ENSG00000162576	MXRA8	-0.219546708	-1.164367687	8.058767487	-2.812443627	0.007870714	0.09804831	-2.728751686
ENSG00000122877	EGR2	0.667289885	1.588086929	5.08272253	2.811607241	0.00788749	0.098189766	-2.730651855
ENSG00000131467	PSME3	-0.153375115	-1.112168295	7.504241224	-2.810672129	0.007906286	0.098289729	-2.732775899
ENSG00000134308	YWHAQ	0.150168623	1.109699167	9.772963051	2.810667808	0.007906373	0.098289729	-2.732785713
ENSG00000133083	DCLK1	0.240832003	1.181673937	7.63498419	2.809732385	0.007925217	0.09845295	-2.734910015
ENSG00000115233	PSMD14	-0.169960629	-1.125027783	7.110212674	-2.809476791	0.007930373	0.09845295	-2.73549038
ENSG00000047932	GOPC	0.172310621	1.126861823	7.522603636	2.807158877	0.007977277	0.098866423	-2.740752037
ENSG00000134072	CAMK1	-0.219531166	-1.164355143	6.535781845	-2.807038017	0.00797973	0.098866423	-2.741026316
ENSG00000125148	MT2A	0.307087199	1.237207255	9.411024638	2.807022061	0.007980054	0.098866423	-2.741062524
ENSG00000197562	RAB40C	-0.169122065	-1.124374052	5.712510541	-2.805788029	0.008005138	0.099109409	-2.743862573
ENSG00000139629	GALNT6	0.402640644	1.32192529	4.368331816	2.805338096	0.008014302	0.099155093	-2.74488329
ENSG00000159110	IFNAR2	0.223459509	1.167529909	6.40212134	2.804062501	0.008040337	0.099409294	-2.747776539
ENSG00000167566	NCKAP5L	-0.213150595	-1.15921695	5.275363945	-2.803004099	0.008061998	0.099609119	-2.750176533
ENSG00000142208	AKT1	-0.182416765	-1.134783253	7.756675753	-2.80248812	0.008072578	0.099671847	-2.751346342
ENSG00000173915	ATP5MD	-0.200805351	-1.149339768	9.009517835	-2.80117013	0.008099661	0.099880884	-2.754333819
ENSG00000120370	GORAB	0.278603796	1.213020386	5.625313455	2.801127586	0.008100537	0.099880884	-2.754430239
ENSG00000127311	HELB	0.265312532	1.201896389	4.481022513	2.800174349	0.008120179	0.100054957	-2.756590364
ENSG00000264618	RN7SL732P	-0.200140517	-1.148810243	4.519673555	-2.799630274	0.00813141	0.100054957	-2.75782308
ENSG00000165029	ABCA1	0.278095457	1.212593049	8.062123129	2.799425318	0.008135645	0.100054957	-2.758287411
ENSG00000164031	DNAJB14	0.212341704	1.158567181	6.858690629	2.799225456	0.008139776	0.100054957	-2.758740183
ENSG00000124532	MRS2	-0.190669657	-1.141293348	6.6222285	-2.799104685	0.008142274	0.100054957	-2.759013768
ENSG00000139908	TSSK4	-0.191358966	-1.141838779	3.363127775	-2.798330653	0.008158297	0.100183886	-2.760767032
ENSG00000140396	NCOA2	0.147456444	1.10761496	7.269769091	2.797540412	0.008174686	0.100317131	-2.762556697
ENSG00000228979	PPIAP55	-0.166053282	-1.121984917	6.345964239	-2.796937446	0.008187212	0.100375543	-2.763922023
ENSG00000174899	SLC66A1L	-0.340116849	-1.265859116	7.432838037	-2.796777889	0.008190529	0.100375543	-2.764283286
ENSG00000131373	HACL1	-0.152263635	-1.111311789	6.956264887	-2.796328249	0.008199885	0.100382563	-2.765301271
ENSG00000142507	PSMB6	-0.243654166	-1.18398776	6.758720581	-2.796217728	0.008202186	0.100382563	-2.765551473
ENSG00000112343	TRIM38	0.193433368	1.143481771	6.996816269	2.795796968	0.008210952	0.100421995	-2.766503958
ENSG00000197860	SGTB	0.223992716	1.167961498	5.775682958	2.795409803	0.008219026	0.100452913	-2.76738031
ENSG00000169919	GUSB	0.478452347	1.393248255	7.549451703	2.793749321	0.008253737	0.100700145	-2.771137964
ENSG00000103569	AQP9	0.912804645	1.882701976	6.131457262	2.793425295	0.008260527	0.100700145	-2.771871068
ENSG00000065923	SLC9A7	0.508192002	1.422266682	5.190039294	2.793423168	0.008260571	0.100700145	-2.77187588
ENSG00000039319	ZFYVE16	0.190257474	1.140967323	6.339835422	2.793205276	0.00826514	0.100700145	-2.772368827
ENSG00000139974	SLC38A6	0.348122071	1.272902635	6.789519821	2.793114114	0.008267052	0.100700145	-2.77257506
ENSG00000172915	NBEA	0.220632523	1.165244354	5.46576317	2.792562262	0.008278636	0.100706737	-2.773823403
ENSG00000229721		0.32470017	1.252404129	3.324251505	2.792558584	0.008278713	0.100706737	-2.773831722
ENSG00000156273	BACH1	0.216386773	1.161820163	4.55112887	2.791575121	0.008299394	0.100873709	-2.776056024
ENSG00000159216	RUNX1	0.273471015	1.208712402	6.461960509	2.791376478	0.008303578	0.100873709	-2.776505235
ENSG00000143320	CRABP2	0.377982027	1.299522873	5.012179215	2.790891828	0.008313792	0.1009301	-2.777601139
ENSG00000145888	GLRA1	-0.192140632	-1.142457607	2.831394406	-2.790384722	0.008324492	0.10099231	-2.778747691
ENSG00000089737	DDX24	-0.127841208	-1.092657468	8.396718602	-2.7891162	0.008351314	0.101249898	-2.781615206
ENSG00000188613	NANOS1	-0.254971251	-1.193311963	5.322704055	-2.788733172	0.008359429	0.101280488	-2.782480884
ENSG00000090382	LYZ	0.72083516	1.648135845	9.492315276	2.788161267	0.008371558	0.101359651	-2.783773302
ENSG00000164402	SEPTIN8	-0.197118364	-1.146406237	6.822424836	-2.786900873	0.008398349	0.101513392	-2.786621009
ENSG00000179855	GIPC3	-0.314781688	-1.243823421	5.601430688	-2.786764422	0.008401254	0.101513392	-2.786929254
ENSG00000166928	MS4A14	0.474174411	1.389123061	5.995006981	2.78673949	0.008401785	0.101513392	-2.786985575
ENSG00000091039	OSBPL8	0.163324143	1.11986447	8.412067976	2.786272604	0.008411733	0.101513392	-2.788040201
ENSG00000014914	MTMR11	0.224560049	1.168420884	4.985361362	2.786247005	0.008412279	0.101513392	-2.788098022
ENSG00000007202	KIAA0100	-0.165703488	-1.121712915	7.996305012	-2.785533773	0.008427497	0.101526184	-2.78970888
ENSG00000108679	LGALS3BP	-0.269809156	-1.20564833	9.137421291	-2.785463458	0.008428999	0.101526184	-2.789867676
ENSG00000164841	TMEM74	-0.238945668	-1.180129898	3.304057594	-2.785311454	0.008432247	0.101526184	-2.790210943
ENSG00000197961	ZNF121	0.148892537	1.108718054	6.422286486	2.785147088	0.008435759	0.101526184	-2.790582113
ENSG00000175662	TOM1L2	-0.150603655	-1.110033837	7.321359611	-2.784458522	0.00845049	0.101635935	-2.792136877
ENSG00000130529	TRPM4	-0.227444138	-1.170759007	5.982793342	-2.783873154	0.008463031	0.101708991	-2.793458434
ENSG00000106560	GIMAP2	0.279665704	1.213913568	5.7299088	2.783651046	0.008467794	0.101708991	-2.793959828
ENSG00000165140	FBP1	0.902683509	1.869540221	6.274256389	2.783014367	0.008481462	0.101805646	-2.795396953
ENSG00000145241	CENPC	0.249964978	1.189178247	6.924988696	2.780956634	0.008525776	0.10226979	-2.800040281
ENSG00000104611	SH2D4A	-0.213716175	-1.159671487	5.700110118	-2.780043373	0.008545513	0.102416876	-2.802100379
ENSG00000167114	SLC27A4	-0.216031192	-1.161533845	5.452263629	-2.779866189	0.008549347	0.102416876	-2.802500014
ENSG00000145623	OSMR	0.187751303	1.138987017	7.416229537	2.778958422	0.008569015	0.102584642	-2.804547211
ENSG00000261236	BOP1	-0.174036386	-1.128210592	5.240950508	-2.77802358	0.008589313	0.102759732	-2.806655024
ENSG00000163623	NKX6-1	-0.184141842	-1.136140961	3.861537432	-2.777715759	0.008596007	0.102771932	-2.807348975
ENSG00000069956	MAPK6	0.218615493	1.163616366	5.550979833	2.777176489	0.008607745	0.102789636	-2.808564591
ENSG00000066455	GOLGA5	-0.128350284	-1.093043096	7.448434181	-2.77712634	0.008608838	0.102789636	-2.808677629
ENSG00000169047	IRS1	-0.404345182	-1.323488063	5.598878919	-2.776653528	0.008619143	0.102844886	-2.809743299
ENSG00000205363	INSYN1	-0.23501519	-1.176919129	4.623526783	-2.776257282	0.008627788	0.102880269	-2.81063631
ENSG00000112304	ACOT13	-0.229455692	-1.172392539	8.009324667	-2.774203112	0.008672735	0.103348194	-2.815264444
ENSG00000104325	DECR1	-0.189709843	-1.140534307	8.805188551	-2.772602267	0.008707914	0.103699179	-2.818869703
ENSG00000234420	ZNF37BP	0.223038736	1.167189441	6.326156681	2.770851421	0.008746541	0.104087774	-2.822811264
ENSG00000140365	COMMD4	-0.18947602	-1.140349471	6.006091486	-2.770398273	0.008756565	0.104087774	-2.823831146
ENSG00000145757	SPATA9	-0.499001652	-1.413235262	4.161173089	-2.770343122	0.008757785	0.104087774	-2.823955266
ENSG00000166803	PCLAF	0.407306883	1.326207835	3.498316029	2.769727968	0.008771411	0.104140308	-2.825339583
ENSG00000152465	NMT2	-0.274903698	-1.209913323	8.041199655	-2.769624511	0.008773705	0.104140308	-2.825572377
ENSG00000054392	HHAT	0.185881592	1.137511864	4.944858875	2.768928458	0.00878915	0.104204701	-2.827138472
ENSG00000167941	SOST	-0.280709224	-1.214791925	3.793966684	-2.768861549	0.008790636	0.104204701	-2.827289
ENSG00000177697	CD151	-0.294355963	-1.226337403	9.656640364	-2.768112808	0.008807281	0.104333731	-2.828973335
ENSG00000256087	ZNF432	0.265493959	1.202047544	5.592094772	2.767743126	0.00881551	0.10436296	-2.829804847
ENSG00000119421	NDUFA8	-0.205092533	-1.152760281	6.070513622	-2.767475129	0.00882148	0.104365136	-2.830407599
ENSG00000011426	ANLN	0.492502479	1.40688312	3.323967089	2.767217728	0.008827217	0.104365136	-2.830986486
ENSG00000187097	ENTPD5	-0.194813319	-1.144576046	6.060325127	-2.76691299	0.008834015	0.104377369	-2.831671785
ENSG00000148834	GSTO1	0.305572442	1.235908932	5.161364207	2.766601866	0.008840959	0.104391327	-2.832371397
ENSG00000170955	CAVIN3	-0.222779445	-1.166979684	7.681032759	-2.764918792	0.008878616	0.10474558	-2.836155184
ENSG00000129038	LOXL1	-0.274765321	-1.209797279	6.240442042	-2.764721415	0.008883041	0.10474558	-2.836598818
ENSG00000269086		-0.218831566	-1.163790655	3.572375241	-2.764486581	0.00888831	0.10474558	-2.837126619
ENSG00000177410	ZFAS1	0.194269792	1.144144914	5.975461628	2.763500582	0.008910462	0.104938359	-2.839342378
ENSG00000115286	NDUFS7	-0.210312839	-1.156939031	6.210378927	-2.760976229	0.00896741	0.105540411	-2.845012863
ENSG00000229605	RPL21P93	0.238916243	1.180105829	7.011807488	2.758939384	0.009013606	0.105895918	-2.849585839
ENSG00000122483	CCDC18	0.237749861	1.17915213	5.931227365	2.758787555	0.009017059	0.105895918	-2.849926627
ENSG00000147118	ZNF182	0.231583543	1.174122993	6.176950335	2.758463832	0.009024424	0.105895918	-2.850653202
ENSG00000095383	TBC1D2	0.518932108	1.432894218	5.31850198	2.758427979	0.00902524	0.105895918	-2.850733669
ENSG00000134698	AGO4	0.164164386	1.120516883	7.430465318	2.758357333	0.009026848	0.105895918	-2.85089222
ENSG00000205413	SAMD9	0.27607639	1.210897199	6.601763265	2.757801929	0.0090395	0.105975709	-2.852138629
ENSG00000135929	CYP27A1	0.675800439	1.597482846	5.955853007	2.755885473	0.009083285	0.106420142	-2.856438208
ENSG00000184678	HIST2H2BE	-0.226652849	-1.170117046	6.19026755	-2.754921652	0.009105379	0.106554417	-2.858599823
ENSG00000165494	PCF11	0.180573851	1.133334595	7.707754988	2.754872336	0.009106511	0.106554417	-2.858710413
ENSG00000026751	SLAMF7	0.616655847	1.533316846	4.879796047	2.753976262	0.0091271	0.106676285	-2.86071963
ENSG00000135913	USP37	0.224756109	1.168579681	5.198057102	2.753888085	0.009129128	0.106676285	-2.860917323
ENSG00000172380	GNG12	-0.143553901	-1.104622869	8.458767337	-2.753650519	0.009134595	0.106676285	-2.861449921
ENSG00000105851	PIK3CG	0.354610527	1.27864035	6.144217587	2.7526899	0.009156732	0.106865901	-2.863603235
ENSG00000122224	LY9	0.366514349	1.289234186	4.435459523	2.75230395	0.009165639	0.106900983	-2.864468241
ENSG00000172262	ZNF131	0.216913788	1.162244653	6.597030261	2.752043606	0.009171653	0.106902283	-2.865051691
ENSG00000170624	SGCD	-0.258717409	-1.19641459	5.442820918	-2.749846558	0.009222546	0.107426353	-2.869974018
ENSG00000100934	SEC23A	-0.194615633	-1.14441922	7.757858617	-2.748547174	0.009252769	0.107654495	-2.872884007
ENSG00000132821	VSTM2L	-0.185162871	-1.136945319	4.567513098	-2.748493513	0.009254019	0.107654495	-2.873004162
ENSG00000132004	FBXW9	-0.184605918	-1.136506486	4.535817923	-2.746410079	0.009302677	0.108151082	-2.877668142
ENSG00000186280	KDM4D	-0.196094808	-1.145593179	3.817272148	-2.746019388	0.009311828	0.108154229	-2.878542489
ENSG00000133056	PIK3C2B	-0.190220622	-1.140938179	6.582526035	-2.74572672	0.009318688	0.108154229	-2.879197415
ENSG00000198668	CALM1	-0.158498155	-1.116124648	8.130941442	-2.745417375	0.009325944	0.108154229	-2.87988961
ENSG00000184226	PCDH9	-0.29593601	-1.227681229	6.65042028	-2.74537956	0.009326832	0.108154229	-2.879974222
ENSG00000164733	CTSB	0.49863215	1.412873352	9.998803838	2.744984283	0.009336112	0.108192582	-2.88085862
ENSG00000154429	CCSAP	0.334626086	1.26105053	4.84407603	2.744090252	0.009357135	0.10836687	-2.882858635
ENSG00000149357	LAMTOR1	-0.236836828	-1.17840612	6.440559785	-2.74321659	0.009377721	0.108535883	-2.884812678
ENSG00000205959		0.273464726	1.208707134	4.250336258	2.742535416	0.0093938	0.108592888	-2.886335922
ENSG00000121152	NCAPH	0.566718402	1.481150666	4.082576522	2.7422474	0.009400607	0.108592888	-2.886979912
ENSG00000062194	GPBP1	0.137449931	1.099959138	8.132194523	2.742246335	0.009400632	0.108592888	-2.886982294
ENSG00000042286	AIFM2	-0.284728362	-1.218180877	7.866181187	-2.740615094	0.009439269	0.108969709	-2.890628845
ENSG00000143190	POU2F1	0.113923317	1.082167123	7.655003057	2.740297543	0.009446807	0.108987273	-2.891338551
ENSG00000116199	FAM20B	-0.141855494	-1.103323221	7.581724631	-2.739730081	0.009460292	0.109073376	-2.89260666
ENSG00000160685	ZBTB7B	-0.187863729	-1.13907578	6.200749066	-2.738561405	0.009488121	0.109289994	-2.895217771
ENSG00000131143	COX4I1	-0.186701132	-1.138158225	6.278699211	-2.738330009	0.00949364	0.109289994	-2.895734681
ENSG00000136754	ABI1	0.14098295	1.102656132	7.464782806	2.738181586	0.009497182	0.109289994	-2.896066225
ENSG00000033011	ALG1	-0.178992756	-1.132093218	5.61234949	-2.736787029	0.009530518	0.109603982	-2.899180793
ENSG00000127507	ADGRE2	0.569296255	1.483799598	5.269845715	2.736364648	0.009540636	0.109650726	-2.900123924
ENSG00000104783	KCNN4	0.261812729	1.198984268	4.095106584	2.735679013	0.009557082	0.109770088	-2.901654676
ENSG00000167112	TRUB2	-0.171733193	-1.126410895	6.151926097	-2.735157713	0.009569604	0.109844254	-2.902818367
ENSG00000168291	PDHB	-0.129728709	-1.094087944	6.811819402	-2.734473815	0.009586054	0.109963394	-2.904344806
ENSG00000138078	PREPL	-0.157116879	-1.115056551	7.623144121	-2.730892821	0.00967262	0.110886185	-2.912333456
ENSG00000120690	ELF1	0.162116535	1.11892748	9.002683158	2.730366775	0.009685398	0.11091858	-2.913506415
ENSG00000043462	LCP2	0.393122387	1.313232525	7.410959965	2.730272324	0.009687694	0.11091858	-2.913717001
ENSG00000109606	DHX15	0.147863611	1.107927602	7.734334303	2.729907912	0.009696556	0.110924211	-2.91452945
ENSG00000164751	PEX2	-0.235556459	-1.177360767	5.743387902	-2.72963919	0.009703096	0.110924211	-2.915128516
ENSG00000116649	SRM	-0.192501209	-1.14274318	7.818577837	-2.729397593	0.00970898	0.110924211	-2.915667079
ENSG00000170921	TANC2	-0.223684567	-1.167712057	6.725851786	-2.729245665	0.009712681	0.110924211	-2.916005737
ENSG00000134668	SPOCD1	0.509635823	1.42369077	4.885382413	2.728886368	0.00972144	0.110954285	-2.916806589
ENSG00000162139	NEU3	0.182931632	1.135188305	4.516683009	2.72834489	0.009734655	0.111035138	-2.918013382
ENSG00000166012	TAF1D	0.191026315	1.141575529	6.817083565	2.727685751	0.009750763	0.111113438	-2.919482198
ENSG00000241866	RN7SL401P	0.150914728	1.110273208	4.261816618	2.727562056	0.009753788	0.111113438	-2.919757811
ENSG00000142733	MAP3K6	-0.21777325	-1.162937247	6.690722618	-2.72588796	0.009794823	0.111510763	-2.9234872
ENSG00000170906	NDUFA3	-0.191208611	-1.141719786	8.892649456	-2.724987122	0.00981697	0.111692698	-2.925493387
ENSG00000035681	NSMAF	0.137170717	1.099746277	7.667428984	2.724206705	0.009836194	0.111841168	-2.927231045
ENSG00000092470	WDR76	0.204185042	1.152035395	5.050247838	2.723580509	0.009851644	0.111888112	-2.928625086
ENSG00000170852	KBTBD2	0.174357913	1.128462059	6.715570983	2.723393068	0.009856274	0.111888112	-2.929042328
ENSG00000196072	BLOC1S2	0.18553523	1.137238803	6.23289289	2.723288608	0.009858854	0.111888112	-2.929274847
ENSG00000023734	STRAP	-0.137658724	-1.100118341	7.576397927	-2.722897223	0.009868529	0.111927781	-2.930145985
ENSG00000189431	RASSF10	-0.232841976	-1.175147603	3.464013205	-2.721370525	0.009906352	0.112194668	-2.933543308
ENSG00000097046	CDC7	0.323151017	1.25106003	3.180066538	2.721303487	0.009908016	0.112194668	-2.933692458
ENSG00000198198	SZT2	-0.139053959	-1.101182783	6.231716365	-2.720993572	0.009915712	0.112194668	-2.934381941
ENSG00000198909	MAP3K3	0.201357234	1.149779517	6.961525785	2.720841641	0.009919487	0.112194668	-2.934719933
ENSG00000023041	ZDHHC6	0.173817091	1.128039112	7.081315637	2.720641016	0.009924473	0.112194668	-2.93516623
ENSG00000106080	FKBP14	-0.25570949	-1.193922747	5.792560976	-2.72031693	0.009932533	0.112194668	-2.935887125
ENSG00000152402	GUCY1A2	-0.278853234	-1.213230131	5.703759717	-2.720200942	0.009935419	0.112194668	-2.936145116
ENSG00000104043	ATP8B4	0.287814773	1.220789766	5.617445815	2.719944729	0.009941797	0.112196743	-2.93671498
ENSG00000154274	C4orf19	-0.370719049	-1.292997109	4.79736737	-2.719516542	0.009952465	0.112247194	-2.937667268
ENSG00000115806	GORASP2	-0.132341494	-1.096071182	8.100951826	-2.71910796	0.009962654	0.112258982	-2.938575864
ENSG00000205268	PDE7A	0.373316934	1.295327527	5.019254215	2.718772288	0.009971032	0.112258982	-2.93932226
ENSG00000151151	IPMK	0.209910362	1.156616318	5.467634346	2.718707503	0.00997265	0.112258982	-2.939466308
ENSG00000158985	CDC42SE2	0.245578402	1.185567991	7.801770957	2.718301081	0.009982804	0.112258982	-2.940369925
ENSG00000166823	MESP1	-0.220853269	-1.165422661	5.391596026	-2.717894028	0.009992983	0.112258982	-2.941274861
ENSG00000099795	NDUFB7	-0.224188157	-1.168119731	6.526246653	-2.717677019	0.009998414	0.112258982	-2.941757265
ENSG00000112414	ADGRG6	0.276680433	1.211404297	5.063301057	2.717576694	0.010000926	0.112258982	-2.941980275
ENSG00000126001	CEP250	0.15273658	1.111676159	4.821971698	2.717490208	0.010003092	0.112258982	-2.942172519
ENSG00000181789	COPG1	-0.221315412	-1.165796045	7.7414749	-2.716678264	0.010023444	0.112348174	-2.943977145
ENSG00000092969	TGFB2	0.391487954	1.311745603	5.423122491	2.716368324	0.010031224	0.112365836	-2.944665923
ENSG00000081237	PTPRC	0.607340348	1.523448096	7.316440546	2.715338231	0.010057119	0.112578255	-2.946954732
ENSG00000198342	ZNF442	0.226012596	1.169597876	4.991428543	2.715119806	0.010062618	0.112578255	-2.947439988
ENSG00000085514	PILRA	0.521527615	1.435474413	5.570468571	2.714401213	0.010080728	0.112633242	-2.949036245
ENSG00000128989	ARPP19	-0.177439998	-1.130875412	7.44304033	-2.714281791	0.010083741	0.112633242	-2.949301497
ENSG00000185630	PBX1	-0.20543044	-1.153030312	8.450937544	-2.714100705	0.010088311	0.112633242	-2.9497037
ENSG00000064999	ANKS1A	-0.191592547	-1.142023665	7.66915402	-2.713731142	0.010097643	0.112633242	-2.950524468
ENSG00000161920	MED11	-0.238492023	-1.179758874	6.324795371	-2.713566353	0.010101806	0.112633242	-2.950890427
ENSG00000132294	EFR3A	0.116202723	1.083878259	8.403749119	2.713446224	0.010104843	0.112633242	-2.951157199
ENSG00000111817	DSE	0.19513469	1.144831037	7.734764165	2.712988353	0.010116424	0.112654173	-2.95217392
ENSG00000186458	DEFB132	-1.066472277	-2.094306039	6.302550187	-2.712588684	0.010126543	0.112654173	-2.953061312
ENSG00000133106	EPSTI1	0.260563769	1.197946741	5.74619042	2.711647562	0.010150407	0.112654173	-2.955150563
ENSG00000172828	CES3	-0.240258005	-1.181203884	3.584670169	-2.711498327	0.010154196	0.112654173	-2.955481817
ENSG00000149100	EIF3M	0.167153622	1.122840978	8.442991879	2.711112706	0.010163993	0.112654173	-2.956337712
ENSG00000101290	CDS2	0.125806686	1.091117663	7.901678761	2.711106895	0.01016414	0.112654173	-2.95635061
ENSG00000113312	TTC1	-0.121663442	-1.087988601	6.743642059	-2.711064844	0.010165209	0.112654173	-2.956443938
ENSG00000005884	ITGA3	0.602779831	1.518639914	5.991215109	2.710919937	0.010168893	0.112654173	-2.956765538
ENSG00000228118	MYL6P5	-0.197642696	-1.146822962	4.674469028	-2.71069908	0.010174511	0.112654173	-2.957255678
ENSG00000105281	SLC1A5	-0.212450202	-1.158654315	7.32541759	-2.710525642	0.010178924	0.112654173	-2.957640565
ENSG00000156265	MAP3K7CL	0.324797456	1.252488586	5.236948894	2.710464494	0.01018048	0.112654173	-2.957776257
ENSG00000181045	SLC26A11	0.340809663	1.266467156	5.520609745	2.710430139	0.010181355	0.112654173	-2.957852495
ENSG00000134317	GRHL1	-0.289052675	-1.221837712	4.674041226	-2.70974856	0.010198719	0.112777414	-2.959364836
ENSG00000202389		-0.270822907	-1.206495811	2.663231091	-2.709326162	0.010209495	0.112827684	-2.960301961
ENSG00000136305	CIDEB	0.221047087	1.16557924	5.675803959	2.708053292	0.010242029	0.113041089	-2.963125356
ENSG00000104427	ZC2HC1A	0.287988715	1.220936962	6.692815437	2.708014464	0.010243023	0.113041089	-2.963211468
ENSG00000070778	PTPN21	-0.188910414	-1.139902487	7.354002869	-2.707619005	0.010253151	0.113041089	-2.964088467
ENSG00000017260	ATP2C1	-0.172454132	-1.126973922	7.351224476	-2.707543395	0.010255088	0.113041089	-2.964256135
ENSG00000030066	NUP160	0.117493805	1.084848667	6.80085178	2.707351416	0.010260009	0.113041089	-2.964681842
ENSG00000152952	PLOD2	-0.341675443	-1.267227407	9.477634786	-2.706555042	0.010280447	0.113197403	-2.966447569
ENSG00000140538	NTRK3	-0.596885709	-1.512448176	5.023625895	-2.705557551	0.010306098	0.113410907	-2.968658738
ENSG00000128606	LRRC17	0.349275605	1.273920815	4.708132816	2.704520144	0.010332839	0.113495675	-2.970957825
ENSG00000143786	CNIH3	0.547070244	1.461115518	4.044666702	2.704507796	0.010333158	0.113495675	-2.970985188
ENSG00000125520	SLC2A4RG	-0.249576274	-1.188857891	6.090592855	-2.70432481	0.010337881	0.113495675	-2.971390656
ENSG00000147548	NSD3	0.1662366	1.122127493	7.924752838	2.704286701	0.010338865	0.113495675	-2.971475099
ENSG00000181418	DDN	-0.156626196	-1.114677367	3.205880897	-2.70400132	0.010346237	0.113507803	-2.97210742
ENSG00000135537	AFG1L	-0.199457002	-1.148266092	5.175583639	-2.703599472	0.010356625	0.113552991	-2.972997725
ENSG00000180389	ATP5F1EP2	-0.167279047	-1.122938601	5.497070855	-2.703320381	0.010363845	0.113563414	-2.973616008
ENSG00000175895	PLEKHF2	0.290714738	1.223246147	6.047108889	2.702778408	0.01037788	0.113628095	-2.974816545
ENSG00000138101	DTNB	0.176433894	1.13008704	5.491647715	2.702608069	0.010382294	0.113628095	-2.975193836
ENSG00000073536	NLE1	-0.194128483	-1.144032853	5.380500217	-2.702302403	0.010390221	0.113642987	-2.975870826
ENSG00000140391	TSPAN3	-0.238597454	-1.179845093	10.18019295	-2.70204648	0.010396861	0.113642987	-2.976437607
ENSG00000189077	TMEM120A	-0.235113722	-1.176999512	6.366818774	-2.701605994	0.0104083	0.113642987	-2.977413052
ENSG00000019144	PHLDB1	-0.272967628	-1.20829073	8.27245844	-2.701588629	0.010408751	0.113642987	-2.977451504
ENSG00000136231	IGF2BP3	0.315024455	1.24403274	3.363789295	2.701158058	0.010419945	0.113696661	-2.978404887
ENSG00000114771	AADAC	0.450567264	1.366577486	5.542424645	2.700195464	0.010445009	0.113901531	-2.98053593
ENSG00000155008	APOOL	-0.206258919	-1.153692638	7.471472077	-2.699283716	0.0104688	0.114023869	-2.982553952
ENSG00000137106	GRHPR	-0.199900819	-1.148619388	6.86851803	-2.699283055	0.010468818	0.114023869	-2.982555416
ENSG00000164190	NIPBL	0.130302408	1.094523104	8.06707245	2.698490079	0.010489551	0.114181031	-2.98431019
ENSG00000181023	OR56B1	0.399731035	1.319261935	2.499971194	2.697925887	0.010504325	0.114273181	-2.985558487
ENSG00000135976	ANKRD36	0.260975609	1.198288762	6.994885911	2.696132207	0.010551425	0.114710762	-2.989525934
ENSG00000186432	KPNA4	-0.129659698	-1.09403561	7.62047284	-2.695571435	0.01056619	0.114710762	-2.990765956
ENSG00000219073	CELA3B	0.302678845	1.233432568	4.104534577	2.695323911	0.010572713	0.114710762	-2.991313245
ENSG00000101440	ASIP	0.222813197	1.167006986	3.378135712	2.695194703	0.01057612	0.114710762	-2.991598917
ENSG00000111642	CHD4	0.15482575	1.113287146	7.959902348	2.695191123	0.010576214	0.114710762	-2.991606832
ENSG00000118579	MED28	0.132902133	1.096497203	6.658306295	2.693752942	0.010614203	0.115053892	-2.994785981
ENSG00000114013	CD86	0.582848626	1.49780377	5.241307419	2.692898943	0.01063682	0.115230096	-2.996673249
ENSG00000176623	RMDN1	-0.173451824	-1.127753548	7.546445095	-2.691702055	0.010668593	0.11550522	-2.999317616
ENSG00000122482	ZNF644	0.214310054	1.160148959	7.538115619	2.69001369	0.010713563	0.115922805	-3.003046527
ENSG00000101745	ANKRD12	0.191951567	1.142307897	7.968272085	2.68926476	0.010733568	0.116069916	-3.004700118
ENSG00000012223	LTF	-0.358637202	-1.282214121	4.790778576	-2.688827616	0.01074526	0.116127023	-3.005665166
ENSG00000124541	RRP36	-0.190783667	-1.141383543	5.623073152	-2.687837052	0.010771798	0.116223417	-3.007851574
ENSG00000110719	TCIRG1	0.369390185	1.29180668	7.008409266	2.687826655	0.010772077	0.116223417	-3.007874521
ENSG00000165502	RPL36AL	0.211224392	1.157670263	9.271195115	2.687776244	0.010773429	0.116223417	-3.007985777
ENSG00000164935	DCSTAMP	0.907461206	1.875741741	3.65011189	2.687064009	0.01079255	0.116360396	-3.009557498
ENSG00000242173	ARHGDIG	-0.227864761	-1.171100396	4.63939991	-2.686186914	0.010816141	0.116545367	-3.011492647
ENSG00000095637	SORBS1	-0.201621915	-1.149990477	10.40351074	-2.685734292	0.010828334	0.116607376	-3.012491113
ENSG00000130208	APOC1	0.847793102	1.799745739	5.963837953	2.685244198	0.01084155	0.116680329	-3.013572117
ENSG00000147905	ZCCHC7	0.146309026	1.106734391	6.392683056	2.684605638	0.010858792	0.116756085	-3.014980399
ENSG00000138764	CCNG2	0.209780603	1.156512294	7.06902625	2.684283018	0.010867513	0.116756085	-3.015691823
ENSG00000106009	BRAT1	-0.146884281	-1.107175774	5.065163952	-2.684073174	0.010873189	0.116756085	-3.016154528
ENSG00000183580	FBXL7	-0.174946993	-1.128922925	6.297965807	-2.683920188	0.010877329	0.116756085	-3.016491846
ENSG00000155926	SLA	0.536763462	1.450714336	5.079371075	2.683791264	0.010880819	0.116756085	-3.016776102
ENSG00000197405	C5AR1	0.603397575	1.519290315	6.648661993	2.68348701	0.010889059	0.116775322	-3.017446893
ENSG00000185189	NRBP2	-0.195095903	-1.144800258	6.689472302	-2.683201232	0.010896803	0.11678923	-3.018076905
ENSG00000101972	STAG2	0.175587019	1.129423863	8.063871577	2.682790756	0.010907936	0.11682321	-3.018981743
ENSG00000134259	NGF	-0.138674214	-1.100892969	4.650182028	-2.682608858	0.010912873	0.11682321	-3.019382684
ENSG00000077721	UBE2A	-0.173645029	-1.127904585	6.49791882	-2.682117501	0.010926219	0.116896993	-3.020465645
ENSG00000197043	ANXA6	-0.205585875	-1.153154545	10.03142076	-2.681741863	0.010936432	0.116910011	-3.021293472
ENSG00000161911	TREML1	0.455013195	1.370795342	5.026002835	2.681465695	0.010943947	0.116910011	-3.02190204
ENSG00000100983	GSS	-0.184612556	-1.136511715	6.458930858	-2.681034577	0.010955687	0.116910011	-3.022851974
ENSG00000139174	PRICKLE1	0.215127154	1.16080622	6.275748792	2.680742078	0.010963658	0.116910011	-3.023496415
ENSG00000163389	POGLUT1	0.26576281	1.20227157	4.907876546	2.680696096	0.010964912	0.116910011	-3.02359772
ENSG00000138411	HECW2	-0.326067318	-1.253591513	7.401391607	-2.680650223	0.010966163	0.116910011	-3.023698783
ENSG00000222658		-0.248596354	-1.188050659	4.436459492	-2.680166682	0.010979356	0.116981808	-3.024764008
ENSG00000168334	XIRP1	-0.134912392	-1.098026134	3.499859886	-2.679914914	0.010986231	0.116986245	-3.025318594
ENSG00000151240	DIP2C	-0.197411439	-1.146639147	7.251182622	-2.678598533	0.011022243	0.117300753	-3.02821772
ENSG00000111144	LTA4H	0.271902378	1.207398889	7.961100669	2.677637868	0.011048592	0.117512123	-3.030332843
ENSG00000180263	FGD6	0.256940972	1.194942312	5.57443485	2.677267147	0.011058776	0.117551412	-3.031148937
ENSG00000145685	LHFPL2	0.40328537	1.322516177	6.421801444	2.676255463	0.011086611	0.117737875	-3.033375652
ENSG00000029363	BCLAF1	0.224118133	1.168063036	8.130936548	2.676157212	0.011089318	0.117737875	-3.033591872
ENSG00000099977	DDT	-0.307771972	-1.237794633	7.993362333	-2.67547082	0.011108244	0.117869731	-3.035102267
ENSG00000135090	TAOK3	0.178370001	1.131604643	8.085412536	2.674963982	0.011122239	0.117949131	-3.036217392
ENSG00000169375	SIN3A	0.135815543	1.098713731	7.342977051	2.673276825	0.011168942	0.118375099	-3.039928408
ENSG00000277363	SRCIN1	-0.194044276	-1.143966081	3.860808835	-2.673007064	0.011176426	0.118385149	-3.040521624
ENSG00000183963	SMTN	-0.247416319	-1.187079304	6.27387985	-2.671953279	0.011205706	0.118625926	-3.04283856
ENSG00000101871	MID1	-0.226139155	-1.169700482	6.87817153	-2.670980672	0.011232794	0.118843223	-3.044976477
ENSG00000188290	HES4	-0.199979956	-1.148682396	5.301602357	-2.668555325	0.011300605	0.119451794	-3.050305473
ENSG00000146535	GNA12	-0.173559472	-1.127837699	7.308417058	-2.668451932	0.011303504	0.119451794	-3.050532578
ENSG00000153823	PID1	-0.174352759	-1.128458027	6.221338646	-2.66777575	0.011322482	0.119525605	-3.052017685
ENSG00000112782	CLIC5	-0.231416467	-1.173987028	5.912150271	-2.667632332	0.011326511	0.119525605	-3.052332644
ENSG00000153767	GTF2E1	0.165363683	1.121448744	5.692673594	2.66734581	0.011334564	0.119525605	-3.052961837
ENSG00000100739	BDKRB1	0.367415041	1.290039322	3.877111863	2.666878714	0.011347703	0.119525605	-3.053987472
ENSG00000117118	SDHB	-0.187747559	-1.138984062	7.356288178	-2.666646563	0.011354239	0.119525605	-3.054497179
ENSG00000132002	DNAJB1	-0.239960454	-1.18096029	7.459497755	-2.666613985	0.011355156	0.119525605	-3.054568703
ENSG00000118231	CRYGD	0.211035586	1.157518768	2.660192498	2.666559843	0.011356681	0.119525605	-3.054687571
ENSG00000235173	HGH1	-0.144900714	-1.10565456	5.061943768	-2.665743895	0.011379685	0.119634101	-3.056478779
ENSG00000137124	ALDH1B1	-0.161901493	-1.118760709	6.182675625	-2.665725643	0.0113802	0.119634101	-3.056518843
ENSG00000188549	CCDC9B	-0.176494235	-1.130134307	4.981006644	-2.664978015	0.011401316	0.11978656	-3.058159745
ENSG00000177000	MTHFR	0.20560182	1.15316729	5.490815293	2.66451062	0.011414535	0.119855926	-3.059185435
ENSG00000106524	ANKMY2	0.181190511	1.133819126	6.169658625	2.663857059	0.011433044	0.119980718	-3.060619463
ENSG00000156869	FRRS1	0.374817984	1.296675951	5.619546793	2.663118747	0.011453986	0.120079386	-3.062239171
ENSG00000134748	PRPF38A	0.149190634	1.108947168	7.454100454	2.663058198	0.011455705	0.120079386	-3.06237199
ENSG00000072062	PRKACA	-0.245523961	-1.185523254	7.376334127	-2.662532977	0.011470626	0.120160855	-3.063524022
ENSG00000164949	GEM	0.266956576	1.203266808	6.027703709	2.662317788	0.011476745	0.120160855	-3.063995978
ENSG00000159363	ATP13A2	-0.168194737	-1.123651565	5.754568632	-2.661797369	0.011491555	0.120246408	-3.065137268
ENSG00000278588	HIST1H2BI	0.576279887	1.490999617	5.288948707	2.660970504	0.011515122	0.120423444	-3.066950297
ENSG00000169299	PGM2	0.256954415	1.194953447	6.555357243	2.659710921	0.011551108	0.120730077	-3.06971141
ENSG00000143028	SYPL2	-0.152494922	-1.111489964	4.160532444	-2.658075924	0.011597975	0.121150012	-3.073294174
ENSG00000188690	UROS	-0.170113619	-1.125147092	7.193998777	-2.657129144	0.011625194	0.12136435	-3.075368183
ENSG00000143537	ADAM15	-0.193398851	-1.143454414	7.02883793	-2.656676692	0.011638223	0.121430377	-3.076359149
ENSG00000257758	KRT18P20	0.235561249	1.177364676	3.150097538	2.654460842	0.011702225	0.121838875	-3.081210715
ENSG00000154781	CCDC174	0.111744439	1.080533978	6.1402578	2.654442331	0.011702761	0.121838875	-3.081251234
ENSG00000135373	EHF	-0.243424056	-1.183798929	2.818392697	-2.65438058	0.011704549	0.121838875	-3.081386397
ENSG00000163932	PRKCD	-0.315514298	-1.244455203	8.385685944	-2.65419407	0.011709952	0.121838875	-3.081794628
ENSG00000121966	CXCR4	0.551518068	1.465627083	5.500054543	2.653395872	0.0117331	0.121838875	-3.083541495
ENSG00000134627	PIWIL4	0.196136012	1.145625899	4.592396643	2.653027624	0.011743794	0.121838875	-3.084347294
ENSG00000065054	SLC9A3R2	-0.239077416	-1.180237674	7.986609506	-2.653006514	0.011744407	0.121838875	-3.084393485
ENSG00000117643	MAN1C1	0.185849336	1.137486431	5.540937315	2.652832959	0.011749451	0.121838875	-3.08477323
ENSG00000165186	PTCHD1	-0.212719964	-1.158870986	3.450983393	-2.652664739	0.011754341	0.121838875	-3.085141286
ENSG00000164654	MIOS	0.168137302	1.123606833	6.182488272	2.652159742	0.011769033	0.121838875	-3.086246096
ENSG00000119844	AFTPH	0.162192857	1.118986675	6.735617594	2.652150485	0.011769302	0.121838875	-3.086266347
ENSG00000069020	MAST4	-0.140964663	-1.102642155	6.79719555	-2.652005333	0.011773528	0.121838875	-3.086583879
ENSG00000138802	SEC24B	0.119400138	1.0862831	8.322931953	2.651918391	0.01177606	0.121838875	-3.086774066
ENSG00000214706	IFRD2	-0.218921381	-1.163863109	5.817298322	-2.651730386	0.011781537	0.121838875	-3.087185315
ENSG00000125170	DOK4	-0.187911216	-1.139113274	4.852918464	-2.651597745	0.011785403	0.121838875	-3.087475448
ENSG00000126267	COX6B1	-0.229922313	-1.172771796	8.201855679	-2.651530014	0.011787377	0.121838875	-3.087623596
ENSG00000151465	CDC123	-0.095017098	-1.068078066	7.954508387	-2.651334367	0.011793081	0.121838875	-3.088051519
ENSG00000075884	ARHGAP15	0.417914597	1.335994989	6.682261505	2.651150209	0.011798453	0.121838875	-3.088454293
ENSG00000176194	CIDEA	0.426869015	1.344312936	7.830171825	2.650318195	0.011822752	0.12202023	-3.090273777
ENSG00000167862	MRPL58	-0.180777871	-1.133494877	6.561129876	-2.64761629	0.011901978	0.122706994	-3.0961798
ENSG00000130307	USHBP1	-0.193791929	-1.143766003	4.65824117	-2.647586902	0.011902843	0.122706994	-3.096244018
ENSG00000108826	MRPL27	-0.152102522	-1.11118769	6.792121494	-2.647303975	0.011911168	0.122722968	-3.096862224
ENSG00000178188	SH2B1	-0.18906427	-1.140024058	5.178508001	-2.646817272	0.011925501	0.122760513	-3.097925588
ENSG00000140526	ABHD2	0.187306911	1.138636231	7.501465722	2.646602345	0.011931836	0.122760513	-3.098395126
ENSG00000103932	RPAP1	-0.145417341	-1.106050564	5.776436181	-2.646490144	0.011935144	0.122760513	-3.098640234
ENSG00000099331	MYO9B	0.327865745	1.255155183	7.218204448	2.645752799	0.011956906	0.122914546	-3.100250828
ENSG00000101057	MYBL2	0.23746072	1.178915831	4.149765843	2.645517829	0.011963848	0.122916154	-3.100764015
ENSG00000054277	OPN3	0.374616509	1.29649488	5.546210578	2.644750294	0.011986552	0.123079597	-3.102440136
ENSG00000060982	BCAT1	0.531058232	1.444988721	5.72042394	2.644017831	0.012008255	0.123135678	-3.10403937
ENSG00000107731	UNC5B	-0.182364721	-1.134742318	5.263793463	-2.643680533	0.012018261	0.123135678	-3.104775714
ENSG00000129696	TTI2	-0.159992794	-1.117281557	5.065153108	-2.643456009	0.012024927	0.123135678	-3.105265829
ENSG00000198435	NRARP	-0.20245254	-1.15065277	5.325302165	-2.643407789	0.012026358	0.123135678	-3.105371086
ENSG00000112293	GPLD1	-0.38213221	-1.303266577	6.194090177	-2.643292945	0.012029769	0.123135678	-3.105621768
ENSG00000141198	TOM1L1	-0.279046334	-1.21339253	5.462587143	-2.643190847	0.012032802	0.123135678	-3.10584462
ENSG00000270170	NCBP2AS2	-0.201548544	-1.149931994	5.289587541	-2.642870801	0.012042315	0.123163438	-3.10654316
ENSG00000197147	LRRC8B	0.20490255	1.152608489	5.347492551	2.642170476	0.012063154	0.123296925	-3.108071507
ENSG00000242360	RN7SL272P	-0.141042404	-1.102701574	5.090922044	-2.641922531	0.01207054	0.123296925	-3.108612542
ENSG00000178694	NSUN3	0.262496338	1.199552532	6.480120159	2.641591172	0.012080417	0.123296925	-3.109335541
ENSG00000072786	STK10	0.367543137	1.290153868	7.205992176	2.641518156	0.012082595	0.123296925	-3.109494848
ENSG00000078124	ACER3	-0.201331519	-1.149759023	7.161018711	-2.641230965	0.012091163	0.123314886	-3.110121415
ENSG00000137841	PLCB2	0.443006859	1.359434705	6.329123882	2.640880435	0.012101629	0.123333018	-3.110886108
ENSG00000186020	ZNF529	0.202823369	1.150948571	5.939760836	2.640715387	0.012106559	0.123333018	-3.111246144
ENSG00000163155	LYSMD1	-0.205903322	-1.15340831	5.269108942	-2.640325769	0.012118206	0.123382272	-3.112095993
ENSG00000006788	MYH13	-0.163967923	-1.120364304	2.58956383	-2.640007515	0.012127727	0.123409841	-3.112790121
ENSG00000131116	ZNF428	-0.171909661	-1.126548684	5.234296479	-2.639379166	0.012146545	0.12346782	-3.114160416
ENSG00000213903	LTB4R	0.318863924	1.247347915	3.484123566	2.638869804	0.01216182	0.12346782	-3.115271066
ENSG00000171595	DNAI2	-0.162792132	-1.119451583	3.749359062	-2.638810114	0.012163611	0.12346782	-3.115401209
ENSG00000155903	RASA2	0.259372996	1.196958387	6.272731137	2.638782615	0.012164436	0.12346782	-3.115461166
ENSG00000132326	PER2	0.208989647	1.155878412	7.104397616	2.638680297	0.012167507	0.12346782	-3.115684245
ENSG00000168538	TRAPPC11	0.154494907	1.113031874	7.351601391	2.637461	0.012204159	0.123770398	-3.118342182
ENSG00000165802	NSMF	-0.174138971	-1.128290817	5.889620778	-2.63706789	0.012215997	0.123821131	-3.119198946
ENSG00000171862	PTEN	0.167688925	1.123257679	9.00534156	2.635960435	0.012249405	0.124090312	-3.121612132
ENSG00000179933	C14orf119	-0.136848978	-1.099501047	6.246767455	-2.635236653	0.012271285	0.12424247	-3.123188913
ENSG00000216863	LY86-AS1	-0.300989354	-1.231988982	4.480815701	-2.634160167	0.012303893	0.124503021	-3.125533539
ENSG00000132591	ERAL1	-0.190712606	-1.141327324	6.685655609	-2.633425112	0.012326204	0.124505641	-3.12713415
ENSG00000074071	MRPS34	-0.224091503	-1.168041475	6.450422854	-2.633343381	0.012328687	0.124505641	-3.127312105
ENSG00000121022	COPS5	-0.187397965	-1.138708096	5.624580036	-2.633241408	0.012331786	0.124505641	-3.127534126
ENSG00000177034	MTX3	-0.191800741	-1.142188482	6.328037978	-2.633235836	0.012331956	0.124505641	-3.127546258
ENSG00000112773	TENT5A	0.222631927	1.166860364	6.031709337	2.633019873	0.012338521	0.124505641	-3.128016446
ENSG00000185615	PDIA2	-0.198017596	-1.147121015	3.549500966	-2.632490145	0.012354638	0.124598862	-3.129169646
ENSG00000122122	SASH3	0.462009101	1.377458736	5.581622703	2.632148298	0.012365049	0.124634464	-3.129913751
ENSG00000136104	RNASEH2B	0.162777823	1.11944048	5.8861142	2.631493366	0.012385018	0.124766312	-3.13133918
ENSG00000115042	FAHD2A	-0.187726764	-1.138967644	6.632557375	-2.631042968	0.012398768	0.124835397	-3.13231931
ENSG00000167656	LY6D	-0.150151165	-1.109685738	4.426674128	-2.630606658	0.012412101	0.124900214	-3.133268679
ENSG00000171813	PWWP2B	-0.204283458	-1.152113985	5.371519682	-2.630258993	0.012422735	0.124913974	-3.134025086
ENSG00000132170	PPARG	-0.197644871	-1.146824691	9.282651002	-2.630068268	0.012428572	0.124913974	-3.134440015
ENSG00000106462	EZH2	0.198497283	1.147502489	4.727924598	2.629885837	0.012434158	0.124913974	-3.134836883
ENSG00000164129	NPY5R	-0.478675674	-1.393463945	5.874976907	-2.62960166	0.012442863	0.124932139	-3.135455054
ENSG00000135940	COX5B	-0.229917945	-1.172768245	6.960206772	-2.628817079	0.012466927	0.12493698	-3.137161524
ENSG00000049249	TNFRSF9	0.270003523	1.205810773	3.394983673	2.628739098	0.012469321	0.12493698	-3.137331114
ENSG00000203485	INF2	-0.200276968	-1.148918902	7.128275151	-2.628422678	0.01247904	0.12493698	-3.138019222
ENSG00000010404	IDS	0.201793386	1.150127167	8.907587305	2.628342619	0.0124815	0.12493698	-3.138193314
ENSG00000110723	EXPH5	0.397558736	1.317276986	4.410519519	2.627833083	0.012497168	0.12493698	-3.139301242
ENSG00000186326	RGS9BP	-0.204519911	-1.152302829	3.227171166	-2.627662674	0.012502412	0.12493698	-3.139671745
ENSG00000116209	TMEM59	-0.119204471	-1.086135782	8.677023128	-2.627650326	0.012502793	0.12493698	-3.139698593
ENSG00000188827	SLX4	-0.136439988	-1.099189393	4.968632895	-2.627573177	0.012505167	0.12493698	-3.139866323
ENSG00000070731	ST6GALNAC2	0.270006449	1.205813218	6.376464223	2.627165674	0.012517718	0.12493698	-3.140752231
ENSG00000186314	PRELID2	0.169275531	1.124493663	4.869336628	2.627130682	0.012518797	0.12493698	-3.140828299
ENSG00000013441	CLK1	0.271824161	1.20733343	8.747567598	2.626973322	0.012523647	0.12493698	-3.141170371
ENSG00000140030	GPR65	0.630195295	1.547774499	4.54773266	2.626715551	0.012531596	0.12493698	-3.141730689
ENSG00000167641	PPP1R14A	-0.401134962	-1.32054637	6.239353818	-2.626669548	0.012533015	0.12493698	-3.141830681
ENSG00000133318	RTN3	-0.207230303	-1.154469695	6.496184673	-2.626052255	0.012552071	0.125034031	-3.143172327
ENSG00000134057	CCNB1	0.223116954	1.167252723	3.955212819	2.625907077	0.012556556	0.125034031	-3.143487832
ENSG00000126561	STAT5A	-0.200455671	-1.149061225	8.284068963	-2.625494976	0.012569297	0.125039191	-3.144383356
ENSG00000135744	AGT	-0.388381173	-1.308923855	4.120692493	-2.625443768	0.012570881	0.125039191	-3.144494628
ENSG00000065882	TBC1D1	0.225164234	1.168910308	6.893020209	2.625171143	0.012579317	0.12505443	-3.145087002
ENSG00000072422	RHOBTB1	0.171279837	1.126056984	6.442642852	2.624610927	0.012596669	0.12509723	-3.146304139
ENSG00000119705	SLIRP	-0.165609897	-1.121640149	7.944021968	-2.624586198	0.012597435	0.12509723	-3.14635786
ENSG00000160752	FDPS	-0.142239	-1.103616553	6.086481904	-2.622491167	0.012662525	0.125674694	-3.150908
ENSG00000185436	IFNLR1	0.356456746	1.280277675	3.186833825	2.621819508	0.012683458	0.125813514	-3.152366243
ENSG00000072954	TMEM38A	-0.147842477	-1.107911372	4.444592879	-2.621386892	0.012696958	0.125824649	-3.153305366
ENSG00000133063	CHIT1	1.14301025	2.208413385	5.59085784	2.62133834	0.012698474	0.125824649	-3.153410756
ENSG00000104853	CLPTM1	-0.186323114	-1.137860041	8.433955662	-2.621113776	0.012705487	0.125825311	-3.153898192
ENSG00000168268	NT5DC2	-0.202116693	-1.150384939	5.91753606	-2.620824311	0.012714533	0.125846088	-3.15452646
ENSG00000111877	MCM9	0.142483302	1.103803452	5.4478908	2.620532956	0.012723644	0.125867485	-3.155158786
ENSG00000145868	FBXO38	0.13191337	1.095745968	6.741344686	2.619540178	0.012754734	0.126053681	-3.157313044
ENSG00000170222	ADPRM	0.238054274	1.17940096	4.741618818	2.61948753	0.012756385	0.126053681	-3.157427273
ENSG00000167772	ANGPTL4	0.317777625	1.24640906	7.537585043	2.619028457	0.012770787	0.126127185	-3.158423232
ENSG00000162772	ATF3	0.371205508	1.293433165	4.330167508	2.617892687	0.012806482	0.126410791	-3.160886779
ENSG00000111605	CPSF6	0.158791139	1.116351334	7.923670133	2.617104264	0.012831314	0.126469071	-3.162596492
ENSG00000168389	MFSD2A	0.276587578	1.21132633	3.285929142	2.617072814	0.012832306	0.126469071	-3.162664686
ENSG00000175348	TMEM9B	0.16699075	1.122714224	7.595423568	2.61704025	0.012833333	0.126469071	-3.162735294
ENSG00000063127	SLC6A16	0.218604175	1.163607237	5.310065975	2.615468591	0.012882974	0.126889239	-3.166142386
ENSG00000116198	CEP104	-0.123486154	-1.089364043	7.155755013	-2.615147114	0.01289315	0.126920448	-3.166839125
ENSG00000163814	CDCP1	0.439949486	1.356556828	3.926037488	2.614576167	0.01291124	0.126985441	-3.168076399
ENSG00000152778	IFIT5	0.235050424	1.176947872	5.64084884	2.614496277	0.012913774	0.126985441	-3.16824951
ENSG00000187801	ZFP69B	0.246907645	1.186660831	3.125065695	2.612540332	0.012975937	0.127495137	-3.172486696
ENSG00000164120	HPGD	0.406404609	1.325378673	5.719331842	2.612394673	0.012980577	0.127495137	-3.172802153
ENSG00000186106	ANKRD46	-0.254920093	-1.19326965	6.356304574	-2.612201801	0.012986724	0.127495137	-3.173219841
ENSG00000145632	PLK2	-0.301327032	-1.232277376	6.342007241	-2.611936353	0.012995188	0.127509121	-3.173794671
ENSG00000129596	CDO1	-0.427047805	-1.344479544	9.028742001	-2.610022642	0.013056359	0.128039971	-3.177937659
ENSG00000171044	XKR6	-0.19089578	-1.141472245	3.853364465	-2.609323488	0.013078773	0.12806676	-3.179450748
ENSG00000163359	COL6A3	0.241888059	1.182539242	9.564641239	2.609317481	0.013078966	0.12806676	-3.179463747
ENSG00000157680	DGKI	-0.40772015	-1.326587788	5.387756308	-2.609005554	0.013088977	0.12806676	-3.18013872
ENSG00000104691	UBXN8	-0.194837894	-1.144595543	5.703919869	-2.608826951	0.013094713	0.12806676	-3.180525172
ENSG00000119771	KLHL29	-0.263137624	-1.200085858	4.512220579	-2.608639366	0.01310074	0.12806676	-3.180931039
ENSG00000162695	SLC30A7	0.145580473	1.106175637	7.125974395	2.608615294	0.013101513	0.12806676	-3.180983122
ENSG00000176871	WSB2	-0.180550034	-1.133315885	7.246748554	-2.608239411	0.013113597	0.128115745	-3.181796335
ENSG00000174442	ZWILCH	0.226824091	1.170255942	5.698899375	2.607820437	0.013127079	0.128178322	-3.182702683
ENSG00000162592	CCDC27	-0.144028345	-1.104986194	3.539148028	-2.607333273	0.013142771	0.128213693	-3.183756419
ENSG00000162817	C1orf115	-0.14444666	-1.105306636	8.10842396	-2.607243882	0.013145653	0.128213693	-3.183949756
ENSG00000125355	TMEM255A	0.526264235	1.440195071	4.295892382	2.607048962	0.013151937	0.128213693	-3.184371323
ENSG00000213406	ANXA2P1	-0.249343979	-1.188666483	4.974751821	-2.606290211	0.013176428	0.128383344	-3.186012117
ENSG00000090339	ICAM1	0.219056725	1.1639723	6.516414071	2.60595963	0.013187111	0.128418357	-3.186726896
ENSG00000101350	KIF3B	-0.136581833	-1.09929747	6.074474305	-2.604346151	0.013239368	0.128857968	-3.19021467
ENSG00000188512		-0.24309969	-1.183532801	6.448267564	-2.603291504	0.013273629	0.129078681	-3.192493662
ENSG00000169314	C22orf15	0.224064853	1.168019899	3.637755002	2.603209456	0.013276298	0.129078681	-3.192670932
ENSG00000185862	EVI2B	0.581233263	1.496127641	7.825731767	2.602946511	0.013284854	0.129092576	-3.193239023
ENSG00000144227	NXPH2	-0.132941378	-1.096527031	4.425846417	-2.602401246	0.013302613	0.129148062	-3.194416939
ENSG00000137101	CD72	0.383765515	1.304742867	5.055563734	2.602333399	0.013304824	0.129148062	-3.194563494
ENSG00000175471	MCTP1	0.279705517	1.213947069	7.773108444	2.602092196	0.013312688	0.129155182	-3.195084495
ENSG00000137812	KNL1	0.249804175	1.189045708	3.116048878	2.600558864	0.01336278	0.129571756	-3.19839574
ENSG00000147459	DOCK5	0.523239907	1.437179147	5.938842617	2.600266326	0.013372357	0.12957892	-3.199027329
ENSG00000170153	RNF150	-0.250489507	-1.189610682	7.582532342	-2.600099313	0.013377827	0.12957892	-3.199387889
ENSG00000145386	CCNA2	0.256035275	1.194192386	4.554449235	2.598049917	0.013445119	0.130134165	-3.203810997
ENSG00000120616	EPC1	0.12666062	1.091763689	7.084619578	2.597916197	0.01344952	0.130134165	-3.204099518
ENSG00000213853	EMP2	0.174239725	1.128369617	8.657058843	2.597403971	0.013466393	0.130227853	-3.205204623
ENSG00000178695	KCTD12	0.230578343	1.173305206	8.327188125	2.596476528	0.013496992	0.130454115	-3.207205168
ENSG00000167085	PHB	-0.221927636	-1.166290869	7.869662227	-2.59532177	0.01353518	0.130753449	-3.209695372
ENSG00000236287	ZBED5	0.180149649	1.133001404	6.905049065	2.595004966	0.013545674	0.130769772	-3.21037842
ENSG00000145246	ATP10D	0.184031043	1.136053709	6.496629948	2.594494062	0.013562614	0.130769772	-3.211479841
ENSG00000131471	AOC3	-0.20138784	-1.149803909	10.46507915	-2.594475676	0.013563224	0.130769772	-3.211519475
ENSG00000173559	NABP1	0.364495834	1.287431644	7.097212433	2.594399586	0.013565748	0.130769772	-3.211683497
ENSG00000164983	TMEM65	0.239687822	1.180737139	6.305679518	2.593963397	0.013580229	0.130839731	-3.212623707
ENSG00000075426	FOSL2	0.217944622	1.163075396	7.335962171	2.593647595	0.013590722	0.130854223	-3.213304353
ENSG00000183486	MX2	0.272402294	1.207817343	6.619869484	2.593483363	0.013596182	0.130854223	-3.2136583
ENSG00000100281	HMGXB4	0.130846525	1.094935984	6.935539892	2.592377078	0.013633013	0.131139012	-3.21604213
ENSG00000170270	GON7	-0.146329525	-1.106750116	5.008247882	-2.591665545	0.01365675	0.131297615	-3.217574983
ENSG00000196950	SLC39A10	0.166802864	1.122568019	6.949014907	2.591348925	0.013667324	0.131309331	-3.218256984
ENSG00000158714	SLAMF8	0.684211815	1.606823888	5.217560265	2.591078022	0.013676378	0.131309331	-3.218840467
ENSG00000164976	MYORG	-0.304703277	-1.235164572	5.639950259	-2.590978173	0.013679717	0.131309331	-3.219055515
ENSG00000091513	TF	-0.77939387	-1.716409594	7.943329822	-2.590675431	0.013689843	0.131336935	-3.219707508
ENSG00000128311	TST	-0.234114432	-1.176184539	7.224154273	-2.589530026	0.01372822	0.131635384	-3.222173813
ENSG00000070190	DAPP1	0.493530591	1.407886069	4.478030986	2.588744781	0.013754586	0.13181842	-3.22386419
ENSG00000104064	GABPB1	0.146986199	1.107253993	6.173704093	2.588390789	0.013766487	0.131829977	-3.224626106
ENSG00000204271	SPIN3	-0.209821039	-1.15654471	5.684465412	-2.588276007	0.013770348	0.131829977	-3.224873144
ENSG00000164548	TRA2A	0.155502165	1.113809239	7.885962595	2.587427342	0.013798926	0.131963347	-3.226699429
ENSG00000172586	CHCHD1	-0.195782542	-1.145345247	5.530996522	-2.587213753	0.013806127	0.131963347	-3.227158998
ENSG00000231007	CDC20P1	-0.229688536	-1.172581773	3.638291025	-2.587071021	0.013810941	0.131963347	-3.227466093
ENSG00000149483	TMEM138	-0.19260659	-1.142826654	7.873965671	-2.586817976	0.01381948	0.131963347	-3.228010505
ENSG00000198938	MT-CO3	-0.168207577	-1.123661566	11.81907612	-2.58678162	0.013820707	0.131963347	-3.228088721
ENSG00000116833	NR5A2	0.249337174	1.188660876	6.239107635	2.586363735	0.01383482	0.132026642	-3.228987687
ENSG00000105364	MRPL4	-0.125960267	-1.091233823	5.621184113	-2.585920464	0.013849804	0.132026642	-3.22994116
ENSG00000164867	NOS3	-0.205169105	-1.152821467	5.346758527	-2.585895868	0.013850636	0.132026642	-3.22999406
ENSG00000171503	ETFDH	-0.16835464	-1.123776113	7.678017427	-2.585575835	0.013861464	0.132026642	-3.230682376
ENSG00000198040	ZNF84	0.164012416	1.120398857	6.620946558	2.585507372	0.013863781	0.132026642	-3.230829617
ENSG00000169598	DFFB	0.133235532	1.096750627	4.984542928	2.585079869	0.01387826	0.132095074	-3.231748966
ENSG00000128805	ARHGAP22	0.328997062	1.256139823	3.661493842	2.584645023	0.013893002	0.132106401	-3.232684002
ENSG00000188859	FAM78B	-0.162296561	-1.119067113	4.051342809	-2.584559837	0.013895892	0.132106401	-3.232867162
ENSG00000169021	UQCRFS1	-0.434092075	-1.351060309	5.198788117	-2.584399538	0.013901331	0.132106401	-3.233211814
ENSG00000119715	ESRRB	-0.203313408	-1.151339579	2.961840095	-2.583863363	0.013919537	0.13215425	-3.234364513
ENSG00000136574	GATA4	-0.118836255	-1.085858605	3.946239192	-2.583821555	0.013920958	0.13215425	-3.234454387
ENSG00000170759	KIF5B	-0.166510806	-1.12234079	9.76087231	-2.583065705	0.013946664	0.132303157	-3.236079064
ENSG00000134900	TPP2	0.160037486	1.11731617	7.618254192	2.582930922	0.013951252	0.132303157	-3.236368741
ENSG00000167261	DPEP2	0.394237253	1.314247739	5.323875787	2.581850785	0.013988074	0.132582929	-3.238689823
ENSG00000207703	MIR7-2	-0.178978113	-1.132081727	4.006041651	-2.580224992	0.014043665	0.133040219	-3.242182209
ENSG00000131634	TMEM204	-0.201241525	-1.149687304	7.560266837	-2.57824132	0.014111768	0.133615499	-3.246441338
ENSG00000105429	MEGF8	-0.178074818	-1.131373134	5.833173259	-2.577823842	0.014126139	0.133681692	-3.247337418
ENSG00000135318	NT5E	0.234847764	1.176782554	6.114797802	2.577260189	0.014145564	0.133795612	-3.248547097
ENSG00000201119	RNU1-33P	-0.244901831	-1.185012133	2.844520474	-2.576629809	0.014167317	0.133931427	-3.249899767
ENSG00000184545	DUSP8	-0.200843951	-1.14937052	5.118993691	-2.576065273	0.014186824	0.134045879	-3.251110958
ENSG00000163029	SMC6	0.247519434	1.187164153	6.578599259	2.575522339	0.014205608	0.134153381	-3.252275633
ENSG00000169495	HTRA4	0.356620621	1.28042311	4.810874056	2.574886869	0.014227623	0.134291264	-3.2536386
ENSG00000161929	SCIMP	0.603400094	1.519292967	5.771414124	2.574385009	0.014245031	0.134385545	-3.254714836
ENSG00000174684	B4GAT1	-0.204995222	-1.15268253	4.820515819	-2.573661937	0.014270147	0.134552404	-3.256265208
ENSG00000158786	PLA2G2F	-0.152393171	-1.111411575	3.614774635	-2.573135288	0.014288465	0.134655032	-3.257394236
ENSG00000188315	C3orf62	0.17309929	1.127478006	4.879920527	2.572727993	0.014302647	0.134695247	-3.258267285
ENSG00000120333	MRPS14	-0.168700708	-1.124045712	6.901885367	-2.572510699	0.014310219	0.134695247	-3.258733023
ENSG00000108946	PRKAR1A	0.189759052	1.14057321	10.81353116	2.572372332	0.014315042	0.134695247	-3.259029578
ENSG00000132334	PTPRE	0.366969832	1.289641283	6.646563862	2.572103455	0.014324418	0.134713495	-3.25960582
ENSG00000204592	HLA-E	0.215302191	1.160947064	10.11325196	2.571759434	0.014336424	0.134756434	-3.260343043
ENSG00000073331	ALPK1	0.200165979	1.148830518	6.067154184	2.571228063	0.014354986	0.13484504	-3.26148162
ENSG00000059377	TBXAS1	0.422889722	1.340610113	6.105113452	2.571063466	0.01436074	0.13484504	-3.261834273
ENSG00000128567	PODXL	-0.285361742	-1.218715807	8.150678758	-2.569368172	0.014420129	0.135332538	-3.265465578
ENSG00000113328	CCNG1	0.164144439	1.120501391	8.157591157	2.568956473	0.014434586	0.135398057	-3.266347186
ENSG00000143387	CTSK	0.333251784	1.259849834	8.024460541	2.567504285	0.014485685	0.135738828	-3.269456125
ENSG00000163482	STK36	-0.194138568	-1.144040851	5.39494246	-2.5674981	0.014485903	0.135738828	-3.269469364
ENSG00000187244	BCAM	-0.253984631	-1.192496169	6.941089952	-2.566903813	0.014506862	0.135809531	-3.270741305
ENSG00000140836	ZFHX3	-0.142739999	-1.103999868	6.419940553	-2.566720824	0.014513322	0.135809531	-3.271132912
ENSG00000202260	RN7SKP69	0.233835271	1.17595697	2.599692636	2.566646622	0.014515942	0.135809531	-3.271291704
ENSG00000186141	POLR3C	0.123598926	1.0894492	7.189964282	2.566143171	0.01453373	0.135836904	-3.272369
ENSG00000152944	MED21	0.123069631	1.089049577	6.973235173	2.566066683	0.014536434	0.135836904	-3.272532658
ENSG00000100393	EP300	0.122407618	1.088549957	7.774317847	2.565927222	0.014541366	0.135836904	-3.272831049
ENSG00000121900	TMEM54	-0.27378998	-1.208979666	5.992993999	-2.565312356	0.014563128	0.135896658	-3.274146482
ENSG00000197182	MIRLET7BHG	-0.230624841	-1.173343022	6.246173366	-2.565162425	0.014568439	0.135896658	-3.27446721
ENSG00000129465	RIPK3	0.193827843	1.143794476	5.925021563	2.565110733	0.01457027	0.135896658	-3.274577784
ENSG00000142163	OR1E3	0.170996436	1.125835805	4.09698848	2.564135965	0.014604848	0.13614905	-3.276662634
ENSG00000042429	MED17	0.166883442	1.122630719	5.915549653	2.562538656	0.014661671	0.136608456	-3.280077818
ENSG00000115461	IGFBP5	0.309617986	1.239379479	10.27018509	2.561894029	0.01468466	0.136696688	-3.281455675
ENSG00000169926	KLF13	-0.137027379	-1.099637018	5.608191245	-2.561849931	0.014686234	0.136696688	-3.281549924
ENSG00000140961	OSGIN1	-0.207855757	-1.154970303	5.559911347	-2.561492044	0.014699013	0.136710801	-3.282314776
ENSG00000163714	U2SURP	0.174330213	1.128440392	7.993419054	2.561384762	0.014702845	0.136710801	-3.282544039
ENSG00000082516	GEMIN5	-0.121749475	-1.088053484	6.491789515	-2.560709963	0.014726974	0.136864893	-3.283985938
ENSG00000261701	HPR	-0.288505671	-1.221374535	3.889962307	-2.56039451	0.014738266	0.136899593	-3.284659903
ENSG00000261519		-0.192096084	-1.14242233	3.546209287	-2.560007436	0.014752132	0.13695816	-3.285486809
ENSG00000133739	LRRCC1	0.228353401	1.171497115	6.352678779	2.557401634	0.014845794	0.137757105	-3.291051366
ENSG00000127152	BCL11B	0.326841308	1.254264232	3.888015343	2.557110901	0.014856278	0.1377838	-3.291671971
ENSG00000134809	TIMM10	-0.212343647	-1.158568742	4.782318938	-2.556496729	0.014878447	0.137918788	-3.292982837
ENSG00000082512	TRAF5	0.233839146	1.175960128	5.302962954	2.556027924	0.01489539	0.137974829	-3.293983293
ENSG00000138107	ACTR1A	-0.209294731	-1.156122869	7.84635349	-2.555907968	0.014899728	0.137974829	-3.294239267
ENSG00000116701	NCF2	0.552918798	1.467050769	7.118274843	2.55560228	0.014910787	0.138006691	-3.294891533
ENSG00000267742	SINHCAFP2	0.290047709	1.22268071	5.969990133	2.555030604	0.014931491	0.138059626	-3.296111213
ENSG00000067064	IDI1	-0.119431971	-1.086307069	7.223333994	-2.555023434	0.014931751	0.138059626	-3.29612651
ENSG00000027847	B4GALT7	-0.163618621	-1.120093076	5.088405234	-2.554677307	0.014944299	0.13810515	-3.296864886
ENSG00000119929	CUTC	-0.165634264	-1.121659094	7.61900436	-2.554261371	0.014959391	0.138146825	-3.297752091
ENSG00000210049	MT-TF	-0.143305861	-1.104432969	12.06554001	-2.554132699	0.014964063	0.138146825	-3.298026532
ENSG00000057019	DCBLD2	-0.175300415	-1.129199516	7.259714639	-2.553366563	0.014991906	0.138333365	-3.29966041
ENSG00000107281	NPDC1	-0.202899352	-1.15100919	6.188034795	-2.552997854	0.015005323	0.13835731	-3.300446609
ENSG00000119943	PYROXD2	-0.226943911	-1.17035314	6.1443836	-2.552875479	0.015009778	0.13835731	-3.300707531
ENSG00000163563	MNDA	0.659553667	1.579593862	6.112602443	2.551986705	0.015042173	0.138585395	-3.302602281
ENSG00000252956	RNA5SP40	-0.32880142	-1.255969491	3.903921165	-2.550098789	0.015111199	0.139092959	-3.306625571
ENSG00000123472	ATPAF1	-0.212004707	-1.158296585	5.743253597	-2.549870248	0.015119575	0.139092959	-3.307112472
ENSG00000182809	CRIP2	-0.197789537	-1.146939694	7.794102254	-2.549801563	0.015122093	0.139092959	-3.307258796
ENSG00000126264	HCST	0.651426641	1.57072067	5.635675742	2.549640975	0.015127981	0.139092959	-3.3076009
ENSG00000105404	RABAC1	-0.165169541	-1.121297842	6.71892251	-2.54770718	0.015199058	0.139501173	-3.311719344
ENSG00000136404	TM6SF1	0.340134117	1.265874268	5.990059831	2.547691763	0.015199626	0.139501173	-3.311752169
ENSG00000101019	UQCC1	-0.137050523	-1.099654659	6.320254619	-2.547607272	0.015202739	0.139501173	-3.311932061
ENSG00000113361	CDH6	-0.457086849	-1.372767068	6.05485033	-2.547595114	0.015203186	0.139501173	-3.311957946
ENSG00000160883	HK3	0.394549672	1.314532373	4.692724942	2.546515304	0.015243018	0.139795839	-3.31425664
ENSG00000129003	VPS13C	0.148151263	1.108148528	8.182200777	2.546009207	0.015261719	0.13989652	-3.315333786
ENSG00000141968	VAV1	0.362079109	1.285276812	5.295856225	2.545762561	0.015270841	0.139899775	-3.315858679
ENSG00000092068	SLC7A8	0.40276243	1.322036886	7.276977435	2.545582003	0.015277522	0.139899775	-3.316242906
ENSG00000138641	HERC3	0.180889335	1.133582455	6.954445848	2.54478049	0.015307211	0.140100815	-3.317948302
ENSG00000176882		-0.206454086	-1.15384872	4.552610968	-2.544399834	0.01532133	0.140159213	-3.318758103
ENSG00000127334	DYRK2	0.170490533	1.125441083	6.188742976	2.543927735	0.015338856	0.140248714	-3.319762323
ENSG00000003056	M6PR	0.267087276	1.203375823	8.418659153	2.543158812	0.015367442	0.14043919	-3.321397652
ENSG00000130775	THEMIS2	0.505927509	1.420036004	5.883488593	2.54256878	0.01538941	0.140462877	-3.322652292
ENSG00000155111	CDK19	0.161727591	1.118625863	6.13812723	2.542488288	0.015392409	0.140462877	-3.322823433
ENSG00000177663	IL17RA	0.312715266	1.242043124	7.11791425	2.542229312	0.015402062	0.140462877	-3.323374043
ENSG00000187713	TMEM203	-0.151752947	-1.110918474	5.699468732	-2.541734485	0.015420522	0.140462877	-3.324425987
ENSG00000102445	RUBCNL	0.415813823	1.334051002	4.209215304	2.541660092	0.015423299	0.140462877	-3.324584127
ENSG00000089041	P2RX7	0.388412948	1.308952684	5.133966245	2.541552777	0.015427306	0.140462877	-3.324812244
ENSG00000110324	IL10RA	0.415688281	1.333934919	6.898083616	2.541538197	0.01542785	0.140462877	-3.324843234
ENSG00000228834		-0.393707682	-1.313765406	5.7597494	-2.541425144	0.015432072	0.140462877	-3.325083539
ENSG00000106789	CORO2A	0.310026219	1.23973023	4.018142173	2.540769699	0.015456572	0.140615211	-3.326476608
ENSG00000092853	CLSPN	0.195640977	1.145232864	3.327466165	2.54009625	0.015481781	0.140710109	-3.327907684
ENSG00000101000	PROCR	0.219233341	1.164114803	6.342113898	2.539613701	0.015499868	0.140710109	-3.328932938
ENSG00000091317	CMTM6	0.237335043	1.178813137	6.219379783	2.539495771	0.015504291	0.140710109	-3.32918348
ENSG00000134802	SLC43A3	0.321939534	1.250009912	7.892129831	2.539211337	0.015514964	0.140710109	-3.329787723
ENSG00000126217	MCF2L	-0.218844866	-1.163801384	6.710162956	-2.539083381	0.015519768	0.140710109	-3.330059535
ENSG00000128815	WDFY4	0.360826652	1.284161501	5.335379922	2.539032081	0.015521694	0.140710109	-3.330168508
ENSG00000176087	SLC35A4	-0.194020372	-1.143947127	8.012853788	-2.538721935	0.015533344	0.140710109	-3.33082729
ENSG00000142751	GPN2	-0.162679312	-1.119364044	5.568328602	-2.538668351	0.015535358	0.140710109	-3.330941102
ENSG00000102974	CTCF	0.105443978	1.075825417	7.843931596	2.538553843	0.015539661	0.140710109	-3.331184311
ENSG00000104267	CA2	0.327062097	1.254456198	5.075597513	2.538243741	0.015551322	0.140710109	-3.331842913
ENSG00000189184	PCDH18	0.268327525	1.204410779	9.311811418	2.538213593	0.015552456	0.140710109	-3.33190694
ENSG00000178175	ZNF366	-0.21304193	-1.15912964	6.118249917	-2.536348301	0.01562277	0.141245414	-3.335867298
ENSG00000163219	ARHGAP25	0.333590798	1.260145917	6.230271912	2.536230557	0.015627219	0.141245414	-3.336117224
[truncated: 16,114 more rows]
