# Supplementary material for: Stratifying cellular metabolism during weight loss: an interplay of metabolism, metabolic flexibility and inflammation
Source: Sci Rep. 2020 Feb 3;10:1651. doi: 10.1038/s41598-020-58358-z (PMC6997359; doi:10.1038/s41598-020-58358-z)
Supplement: Supplementary file 4 [file 41598_2020_58358_MOESM4_ESM.zip › Comparison 2/sig_diffT32C11wBlk.txt]

ENSG	HGNC.symbol	logFC	Fold.Change	AveExpr	t	P.Value	adj.P.Val	B
ENSG00000186326	RGS9BP	0.353913181	1.278022451	3.195716451	4.676666598	0.000137374	0.999926987	-2.020871591
ENSG00000103199	ZNF500	0.44866255	1.364774457	4.445764141	4.340459003	0.000303287	0.999926987	-2.256469917
ENSG00000171462	DLK2	0.307338984	1.237423196	4.685269156	4.283152267	0.000347239	0.999926987	-2.297828466
ENSG00000152086	TUBA3E	-0.728228136	-1.656603264	4.0326122	-4.176096024	0.000447176	0.999926987	-2.375981703
ENSG00000184979	USP18	0.466499117	1.381752399	5.712653433	4.115286007	0.000516282	0.999926987	-2.420875708
ENSG00000189233	NUGGC	0.309890351	1.239613482	3.930556465	3.944900647	0.000772112	0.999926987	-2.548501114
ENSG00000108679	LGALS3BP	0.376229862	1.297945549	9.040070203	3.90782728	0.000842715	0.999926987	-2.576611564
ENSG00000177494	ZBED2	0.305509288	1.235854831	4.183372728	3.801829045	0.001081981	0.999926987	-2.657611168
ENSG00000141744	PNMT	0.343551243	1.268876135	4.083812839	3.786844081	0.001120851	0.999926987	-2.669134153
ENSG00000222205	RNA5SP266	0.354518304	1.278558617	4.606252597	3.785439711	0.001124564	0.999926987	-2.670214955
ENSG00000184302	SIX6	-0.352756723	-1.276998405	4.515962659	-3.60735975	0.001708943	0.999926987	-2.808421142
ENSG00000199332		0.671629704	1.592871299	3.351759912	3.565923983	0.001883144	0.999926987	-2.840883068
ENSG00000162390	ACOT11	-0.352069848	-1.276390564	3.788116344	-3.546077467	0.001972669	0.999926987	-2.856468197
ENSG00000183098	GPC6	0.445286321	1.361584313	7.400252438	3.52669576	0.002064136	0.999926987	-2.871710478
ENSG00000214548	MEG3	0.579269789	1.494092832	5.61806989	3.486583873	0.002266891	0.999926987	-2.903322344
ENSG00000188878	FBF1	0.522690826	1.436632269	4.227423464	3.423537433	0.002625761	0.999926987	-2.953179037
ENSG00000233930	KRTAP5-AS1	0.395950506	1.315809383	3.672916834	3.419294469	0.002651822	0.999926987	-2.95654135
ENSG00000087237	CETP	1.011088467	2.015431105	5.444317145	3.418622148	0.002655974	0.999926987	-2.957074205
ENSG00000154263	ABCA10	0.36813511	1.290683358	7.242289917	3.403100708	0.002753635	0.999926987	-2.969381694
ENSG00000232030	MAGEB6B	-0.537484811	-1.451439875	3.452635571	-3.400170721	0.002772462	0.999926987	-2.971706218
ENSG00000180828	BHLHE22	0.270251963	1.206018438	4.474415077	3.396903833	0.002793602	0.999926987	-2.97429848
ENSG00000132122	SPATA6	0.263227315	1.200160468	7.104486172	3.385190338	0.002870705	0.999926987	-2.983596984
ENSG00000204403	CASP12	0.313291547	1.242539355	3.587275429	3.385136755	0.002871063	0.999926987	-2.983639533
ENSG00000109089	CDR2L	0.338851466	1.264749322	5.071362252	3.368049291	0.002987305	0.999926987	-2.997214757
ENSG00000201962	RNA5SP126	-0.460948423	-1.376446392	3.567936534	-3.350908297	0.003108536	0.999926987	-3.01084478
ENSG00000167104	BPIFB6	-0.301686852	-1.232584754	3.303807319	-3.332991126	0.0032404	0.999926987	-3.025104591
ENSG00000271755		0.421880941	1.339673041	2.86454232	3.324075779	0.003308035	0.999926987	-3.032204701
ENSG00000089163	SIRT4	-0.344695389	-1.269882831	3.656607351	-3.322491724	0.003320196	0.999926987	-3.033466543
ENSG00000129968	ABHD17A	0.664163429	1.584649121	5.693269733	3.279532888	0.003667157	0.999926987	-3.067721337
ENSG00000177197	PCNPP5	-0.48049312	-1.395220478	5.211794795	-3.256313844	0.003869166	0.999926987	-3.086261542
ENSG00000165023	DIRAS2	-0.294057378	-1.226083622	3.550723243	-3.231472856	0.004097293	0.999926987	-3.106114839
ENSG00000163792	TCF23	0.315140466	1.24413278	4.294237303	3.21721523	0.00423409	0.999926987	-3.117517511
ENSG00000066813	ACSM2B	0.606770517	1.522846488	3.612990441	3.215032743	0.004255418	0.999926987	-3.119263448
ENSG00000130045	NXNL2	0.289243026	1.221998934	3.319020617	3.211317908	0.004291963	0.999926987	-3.122235506
ENSG00000109927	TECTA	0.357942957	1.28159725	3.990819891	3.210443289	0.004300611	0.999926987	-3.122935297
ENSG00000178031	ADAMTSL1	0.361306016	1.28458826	4.782044852	3.210356319	0.004301472	0.999926987	-3.123004883
ENSG00000139926	FRMD6	0.317556692	1.2462182	6.163856182	3.18711876	0.004537602	0.999926987	-3.141604309
ENSG00000089472	HEPH	0.423394448	1.341079207	4.299310837	3.172226225	0.00469551	0.999926987	-3.153530807
ENSG00000276759		0.424659457	1.342255631	3.083961951	3.172196667	0.004695828	0.999926987	-3.153554482
ENSG00000169164		0.740714935	1.671003709	3.191167773	3.166198674	0.004760927	0.999926987	-3.158359222
ENSG00000099251	HSD17B7P2	-0.516624197	-1.430603818	4.206931356	-3.155284259	0.004881641	0.999926987	-3.167104128
ENSG00000106333	PCOLCE	0.353755664	1.277882921	7.45685879	3.148127485	0.004962402	0.999926987	-3.172839538
ENSG00000088325	TPX2	-0.357705331	-1.281386175	3.912466099	-3.104945145	0.005477913	0.999926987	-3.207463565
ENSG00000169710	FASN	0.506995205	1.42108732	8.586386832	3.096528197	0.005584268	0.999926987	-3.214215417
ENSG00000137936	BCAR3	-0.263226211	-1.20015955	5.824906639	-3.093014169	0.005629261	0.999926987	-3.217034525
ENSG00000253028		-0.279422185	-1.213708684	2.749051416	-3.085282044	0.005729498	0.999926987	-3.223238056
ENSG00000186160	CYP4Z1	-0.591850299	-1.507178509	4.025737293	-3.045693542	0.006270376	0.999926987	-3.255008526
ENSG00000174236	REP15	-0.45022259	-1.366251036	3.223771439	-3.036963689	0.006396123	0.999926987	-3.262015775
ENSG00000188779	SKOR1	0.263980812	1.200787457	5.516006654	3.030992974	0.006483525	0.999926987	-3.266808517
ENSG00000166770	ZNF667-AS1	0.699750149	1.62422348	5.150278109	3.030692332	0.006487956	0.999926987	-3.267049848
ENSG00000238561	RNU6ATAC28P	-0.481926075	-1.396606967	2.527458329	-3.009891492	0.006801749	0.999926987	-3.283747635
ENSG00000196273	LINC00523	-0.362820718	-1.285937672	3.381757825	-3.005027842	0.006877204	0.999926987	-3.287651994
ENSG00000200708	RN7SKP93	-0.327265137	-1.254632759	3.948268972	-3.00137933	0.006934337	0.999926987	-3.290580887
ENSG00000111206	FOXM1	-0.371487536	-1.293686039	3.701728492	-2.994641579	0.007041049	0.999926987	-3.295989687
ENSG00000174010	KLHL15	-0.300425453	-1.231507533	5.201571291	-2.993435416	0.007060319	0.999926987	-3.296957941
ENSG00000109851	DBX1	0.291125253	1.223594268	3.012984029	2.984870702	0.007198617	0.999926987	-3.303833242
ENSG00000197860	SGTB	-0.321908459	-1.249982987	5.817742085	-2.975854375	0.007347025	0.999926987	-3.311070862
ENSG00000232872	CTAGE3P	0.481535766	1.396229178	2.691606015	2.973708947	0.007382771	0.999926987	-3.312793006
ENSG00000171864	PRND	0.431741241	1.348860584	4.104020852	2.960751109	0.007602248	0.999926987	-3.323193865
ENSG00000073969	NSF	-0.338672734	-1.264592645	6.487060496	-2.958128935	0.007647419	0.999926987	-3.325298494
ENSG00000189045	ANKDD1B	0.309249169	1.239062678	3.178503006	2.957838951	0.00765243	0.999926987	-3.325531241
ENSG00000198431	TXNRD1	-0.275912687	-1.210759805	7.409303367	-2.951125798	0.007769329	0.999926987	-3.330919187
ENSG00000101825	MXRA5	0.58419175	1.499198848	6.58877874	2.914305486	0.008441649	0.999926987	-3.360464156
ENSG00000205221	VIT	0.418691751	1.33671486	6.634475414	2.871022221	0.009303457	0.999926987	-3.395173313
ENSG00000202389		0.364398901	1.287345146	2.555714211	2.869880735	0.009327289	0.999926987	-3.396088264
ENSG00000120820	GLT8D2	0.362171968	1.285359542	6.188578489	2.866263163	0.009403202	0.999926987	-3.398987747
ENSG00000220831	NDUFA5P9	0.311738856	1.241202799	2.921170986	2.865240656	0.009424766	0.999926987	-3.399807242
ENSG00000242675	RPS16P9	-0.283909013	-1.217489232	3.362034652	-2.843464948	0.009895397	0.999926987	-3.417254506
ENSG00000160991	ORAI2	-0.293026021	-1.22520743	5.014345637	-2.834886963	0.010086892	0.999926987	-3.424124589
ENSG00000280002		0.328484308	1.255693452	3.132093014	2.833472536	0.010118806	0.999926987	-3.425257236
ENSG00000176868		0.301571957	1.232486597	3.75573065	2.829632196	0.010205944	0.999926987	-3.428332267
ENSG00000182667	NTM	0.454353366	1.370168541	6.589805873	2.827471775	0.010255279	0.999926987	-3.430061998
ENSG00000266733	TBC1D29P	0.337526161	1.263588017	3.768455235	2.82297102	0.01035879	0.999926987	-3.433665136
ENSG00000128268	MGAT3	-0.325504282	-1.253102374	5.678540524	-2.822782777	0.010363141	0.999926987	-3.433815826
ENSG00000213057	C1orf220	0.716244222	1.642899491	3.990420329	2.811936036	0.010616818	0.999926987	-3.442497139
ENSG00000112981	NME5	0.372831094	1.294891388	3.50845497	2.803462342	0.01081911	0.999926987	-3.449276962
ENSG00000158477	CD1A	-0.308340767	-1.23828274	2.812341974	-2.800988092	0.010878867	0.999926987	-3.451256237
ENSG00000271959		0.333970835	1.26047791	5.136791976	2.79854883	0.010938088	0.999926987	-3.453207353
ENSG00000170790	OR10A2	0.547575754	1.461627571	2.816099564	2.788267595	0.011191094	0.999926987	-3.461429183
ENSG00000268324	LRRC2-AS1	0.282610208	1.216393665	3.348850698	2.783656056	0.011306381	0.999926987	-3.465115962
ENSG00000229894	GK3P	-0.720447153	-1.647692646	4.631645992	-2.776918487	0.011476855	0.999926987	-3.470501238
ENSG00000199546		0.293860934	1.225916684	4.01859154	2.776360014	0.011491095	0.999926987	-3.470947555
ENSG00000134824	FADS2	0.652207956	1.57157155	5.775873537	2.767248889	0.011725799	0.999926987	-3.478227491
ENSG00000240654	C1QTNF9	-0.539627221	-1.453596873	2.688401482	-2.76564028	0.011767708	0.999926987	-3.47951251
ENSG00000099194	SCD	0.964908722	1.95194002	9.561482563	2.761676131	0.011871597	0.999926987	-3.482678846
ENSG00000112562	SMOC2	0.473113602	1.388102018	5.494069637	2.760506592	0.011902413	0.999926987	-3.483612904
ENSG00000180926	OR7E18P	0.783743996	1.721592856	2.97762599	2.759503851	0.011928895	0.999926987	-3.484413711
ENSG00000154608	CEP170P1	0.614940423	1.531494752	2.924171771	2.757203976	0.011989846	0.999926987	-3.486250297
ENSG00000170684	ZNF296	0.275436181	1.210359971	4.66258304	2.754582887	0.012059671	0.999926987	-3.488343166
ENSG00000095539	SEMA4G	0.302083302	1.232923513	4.14596856	2.753171153	0.012097439	0.999926987	-3.489470296
ENSG00000242689	CNTF	-0.624636606	-1.541822413	3.682713571	-2.742939448	0.012374551	0.999926987	-3.497637143
ENSG00000176826	FKBP9P1	0.298189493	1.22960036	5.550671849	2.735851134	0.012570056	0.999926987	-3.503292683
ENSG00000261845		-0.352958542	-1.277177057	3.5314465	-2.732545402	0.012662233	0.999926987	-3.505929562
ENSG00000178919	FOXE1	0.29059489	1.223144533	3.642826762	2.726598568	0.012829673	0.999926987	-3.510672091
ENSG00000108309	RUNDC3A	-0.463951602	-1.379314649	3.935706954	-2.72010997	0.013014766	0.999926987	-3.515845059
ENSG00000169247	SH3TC2	0.337018622	1.263143566	4.064371725	2.719572433	0.013030213	0.999926987	-3.516273528
ENSG00000087303	NID2	0.384380003	1.305298715	7.734696832	2.716444331	0.01312045	0.999926987	-3.518766693
ENSG00000112578	BYSL	-0.270833141	-1.20650437	4.920428446	-2.71023456	0.013301344	0.999926987	-3.523714807
ENSG00000150347	ARID5B	0.316262731	1.245100961	8.845909732	2.705739912	0.01343375	0.999926987	-3.527295245
ENSG00000252816	RNA5SP337	-0.375184809	-1.29700569	2.837202838	-2.701114822	0.013571303	0.999926987	-3.530978682
ENSG00000166104		0.412828049	1.33129293	4.012464979	2.700129982	0.013600764	0.999926987	-3.531762891
ENSG00000133083	DCLK1	0.266084625	1.202539785	7.838597859	2.696896491	0.013697922	0.999926987	-3.534337357
ENSG00000230563		0.341854165	1.267384401	3.410444348	2.693240926	0.013808554	0.999926987	-3.53724731
ENSG00000133874	RNF122	-0.301740079	-1.23263023	5.294960509	-2.682583197	0.014135955	0.999926987	-3.545727752
ENSG00000204637		-0.565172643	-1.479564554	2.739116505	-2.680463224	0.01420195	0.999926987	-3.547414004
ENSG00000235036		0.367084537	1.289743823	4.991579981	2.677195946	0.014304233	0.999926987	-3.550012419
ENSG00000081760	AACS	0.265871285	1.202361971	6.281493005	2.672451314	0.014454008	0.999926987	-3.553784844
ENSG00000254737	OR10G4	-0.349682316	-1.274279998	4.204795821	-2.667836397	0.014601112	0.999926987	-3.557453086
ENSG00000102970	CCL17	0.267270409	1.203528586	5.021667493	2.658151899	0.014914431	0.999926987	-3.56514754
ENSG00000160172	FAM86C2P	0.375765811	1.297528126	4.646182864	2.656110892	0.014981269	0.999926987	-3.566768544
ENSG00000140280	LYSMD2	-0.382822548	-1.303890347	3.863377598	-2.654491539	0.015034501	0.999926987	-3.568054511
ENSG00000139044	B4GALNT3	-0.265365597	-1.201940598	3.563303083	-2.650197841	0.015176511	0.999926987	-3.571463585
ENSG00000125378	BMP4	0.35111407	1.275545242	5.806899257	2.645167695	0.015344491	0.999926987	-3.575456156
ENSG00000154258	ABCA9	0.367168379	1.289818779	8.192121191	2.645031755	0.015349055	0.999926987	-3.575564036
ENSG00000133661	SFTPD	0.276897908	1.21158692	3.937202972	2.642714612	0.015427047	0.999926987	-3.577402753
ENSG00000159224	GIP	-0.337080626	-1.263197855	2.778261676	-2.636669967	0.015632268	0.999926987	-3.582197996
ENSG00000274588	DGKK	-0.265643526	-1.202172169	2.839965464	-2.634743684	0.015698207	0.999926987	-3.583725709
ENSG00000158639	PAGE5	0.30245014	1.233237051	4.655468616	2.619051633	0.016245232	0.999926987	-3.596163252
ENSG00000143416	SELENBP1	0.296328997	1.228015692	8.820482065	2.614877812	0.016393732	0.999926987	-3.599469085
ENSG00000102445	RUBCNL	-0.549742239	-1.463824137	4.374570321	-2.61025293	0.016559774	0.999926987	-3.603130999
ENSG00000201665	RN7SKP6	0.28643651	1.219624055	3.807701616	2.602707454	0.01683408	0.999926987	-3.609102699
ENSG00000108551	RASD1	-0.370650611	-1.292935774	7.601939925	-2.601869714	0.016864798	0.999926987	-3.609765501
ENSG00000111254	AKAP3	0.315336127	1.244301524	3.587443162	2.601680243	0.016871752	0.999926987	-3.6099154
ENSG00000011426	ANLN	-0.489836424	-1.404285646	3.328161922	-2.600371092	0.01691988	0.999926987	-3.610951073
ENSG00000257758	KRT18P20	-0.296454107	-1.228122191	3.205041262	-2.59677398	0.017052785	0.999926987	-3.613796225
ENSG00000197958	RPL12	0.430663902	1.347853692	6.619673323	2.59623741	0.017072694	0.999926987	-3.614220561
ENSG00000201325	RNA5SP142	0.266855223	1.203182278	4.114046616	2.595435168	0.017102502	0.999926987	-3.614854964
ENSG00000007908	SELE	-0.499418885	-1.413644034	3.823603016	-2.595092495	0.017115249	0.999926987	-3.615125934
ENSG00000113211	PCDHB6	0.366365224	1.28910093	3.989221821	2.592873463	0.017198011	0.999926987	-3.616880467
ENSG00000171680	PLEKHG5	0.435356592	1.352245027	5.502626338	2.591829041	0.017237095	0.999926987	-3.617706161
ENSG00000136697	IL1F10	-0.273892774	-1.20906581	3.434977485	-2.588206794	0.017373294	0.999926987	-3.620569296
ENSG00000126785	RHOJ	0.386768426	1.307461464	8.16982799	2.583365473	0.017556913	0.999926987	-3.624394746
ENSG00000143061	IGSF3	0.272798423	1.208149026	3.577197469	2.581282239	0.017636486	0.999926987	-3.626040394
ENSG00000139263	LRIG3	0.324576604	1.252296866	7.006514439	2.566586637	0.018207521	0.999926987	-3.637641259
ENSG00000115488	NEU2	-0.28308363	-1.216792892	3.973179293	-2.565719728	0.018241745	0.999926987	-3.638325167
ENSG00000072071	ADGRL1	0.281369528	1.215348048	6.605091861	2.557321181	0.018576441	0.999926987	-3.644948225
ENSG00000107281	NPDC1	0.30322301	1.23389789	6.244237559	2.543973878	0.019120246	0.999926987	-3.655464017
ENSG00000154864	PIEZO2	0.3566682	1.280465338	4.262044791	2.540756626	0.019253543	0.999926987	-3.657996914
ENSG00000123975	CKS2	-0.427261538	-1.344678742	4.567525405	-2.532537635	0.01959804	0.999926987	-3.664464291
ENSG00000204990		-0.329993018	-1.257007291	2.691600591	-2.529169994	0.019740856	0.999926987	-3.667112834
ENSG00000171345	KRT19	-0.296036117	-1.22776642	4.232101956	-2.528949618	0.019750236	0.999926987	-3.667286125
ENSG00000188662	HILS1	-0.305626943	-1.235955622	3.959204794	-2.527053732	0.019831102	0.999926987	-3.668776788
ENSG00000196248	OR10S1	0.372627032	1.294708246	3.936240598	2.526427093	0.019857898	0.999926987	-3.669269433
ENSG00000183876	ARSI	-0.315140003	-1.244132381	3.182566168	-2.518868943	0.020183787	0.999926987	-3.675209165
ENSG00000125730	C3	0.276673926	1.211398833	10.57178666	2.505819568	0.020758263	0.999926987	-3.685454288
ENSG00000263961	RHEX	0.369131071	1.291574687	4.74585915	2.505687074	0.020764174	0.999926987	-3.685558244
ENSG00000204655	MOG	-0.339089021	-1.264957593	2.853084852	-2.500081519	0.021015685	0.999926987	-3.689955163
ENSG00000145934	TENM2	-0.318577794	-1.247100554	2.993172535	-2.498311865	0.021095676	0.999926987	-3.691342752
ENSG00000154269	ENPP3	0.30894306	1.238799804	4.187943531	2.487431516	0.021593777	0.999926987	-3.699868671
ENSG00000256673		-0.829449549	-1.777007227	3.912380083	-2.468212381	0.022500576	0.999926987	-3.714905766
ENSG00000104267	CA2	-0.466446692	-1.381702189	5.170179207	-2.455558702	0.023116875	0.999926987	-3.724789383
ENSG00000107562	CXCL12	0.270458794	1.20619135	9.332580198	2.454965823	0.023146134	0.999926987	-3.72525214
ENSG00000128917	DLL4	0.296866285	1.228473115	5.997033909	2.45126145	0.023329729	0.999926987	-3.728142822
ENSG00000163170	BOLA3	0.269005914	1.204977255	7.206107931	2.450162567	0.023384453	0.999926987	-3.729000102
ENSG00000124216	SNAI1	-0.275447236	-1.210369246	5.012026891	-2.443109006	0.02373857	0.999926987	-3.734500357
ENSG00000072310	SREBF1	0.439061148	1.355721787	6.152012759	2.442826355	0.023752864	0.999926987	-3.734720674
ENSG00000199564	RNA5SP502	-0.511537704	-1.425568836	3.0962517	-2.441144292	0.023838092	0.999926987	-3.736031638
ENSG00000187715	KBTBD12	-0.30905374	-1.238894846	3.097632515	-2.440891651	0.023850918	0.999926987	-3.73622852
ENSG00000145423	SFRP2	0.907881094	1.876287744	5.496057579	2.433712302	0.024218084	0.999926987	-3.74182099
ENSG00000049540	ELN	0.318898189	1.247377542	6.20271297	2.42984317	0.024418135	0.999926987	-3.744833013
ENSG00000198496	NBR2	0.32690066	1.254315833	6.618472149	2.429152275	0.024454018	0.999926987	-3.745370716
ENSG00000091844	RGS17	-0.365391923	-1.288231543	4.60719753	-2.427598591	0.024534893	0.999926987	-3.746579746
ENSG00000019549	SNAI2	0.281513118	1.215469017	8.302497962	2.426042355	0.024616149	0.999926987	-3.747790543
ENSG00000144649	GASK1A	0.331680666	1.258478584	5.576308518	2.424049656	0.02472056	0.999926987	-3.749340602
ENSG00000173585	CCR9	-0.285599087	-1.21891632	3.473620706	-2.423425595	0.024753344	0.999926987	-3.749825965
ENSG00000079102	RUNX1T1	0.286069883	1.219314156	7.77545322	2.422108002	0.024822693	0.999926987	-3.750850607
ENSG00000143839	REN	0.309487917	1.239267745	2.996939731	2.418704929	0.025002645	0.999926987	-3.753496312
ENSG00000182325	FBXL6	0.319238173	1.247671532	4.209683345	2.41463924	0.025219225	0.999926987	-3.756655772
ENSG00000213373	LINC00671	0.28117761	1.215186384	4.397414991	2.414567151	0.025223081	0.999926987	-3.756711778
ENSG00000176845	METRNL	-0.382224951	-1.303350358	4.77190266	-2.413949816	0.025256123	0.999926987	-3.757191373
ENSG00000276805		-0.314895978	-1.24392196	3.685968446	-2.413766602	0.025265937	0.999926987	-3.757333702
ENSG00000141401	IMPA2	-0.300621641	-1.231675014	6.443428231	-2.410564632	0.025438028	0.999926987	-3.759820626
ENSG00000164920	OSR2	0.408016353	1.32686018	6.540188246	2.406718535	0.025646178	0.999926987	-3.76280657
ENSG00000113296	THBS4	0.887418201	1.849862707	6.18128822	2.397017234	0.026178256	0.999926987	-3.77033204
ENSG00000239873	GAPDHP27	0.3761787	1.297899522	4.437609249	2.394908037	0.026295285	0.999926987	-3.771966995
ENSG00000108846	ABCC3	-0.3696802	-1.292066389	5.097242961	-2.393915093	0.026350546	0.999926987	-3.772736532
ENSG00000105996	HOXA2	0.326571554	1.254029733	5.11264104	2.390949316	0.026516246	0.999926987	-3.77503446
ENSG00000274993		0.293148417	1.225311379	3.663147218	2.389502843	0.026597412	0.999926987	-3.7761549
ENSG00000197769	MAP1LC3C	-0.438672434	-1.355356556	4.952291716	-2.383057037	0.026961913	0.999926987	-3.781145351
ENSG00000161911	TREML1	-0.464404639	-1.379747852	5.071265875	-2.382652457	0.026984945	0.999926987	-3.781458448
ENSG00000176857	GJA1P1	0.326123002	1.253639899	4.512474068	2.375417256	0.027399925	0.999926987	-3.787054904
ENSG00000104055	TGM5	-0.269203677	-1.205142442	3.430292959	-2.374387618	0.027459459	0.999926987	-3.78785091
ENSG00000115539	PDCL3	-0.349750102	-1.274339872	5.538824741	-2.372441773	0.027572296	0.999926987	-3.78935494
ENSG00000211979	IGHV7-81	0.351268335	1.275681641	3.019982838	2.370204778	0.027702546	0.999926987	-3.791083544
ENSG00000182993	C12orf60	0.284918721	1.218341622	3.644500952	2.369965087	0.027716536	0.999926987	-3.791268732
ENSG00000162745	OLFML2B	0.350111615	1.274659239	7.047470345	2.368405208	0.027807741	0.999926987	-3.792473768
ENSG00000158023	WDR66	0.295682683	1.227465676	4.156002527	2.365908568	0.027954295	0.999926987	-3.79440196
ENSG00000136010	ALDH1L2	0.327898199	1.255183418	5.38411346	2.360657069	0.028264898	0.999926987	-3.7984557
ENSG00000114812	VIPR1	0.30439114	1.234897364	7.112655968	2.356775351	0.028496533	0.999926987	-3.801450264
ENSG00000107317	PTGDS	0.603664604	1.519571548	6.670002996	2.355920099	0.028547804	0.999926987	-3.802109843
ENSG00000251998	RNU6-168P	0.281229319	1.21522994	2.584786846	2.353846204	0.028672486	0.999926987	-3.803708935
ENSG00000228384		-0.441392392	-1.357914263	4.781284852	-2.341406569	0.02943098	0.999926987	-3.813291192
ENSG00000155265	GOLGA7B	-0.28134971	-1.215331353	3.440843311	-2.339655441	0.029539229	0.999926987	-3.814638776
ENSG00000106436	MYL10	0.267974055	1.204115727	2.743690062	2.33914806	0.029570662	0.999926987	-3.815029172
ENSG00000004799	PDK4	-0.291758556	-1.224131509	10.74421998	-2.336312647	0.029746892	0.999926987	-3.817210327
ENSG00000223220		0.311888626	1.241331659	4.395189932	2.330578869	0.03010623	0.999926987	-3.821618428
ENSG00000091656	ZFHX4	0.28249086	1.216293042	7.302401331	2.32439956	0.030497971	0.999926987	-3.826365074
ENSG00000152580	IGSF10	0.401670763	1.321036898	6.556428778	2.323880873	0.030531067	0.999926987	-3.826763315
ENSG00000200091	RN7SKP163	0.282249902	1.216089914	3.43768714	2.318071533	0.030904009	0.999926987	-3.831221635
ENSG00000204815	TTC25	0.271689431	1.207220685	2.970290344	2.316904853	0.03097941	0.999926987	-3.832116544
ENSG00000153989	NUS1	0.551124329	1.46522714	4.501662695	2.313167727	0.031222082	0.999926987	-3.834982113
ENSG00000132259	CNGA4	0.320919646	1.249126551	3.071657328	2.313120264	0.031225175	0.999926987	-3.835018496
ENSG00000182000	PPIAP73	-0.558589932	-1.472828993	2.632821584	-2.308996603	0.031495002	0.999926987	-3.838178628
ENSG00000205644		0.361683175	1.284924129	6.132170536	2.302962507	0.031893709	0.999926987	-3.842799364
ENSG00000207215	SNORD3H	-0.272485529	-1.207887029	3.08127708	-2.302365109	0.031933434	0.999926987	-3.84325661
ENSG00000122176	FMOD	0.495172065	1.40948885	8.458368931	2.296617916	0.032317939	0.999926987	-3.84765342
ENSG00000199879	RNU1-120P	0.364500913	1.287436176	2.651893497	2.284193239	0.033163785	0.999926987	-3.857145774
ENSG00000171483	SSX6P	0.404341868	1.323485022	3.616563216	2.282566647	0.033276014	0.999926987	-3.85838715
ENSG00000198805	PNP	-0.3870586	-1.307724465	6.17786138	-2.281406863	0.033356248	0.999926987	-3.85927208
ENSG00000127507	ADGRE2	-0.586938729	-1.502056134	5.479559783	-2.278319395	0.033570707	0.999926987	-3.861627087
ENSG00000101440	ASIP	-0.264131773	-1.200913111	3.384180609	-2.275776803	0.033748268	0.999926987	-3.863565639
ENSG00000183840	GPR39	-0.361509438	-1.284769401	2.595024018	-2.275662917	0.033756241	0.999926987	-3.863652452
ENSG00000083457	ITGAE	-0.319614027	-1.24799662	4.051488498	-2.273847033	0.033883607	0.999926987	-3.865036446
ENSG00000143412	ANXA9	-0.264981757	-1.201620855	4.069347579	-2.268921723	0.034231295	0.999926987	-3.868788343
ENSG00000130635	COL5A1	0.321928747	1.250000565	5.649984192	2.263789316	0.034597082	0.999926987	-3.872694909
ENSG00000075340	ADD2	-0.415238422	-1.333519038	4.010668272	-2.260546099	0.034830072	0.999926987	-3.875161865
ENSG00000126016	AMOT	0.306732591	1.236903193	6.603577297	2.256907483	0.035093179	0.999926987	-3.877928064
ENSG00000184381	PLA2G6	0.283155098	1.21685317	6.541892725	2.25090339	0.035531318	0.999926987	-3.882489039
ENSG00000211793	TRAV9-2	-0.437956587	-1.354684212	3.572041016	-2.24898221	0.035672568	0.999926987	-3.883947517
ENSG00000255833	TIFAB	0.313509282	1.242726896	3.383921529	2.246898921	0.035826318	0.999926987	-3.885528545
ENSG00000091986	CCDC80	0.267324135	1.203573406	9.808773626	2.233348288	0.036841274	0.999926987	-3.89579904
ENSG00000186723	OR10H1	0.307591497	1.2376398	3.52699242	2.232991743	0.036868331	0.999926987	-3.896068966
ENSG00000205212	CCDC144NL	0.386205774	1.306951654	3.749589118	2.228050822	0.03724516	0.999926987	-3.899807878
ENSG00000139329	LUM	0.275309853	1.210253992	9.200063132	2.226389894	0.037372623	0.999926987	-3.901064043
ENSG00000229081	LINC01165	-0.290309502	-1.222902599	3.894422087	-2.222839092	0.037646456	0.999926987	-3.90374834
ENSG00000134962	KLB	0.40091857	1.320348315	7.306487405	2.220955438	0.037792464	0.999926987	-3.905171667
ENSG00000240235	RN7SL794P	0.295386386	1.227213609	3.568891807	2.220797702	0.037804714	0.999926987	-3.905290835
ENSG00000207695	MIR184	0.277777944	1.212326207	2.832224222	2.220243856	0.037847755	0.999926987	-3.905709234
ENSG00000011028	MRC2	0.368630122	1.291126289	5.965601411	2.219424415	0.037911519	0.999926987	-3.906328202
ENSG00000179600	GPHB5	-0.281658597	-1.215591589	3.554320928	-2.218970665	0.03794687	0.999926987	-3.906670906
ENSG00000125731	SH2D3A	-0.285472421	-1.218809307	3.430861089	-2.212419294	0.038460632	0.999926987	-3.911615991
ENSG00000105383	CD33	-0.33640147	-1.262603338	5.01141332	-2.211892396	0.038502227	0.999926987	-3.91201346
ENSG00000166803	PCLAF	-0.384431702	-1.305345492	3.546058078	-2.209108392	0.038722684	0.999926987	-3.914112986
ENSG00000196912	ANKRD36B	0.288047449	1.22098667	7.896100122	2.209102153	0.038723179	0.999926987	-3.91411769
ENSG00000160766	GBAP1	0.344107494	1.269365462	4.255949244	2.200714144	0.039394388	0.999926987	-3.920437237
ENSG00000213185	FAM24B	-0.710027723	-1.635835552	4.382052231	-2.200666146	0.039398259	0.999926987	-3.920473372
ENSG00000099385	BCL7C	-0.458931252	-1.374523194	3.934012975	-2.198893773	0.039541448	0.999926987	-3.921807477
ENSG00000100448	CTSG	0.33725069	1.263346768	5.14839829	2.197740829	0.039634848	0.999926987	-3.922675099
ENSG00000222210	RN7SKP65	0.350243931	1.274776149	4.295052528	2.196078851	0.039769839	0.999926987	-3.923925471
ENSG00000167851	CD300A	-0.540263726	-1.454238329	5.72816194	-2.189171804	0.04033535	0.999926987	-3.929117945
ENSG00000146374	RSPO3	0.394240404	1.314250609	6.885059163	2.186907582	0.04052232	0.999926987	-3.930818705
ENSG00000168542	COL3A1	0.468176975	1.383360315	9.201304106	2.186482169	0.040557536	0.999926987	-3.931138175
ENSG00000163814	CDCP1	-0.43092043	-1.348093377	3.941775591	-2.17649643	0.041392223	0.999926987	-3.938630009
ENSG00000205702	CYP2D7	0.292172492	1.224482785	5.027269013	2.170591715	0.041893106	0.999926987	-3.943053592
ENSG00000205364	MT1M	-0.390870171	-1.311184014	7.72673964	-2.169950704	0.041947812	0.999926987	-3.943533521
ENSG00000175489	LRRC25	-0.401900392	-1.32124718	5.522182106	-2.167242697	0.042179638	0.999926987	-3.945560396
ENSG00000123560	PLP1	0.355295934	1.279247961	5.023516338	2.165009513	0.042371691	0.999926987	-3.947231107
ENSG00000183615	FAM167B	-0.315860023	-1.244753457	4.132061255	-2.162274605	0.042607974	0.999926987	-3.949276222
ENSG00000204595	DPRX	0.463896993	1.379262441	4.233485025	2.162087129	0.042624215	0.999926987	-3.949416374
ENSG00000183775	KCTD16	-0.369315197	-1.291739536	2.715148872	-2.15228677	0.043481072	0.999926987	-3.956735981
ENSG00000165084	C8orf34	0.347268772	1.272149985	4.848110947	2.147750617	0.04388294	0.999926987	-3.96011928
ENSG00000007944	MYLIP	0.331305083	1.258151001	7.721191952	2.146095322	0.044030423	0.999926987	-3.961353152
ENSG00000137807	KIF23	-0.268205118	-1.204308594	4.047841879	-2.141997974	0.044397422	0.999926987	-3.964405653
ENSG00000215440	NPEPL1	0.344631034	1.269826186	3.743411591	2.141936816	0.04440292	0.999926987	-3.964451197
ENSG00000213585	VDAC1	-0.284367227	-1.21787598	6.471159672	-2.138775547	0.044687999	0.999926987	-3.966804638
ENSG00000108821	COL1A1	0.668039918	1.588912763	9.218843738	2.136683072	0.044877606	0.999926987	-3.968361607
ENSG00000215866	LINC01356	-0.57922437	-1.494045795	3.636665383	-2.12912658	0.04556841	0.999926987	-3.973978916
ENSG00000105991	HOXA1	0.281693448	1.215620954	4.093420976	2.125072201	0.045943009	0.999926987	-3.976989382
ENSG00000084636	COL16A1	0.265467291	1.202025324	5.522052116	2.123389456	0.046099301	0.999926987	-3.978238145
ENSG00000221890	NPTXR	0.272115724	1.207577452	4.298641562	2.12212169	0.046217367	0.999926987	-3.979178674
ENSG00000138207	RBP4	0.302076454	1.232917661	10.61117053	2.122077572	0.04622148	0.999926987	-3.9792114
ENSG00000101441	CST4	-0.291993742	-1.224331082	4.56618449	-2.121504361	0.046274957	0.999926987	-3.979636571
ENSG00000224097		-0.299497047	-1.230715286	4.219265747	-2.120732712	0.046347035	0.999926987	-3.980208854
ENSG00000142197	DOP1B	-0.329147649	-1.256270945	5.902308226	-2.119010647	0.046508256	0.999926987	-3.98148568
ENSG00000164692	COL1A2	0.410532909	1.329176701	9.652250969	2.115668595	0.046822587	0.999926987	-3.983962383
ENSG00000126856	PRDM7	0.360180112	1.283586136	3.658781661	2.115010535	0.046884706	0.999926987	-3.984449856
ENSG00000224411	HSP90AA2P	0.320912027	1.249119954	3.989979282	2.11378919	0.047000194	0.999926987	-3.985354423
ENSG00000200898	RNU6-1243P	-0.372438496	-1.294539059	4.8517675	-2.113773405	0.047001688	0.999926987	-3.985366112
ENSG00000269761		-0.357471777	-1.281178752	3.081329349	-2.113377737	0.047039158	0.999926987	-3.985659107
ENSG00000265190	ANXA8	0.536406228	1.45035516	4.038792311	2.111477457	0.047219491	0.999926987	-3.987065952
ENSG00000279484	KLHL30-AS1	0.27041755	1.206156868	2.654294658	2.10876564	0.047477919	0.999926987	-3.989072664
ENSG00000205176	REXO1L1P	-0.658808742	-1.578778461	3.980287097	-2.10771274	0.047578601	0.999926987	-3.989851497
ENSG00000174808	BTC	-0.30056867	-1.231629792	3.891710521	-2.105039132	0.047835127	0.999926987	-3.991828419
ENSG00000036672	USP2	-0.432005971	-1.349108118	4.562653139	-2.09360002	0.048946834	0.999926987	-4.000274419
ENSG00000244171	PBX2P1	-0.403171121	-1.32241145	5.784809891	-2.092634736	0.049041703	0.999926987	-4.000986211
ENSG00000179144	GIMAP7	0.279078939	1.213419952	8.317199326	2.091925806	0.049111482	0.999926987	-4.001508878
ENSG00000127418	FGFRL1	0.28436778	1.217876447	6.500750622	2.089241246	0.049376533	0.999926987	-4.003487397
ENSG00000118515	SGK1	-0.363468067	-1.286514812	5.76166363	-2.085839823	0.049714212	0.999926987	-4.005992637
ENSG00000187010	RHD	0.319114474	1.247564559	3.319292934	2.084820851	0.049815775	0.999926987	-4.006742786
ENSG00000241774	NA	-0.30937127	-1.23916755	4.13896068	-2.173327019	0.041660396	0.999926987	-3.941005008
ENSG00000282056	NA	-0.756031241	-1.688838345	4.197575562	-2.883118095	0.009054481	0.999926987	-3.385476511
ENSG00000249357	NA	0.265796715	1.202299825	4.636757406	2.105790369	0.047762922	0.999926987	-3.991273048
