# Supplementary material for: Stratifying cellular metabolism during weight loss: an interplay of metabolism, metabolic flexibility and inflammation
Source: Sci Rep. 2020 Feb 3;10:1651. doi: 10.1038/s41598-020-58358-z (PMC6997359; doi:10.1038/s41598-020-58358-z)
Supplement: Supplementary file 4 [file 41598_2020_58358_MOESM4_ESM.zip › Comparison 2/statnq.txt]

ENSG	HGNC.symbol	logFC	Fold.Change	AveExpr	t	P.Value	adj.P.Val	B
ENSG00000186326	RGS9BP	0.353913181	1.278022451	3.195716451	4.676666598	0.000137374	0.999926987	-2.020871591
ENSG00000103199	ZNF500	0.44866255	1.364774457	4.445764141	4.340459003	0.000303287	0.999926987	-2.256469917
ENSG00000171462	DLK2	0.307338984	1.237423196	4.685269156	4.283152267	0.000347239	0.999926987	-2.297828466
ENSG00000152086	TUBA3E	-0.728228136	-1.656603264	4.0326122	-4.176096024	0.000447176	0.999926987	-2.375981703
ENSG00000184979	USP18	0.466499117	1.381752399	5.712653433	4.115286007	0.000516282	0.999926987	-2.420875708
ENSG00000189233	NUGGC	0.309890351	1.239613482	3.930556465	3.944900647	0.000772112	0.999926987	-2.548501114
ENSG00000108679	LGALS3BP	0.376229862	1.297945549	9.040070203	3.90782728	0.000842715	0.999926987	-2.576611564
ENSG00000177494	ZBED2	0.305509288	1.235854831	4.183372728	3.801829045	0.001081981	0.999926987	-2.657611168
ENSG00000141744	PNMT	0.343551243	1.268876135	4.083812839	3.786844081	0.001120851	0.999926987	-2.669134153
ENSG00000222205	RNA5SP266	0.354518304	1.278558617	4.606252597	3.785439711	0.001124564	0.999926987	-2.670214955
ENSG00000184302	SIX6	-0.352756723	-1.276998405	4.515962659	-3.60735975	0.001708943	0.999926987	-2.808421142
ENSG00000199332		0.671629704	1.592871299	3.351759912	3.565923983	0.001883144	0.999926987	-2.840883068
ENSG00000162390	ACOT11	-0.352069848	-1.276390564	3.788116344	-3.546077467	0.001972669	0.999926987	-2.856468197
ENSG00000183098	GPC6	0.445286321	1.361584313	7.400252438	3.52669576	0.002064136	0.999926987	-2.871710478
ENSG00000214548	MEG3	0.579269789	1.494092832	5.61806989	3.486583873	0.002266891	0.999926987	-2.903322344
ENSG00000188878	FBF1	0.522690826	1.436632269	4.227423464	3.423537433	0.002625761	0.999926987	-2.953179037
ENSG00000233930	KRTAP5-AS1	0.395950506	1.315809383	3.672916834	3.419294469	0.002651822	0.999926987	-2.95654135
ENSG00000087237	CETP	1.011088467	2.015431105	5.444317145	3.418622148	0.002655974	0.999926987	-2.957074205
ENSG00000154263	ABCA10	0.36813511	1.290683358	7.242289917	3.403100708	0.002753635	0.999926987	-2.969381694
ENSG00000232030	MAGEB6B	-0.537484811	-1.451439875	3.452635571	-3.400170721	0.002772462	0.999926987	-2.971706218
ENSG00000180828	BHLHE22	0.270251963	1.206018438	4.474415077	3.396903833	0.002793602	0.999926987	-2.97429848
ENSG00000132122	SPATA6	0.263227315	1.200160468	7.104486172	3.385190338	0.002870705	0.999926987	-2.983596984
ENSG00000204403	CASP12	0.313291547	1.242539355	3.587275429	3.385136755	0.002871063	0.999926987	-2.983639533
ENSG00000109089	CDR2L	0.338851466	1.264749322	5.071362252	3.368049291	0.002987305	0.999926987	-2.997214757
ENSG00000201962	RNA5SP126	-0.460948423	-1.376446392	3.567936534	-3.350908297	0.003108536	0.999926987	-3.01084478
ENSG00000167104	BPIFB6	-0.301686852	-1.232584754	3.303807319	-3.332991126	0.0032404	0.999926987	-3.025104591
ENSG00000271755		0.421880941	1.339673041	2.86454232	3.324075779	0.003308035	0.999926987	-3.032204701
ENSG00000089163	SIRT4	-0.344695389	-1.269882831	3.656607351	-3.322491724	0.003320196	0.999926987	-3.033466543
ENSG00000129968	ABHD17A	0.664163429	1.584649121	5.693269733	3.279532888	0.003667157	0.999926987	-3.067721337
ENSG00000177197	PCNPP5	-0.48049312	-1.395220478	5.211794795	-3.256313844	0.003869166	0.999926987	-3.086261542
ENSG00000165023	DIRAS2	-0.294057378	-1.226083622	3.550723243	-3.231472856	0.004097293	0.999926987	-3.106114839
ENSG00000163792	TCF23	0.315140466	1.24413278	4.294237303	3.21721523	0.00423409	0.999926987	-3.117517511
ENSG00000066813	ACSM2B	0.606770517	1.522846488	3.612990441	3.215032743	0.004255418	0.999926987	-3.119263448
ENSG00000130045	NXNL2	0.289243026	1.221998934	3.319020617	3.211317908	0.004291963	0.999926987	-3.122235506
ENSG00000109927	TECTA	0.357942957	1.28159725	3.990819891	3.210443289	0.004300611	0.999926987	-3.122935297
ENSG00000178031	ADAMTSL1	0.361306016	1.28458826	4.782044852	3.210356319	0.004301472	0.999926987	-3.123004883
ENSG00000139926	FRMD6	0.317556692	1.2462182	6.163856182	3.18711876	0.004537602	0.999926987	-3.141604309
ENSG00000089472	HEPH	0.423394448	1.341079207	4.299310837	3.172226225	0.00469551	0.999926987	-3.153530807
ENSG00000276759		0.424659457	1.342255631	3.083961951	3.172196667	0.004695828	0.999926987	-3.153554482
ENSG00000169164		0.740714935	1.671003709	3.191167773	3.166198674	0.004760927	0.999926987	-3.158359222
ENSG00000149474	KAT14	0.238372441	1.17966109	5.103817259	3.159127975	0.004838794	0.999926987	-3.164024183
ENSG00000099251	HSD17B7P2	-0.516624197	-1.430603818	4.206931356	-3.155284259	0.004881641	0.999926987	-3.167104128
ENSG00000111049	MYF5	0.256245436	1.194366359	2.786903968	3.149758142	0.004943888	0.999926987	-3.171532654
ENSG00000106333	PCOLCE	0.353755664	1.277882921	7.45685879	3.148127485	0.004962402	0.999926987	-3.172839538
ENSG00000253015	RN7SKP64	0.248207903	1.187730815	3.895304819	3.143211413	0.005018628	0.999926987	-3.176779791
ENSG00000088325	TPX2	-0.357705331	-1.281386175	3.912466099	-3.104945145	0.005477913	0.999926987	-3.207463565
ENSG00000155287	SLC25A28	0.228684425	1.171765944	6.481152413	3.099823317	0.005542396	0.999926987	-3.211572057
ENSG00000169710	FASN	0.506995205	1.42108732	8.586386832	3.096528197	0.005584268	0.999926987	-3.214215417
ENSG00000137936	BCAR3	-0.263226211	-1.20015955	5.824906639	-3.093014169	0.005629261	0.999926987	-3.217034525
ENSG00000253028		-0.279422185	-1.213708684	2.749051416	-3.085282044	0.005729498	0.999926987	-3.223238056
ENSG00000186160	CYP4Z1	-0.591850299	-1.507178509	4.025737293	-3.045693542	0.006270376	0.999926987	-3.255008526
ENSG00000174236	REP15	-0.45022259	-1.366251036	3.223771439	-3.036963689	0.006396123	0.999926987	-3.262015775
ENSG00000188779	SKOR1	0.263980812	1.200787457	5.516006654	3.030992974	0.006483525	0.999926987	-3.266808517
ENSG00000166770	ZNF667-AS1	0.699750149	1.62422348	5.150278109	3.030692332	0.006487956	0.999926987	-3.267049848
ENSG00000117400	MPL	-0.227270896	-1.170618429	4.610258962	-3.011537589	0.006776392	0.999926987	-3.282426212
ENSG00000238561	RNU6ATAC28P	-0.481926075	-1.396606967	2.527458329	-3.009891492	0.006801749	0.999926987	-3.283747635
ENSG00000196273	LINC00523	-0.362820718	-1.285937672	3.381757825	-3.005027842	0.006877204	0.999926987	-3.287651994
ENSG00000200708	RN7SKP93	-0.327265137	-1.254632759	3.948268972	-3.00137933	0.006934337	0.999926987	-3.290580887
ENSG00000111206	FOXM1	-0.371487536	-1.293686039	3.701728492	-2.994641579	0.007041049	0.999926987	-3.295989687
ENSG00000174010	KLHL15	-0.300425453	-1.231507533	5.201571291	-2.993435416	0.007060319	0.999926987	-3.296957941
ENSG00000109851	DBX1	0.291125253	1.223594268	3.012984029	2.984870702	0.007198617	0.999926987	-3.303833242
ENSG00000197860	SGTB	-0.321908459	-1.249982987	5.817742085	-2.975854375	0.007347025	0.999926987	-3.311070862
ENSG00000232872	CTAGE3P	0.481535766	1.396229178	2.691606015	2.973708947	0.007382771	0.999926987	-3.312793006
ENSG00000130477	UNC13A	-0.239459647	-1.18055041	2.724654261	-2.964404456	0.00753974	0.999926987	-3.320261523
ENSG00000171864	PRND	0.431741241	1.348860584	4.104020852	2.960751109	0.007602248	0.999926987	-3.323193865
ENSG00000073969	NSF	-0.338672734	-1.264592645	6.487060496	-2.958128935	0.007647419	0.999926987	-3.325298494
ENSG00000189045	ANKDD1B	0.309249169	1.239062678	3.178503006	2.957838951	0.00765243	0.999926987	-3.325531241
ENSG00000198431	TXNRD1	-0.275912687	-1.210759805	7.409303367	-2.951125798	0.007769329	0.999926987	-3.330919187
ENSG00000139547	RDH16	0.256046809	1.194201933	3.656902449	2.945212602	0.007873718	0.999926987	-3.335664825
ENSG00000101825	MXRA5	0.58419175	1.499198848	6.58877874	2.914305486	0.008441649	0.999926987	-3.360464156
ENSG00000206820	RNU1-138P	0.242999965	1.183450993	4.209608838	2.905260536	0.00861516	0.999926987	-3.367719638
ENSG00000100228	RAB36	0.248059151	1.187608358	4.767880958	2.895590741	0.008804441	0.999926987	-3.375475121
ENSG00000165698	SPACA9	0.249488913	1.188785903	5.005057	2.878227854	0.009154361	0.999926987	-3.389397138
ENSG00000205221	VIT	0.418691751	1.33671486	6.634475414	2.871022221	0.009303457	0.999926987	-3.395173313
ENSG00000202389		0.364398901	1.287345146	2.555714211	2.869880735	0.009327289	0.999926987	-3.396088264
ENSG00000120820	GLT8D2	0.362171968	1.285359542	6.188578489	2.866263163	0.009403202	0.999926987	-3.398987747
ENSG00000220831	NDUFA5P9	0.311738856	1.241202799	2.921170986	2.865240656	0.009424766	0.999926987	-3.399807242
ENSG00000162733	DDR2	0.220524455	1.165157072	9.52236707	2.864279314	0.009445084	0.999926987	-3.400577696
ENSG00000103175	WFDC1	0.257183824	1.195143477	4.485375387	2.863172066	0.009468536	0.999926987	-3.401465063
ENSG00000187893	CXXC1P1	0.216053159	1.161551531	2.96037652	2.851567948	0.009717701	0.999926987	-3.410763327
ENSG00000168748	CA7	-0.2586357	-1.196346831	3.032166898	-2.84652627	0.009827901	0.999926987	-3.4148023
ENSG00000242675	RPS16P9	-0.283909013	-1.217489232	3.362034652	-2.843464948	0.009895397	0.999926987	-3.417254506
ENSG00000160991	ORAI2	-0.293026021	-1.22520743	5.014345637	-2.834886963	0.010086892	0.999926987	-3.424124589
ENSG00000280002		0.328484308	1.255693452	3.132093014	2.833472536	0.010118806	0.999926987	-3.425257236
ENSG00000176868		0.301571957	1.232486597	3.75573065	2.829632196	0.010205944	0.999926987	-3.428332267
ENSG00000182667	NTM	0.454353366	1.370168541	6.589805873	2.827471775	0.010255279	0.999926987	-3.430061998
ENSG00000197870	PRB3	0.252146905	1.190978116	5.588514589	2.827421518	0.010256429	0.999926987	-3.430102235
ENSG00000266733	TBC1D29P	0.337526161	1.263588017	3.768455235	2.82297102	0.01035879	0.999926987	-3.433665136
ENSG00000128268	MGAT3	-0.325504282	-1.253102374	5.678540524	-2.822782777	0.010363141	0.999926987	-3.433815826
ENSG00000213057	C1orf220	0.716244222	1.642899491	3.990420329	2.811936036	0.010616818	0.999926987	-3.442497139
ENSG00000112981	NME5	0.372831094	1.294891388	3.50845497	2.803462342	0.01081911	0.999926987	-3.449276962
ENSG00000158477	CD1A	-0.308340767	-1.23828274	2.812341974	-2.800988092	0.010878867	0.999926987	-3.451256237
ENSG00000271959		0.333970835	1.26047791	5.136791976	2.79854883	0.010938088	0.999926987	-3.453207353
ENSG00000170790	OR10A2	0.547575754	1.461627571	2.816099564	2.788267595	0.011191094	0.999926987	-3.461429183
ENSG00000268324	LRRC2-AS1	0.282610208	1.216393665	3.348850698	2.783656056	0.011306381	0.999926987	-3.465115962
ENSG00000229894	GK3P	-0.720447153	-1.647692646	4.631645992	-2.776918487	0.011476855	0.999926987	-3.470501238
ENSG00000199546		0.293860934	1.225916684	4.01859154	2.776360014	0.011491095	0.999926987	-3.470947555
ENSG00000171873	ADRA1D	-0.249205348	-1.188552267	4.125160699	-2.769088579	0.011678043	0.999926987	-3.476757771
ENSG00000134824	FADS2	0.652207956	1.57157155	5.775873537	2.767248889	0.011725799	0.999926987	-3.478227491
ENSG00000240654	C1QTNF9	-0.539627221	-1.453596873	2.688401482	-2.76564028	0.011767708	0.999926987	-3.47951251
ENSG00000099194	SCD	0.964908722	1.95194002	9.561482563	2.761676131	0.011871597	0.999926987	-3.482678846
ENSG00000112562	SMOC2	0.473113602	1.388102018	5.494069637	2.760506592	0.011902413	0.999926987	-3.483612904
ENSG00000180926	OR7E18P	0.783743996	1.721592856	2.97762599	2.759503851	0.011928895	0.999926987	-3.484413711
ENSG00000154608	CEP170P1	0.614940423	1.531494752	2.924171771	2.757203976	0.011989846	0.999926987	-3.486250297
ENSG00000170684	ZNF296	0.275436181	1.210359971	4.66258304	2.754582887	0.012059671	0.999926987	-3.488343166
ENSG00000095539	SEMA4G	0.302083302	1.232923513	4.14596856	2.753171153	0.012097439	0.999926987	-3.489470296
ENSG00000124116	WFDC3	-0.25873273	-1.196427296	3.137567398	-2.751266043	0.012148585	0.999926987	-3.490991226
ENSG00000083307	GRHL2	0.223891734	1.167879748	2.854526071	2.749423198	0.012198255	0.999926987	-3.492462322
ENSG00000115592	PRKAG3	0.219810171	1.164580341	3.209214284	2.744606761	0.012328986	0.999926987	-3.496306573
ENSG00000242689	CNTF	-0.624636606	-1.541822413	3.682713571	-2.742939448	0.012374551	0.999926987	-3.497637143
ENSG00000147044	CASK	0.181608379	1.134147578	7.186152768	2.739991883	0.012455495	0.999926987	-3.499989143
ENSG00000176826	FKBP9P1	0.298189493	1.22960036	5.550671849	2.735851134	0.012570056	0.999926987	-3.503292683
ENSG00000261845		-0.352958542	-1.277177057	3.5314465	-2.732545402	0.012662233	0.999926987	-3.505929562
ENSG00000168267	PTF1A	0.222766831	1.16696948	3.963494561	2.730143858	0.0127296	0.999926987	-3.507844933
ENSG00000178919	FOXE1	0.29059489	1.223144533	3.642826762	2.726598568	0.012829673	0.999926987	-3.510672091
ENSG00000108309	RUNDC3A	-0.463951602	-1.379314649	3.935706954	-2.72010997	0.013014766	0.999926987	-3.515845059
ENSG00000169247	SH3TC2	0.337018622	1.263143566	4.064371725	2.719572433	0.013030213	0.999926987	-3.516273528
ENSG00000087303	NID2	0.384380003	1.305298715	7.734696832	2.716444331	0.01312045	0.999926987	-3.518766693
ENSG00000008441	NFIX	0.22609945	1.169668291	8.336040025	2.710393455	0.013296686	0.999926987	-3.523588215
ENSG00000112578	BYSL	-0.270833141	-1.20650437	4.920428446	-2.71023456	0.013301344	0.999926987	-3.523714807
ENSG00000150347	ARID5B	0.316262731	1.245100961	8.845909732	2.705739912	0.01343375	0.999926987	-3.527295245
ENSG00000235706	DICER1-AS1	0.214341632	1.160174353	3.868876681	2.701375788	0.013563506	0.999926987	-3.530770873
ENSG00000252816	RNA5SP337	-0.375184809	-1.29700569	2.837202838	-2.701114822	0.013571303	0.999926987	-3.530978682
ENSG00000166104		0.412828049	1.33129293	4.012464979	2.700129982	0.013600764	0.999926987	-3.531762891
ENSG00000184524	CEND1	0.241601293	1.18230421	4.620318735	2.698798014	0.013640707	0.999926987	-3.532823444
ENSG00000133083	DCLK1	0.266084625	1.202539785	7.838597859	2.696896491	0.013697922	0.999926987	-3.534337357
ENSG00000100884	CPNE6	0.234722634	1.176680493	3.601990423	2.696474206	0.013710659	0.999926987	-3.53467354
ENSG00000184347	SLIT3	0.207793354	1.154920346	8.747940489	2.695137095	0.013751063	0.999926987	-3.53573797
ENSG00000230563		0.341854165	1.267384401	3.410444348	2.693240926	0.013808554	0.999926987	-3.53724731
ENSG00000187173	LCE2A	0.260915847	1.198239126	4.638668475	2.684665481	0.014071415	0.999926987	-3.544071275
ENSG00000133874	RNF122	-0.301740079	-1.23263023	5.294960509	-2.682583197	0.014135955	0.999926987	-3.545727752
ENSG00000204637		-0.565172643	-1.479564554	2.739116505	-2.680463224	0.01420195	0.999926987	-3.547414004
ENSG00000235036		0.367084537	1.289743823	4.991579981	2.677195946	0.014304233	0.999926987	-3.550012419
ENSG00000081760	AACS	0.265871285	1.202361971	6.281493005	2.672451314	0.014454008	0.999926987	-3.553784844
ENSG00000254737	OR10G4	-0.349682316	-1.274279998	4.204795821	-2.667836397	0.014601112	0.999926987	-3.557453086
ENSG00000033050	ABCF2	-0.23161831	-1.174151288	5.746513138	-2.667509135	0.014611597	0.999926987	-3.557713176
ENSG00000136379	ABHD17C	0.18222574	1.134633008	4.607095606	2.661505635	0.014805216	0.999926987	-3.562483487
ENSG00000252822		0.224337874	1.16824096	5.296392293	2.66050266	0.014837798	0.999926987	-3.563280264
ENSG00000277586	NEFL	-0.254279017	-1.192739525	3.091222961	-2.660349204	0.014842789	0.999926987	-3.563402167
ENSG00000102970	CCL17	0.267270409	1.203528586	5.021667493	2.658151899	0.014914431	0.999926987	-3.56514754
ENSG00000160172	FAM86C2P	0.375765811	1.297528126	4.646182864	2.656110892	0.014981269	0.999926987	-3.566768544
ENSG00000140280	LYSMD2	-0.382822548	-1.303890347	3.863377598	-2.654491539	0.015034501	0.999926987	-3.568054511
ENSG00000093009	CDC45	-0.23599223	-1.177716447	3.074386309	-2.652081827	0.015114044	0.999926987	-3.569967871
ENSG00000139044	B4GALNT3	-0.265365597	-1.201940598	3.563303083	-2.650197841	0.015176511	0.999926987	-3.571463585
ENSG00000125378	BMP4	0.35111407	1.275545242	5.806899257	2.645167695	0.015344491	0.999926987	-3.575456156
ENSG00000154258	ABCA9	0.367168379	1.289818779	8.192121191	2.645031755	0.015349055	0.999926987	-3.575564036
ENSG00000163249	CCNYL1	-0.262855673	-1.199851344	6.252397358	-2.644526366	0.015366034	0.999926987	-3.575965101
ENSG00000111707	SUDS3	-0.235734374	-1.177505969	6.224818167	-2.643326337	0.015406421	0.999926987	-3.57691736
ENSG00000133661	SFTPD	0.276897908	1.21158692	3.937202972	2.642714612	0.015427047	0.999926987	-3.577402753
ENSG00000144381	HSPD1	0.259457427	1.197028438	6.515218919	2.64093937	0.015487053	0.999926987	-3.578811264
ENSG00000159224	GIP	-0.337080626	-1.263197855	2.778261676	-2.636669967	0.015632268	0.999926987	-3.582197996
ENSG00000274588	DGKK	-0.265643526	-1.202172169	2.839965464	-2.634743684	0.015698207	0.999926987	-3.583725709
ENSG00000072042	RDH11	-0.232986674	-1.175265472	5.965800645	-2.628672001	0.015907771	0.999926987	-3.588539762
ENSG00000183733	FIGLA	0.214513844	1.160312849	3.872909479	2.627781987	0.01593871	0.999926987	-3.589245256
ENSG00000180150	HMGN2P9	-0.208070957	-1.155142597	2.723192389	-2.626408846	0.015986557	0.999926987	-3.590333627
ENSG00000166736	HTR3A	-0.249658356	-1.188925533	3.539694463	-2.622080599	0.016138261	0.999926987	-3.593763565
ENSG00000158639	PAGE5	0.30245014	1.233237051	4.655468616	2.619051633	0.016245232	0.999926987	-3.596163252
ENSG00000143416	SELENBP1	0.296328997	1.228015692	8.820482065	2.614877812	0.016393732	0.999926987	-3.599469085
ENSG00000123353	ORMDL2	-0.253417338	-1.19202735	5.67117165	-2.610877947	0.016537243	0.999926987	-3.602636193
ENSG00000102445	RUBCNL	-0.549742239	-1.463824137	4.374570321	-2.61025293	0.016559774	0.999926987	-3.603130999
ENSG00000201665	RN7SKP6	0.28643651	1.219624055	3.807701616	2.602707454	0.01683408	0.999926987	-3.609102699
ENSG00000108551	RASD1	-0.370650611	-1.292935774	7.601939925	-2.601869714	0.016864798	0.999926987	-3.609765501
ENSG00000109332	UBE2D3	-0.256610193	-1.194668369	5.997013191	-2.601804052	0.016867208	0.999926987	-3.60981745
ENSG00000111254	AKAP3	0.315336127	1.244301524	3.587443162	2.601680243	0.016871752	0.999926987	-3.6099154
ENSG00000011426	ANLN	-0.489836424	-1.404285646	3.328161922	-2.600371092	0.01691988	0.999926987	-3.610951073
ENSG00000253024	RNU6-1238P	0.218537763	1.163553674	3.096605111	2.599305767	0.016959139	0.999926987	-3.611793779
ENSG00000257758	KRT18P20	-0.296454107	-1.228122191	3.205041262	-2.59677398	0.017052785	0.999926987	-3.613796225
ENSG00000140092	FBLN5	0.263016724	1.199985292	8.736963304	2.596488829	0.017063363	0.999926987	-3.614021733
ENSG00000197958	RPL12	0.430663902	1.347853692	6.619673323	2.59623741	0.017072694	0.999926987	-3.614220561
ENSG00000201325	RNA5SP142	0.266855223	1.203182278	4.114046616	2.595435168	0.017102502	0.999926987	-3.614854964
ENSG00000007908	SELE	-0.499418885	-1.413644034	3.823603016	-2.595092495	0.017115249	0.999926987	-3.615125934
ENSG00000113211	PCDHB6	0.366365224	1.28910093	3.989221821	2.592873463	0.017198011	0.999926987	-3.616880467
ENSG00000171680	PLEKHG5	0.435356592	1.352245027	5.502626338	2.591829041	0.017237095	0.999926987	-3.617706161
ENSG00000136697	IL1F10	-0.273892774	-1.20906581	3.434977485	-2.588206794	0.017373294	0.999926987	-3.620569296
ENSG00000110218	PANX1	-0.225683266	-1.169330917	6.298554498	-2.58788266	0.017385531	0.999926987	-3.620825461
ENSG00000099866	MADCAM1	0.24693952	1.186687049	4.746532256	2.583804407	0.01754019	0.999926987	-3.624047976
ENSG00000126785	RHOJ	0.386768426	1.307461464	8.16982799	2.583365473	0.017556913	0.999926987	-3.624394746
ENSG00000170312	CDK1	-0.235977041	-1.177704048	2.772527154	-2.58273804	0.017580843	0.999926987	-3.624890415
ENSG00000143061	IGSF3	0.272798423	1.208149026	3.577197469	2.581282239	0.017636486	0.999926987	-3.626040394
ENSG00000092094	OSGEP	-0.253698654	-1.19225981	5.873454108	-2.568794194	0.018120645	0.999926987	-3.635899486
ENSG00000139263	LRIG3	0.324576604	1.252296866	7.006514439	2.566586637	0.018207521	0.999926987	-3.637641259
ENSG00000115488	NEU2	-0.28308363	-1.216792892	3.973179293	-2.565719728	0.018241745	0.999926987	-3.638325167
ENSG00000170498	KISS1	0.231069269	1.173704531	4.320075232	2.562703896	0.018361273	0.999926987	-3.640703981
ENSG00000072071	ADGRL1	0.281369528	1.215348048	6.605091861	2.557321181	0.018576441	0.999926987	-3.644948225
ENSG00000107815	TWNK	-0.242318331	-1.182891977	3.55997455	-2.551649682	0.018805714	0.999926987	-3.649418059
ENSG00000107281	NPDC1	0.30322301	1.23389789	6.244237559	2.543973878	0.019120246	0.999926987	-3.655464017
ENSG00000154864	PIEZO2	0.3566682	1.280465338	4.262044791	2.540756626	0.019253543	0.999926987	-3.657996914
ENSG00000166402	TUB	0.222922375	1.167095304	5.238058829	2.539765635	0.019294777	0.999926987	-3.658776961
ENSG00000123975	CKS2	-0.427261538	-1.344678742	4.567525405	-2.532537635	0.01959804	0.999926987	-3.664464291
ENSG00000204990		-0.329993018	-1.257007291	2.691600591	-2.529169994	0.019740856	0.999926987	-3.667112834
ENSG00000171345	KRT19	-0.296036117	-1.22776642	4.232101956	-2.528949618	0.019750236	0.999926987	-3.667286125
ENSG00000188662	HILS1	-0.305626943	-1.235955622	3.959204794	-2.527053732	0.019831102	0.999926987	-3.668776788
ENSG00000196248	OR10S1	0.372627032	1.294708246	3.936240598	2.526427093	0.019857898	0.999926987	-3.669269433
ENSG00000183876	ARSI	-0.315140003	-1.244132381	3.182566168	-2.518868943	0.020183787	0.999926987	-3.675209165
ENSG00000125730	C3	0.276673926	1.211398833	10.57178666	2.505819568	0.020758263	0.999926987	-3.685454288
ENSG00000263961	RHEX	0.369131071	1.291574687	4.74585915	2.505687074	0.020764174	0.999926987	-3.685558244
ENSG00000179743		0.239024764	1.180194601	4.245236257	2.504530925	0.020815816	0.999926987	-3.686465309
ENSG00000204655	MOG	-0.339089021	-1.264957593	2.853084852	-2.500081519	0.021015685	0.999926987	-3.689955163
ENSG00000145934	TENM2	-0.318577794	-1.247100554	2.993172535	-2.498311865	0.021095676	0.999926987	-3.691342752
ENSG00000204188	GGNBP1	-0.215704812	-1.161271101	3.669503493	-2.496062734	0.021197752	0.999926987	-3.693105949
ENSG00000184232	OAF	0.254876728	1.193233782	6.464661105	2.488770105	0.021531909	0.999926987	-3.698820247
ENSG00000154269	ENPP3	0.30894306	1.238799804	4.187943531	2.487431516	0.021593777	0.999926987	-3.699868671
ENSG00000147400	CETN2	0.163180979	1.119753348	7.521190403	2.481761608	0.021857681	0.999926987	-3.704307933
ENSG00000171962	DRC3	0.243064138	1.183503636	3.953523554	2.470066385	0.022411575	0.999926987	-3.713456505
ENSG00000256673		-0.829449549	-1.777007227	3.912380083	-2.468212381	0.022500576	0.999926987	-3.714905766
ENSG00000163702	IL17RC	0.255732429	1.193941731	5.50007917	2.461467285	0.022827163	0.999926987	-3.720175945
ENSG00000175564	UCP3	-0.233999478	-1.176090825	4.342583633	-2.458002686	0.022996627	0.999926987	-3.722881472
ENSG00000104267	CA2	-0.466446692	-1.381702189	5.170179207	-2.455558702	0.023116875	0.999926987	-3.724789383
ENSG00000107562	CXCL12	0.270458794	1.20619135	9.332580198	2.454965823	0.023146134	0.999926987	-3.72525214
ENSG00000229596	MYL8P	-0.175618787	-1.129448733	5.457867788	-2.454467635	0.023170746	0.999926987	-3.725640967
ENSG00000128917	DLL4	0.296866285	1.228473115	5.997033909	2.45126145	0.023329729	0.999926987	-3.728142822
ENSG00000163170	BOLA3	0.269005914	1.204977255	7.206107931	2.450162567	0.023384453	0.999926987	-3.729000102
ENSG00000143603	KCNN3	0.253526905	1.192117884	4.171035165	2.449889998	0.023398045	0.999926987	-3.729212727
ENSG00000205669	ACOT6	0.198028913	1.147130013	2.986389058	2.449813345	0.023401868	0.999926987	-3.729272521
ENSG00000169122	FAM110B	0.248906376	1.188305988	5.282204593	2.448956097	0.023444671	0.999926987	-3.729941193
ENSG00000113161	HMGCR	-0.210140423	-1.156800774	6.230534574	-2.444064736	0.023690297	0.999926987	-3.733755348
ENSG00000124216	SNAI1	-0.275447236	-1.210369246	5.012026891	-2.443109006	0.02373857	0.999926987	-3.734500357
ENSG00000072310	SREBF1	0.439061148	1.355721787	6.152012759	2.442826355	0.023752864	0.999926987	-3.734720674
ENSG00000199564	RNA5SP502	-0.511537704	-1.425568836	3.0962517	-2.441144292	0.023838092	0.999926987	-3.736031638
ENSG00000187715	KBTBD12	-0.30905374	-1.238894846	3.097632515	-2.440891651	0.023850918	0.999926987	-3.73622852
ENSG00000177098	SCN4B	0.233556148	1.175729476	6.104244597	2.440033757	0.023894518	0.999926987	-3.73689703
ENSG00000139433	GLTP	-0.199311651	-1.148150411	5.748719985	-2.437535955	0.024021885	0.999926987	-3.738843061
ENSG00000145423	SFRP2	0.907881094	1.876287744	5.496057579	2.433712302	0.024218084	0.999926987	-3.74182099
ENSG00000181004	BBS12	0.240117473	1.181088829	4.490641898	2.433627927	0.024222431	0.999926987	-3.741886688
ENSG00000125888	BANF2	-0.233193988	-1.17543437	2.69754521	-2.43334395	0.024237064	0.999926987	-3.742107801
ENSG00000102886	GDPD3	-0.252378461	-1.191169287	5.067541794	-2.432259693	0.024293011	0.999926987	-3.742951967
ENSG00000169992	NLGN2	0.257796612	1.195651224	5.188277738	2.430099436	0.024404837	0.999926987	-3.744633558
ENSG00000049540	ELN	0.318898189	1.247377542	6.20271297	2.42984317	0.024418135	0.999926987	-3.744833013
ENSG00000198496	NBR2	0.32690066	1.254315833	6.618472149	2.429152275	0.024454018	0.999926987	-3.745370716
ENSG00000091844	RGS17	-0.365391923	-1.288231543	4.60719753	-2.427598591	0.024534893	0.999926987	-3.746579746
ENSG00000019549	SNAI2	0.281513118	1.215469017	8.302497962	2.426042355	0.024616149	0.999926987	-3.747790543
ENSG00000144649	GASK1A	0.331680666	1.258478584	5.576308518	2.424049656	0.02472056	0.999926987	-3.749340602
ENSG00000063978	RNF4	-0.208720493	-1.155662787	5.838853745	-2.42399165	0.024723606	0.999926987	-3.749385717
ENSG00000173585	CCR9	-0.285599087	-1.21891632	3.473620706	-2.423425595	0.024753344	0.999926987	-3.749825965
ENSG00000079102	RUNX1T1	0.286069883	1.219314156	7.77545322	2.422108002	0.024822693	0.999926987	-3.750850607
ENSG00000143839	REN	0.309487917	1.239267745	2.996939731	2.418704929	0.025002645	0.999926987	-3.753496312
ENSG00000207705	MIR129-1	-0.233986892	-1.176080565	2.728522682	-2.415112226	0.02519394	0.999926987	-3.756288291
ENSG00000182325	FBXL6	0.319238173	1.247671532	4.209683345	2.41463924	0.025219225	0.999926987	-3.756655772
ENSG00000213373	LINC00671	0.28117761	1.215186384	4.397414991	2.414567151	0.025223081	0.999926987	-3.756711778
ENSG00000176845	METRNL	-0.382224951	-1.303350358	4.77190266	-2.413949816	0.025256123	0.999926987	-3.757191373
ENSG00000276805		-0.314895978	-1.24392196	3.685968446	-2.413766602	0.025265937	0.999926987	-3.757333702
ENSG00000008118	CAMK1G	-0.204777836	-1.152508856	2.841910647	-2.412784445	0.025318608	0.999926987	-3.758096631
ENSG00000113555	PCDH12	0.250515257	1.189631915	5.962745713	2.411276767	0.025399661	0.999926987	-3.759267604
ENSG00000141401	IMPA2	-0.300621641	-1.231675014	6.443428231	-2.410564632	0.025438028	0.999926987	-3.759820626
ENSG00000164920	OSR2	0.408016353	1.32686018	6.540188246	2.406718535	0.025646178	0.999926987	-3.76280657
ENSG00000092096	SLC22A17	0.239481822	1.180568556	5.800555282	2.402610392	0.025870256	0.999926987	-3.765994418
ENSG00000269559		0.201357289	1.14977956	3.83347256	2.399474809	0.026042507	0.999926987	-3.768426502
ENSG00000100565	LRRC74A	0.169394606	1.124586478	3.913650975	2.397520133	0.026150424	0.999926987	-3.769942152
ENSG00000113296	THBS4	0.887418201	1.849862707	6.18128822	2.397017234	0.026178256	0.999926987	-3.77033204
ENSG00000239873	GAPDHP27	0.3761787	1.297899522	4.437609249	2.394908037	0.026295285	0.999926987	-3.771966995
ENSG00000108846	ABCC3	-0.3696802	-1.292066389	5.097242961	-2.393915093	0.026350546	0.999926987	-3.772736532
ENSG00000105996	HOXA2	0.326571554	1.254029733	5.11264104	2.390949316	0.026516246	0.999926987	-3.77503446
ENSG00000235115	CHCHD2P8	0.229669612	1.172566392	6.032744702	2.389509147	0.026597058	0.999926987	-3.776150017
ENSG00000274993		0.293148417	1.225311379	3.663147218	2.389502843	0.026597412	0.999926987	-3.7761549
ENSG00000182107	TMEM30B	0.251208488	1.190203684	4.947175696	2.387110847	0.026732139	0.999926987	-3.778007297
ENSG00000173914	RBM4B	0.195784838	1.14534707	6.241928	2.385182916	0.026841189	0.999926987	-3.779499909
ENSG00000197769	MAP1LC3C	-0.438672434	-1.355356556	4.952291716	-2.383057037	0.026961913	0.999926987	-3.781145351
ENSG00000161911	TREML1	-0.464404639	-1.379747852	5.071265875	-2.382652457	0.026984945	0.999926987	-3.781458448
ENSG00000182379	NXPH4	0.232187625	1.174614722	3.88008513	2.381348233	0.027059317	0.999926987	-3.782467653
ENSG00000131188	PRR7	-0.1976706	-1.146845144	4.747909102	-2.380527387	0.027106222	0.999926987	-3.783102735
ENSG00000176605	C14orf177	0.165050332	1.121205194	3.939495474	2.380431526	0.027111704	0.999926987	-3.783176898
ENSG00000177096	PHETA2	0.221988945	1.166340432	5.544652248	2.378027238	0.027249551	0.999926987	-3.785036671
ENSG00000187498	COL4A1	0.226060306	1.169636555	8.974660128	2.377492975	0.02728027	0.999926987	-3.785449858
ENSG00000179148	ALOXE3	-0.176256117	-1.129947793	3.248150912	-2.376802102	0.027320042	0.999926987	-3.785984122
ENSG00000176857	GJA1P1	0.326123002	1.253639899	4.512474068	2.375417256	0.027399925	0.999926987	-3.787054904
ENSG00000104055	TGM5	-0.269203677	-1.205142442	3.430292959	-2.374387618	0.027459459	0.999926987	-3.78785091
ENSG00000115539	PDCL3	-0.349750102	-1.274339872	5.538824741	-2.372441773	0.027572296	0.999926987	-3.78935494
ENSG00000211979	IGHV7-81	0.351268335	1.275681641	3.019982838	2.370204778	0.027702546	0.999926987	-3.791083544
ENSG00000182993	C12orf60	0.284918721	1.218341622	3.644500952	2.369965087	0.027716536	0.999926987	-3.791268732
ENSG00000180189	HMGB1P14	-0.234917227	-1.176839216	3.981626937	-2.369509978	0.027743117	0.999926987	-3.791620338
ENSG00000162745	OLFML2B	0.350111615	1.274659239	7.047470345	2.368405208	0.027807741	0.999926987	-3.792473768
ENSG00000158023	WDR66	0.295682683	1.227465676	4.156002527	2.365908568	0.027954295	0.999926987	-3.79440196
ENSG00000178597	PSAPL1	0.195005432	1.144728471	4.081855468	2.362683214	0.028144684	0.999926987	-3.79689201
ENSG00000237988	OR2I1P	0.208501271	1.155487194	3.986830459	2.361817714	0.028195977	0.999926987	-3.797560017
ENSG00000136010	ALDH1L2	0.327898199	1.255183418	5.38411346	2.360657069	0.028264898	0.999926987	-3.7984557
ENSG00000244534	RN7SL211P	0.227350049	1.170682656	4.603665942	2.35775837	0.028437708	0.999926987	-3.800692057
ENSG00000114812	VIPR1	0.30439114	1.234897364	7.112655968	2.356775351	0.028496533	0.999926987	-3.801450264
ENSG00000187288	CIDEC	0.251706042	1.19061423	10.0486013	2.355973329	0.028544611	0.999926987	-3.802068793
ENSG00000107317	PTGDS	0.603664604	1.519571548	6.670002996	2.355920099	0.028547804	0.999926987	-3.802109843
ENSG00000105227	PRX	-0.181875856	-1.134357869	4.295144454	-2.355565418	0.028569092	0.999926987	-3.802383354
ENSG00000156959	LHFPL4	0.243201322	1.183616179	4.383906244	2.355485633	0.028573883	0.999926987	-3.802444877
ENSG00000204396	VWA7	-0.198052534	-1.147148796	3.794600462	-2.355089402	0.028597685	0.999926987	-3.802750411
ENSG00000251998	RNU6-168P	0.281229319	1.21522994	2.584786846	2.353846204	0.028672486	0.999926987	-3.803708935
ENSG00000176040	TMPRSS7	0.17772263	1.13109698	2.697693443	2.352144632	0.02877516	0.999926987	-3.805020613
ENSG00000182871	COL18A1	0.209924173	1.156627391	6.175868129	2.351336721	0.028824029	0.999926987	-3.805643295
ENSG00000105137	SYDE1	0.218438944	1.163473978	5.29129534	2.347703555	0.02904474	0.999926987	-3.808442649
ENSG00000165985	C1QL3	0.22813275	1.171317955	4.867318399	2.347459679	0.029059611	0.999926987	-3.808630506
ENSG00000126460	PRRG2	-0.177374652	-1.130824192	3.159090536	-2.345932972	0.029152867	0.999926987	-3.809806382
ENSG00000228384		-0.441392392	-1.357914263	4.781284852	-2.341406569	0.02943098	0.999926987	-3.813291192
ENSG00000155265	GOLGA7B	-0.28134971	-1.215331353	3.440843311	-2.339655441	0.029539229	0.999926987	-3.814638776
ENSG00000106436	MYL10	0.267974055	1.204115727	2.743690062	2.33914806	0.029570662	0.999926987	-3.815029172
ENSG00000185966	LCE3E	0.176928291	1.130474375	3.766209071	2.336601862	0.029728872	0.999926987	-3.816987886
ENSG00000004799	PDK4	-0.291758556	-1.224131509	10.74421998	-2.336312647	0.029746892	0.999926987	-3.817210327
ENSG00000120334	CENPL	-0.261554541	-1.198769714	3.799749867	-2.332798913	0.029966626	0.999926987	-3.819912089
ENSG00000185963	BICD2	-0.251695067	-1.190605172	6.580172762	-2.331706165	0.030035267	0.999926987	-3.820752048
ENSG00000168158	OR2C1	-0.214656871	-1.160427886	3.927370269	-2.331480447	0.030049463	0.999926987	-3.820925534
ENSG00000243856	RN7SL551P	0.18197911	1.134439058	3.906500636	2.331062997	0.030075735	0.999926987	-3.82124637
ENSG00000280080	TBC1D22A-AS1	0.235913256	1.17765198	3.712362994	2.330687229	0.030099402	0.999926987	-3.821535155
ENSG00000223220		0.311888626	1.241331659	4.395189932	2.330578869	0.03010623	0.999926987	-3.821618428
ENSG00000091656	ZFHX4	0.28249086	1.216293042	7.302401331	2.32439956	0.030497971	0.999926987	-3.826365074
ENSG00000152580	IGSF10	0.401670763	1.321036898	6.556428778	2.323880873	0.030531067	0.999926987	-3.826763315
ENSG00000180422	LINC00304	0.221197361	1.165700655	4.035790842	2.322908181	0.03059322	0.999926987	-3.827510056
ENSG00000196224	KRTAP5-3	0.227470577	1.170780463	5.074196809	2.321325288	0.030694613	0.999926987	-3.82872503
ENSG00000197332		0.254590371	1.192996963	4.155070904	2.320876746	0.030723401	0.999926987	-3.829069265
ENSG00000200091	RN7SKP163	0.282249902	1.216089914	3.43768714	2.318071533	0.030904009	0.999926987	-3.831221635
ENSG00000204815	TTC25	0.271689431	1.207220685	2.970290344	2.316904853	0.03097941	0.999926987	-3.832116544
ENSG00000177181	RIMKLA	0.255131915	1.193444863	3.68526356	2.316676344	0.030994199	0.999926987	-3.832291805
ENSG00000164588	HCN1	0.192515927	1.142754838	2.889442376	2.315158491	0.031092594	0.999926987	-3.833455819
ENSG00000188624	IGFL3	0.186800578	1.138236681	2.730900209	2.314213816	0.031153978	0.999926987	-3.834180144
ENSG00000201034		0.243214827	1.183627258	3.572332939	2.313921212	0.031173013	0.999926987	-3.834404477
ENSG00000153989	NUS1	0.551124329	1.46522714	4.501662695	2.313167727	0.031222082	0.999926987	-3.834982113
ENSG00000132259	CNGA4	0.320919646	1.249126551	3.071657328	2.313120264	0.031225175	0.999926987	-3.835018496
ENSG00000010379	SLC6A13	0.257183239	1.195142992	3.00740658	2.312132557	0.03128961	0.999926987	-3.83577559
ENSG00000086544	ITPKC	-0.193883151	-1.143838326	5.7113581	-2.310692229	0.031383792	0.999926987	-3.836879429
ENSG00000214279	SCART1	-0.200680848	-1.149240585	4.386016589	-2.310595201	0.031390146	0.999926987	-3.836953782
ENSG00000119227	PIGZ	0.220413008	1.165067068	5.681631009	2.309657798	0.031451594	0.999926987	-3.837672055
ENSG00000173530	TNFRSF10D	-0.230505194	-1.173245717	5.210492449	-2.309543239	0.031459111	0.999926987	-3.837759828
ENSG00000182000	PPIAP73	-0.558589932	-1.472828993	2.632821584	-2.308996603	0.031495002	0.999926987	-3.838178628
ENSG00000067842	ATP2B3	0.19367408	1.143672576	3.482391808	2.306794119	0.031639998	0.999926987	-3.839865702
ENSG00000205644		0.361683175	1.284924129	6.132170536	2.302962507	0.031893709	0.999926987	-3.842799364
ENSG00000207215	SNORD3H	-0.272485529	-1.207887029	3.08127708	-2.302365109	0.031933434	0.999926987	-3.84325661
ENSG00000132879	FBXO44	0.149812268	1.109425098	4.849081651	2.301560323	0.031987022	0.999926987	-3.843872527
ENSG00000091262	ABCC6	0.238537024	1.179795674	5.289031442	2.301296965	0.032004576	0.999926987	-3.844074063
ENSG00000148300	REXO4	-0.238139857	-1.179470926	4.667600325	-2.300787234	0.032038577	0.999926987	-3.844464116
ENSG00000173894	CBX2	0.261456742	1.198688453	4.016574662	2.299283201	0.032139096	0.999926987	-3.845614849
ENSG00000122176	FMOD	0.495172065	1.40948885	8.458368931	2.296617916	0.032317939	0.999926987	-3.84765342
ENSG00000109101	FOXN1	0.209874783	1.156587795	3.249632771	2.295443592	0.032397027	0.999926987	-3.848551356
ENSG00000130826	DKC1	-0.190090368	-1.140835174	5.95197257	-2.294203487	0.032480738	0.999926987	-3.849499419
ENSG00000170608	FOXA3	0.219003429	1.163929301	3.349374098	2.293026485	0.032560374	0.999926987	-3.850399076
ENSG00000103449	SALL1	0.203063894	1.151140472	4.088888013	2.292766771	0.032577971	0.999926987	-3.850597571
ENSG00000199879	RNU1-120P	0.364500913	1.287436176	2.651893497	2.284193239	0.033163785	0.999926987	-3.857145774
ENSG00000116771	AGMAT	-0.209393966	-1.156202395	3.397350074	-2.284177901	0.033164842	0.999926987	-3.857157481
ENSG00000101057	MYBL2	-0.243288842	-1.183687984	4.136892399	-2.283658856	0.033200617	0.999926987	-3.857553636
ENSG00000130054	FAM155B	0.21111386	1.157581572	4.130644923	2.283578366	0.033206168	0.999926987	-3.857615067
ENSG00000171483	SSX6P	0.404341868	1.323485022	3.616563216	2.282566647	0.033276014	0.999926987	-3.85838715
ENSG00000011451	WIZ	0.211635307	1.158000043	5.663524121	2.281901771	0.033321989	0.999926987	-3.858894478
ENSG00000198805	PNP	-0.3870586	-1.307724465	6.17786138	-2.281406863	0.033356248	0.999926987	-3.85927208
ENSG00000140807	NKD1	0.179613963	1.132580788	4.690616324	2.281275468	0.033365349	0.999926987	-3.859372326
ENSG00000127507	ADGRE2	-0.586938729	-1.502056134	5.479559783	-2.278319395	0.033570707	0.999926987	-3.861627087
ENSG00000198354	DCAF12L2	0.222983378	1.167144655	3.732828636	2.277260989	0.033644515	0.999926987	-3.862434142
ENSG00000101440	ASIP	-0.264131773	-1.200913111	3.384180609	-2.275776803	0.033748268	0.999926987	-3.863565639
ENSG00000183840	GPR39	-0.361509438	-1.284769401	2.595024018	-2.275662917	0.033756241	0.999926987	-3.863652452
ENSG00000131055	COX4I2	0.169304489	1.124516234	5.28411415	2.27438234	0.033846015	0.999926987	-3.864628497
ENSG00000186185	KIF18B	-0.254398203	-1.192838066	3.77902043	-2.273964243	0.033875373	0.999926987	-3.864947124
ENSG00000083457	ITGAE	-0.319614027	-1.24799662	4.051488498	-2.273847033	0.033883607	0.999926987	-3.865036446
ENSG00000200318		0.249159545	1.188514533	5.000142025	2.270231125	0.034138543	0.999926987	-3.867791178
ENSG00000183801	OLFML1	0.248965449	1.188354645	7.027355756	2.269642894	0.034180182	0.999926987	-3.868239167
ENSG00000143751	SDE2	-0.152740043	-1.111678828	5.961725724	-2.269627355	0.034181283	0.999926987	-3.868251
ENSG00000143412	ANXA9	-0.264981757	-1.201620855	4.069347579	-2.268921723	0.034231295	0.999926987	-3.868788343
ENSG00000167656	LY6D	0.170738302	1.125634383	4.43705074	2.267397446	0.034339558	0.999926987	-3.869948888
ENSG00000235028	HMGN1P30	-0.233397808	-1.175600443	5.003652676	-2.265540353	0.034471884	0.999926987	-3.871362452
ENSG00000128645	HOXD1	0.229976636	1.172815956	4.916881344	2.265420405	0.034480447	0.999926987	-3.871453738
ENSG00000130635	COL5A1	0.321928747	1.250000565	5.649984192	2.263789316	0.034597082	0.999926987	-3.872694909
ENSG00000239744	RN7SL63P	0.237303317	1.178787214	4.544835703	2.26213537	0.034715721	0.999926987	-3.873953144
ENSG00000187012	LINC00207	0.219238973	1.164119347	3.581233256	2.261689391	0.034747775	0.999926987	-3.874292364
ENSG00000075340	ADD2	-0.415238422	-1.333519038	4.010668272	-2.260546099	0.034830072	0.999926987	-3.875161865
ENSG00000203722	RAET1G	-0.179147242	-1.13221445	4.828975666	-2.258163223	0.035002171	0.999926987	-3.87697359
ENSG00000126016	AMOT	0.306732591	1.236903193	6.603577297	2.256907483	0.035093179	0.999926987	-3.877928064
ENSG00000062485	CS	0.260873674	1.198204099	9.734454782	2.25484292	0.035243275	0.999926987	-3.879496896
ENSG00000252051	RN7SKP276	-0.250158537	-1.189337804	3.455793403	-2.253106595	0.035369964	0.999926987	-3.880815901
ENSG00000184381	PLA2G6	0.283155098	1.21685317	6.541892725	2.25090339	0.035531318	0.999926987	-3.882489039
ENSG00000211793	TRAV9-2	-0.437956587	-1.354684212	3.572041016	-2.24898221	0.035672568	0.999926987	-3.883947517
ENSG00000163629	PTPN13	0.224386446	1.168280293	7.526035575	2.247596027	0.035774803	0.999926987	-3.884999564
ENSG00000255833	TIFAB	0.313509282	1.242726896	3.383921529	2.246898921	0.035826318	0.999926987	-3.885528545
ENSG00000278023	RDM1	0.249284476	1.188617458	3.306652308	2.246433615	0.035860741	0.999926987	-3.885881597
ENSG00000125787	GNRH2	-0.239280081	-1.180403482	4.306863126	-2.246244432	0.035874746	0.999926987	-3.886025132
ENSG00000168907	PLA2G4F	-0.256076522	-1.194226528	3.314939733	-2.245127476	0.035957531	0.999926987	-3.886872488
ENSG00000169860	P2RY1	-0.227671573	-1.170943588	4.220021947	-2.243837958	0.036053323	0.999926987	-3.887850563
ENSG00000101638	ST8SIA5	-0.195635411	-1.145228447	3.599151237	-2.243549823	0.036074759	0.999926987	-3.888069079
ENSG00000226510	UPK1A-AS1	-0.224289631	-1.168201895	3.313856099	-2.24267627	0.036139819	0.999926987	-3.888731503
ENSG00000115758	ODC1	-0.226908186	-1.170324159	7.539975724	-2.236446102	0.036606952	0.999926987	-3.893453131
ENSG00000100263	RHBDD3	-0.183810522	-1.135880073	4.904659194	-2.235812515	0.036654766	0.999926987	-3.893933031
ENSG00000166831	RBPMS2	0.227188883	1.170551884	6.633271721	2.235247643	0.036697442	0.999926987	-3.894360842
ENSG00000116157	GPX7	0.195359676	1.145009586	6.025790106	2.233511196	0.036828917	0.999926987	-3.895675703
ENSG00000197591	OR11L1	0.171044506	1.125873318	3.297226533	2.233500864	0.0368297	0.999926987	-3.895683525
ENSG00000091986	CCDC80	0.267324135	1.203573406	9.808773626	2.233348288	0.036841274	0.999926987	-3.89579904
ENSG00000186723	OR10H1	0.307591497	1.2376398	3.52699242	2.232991743	0.036868331	0.999926987	-3.896068966
ENSG00000213023	SYT3	-0.238366797	-1.179656475	3.387651015	-2.231307023	0.036996426	0.999926987	-3.897344182
ENSG00000171606	ZNF274	-0.167355786	-1.122998333	5.264232336	-2.229142601	0.037161592	0.999926987	-3.89898197
ENSG00000125966	MMP24	0.244086071	1.184342267	3.707806467	2.228856874	0.037183445	0.999926987	-3.899198131
ENSG00000205212	CCDC144NL	0.386205774	1.306951654	3.749589118	2.228050822	0.03724516	0.999926987	-3.899807878
ENSG00000139329	LUM	0.275309853	1.210253992	9.200063132	2.226389894	0.037372623	0.999926987	-3.901064043
ENSG00000134864	GGACT	0.22948088	1.172413008	5.8429965	2.226162518	0.037390103	0.999926987	-3.901235981
ENSG00000171794	UTF1	0.210137906	1.156798756	4.955523952	2.226129821	0.037392617	0.999926987	-3.901260705
ENSG00000175354	PTPN2	-0.232316429	-1.174719597	6.035030315	-2.223920889	0.037562836	0.999926987	-3.902930707
ENSG00000229081	LINC01165	-0.290309502	-1.222902599	3.894422087	-2.222839092	0.037646456	0.999926987	-3.90374834
ENSG00000102104	RS1	0.199615927	1.14839259	2.71183178	2.222802277	0.037649305	0.999926987	-3.903776163
ENSG00000135090	TAOK3	-0.182822286	-1.135102269	8.173644585	-2.221040613	0.037785851	0.999926987	-3.905107317
ENSG00000134962	KLB	0.40091857	1.320348315	7.306487405	2.220955438	0.037792464	0.999926987	-3.905171667
ENSG00000240235	RN7SL794P	0.295386386	1.227213609	3.568891807	2.220797702	0.037804714	0.999926987	-3.905290835
ENSG00000010539	ZNF200	-0.218065202	-1.16317261	4.687229663	-2.22035241	0.037839316	0.999926987	-3.90562723
ENSG00000207695	MIR184	0.277777944	1.212326207	2.832224222	2.220243856	0.037847755	0.999926987	-3.905709234
ENSG00000164066	INTU	0.244376511	1.184580721	4.958100096	2.219846358	0.037878674	0.999926987	-3.906009496
ENSG00000011028	MRC2	0.368630122	1.291126289	5.965601411	2.219424415	0.037911519	0.999926987	-3.906328202
ENSG00000179600	GPHB5	-0.281658597	-1.215591589	3.554320928	-2.218970665	0.03794687	0.999926987	-3.906670906
ENSG00000239984	RN7SL420P	-0.199430835	-1.148245266	4.501060162	-2.21700977	0.038099983	0.999926987	-3.908151608
ENSG00000167139	TBC1D21	0.203374172	1.151388072	3.584013935	2.215606407	0.038209909	0.999926987	-3.909211002
ENSG00000170921	TANC2	0.229818519	1.172687424	6.724007401	2.215027918	0.038255306	0.999926987	-3.909647627
ENSG00000169604	ANTXR1	0.235702196	1.177479707	8.122917545	2.213480418	0.03837699	0.999926987	-3.910815417
ENSG00000229919	ELOCP3	0.241648445	1.182342852	3.163958625	2.212558275	0.038449668	0.999926987	-3.911511145
ENSG00000125731	SH2D3A	-0.285472421	-1.218809307	3.430861089	-2.212419294	0.038460632	0.999926987	-3.911615991
ENSG00000105383	CD33	-0.33640147	-1.262603338	5.01141332	-2.211892396	0.038502227	0.999926987	-3.91201346
ENSG00000104356	POP1	-0.235707038	-1.177483659	3.747483558	-2.21129969	0.038549065	0.999926987	-3.912460528
ENSG00000112787	FBRSL1	0.220605692	1.165222684	5.833784288	2.209963356	0.038654859	0.999926987	-3.913468333
ENSG00000166803	PCLAF	-0.384431702	-1.305345492	3.546058078	-2.209108392	0.038722684	0.999926987	-3.914112986
ENSG00000196912	ANKRD36B	0.288047449	1.22098667	7.896100122	2.209102153	0.038723179	0.999926987	-3.91411769
ENSG00000186844	LCE1A	0.259831561	1.197338904	5.290265805	2.206993615	0.038890916	0.999926987	-3.915707142
ENSG00000160766	GBAP1	0.344107494	1.269365462	4.255949244	2.200714144	0.039394388	0.999926987	-3.920437237
ENSG00000213185	FAM24B	-0.710027723	-1.635835552	4.382052231	-2.200666146	0.039398259	0.999926987	-3.920473372
ENSG00000099385	BCL7C	-0.458931252	-1.374523194	3.934012975	-2.198893773	0.039541448	0.999926987	-3.921807477
ENSG00000111642	CHD4	-0.220506044	-1.165142203	7.935716314	-2.198168009	0.039600219	0.999926987	-3.922353655
ENSG00000100448	CTSG	0.33725069	1.263346768	5.14839829	2.197740829	0.039634848	0.999926987	-3.922675099
ENSG00000143536	CRNN	0.220757583	1.165345368	3.568841854	2.196102066	0.039767951	0.999926987	-3.923908008
ENSG00000132170	PPARG	0.226131078	1.169693934	9.254425719	2.196098474	0.039768243	0.999926987	-3.92391071
ENSG00000222210	RN7SKP65	0.350243931	1.274776149	4.295052528	2.196078851	0.039769839	0.999926987	-3.923925471
ENSG00000106571	GLI3	0.214664898	1.160434343	6.684725773	2.194401658	0.03990649	0.999926987	-3.925186916
ENSG00000138002	IFT172	0.196926472	1.146253765	5.978839721	2.192981317	0.040022549	0.999926987	-3.926254881
ENSG00000134160	TRPM1	0.178530441	1.131730494	3.064490729	2.191852281	0.040115023	0.999926987	-3.92710362
ENSG00000206949	RNU6-1324P	0.208823287	1.155745133	3.615048007	2.189691678	0.040292532	0.999926987	-3.928727346
ENSG00000167851	CD300A	-0.540263726	-1.454238329	5.72816194	-2.189171804	0.04033535	0.999926987	-3.929117945
ENSG00000127241	MASP1	0.244968424	1.185066833	5.12945392	2.188691228	0.040374968	0.999926987	-3.929478985
ENSG00000184908	CLCNKB	0.218784726	1.16375287	3.499384352	2.188574941	0.04038456	0.999926987	-3.929566343
ENSG00000179564	LSMEM2	0.172101438	1.126698446	3.991897446	2.187834938	0.040445647	0.999926987	-3.93012221
ENSG00000146374	RSPO3	0.394240404	1.314250609	6.885059163	2.186907582	0.04052232	0.999926987	-3.930818705
ENSG00000168542	COL3A1	0.468176975	1.383360315	9.201304106	2.186482169	0.040557536	0.999926987	-3.931138175
ENSG00000174898	CATSPERD	0.17673393	1.130322087	2.766655533	2.18496614	0.040683264	0.999926987	-3.932276458
ENSG00000235444	PSMB3P2	-0.19130409	-1.141795349	3.48701798	-2.184764199	0.040700038	0.999926987	-3.932428058
ENSG00000125409	TEKT3	0.21676539	1.162125108	2.956160949	2.182292521	0.040905857	0.999926987	-3.934283133
ENSG00000176678	FOXL1	0.182552384	1.134889932	4.062168148	2.18199773	0.040930467	0.999926987	-3.934504327
ENSG00000079432	CIC	-0.198624927	-1.14760402	5.774627308	-2.180405351	0.041063641	0.999926987	-3.935698953
ENSG00000132386	SERPINF1	0.232497862	1.174867338	9.764246124	2.179180403	0.041166353	0.999926987	-3.936617691
ENSG00000163814	CDCP1	-0.43092043	-1.348093377	3.941775591	-2.17649643	0.041392223	0.999926987	-3.938630009
ENSG00000142408	CACNG8	0.170277601	1.125274987	4.522049938	2.175830371	0.041448449	0.999926987	-3.939129236
ENSG00000200437	RNU6-799P	0.170642631	1.12555974	2.629522881	2.175630517	0.041465334	0.999926987	-3.939279019
ENSG00000129195	PIMREG	-0.190139785	-1.140874251	3.235634946	-2.173245268	0.041667334	0.999926987	-3.94106625
ENSG00000175264	CHST1	0.188114235	1.139273583	3.447270113	2.172180657	0.041757781	0.999926987	-3.941863693
ENSG00000182795	C1orf116	-0.201094352	-1.149570028	3.191771596	-2.171503533	0.041815401	0.999926987	-3.942370809
ENSG00000205702	CYP2D7	0.292172492	1.224482785	5.027269013	2.170591715	0.041893106	0.999926987	-3.943053592
ENSG00000205364	MT1M	-0.390870171	-1.311184014	7.72673964	-2.169950704	0.041947812	0.999926987	-3.943533521
ENSG00000184068	SREBF2-AS1	-0.201965744	-1.15026458	3.808094978	-2.168085289	0.042107381	0.999926987	-3.944929846
ENSG00000175489	LRRC25	-0.401900392	-1.32124718	5.522182106	-2.167242697	0.042179638	0.999926987	-3.945560396
ENSG00000207303		0.185908509	1.137533087	3.244352556	2.166539909	0.042239992	0.999926987	-3.946086247
ENSG00000123560	PLP1	0.355295934	1.279247961	5.023516338	2.165009513	0.042371691	0.999926987	-3.947231107
ENSG00000168263	KCNV2	0.259538388	1.197095615	3.507514801	2.163286963	0.042520372	0.999926987	-3.948519321
ENSG00000144410	CPO	-0.15863956	-1.11623405	3.545908926	-2.162559316	0.042583321	0.999926987	-3.949063369
ENSG00000183615	FAM167B	-0.315860023	-1.244753457	4.132061255	-2.162274605	0.042607974	0.999926987	-3.949276222
ENSG00000204595	DPRX	0.463896993	1.379262441	4.233485025	2.162087129	0.042624215	0.999926987	-3.949416374
ENSG00000126821	SGPP1	-0.229212292	-1.172194759	5.867057032	-2.160292005	0.042780009	0.999926987	-3.950758117
ENSG00000204393	NOL4L-DT	0.229547535	1.172467176	3.511504926	2.15996036	0.042808848	0.999926987	-3.951005951
ENSG00000165863	C10orf82	-0.232992955	-1.175270589	3.58276536	-2.159948949	0.04280984	0.999926987	-3.951014478
ENSG00000134058	CDK7	0.196270746	1.145732894	5.394626189	2.15654782	0.043106621	0.999926987	-3.953555196
ENSG00000171987	C11orf40	0.189749826	1.140565916	3.887009969	2.15630537	0.043127848	0.999926987	-3.95373625
ENSG00000206719		-0.239655765	-1.180710903	3.762183507	-2.153670152	0.043359182	0.999926987	-3.955703599
ENSG00000273604	EPOP	-0.257189584	-1.195148248	3.306983162	-2.153589332	0.043366294	0.999926987	-3.95576392
ENSG00000102312	PORCN	0.19955728	1.148345908	6.227980213	2.153334969	0.043388686	0.999926987	-3.955953762
ENSG00000183775	KCTD16	-0.369315197	-1.291739536	2.715148872	-2.15228677	0.043481072	0.999926987	-3.956735981
ENSG00000182195	LDOC1	0.196373439	1.145814451	7.032939257	2.152253771	0.043483984	0.999926987	-3.956760605
ENSG00000185915	KLHL34	0.183033705	1.135268624	3.990686989	2.15135956	0.043562943	0.999926987	-3.957427782
ENSG00000146670	CDCA5	-0.262946053	-1.199926512	3.362482872	-2.149235434	0.043751027	0.999926987	-3.959012151
ENSG00000222413	RN7SKP125	-0.204891446	-1.152599617	3.040126125	-2.14795065	0.043865148	0.999926987	-3.959970147
ENSG00000165084	C8orf34	0.347268772	1.272149985	4.848110947	2.147750617	0.04388294	0.999926987	-3.96011928
ENSG00000007944	MYLIP	0.331305083	1.258151001	7.721191952	2.146095322	0.044030423	0.999926987	-3.961353152
ENSG00000131236	CAP1	-0.255790987	-1.193990193	9.489900485	-2.143691293	0.044245416	0.999926987	-3.963144433
ENSG00000130202	NECTIN2	0.191731203	1.142133429	5.521415418	2.142550719	0.044347751	0.999926987	-3.963994002
ENSG00000205423	CNEP1R1	-0.229280414	-1.17225011	6.031718612	-2.142488552	0.044353335	0.999926987	-3.964040303
ENSG00000137807	KIF23	-0.268205118	-1.204308594	4.047841879	-2.141997974	0.044397422	0.999926987	-3.964405653
ENSG00000215440	NPEPL1	0.344631034	1.269826186	3.743411591	2.141936816	0.04440292	0.999926987	-3.964451197
ENSG00000118972	FGF23	-0.174953748	-1.128928211	3.845287309	-2.140723602	0.044512131	0.999926987	-3.965354559
ENSG00000213585	VDAC1	-0.284367227	-1.21787598	6.471159672	-2.138775547	0.044687999	0.999926987	-3.966804638
ENSG00000122735	DNAI1	0.163578686	1.120062072	3.143138631	2.137336663	0.044818304	0.999926987	-3.967875352
ENSG00000254521	SIGLEC12	-0.252451805	-1.191229845	3.897537421	-2.136971766	0.044851403	0.999926987	-3.968146834
ENSG00000108821	COL1A1	0.668039918	1.588912763	9.218843738	2.136683072	0.044877606	0.999926987	-3.968361607
ENSG00000169118	CSNK1G1	-0.209807499	-1.156533856	4.726215618	-2.136636314	0.044881851	0.999926987	-3.968396392
ENSG00000160392	C19orf47	0.237145184	1.178658014	5.131369527	2.134118393	0.045110995	0.999926987	-3.970269063
ENSG00000158480	SPATA2	-0.228166639	-1.17134547	4.963809799	-2.132043046	0.045300658	0.999926987	-3.971811878
ENSG00000215866	LINC01356	-0.57922437	-1.494045795	3.636665383	-2.12912658	0.04556841	0.999926987	-3.973978916
ENSG00000183665	TRMT12	-0.212231499	-1.158478684	5.293291437	-2.127884232	0.0456829	0.999926987	-3.974901645
ENSG00000222950	RN7SKP262	-0.225955428	-1.16955153	3.264291828	-2.126107416	0.045847098	0.999926987	-3.976220943
ENSG00000138131	LOXL4	-0.222694863	-1.166911268	4.901737491	-2.125660172	0.045888512	0.999926987	-3.976552951
ENSG00000188803	SHISA6	0.186632588	1.13810415	4.409908586	2.125249806	0.045926541	0.999926987	-3.976857558
ENSG00000105991	HOXA1	0.281693448	1.215620954	4.093420976	2.125072201	0.045943009	0.999926987	-3.976989382
ENSG00000275221	HIST1H2AK	0.257485842	1.195393698	4.575377209	2.124760327	0.045971939	0.999926987	-3.977220855
ENSG00000241613	RN7SL618P	0.186928814	1.138337859	3.428515683	2.124714017	0.045976237	0.999926987	-3.977255226
ENSG00000097046	CDC7	-0.229888521	-1.172744327	3.209520833	-2.124011133	0.046041504	0.999926987	-3.977776848
ENSG00000084636	COL16A1	0.265467291	1.202025324	5.522052116	2.123389456	0.046099301	0.999926987	-3.978238145
ENSG00000221890	NPTXR	0.272115724	1.207577452	4.298641562	2.12212169	0.046217367	0.999926987	-3.979178674
ENSG00000138207	RBP4	0.302076454	1.232917661	10.61117053	2.122077572	0.04622148	0.999926987	-3.9792114
ENSG00000101441	CST4	-0.291993742	-1.224331082	4.56618449	-2.121504361	0.046274957	0.999926987	-3.979636571
ENSG00000224097		-0.299497047	-1.230715286	4.219265747	-2.120732712	0.046347035	0.999926987	-3.980208854
ENSG00000131142	CCL25	0.182619381	1.134942636	3.420248173	2.11919773	0.046490716	0.999926987	-3.981346988
ENSG00000142197	DOP1B	-0.329147649	-1.256270945	5.902308226	-2.119010647	0.046508256	0.999926987	-3.98148568
ENSG00000132881	CPLANE2	-0.192721603	-1.142917765	4.331259915	-2.118325846	0.046572508	0.999926987	-3.981993303
ENSG00000125846	ZNF133	0.165843509	1.121821788	5.704337834	2.117715921	0.046629802	0.999926987	-3.982445364
ENSG00000183580	FBXL7	0.196395435	1.145831922	6.317474849	2.115811099	0.046809145	0.999926987	-3.983856811
ENSG00000164692	COL1A2	0.410532909	1.329176701	9.652250969	2.115668595	0.046822587	0.999926987	-3.983962383
ENSG00000126856	PRDM7	0.360180112	1.283586136	3.658781661	2.115010535	0.046884706	0.999926987	-3.984449856
ENSG00000186654	PRR5	-0.223882185	-1.167872018	5.311247688	-2.114956342	0.046889825	0.999926987	-3.984489997
ENSG00000080573	COL5A3	0.218368662	1.1634173	5.481953774	2.114694402	0.046914574	0.999926987	-3.984684015
ENSG00000174418	RPL35P9	0.261401542	1.19864259	3.638765588	2.114201714	0.046961158	0.999926987	-3.985048919
ENSG00000237190	CDKN2AIPNL	0.197290516	1.146543042	5.183040241	2.11395839	0.04698418	0.999926987	-3.985229121
ENSG00000224411	HSP90AA2P	0.320912027	1.249119954	3.989979282	2.11378919	0.047000194	0.999926987	-3.985354423
ENSG00000200898	RNU6-1243P	-0.372438496	-1.294539059	4.8517675	-2.113773405	0.047001688	0.999926987	-3.985366112
ENSG00000269761		-0.357471777	-1.281178752	3.081329349	-2.113377737	0.047039158	0.999926987	-3.985659107
ENSG00000198840	MT-ND3	0.152415215	1.111428557	12.01129084	2.112725386	0.047100995	0.999926987	-3.986142127
ENSG00000265190	ANXA8	0.536406228	1.45035516	4.038792311	2.111477457	0.047219491	0.999926987	-3.987065952
ENSG00000279484	KLHL30-AS1	0.27041755	1.206156868	2.654294658	2.10876564	0.047477919	0.999926987	-3.989072664
ENSG00000183128	CALHM3	-0.202883546	-1.150996579	2.770902026	-2.108085292	0.047542954	0.999926987	-3.989575939
ENSG00000205176	REXO1L1P	-0.658808742	-1.578778461	3.980287097	-2.10771274	0.047578601	0.999926987	-3.989851497
ENSG00000174808	BTC	-0.30056867	-1.231629792	3.891710521	-2.105039132	0.047835127	0.999926987	-3.991828419
ENSG00000187994	RINL	-0.161719344	-1.118619468	4.016269234	-2.103384904	0.047994471	0.999926987	-3.993051046
ENSG00000143340	FAM163A	-0.201055003	-1.149538673	2.935359291	-2.103011309	0.048030524	0.999926987	-3.993327109
ENSG00000088726	TMEM40	-0.221833219	-1.166214544	3.736017126	-2.102691137	0.048061441	0.999926987	-3.993563679
ENSG00000152558	TMEM123	-0.163664445	-1.120128654	8.377364292	-2.101781653	0.048149361	0.999926987	-3.994235597
ENSG00000198121	LPAR1	0.247016317	1.18675022	7.481565814	2.101446263	0.04818182	0.999926987	-3.994483349
ENSG00000204839	MROH6	-0.235294976	-1.177147394	4.37997481	-2.100115257	0.04831083	0.999926987	-3.995466389
ENSG00000164172	MOCS2	0.215106328	1.160789462	7.420383325	2.098150269	0.048501859	0.999926987	-3.996917172
ENSG00000251825	RN7SKP19	0.147377429	1.107554298	3.840840036	2.097327604	0.048582037	0.999926987	-3.997524383
ENSG00000115363	EVA1A	0.177749356	1.131117933	3.302765931	2.096528142	0.048660069	0.999926987	-3.998114369
ENSG00000117500	TMED5	-0.206385872	-1.153794165	7.897765319	-2.095428591	0.048767575	0.999926987	-3.998925653
ENSG00000185917	SETD4	0.229266962	1.17223918	5.125763803	2.094639268	0.048844882	0.999926987	-3.999507926
ENSG00000036672	USP2	-0.432005971	-1.349108118	4.562653139	-2.09360002	0.048946834	0.999926987	-4.000274419
ENSG00000160226	CFAP410	-0.245818462	-1.185765283	5.072353999	-2.093062263	0.048999665	0.999926987	-4.000670974
ENSG00000116729	WLS	0.197517348	1.146723325	7.62101431	2.093009484	0.049004853	0.999926987	-4.000709892
ENSG00000244171	PBX2P1	-0.403171121	-1.32241145	5.784809891	-2.092634736	0.049041703	0.999926987	-4.000986211
ENSG00000179029	TMEM107	-0.192351374	-1.142624504	5.903113583	-2.091941593	0.049109928	0.999926987	-4.00149724
ENSG00000179144	GIMAP7	0.279078939	1.213419952	8.317199326	2.091925806	0.049111482	0.999926987	-4.001508878
ENSG00000267278	MAP3K14-AS1	-0.214645101	-1.160418419	3.841115731	-2.090754014	0.049227017	0.999926987	-4.002372626
ENSG00000127418	FGFRL1	0.28436778	1.217876447	6.500750622	2.089241246	0.049376533	0.999926987	-4.003487397
ENSG00000177369		-0.145645751	-1.10622569	3.039994437	-2.08894498	0.049405863	0.999926987	-4.003705677
ENSG00000118515	SGK1	-0.363468067	-1.286514812	5.76166363	-2.085839823	0.049714212	0.999926987	-4.005992637
ENSG00000187010	RHD	0.319114474	1.247564559	3.319292934	2.084820851	0.049815775	0.999926987	-4.006742786
ENSG00000100373	UPK3A	0.174827757	1.128829626	3.579883375	2.084138846	0.049883857	0.999926987	-4.007244776
ENSG00000206901		-0.28387937	-1.217464217	3.296386076	-2.082446347	0.050053173	0.999926987	-4.008490226
ENSG00000201119	RNU1-33P	0.262967814	1.199944612	2.804162924	2.08206988	0.050090905	0.999926987	-4.008767194
ENSG00000255996		0.229122852	1.172122091	2.805736022	2.081797883	0.050118182	0.999926987	-4.008967289
ENSG00000207247		-0.474266293	-1.389211533	5.129472554	-2.080162229	0.050282495	0.999926987	-4.010170316
ENSG00000164932	CTHRC1	0.27284228	1.208185754	5.553870785	2.077706087	0.050530142	0.999926987	-4.011976024
ENSG00000170906	NDUFA3	0.188340201	1.139452039	8.825514749	2.077497231	0.050551251	0.999926987	-4.012129527
ENSG00000006555	TTC22	-0.267374082	-1.203615075	2.812256321	-2.076545811	0.050647512	0.999926987	-4.012828706
ENSG00000131116	ZNF428	0.185145382	1.136931538	5.260629941	2.076203708	0.050682164	0.999926987	-4.013080076
ENSG00000132970	WASF3	0.177410311	1.130852143	7.133889761	2.075882004	0.05071477	0.999926987	-4.01331644
ENSG00000109805	NCAPG	-0.229147015	-1.172141722	3.75143142	-2.075048684	0.050799318	0.999926987	-4.013928625
ENSG00000158669	GPAT4	-0.200503701	-1.149099481	7.169294485	-2.074961724	0.050808148	0.999926987	-4.013992502
ENSG00000135298	ADGRB3	0.259430756	1.197006309	4.223350481	2.074214339	0.050884097	0.999926987	-4.014541453
ENSG00000105559	PLEKHA4	0.232832778	1.175140111	5.188193098	2.073791806	0.05092708	0.999926987	-4.014851762
ENSG00000164093	PITX2	0.179182436	1.132242071	3.346945834	2.073264084	0.050980809	0.999926987	-4.015239283
ENSG00000188846	RPL14	0.156841733	1.114843911	6.30667817	2.069726228	0.051342327	0.999926987	-4.017836087
ENSG00000122870	BICC1	0.265984703	1.202456499	6.663165987	2.069688027	0.051346243	0.999926987	-4.017864116
ENSG00000111644	ACRBP	-0.243790614	-1.184099744	4.550850035	-2.067257382	0.051595971	0.999926987	-4.019647052
ENSG00000056487	PHF21B	-0.202070194	-1.150347862	4.145795869	-2.066652479	0.051658289	0.999926987	-4.020090618
ENSG00000091073	DTX2	-0.213920831	-1.159836006	4.53561725	-2.066461875	0.05167794	0.999926987	-4.020230372
ENSG00000171160	MORN4	0.261045479	1.198346797	3.405482329	2.06521639	0.051806509	0.999926987	-4.021143442
ENSG00000132478	UNK	0.148646584	1.108529054	6.398825615	2.065176847	0.051810595	0.999926987	-4.021172426
ENSG00000263426	RN7SL471P	0.387995209	1.308573726	5.419364719	2.062723094	0.05206475	0.999926987	-4.022970539
ENSG00000136895	GARNL3	0.207020871	1.154302117	5.922326262	2.062697144	0.052067444	0.999926987	-4.02298955
ENSG00000178093	TSSK6	-0.200494632	-1.149092257	3.266623433	-2.060487779	0.052297254	0.999926987	-4.024607738
ENSG00000189410	SH2D5	-0.208038297	-1.155116448	3.609506258	-2.059213605	0.052430203	0.999926987	-4.025540615
ENSG00000163689	C3orf67	0.223544891	1.167599009	3.440190459	2.057259737	0.052634662	0.999926987	-4.026970616
ENSG00000105486	LIG1	-0.172458865	-1.126977619	5.085993137	-2.056814819	0.052681319	0.999926987	-4.027296156
ENSG00000133135	RNF128	-0.262998419	-1.199970068	2.936122508	-2.054792471	0.052893866	0.999926987	-4.02877548
ENSG00000252064		0.15102277	1.110356358	6.528066427	2.054728469	0.052900605	0.999926987	-4.028822286
ENSG00000242137	RPL11P5	-0.321060486	-1.2492485	3.093909464	-2.053353295	0.05304559	0.999926987	-4.029827816
ENSG00000120658	ENOX1	0.226444327	1.169947934	4.867933888	2.05263449	0.053121516	0.999926987	-4.030353286
ENSG00000166681	BEX3	0.236350404	1.178008872	7.11993912	2.051986325	0.053190064	0.999926987	-4.030827043
ENSG00000116151	MORN1	0.135625493	1.098569004	5.139085885	2.050115541	0.053388357	0.999926987	-4.032194055
ENSG00000242071	RPL7AP6	0.297148621	1.228713552	4.97256787	2.049733358	0.053428948	0.999926987	-4.032473252
ENSG00000121743	GJA3	-0.229675964	-1.172571554	4.156817313	-2.049654772	0.053437298	0.999926987	-4.032530658
ENSG00000099797	TECR	0.275593287	1.210491784	8.335378472	2.049031421	0.053503572	0.999926987	-4.032985977
ENSG00000196208	GREB1	0.248468327	1.187945233	3.201815309	2.048157675	0.053596591	0.999926987	-4.033624087
ENSG00000169564	PCBP1	-0.158828814	-1.116380488	8.549733728	-2.046768929	0.053744735	0.999926987	-4.034638052
ENSG00000082458	DLG3	0.21898527	1.163914651	4.072832341	2.046613246	0.053761366	0.999926987	-4.034751701
ENSG00000197361	FBXL22	-0.2757481	-1.210621686	3.6412557	-2.046098754	0.053816358	0.999926987	-4.035127254
ENSG00000252891		-0.42860909	-1.345935328	2.677912137	-2.045907039	0.053836862	0.999926987	-4.035267185
ENSG00000131620	ANO1	0.253163512	1.191817645	6.108554167	2.045552777	0.05387477	0.999926987	-4.035525742
ENSG00000075624	ACTB	-0.21391615	-1.159832242	11.60110028	-2.045308733	0.053900898	0.999926987	-4.035703844
ENSG00000105464	GRIN2D	0.13952887	1.101545334	3.991874536	2.044299812	0.054009036	0.999926987	-4.036440048
ENSG00000146232	NFKBIE	-0.265348327	-1.20192621	4.752119292	-2.044123385	0.054027965	0.999926987	-4.036568768
ENSG00000016391	CHDH	-0.259341219	-1.196932022	3.187209199	-2.04379267	0.054063465	0.999926987	-4.036810043
ENSG00000235084	CHCHD2P6	0.284928129	1.218349567	3.059766044	2.041407334	0.054320135	0.999926987	-4.038549743
ENSG00000198429	ZNF69	-0.268348519	-1.204428306	4.756760112	-2.040364777	0.05443266	0.999926987	-4.039309818
ENSG00000122335	SERAC1	-0.219242606	-1.164122278	4.778584323	-2.040166779	0.054454054	0.999926987	-4.039454148
ENSG00000172817	CYP7B1	0.243339727	1.183729734	6.239043917	2.040154373	0.054455394	0.999926987	-4.039463191
ENSG00000101298	SNPH	0.251635069	1.190555659	4.774465746	2.040036847	0.054468097	0.999926987	-4.039548858
ENSG00000134020	PEBP4	-0.25998833	-1.197469018	3.56776406	-2.037179994	0.054777693	0.999926987	-4.041630567
ENSG00000168148	HIST3H3	-0.231515731	-1.174067806	3.464481812	-2.0358417	0.054923265	0.999926987	-4.04260528
ENSG00000175315	CST6	0.140778846	1.102500145	3.715877449	2.034907916	0.055025042	0.999926987	-4.043285202
ENSG00000116095	PLEKHA3	-0.329823711	-1.256859784	5.963890046	-2.032082145	0.055334063	0.999926987	-4.045341864
ENSG00000046647	GEMIN8	0.2160918	1.161582642	6.219737284	2.030938068	0.055459618	0.999926987	-4.046174171
ENSG00000149124	GLYAT	0.395496142	1.315395046	7.889373215	2.030656341	0.055490575	0.999926987	-4.046379092
ENSG00000101542	CDH20	0.419708641	1.337657381	5.687418116	2.030046141	0.055557678	0.999926987	-4.046822889
ENSG00000052802	MSMO1	-0.297793462	-1.229262872	5.68541504	-2.029505408	0.055617203	0.999926987	-4.047216111
ENSG00000171722	SPATA46	0.26359036	1.200462519	3.628500685	2.029250754	0.055645256	0.999926987	-4.047401279
ENSG00000187951		0.197144919	1.146427339	4.336933837	2.028409508	0.055738017	0.999926987	-4.048012902
ENSG00000182057	OGFRP1	-0.200270681	-1.148913896	3.971913244	-2.028311196	0.055748866	0.999926987	-4.048084372
ENSG00000135744	AGT	0.29456669	1.226516541	3.923144689	2.02642738	0.055957126	0.999926987	-4.049453527
ENSG00000186480	INSIG1	-0.20345768	-1.151454721	7.146417083	-2.024166288	0.056208013	0.999926987	-4.051096099
ENSG00000180305	WFDC10A	-0.285117285	-1.218509319	3.251314837	-2.023528484	0.056278964	0.999926987	-4.051559277
ENSG00000206745	RNU6-643P	-0.260104755	-1.197565658	4.802467052	-2.023458749	0.056286726	0.999926987	-4.051609915
ENSG00000239504	RN7SL583P	-0.214911898	-1.160633035	4.033266803	-2.023081597	0.056328725	0.999926987	-4.051883769
ENSG00000135362	PRR5L	-0.369513033	-1.291916684	5.193215171	-2.018502031	0.05684093	0.999926987	-4.055207117
ENSG00000222378	RNA5SP44	-0.230788104	-1.173475811	4.646282016	-2.018295386	0.056864141	0.999926987	-4.055356994
ENSG00000198797	BRINP2	-0.15179505	-1.110950895	2.963655258	-2.017931501	0.056905032	0.999926987	-4.055620896
ENSG00000171773	NXNL1	0.227143562	1.170515113	5.617872702	2.017919716	0.056906357	0.999926987	-4.055629443
ENSG00000163515	RETNLB	0.20292769	1.151031798	3.684054587	2.017880645	0.05691075	0.999926987	-4.055657777
ENSG00000169302	STK32A	0.568277512	1.482752199	5.200500476	2.016853097	0.057026373	0.999926987	-4.056402863
ENSG00000078081	LAMP3	0.26034471	1.197764858	3.930905185	2.016040684	0.057117938	0.999926987	-4.056991825
ENSG00000132016	C19orf57	-0.233399748	-1.175602024	4.057925612	-2.015512633	0.057177523	0.999926987	-4.057374577
ENSG00000150636	CCDC102B	0.369598756	1.29199345	5.742002943	2.015004709	0.05723489	0.999926987	-4.057742696
ENSG00000137252	HCRTR2	-0.204783625	-1.15251348	2.700639952	-2.01337374	0.057419445	0.999926987	-4.058924446
ENSG00000165912	PACSIN3	0.21459857	1.160380994	5.491246284	2.01269061	0.057496904	0.999926987	-4.059419286
ENSG00000101310	SEC23B	-0.158410608	-1.11605692	6.610494156	-2.010521969	0.057743419	0.999926987	-4.06098966
ENSG00000169385	RNASE2	-0.280924099	-1.21497287	3.064051569	-2.008487601	0.057975529	0.999926987	-4.062462071
ENSG00000006042	TMEM98	0.219064868	1.16397887	5.573963762	2.008313767	0.057995401	0.999926987	-4.062587853
ENSG00000243339	RN7SL738P	0.262603999	1.199642051	3.422531165	2.007637073	0.058072816	0.999926987	-4.063077445
ENSG00000160298	C21orf58	0.180974906	1.133649694	3.979208549	2.005614024	0.058304807	0.999926987	-4.064540663
ENSG00000102144	PGK1	-0.181402276	-1.133985565	8.067882089	-2.005345144	0.058335702	0.999926987	-4.064735084
ENSG00000129244	ATP1B2	0.245644458	1.185622275	5.491439382	2.003522966	0.058545465	0.999926987	-4.066052329
ENSG00000132832		0.237810942	1.179202053	3.426392658	2.001237255	0.058809539	0.999926987	-4.067703849
ENSG00000159917	ZNF235	-0.255080599	-1.193402413	4.610602194	-2.001016649	0.058835082	0.999926987	-4.067863199
ENSG00000154016	GRAP	-0.413263088	-1.331694437	4.404310597	-1.999548668	0.059005307	0.999926987	-4.068923342
ENSG00000180259	PRNT	0.170731738	1.125629261	2.827267355	1.998051562	0.059179362	0.999926987	-4.070004133
ENSG00000186977	KRTAP19-5	0.210418629	1.157023871	3.273143695	1.998000579	0.059185297	0.999926987	-4.070040932
ENSG00000142657	PGD	-0.240531684	-1.181427979	9.548493717	-1.997612211	0.059230528	0.999926987	-4.070321236
ENSG00000159184	HOXB13	-0.165299182	-1.121398607	2.880715929	-1.996673855	0.059339939	0.999926987	-4.070998384
ENSG00000027001	MIPEP	-0.19554323	-1.145155274	4.977532185	-1.996202104	0.059395013	0.999926987	-4.071338757
ENSG00000278540	ACACA	0.176912039	1.130461641	6.503153429	1.995010501	0.059534327	0.999926987	-4.072198337
ENSG00000204314	PRRT1	0.182148877	1.13457256	4.820203324	1.993675256	0.059690781	0.999926987	-4.073161241
ENSG00000240347	RN7SL35P	0.183086064	1.135309827	4.893720615	1.992061678	0.059880337	0.999926987	-4.074324448
ENSG00000158161	EYA3	-0.166728323	-1.12251002	6.244535462	-1.99205648	0.059880948	0.999926987	-4.074328194
ENSG00000167889	MGAT5B	0.164528132	1.120799434	3.86846143	1.992039455	0.059882951	0.999926987	-4.074340465
ENSG00000250878	METTL21EP	0.33139927	1.258233144	4.549804782	1.99164744	0.059929086	0.999926987	-4.074622993
ENSG00000155719	OTOA	-0.229977881	-1.172816968	3.248815161	-1.99145086	0.059952232	0.999926987	-4.074764659
ENSG00000148386	LCN9	0.147492228	1.107642433	2.935932256	1.990838326	0.060024407	0.999926987	-4.075206042
ENSG00000164099	PRSS12	0.287789674	1.220768528	3.935794278	1.98967041	0.060162238	0.999926987	-4.076047442
ENSG00000152784	PRDM8	0.218112683	1.163210891	5.349554177	1.989571885	0.060173878	0.999926987	-4.076118411
ENSG00000158813	EDA	0.147132568	1.107366335	4.376518687	1.989547997	0.0601767	0.999926987	-4.076135618
ENSG00000165462	PHOX2A	0.20724944	1.15448501	3.543372682	1.989513303	0.0601808	0.999926987	-4.076160608
ENSG00000201015	RNU6-280P	0.183129145	1.135343729	3.018675188	1.988167737	0.060339988	0.999926987	-4.077129658
ENSG00000164967	RPP25L	-0.204974545	-1.152666009	5.240588142	-1.985963135	0.060601616	0.999926987	-4.07871668
ENSG00000135709	KIAA0513	-0.392627638	-1.31278225	5.737758878	-1.984513756	0.060774169	0.999926987	-4.079759575
ENSG00000228286		-0.233743131	-1.175881868	4.198705141	-1.984111059	0.060822189	0.999926987	-4.080049268
ENSG00000188338	SLC38A3	0.243818675	1.184122776	3.767208371	1.9830576	0.060947968	0.999926987	-4.080806972
ENSG00000155966	AFF2	0.263009698	1.199979449	6.416454372	1.982572409	0.061005977	0.999926987	-4.081155881
ENSG00000237125	HAND2-AS1	0.281077029	1.215101668	4.216826319	1.982055126	0.061067876	0.999926987	-4.081527822
ENSG00000158286	RNF207	0.147585765	1.107714249	5.096185962	1.981527773	0.061131037	0.999926987	-4.081906956
ENSG00000020181	ADGRA2	0.208777844	1.155708729	7.044812246	1.981294745	0.061158966	0.999926987	-4.082074472
ENSG00000167460	TPM4	-0.150793829	-1.11018017	6.187255099	-1.98112155	0.061179731	0.999926987	-4.08219897
ENSG00000116031	CD207	0.181176251	1.133807919	2.852199545	1.980175533	0.061293262	0.999926987	-4.082878904
ENSG00000197562	RAB40C	0.20810724	1.155171649	5.701468536	1.979703511	0.061349979	0.999926987	-4.083218103
ENSG00000184471	C1QTNF8	0.176629824	1.130240526	4.128147456	1.979651175	0.061356271	0.999926987	-4.083255709
ENSG00000252717	RNU6-352P	0.172438091	1.126961391	3.486970796	1.978315324	0.061517052	0.999926987	-4.084215435
ENSG00000129295	LRRC6	0.251728997	1.190633174	5.184767704	1.97729595	0.061639995	0.999926987	-4.084947577
ENSG00000095303	PTGS1	-0.482960597	-1.397608799	5.137768824	-1.977262995	0.061643973	0.999926987	-4.084971243
ENSG00000153930	ANKFN1	0.20065384	1.149219072	2.752028767	1.977038463	0.061671083	0.999926987	-4.085132483
ENSG00000179363	TMEM31	0.298895174	1.230201955	3.017771975	1.975297766	0.061881621	0.999926987	-4.086382192
ENSG00000197993	KEL	-0.312708483	-1.242037286	3.970942819	-1.974051758	0.062032718	0.999926987	-4.087276414
ENSG00000165304	MELK	-0.242265401	-1.18284858	3.200172252	-1.973572486	0.062090924	0.999926987	-4.087620299
ENSG00000163751	CPA3	0.458326917	1.373947537	5.796365403	1.972976549	0.062163367	0.999926987	-4.088047835
ENSG00000129538	RNASE1	0.223399023	1.167480961	10.11636981	1.972393473	0.062234318	0.999926987	-4.088466084
ENSG00000152242	C18orf25	-0.220258206	-1.164942063	6.164676515	-1.971653314	0.062324488	0.999926987	-4.088996922
ENSG00000134817	APLNR	0.4599663	1.375509687	6.794996463	1.970319965	0.062487217	0.999926987	-4.089952945
ENSG00000091622	PITPNM3	-0.179333708	-1.132360797	3.785128899	-1.969708139	0.062562013	0.999926987	-4.090391523
ENSG00000206527	HACD2	0.376639442	1.298314088	8.751942025	1.968897471	0.062661241	0.999926987	-4.090972534
ENSG00000161217	PCYT1A	-0.175459211	-1.129323813	7.541028132	-1.967974607	0.062774372	0.999926987	-4.091633813
ENSG00000119888	EPCAM	-0.197192941	-1.1464655	3.031255475	-1.967052641	0.062887573	0.999926987	-4.092294295
ENSG00000171819	ANGPTL7	0.216385097	1.161818814	2.822344415	1.965488838	0.063079997	0.999926987	-4.093414229
ENSG00000106799	TGFBR1	-0.152876562	-1.111784028	7.352427683	-1.964503471	0.063201512	0.999926987	-4.094119683
ENSG00000162526	TSSK3	-0.242671004	-1.183181175	4.049971605	-1.964193744	0.063239751	0.999926987	-4.094341389
ENSG00000057252	SOAT1	-0.281762823	-1.215679411	6.836533048	-1.96309302	0.063375811	0.999926987	-4.095129161
ENSG00000196236	XPNPEP3	0.210065266	1.156740513	6.409583286	1.963084431	0.063376874	0.999926987	-4.095135307
ENSG00000072840	EVC	0.201293939	1.149729073	6.400570578	1.961857207	0.06352888	0.999926987	-4.096013353
ENSG00000185736	ADARB2	-0.204992616	-1.152680447	3.894255486	-1.961080515	0.063625249	0.999926987	-4.096568914
ENSG00000272620	AFAP1-AS1	0.201147857	1.149612662	2.730401349	1.960143925	0.06374163	0.999926987	-4.097238703
ENSG00000204511	MCCD1	0.191673605	1.142087832	4.375078486	1.955950692	0.064265002	0.999926987	-4.100235477
ENSG00000187959	CPSF4L	-0.251843932	-1.190728032	2.926136826	-1.95537759	0.064336828	0.999926987	-4.100644806
ENSG00000010626	LRRC23	0.242499171	1.18304026	4.806788522	1.95528517	0.064348418	0.999926987	-4.10071081
ENSG00000067369	TP53BP1	0.153134148	1.11198255	6.366350269	1.95491999	0.06439423	0.999926987	-4.100971597
ENSG00000136378	ADAMTS7	0.197607425	1.146794925	4.990914364	1.954416796	0.064457403	0.999926987	-4.101330904
ENSG00000212550	RNU1-78P	0.270021252	1.20582559	5.776431137	1.953825304	0.064531732	0.999926987	-4.101753201
ENSG00000233382	NKAPP1	0.196492762	1.145909224	5.317251671	1.952893576	0.06464897	0.999926987	-4.10241828
ENSG00000113262	GRM6	0.232658158	1.174997883	3.714734326	1.952405288	0.064710486	0.999926987	-4.102766763
ENSG00000197111	PCBP2	-0.187667658	-1.138920983	9.89311241	-1.95215873	0.064741568	0.999926987	-4.102942711
ENSG00000239367	RN7SL477P	-0.22295717	-1.167123452	2.766512201	-1.951872733	0.064777638	0.999926987	-4.103146789
ENSG00000156345	CDK20	0.172979282	1.127384222	3.91847293	1.951752328	0.064792829	0.999926987	-4.103232701
ENSG00000198183	BPIFA1	-0.205126016	-1.152787036	2.737604868	-1.950298997	0.064976437	0.999926987	-4.104269486
ENSG00000141756	FKBP10	0.305508757	1.235854376	5.880884501	1.949466808	0.065081781	0.999926987	-4.104862982
ENSG00000164109	MAD2L1	0.305670778	1.235993176	4.797030527	1.948826486	0.065162939	0.999926987	-4.105319557
ENSG00000267281		0.332380267	1.259089002	5.584511273	1.948062822	0.065259848	0.999926987	-4.105863981
ENSG00000154723	ATP5PF	0.154764829	1.113240137	5.890852311	1.946522665	0.065455683	0.999926987	-4.106961648
ENSG00000113083	LOX	0.410292742	1.328955449	7.687362675	1.945793473	0.065548583	0.999926987	-4.10748119
ENSG00000258405	ZNF578	-0.384663114	-1.305554889	2.392244858	-1.94541775	0.065596496	0.999926987	-4.107748849
ENSG00000170092	SPDYE5	0.488516995	1.403001931	3.899990348	1.944989371	0.065651162	0.999926987	-4.108053989
ENSG00000110680	CALCA	0.170590272	1.125518891	4.3624551	1.944664674	0.065692623	0.999926987	-4.108285252
ENSG00000164091	WDR82	-0.199156575	-1.148027002	7.929999068	-1.944247305	0.065745953	0.999926987	-4.108582492
ENSG00000201009		0.169001188	1.12427985	5.012850743	1.943751772	0.065809319	0.999926987	-4.108935355
ENSG00000169813	HNRNPF	-0.140446905	-1.102246507	7.947578762	-1.943475224	0.065844706	0.999926987	-4.109132262
ENSG00000184281	TSSC4	-0.224763823	-1.168585929	4.71413184	-1.942445927	0.065976564	0.999926987	-4.109865016
ENSG00000010244	ZNF207	0.138458644	1.100728484	7.56089048	1.941872666	0.066050102	0.999926987	-4.110273034
ENSG00000147872	PLIN2	-0.338779806	-1.264686503	7.679840023	-1.941366375	0.06611511	0.999926987	-4.110633335
ENSG00000252336	RNA5SP148	-0.311218742	-1.240755407	3.91423855	-1.940387124	0.066241006	0.999926987	-4.111330082
ENSG00000156299	TIAM1	-0.281527604	-1.215481221	5.762258725	-1.940175334	0.066268263	0.999926987	-4.11148075
ENSG00000175548	ALG10B	-0.313237088	-1.242492452	4.832697909	-1.939838719	0.066311604	0.999926987	-4.111720201
ENSG00000175202	HIGD2B	0.169859631	1.124949026	3.079926272	1.938369843	0.066501025	0.999926987	-4.112764837
ENSG00000226439		-0.211846576	-1.158169634	3.287713515	-1.938247616	0.066516809	0.999926987	-4.112851745
ENSG00000239819	IGKV1D-8	-0.351920274	-1.276258239	3.099941976	-1.938031295	0.066544751	0.999926987	-4.113005549
ENSG00000168350	DEGS2	-0.118234427	-1.085405728	4.932136404	-1.935637587	0.066854641	0.999926987	-4.114706896
ENSG00000164879	CA3	0.552413687	1.466537221	6.504008371	1.935533977	0.066868083	0.999926987	-4.114780514
ENSG00000138162	TACC2	0.219757008	1.164537428	6.07747689	1.935420732	0.066882778	0.999926987	-4.114860975
ENSG00000167157	PRRX2	0.22476192	1.168584388	4.989226986	1.929259436	0.067686596	0.999926987	-4.119234983
ENSG00000168306	ACOX2	0.167547071	1.123147239	6.895001753	1.928510527	0.06778488	0.999926987	-4.119766161
ENSG00000118292	C1orf54	0.235264051	1.177122161	5.616757466	1.928508373	0.067785163	0.999926987	-4.119767688
ENSG00000204872	NAT8B	-0.254297451	-1.192754766	4.010281857	-1.928430393	0.067795404	0.999926987	-4.119822991
ENSG00000184465	WDR27	0.192145678	1.142461602	5.278328978	1.928172245	0.067829316	0.999926987	-4.120006058
ENSG00000185652	NTF3	0.232760567	1.175081293	3.710630166	1.925123491	0.068230959	0.999926987	-4.122167156
ENSG00000132334	PTPRE	-0.352673176	-1.276924456	6.782326792	-1.924844245	0.068267851	0.999926987	-4.122365011
ENSG00000137098	SPAG8	0.217838719	1.162990022	3.530846423	1.924679813	0.068289583	0.999926987	-4.12248151
ENSG00000013392	RWDD2A	0.372185169	1.294311768	5.218620074	1.923656894	0.068424915	0.999926987	-4.123206123
ENSG00000234465	PINLYP	0.265221251	1.201820346	5.447384285	1.922489943	0.068579591	0.999926987	-4.124032522
ENSG00000143106	PSMA5	-0.138855591	-1.101031383	6.429521628	-1.921278422	0.068740501	0.999926987	-4.124890213
ENSG00000171790	SLFNL1	0.192474422	1.142721963	4.147686992	1.92111675	0.068761999	0.999926987	-4.125004647
ENSG00000008382	MPND	-0.211345724	-1.157767628	4.7318252	-1.918824012	0.069067509	0.999926987	-4.126626946
ENSG00000149534	MS4A2	0.423533181	1.341208174	4.448682659	1.918402801	0.069123766	0.999926987	-4.126924878
ENSG00000147873	IFNA5	-0.184777613	-1.13664175	2.805008529	-1.917868003	0.069195252	0.999926987	-4.127303105
ENSG00000180475	OR10Q1	-0.257097188	-1.195071709	3.455642386	-1.917197903	0.069284916	0.999926987	-4.127776944
ENSG00000164294	GPX8	0.210110781	1.156777007	6.452603429	1.916876826	0.069327914	0.999926987	-4.128003953
ENSG00000111445	RFC5	0.160739376	1.11785989	5.852790947	1.916606699	0.069364108	0.999926987	-4.128194923
ENSG00000164530	PI16	0.506901211	1.420994737	5.244872402	1.915711335	0.069484194	0.999926987	-4.128827816
ENSG00000158571	PFKFB1	0.292466252	1.224732139	7.65713133	1.915465172	0.069517242	0.999926987	-4.129001791
ENSG00000171133	OR2K2	0.237159507	1.178669717	2.788596981	1.914908672	0.069592003	0.999926987	-4.129395052
ENSG00000182247	UBE2E2	0.164698691	1.120931946	7.385289573	1.914663766	0.069624927	0.999926987	-4.129568101
ENSG00000130005	GAMT	0.189643731	1.140482043	5.073644507	1.914433472	0.069655899	0.999926987	-4.129730815
ENSG00000145020	AMT	0.16404874	1.120427066	5.201379555	1.914343295	0.06966803	0.999926987	-4.129794526
ENSG00000182814	FUNDC2P2	-0.210377722	-1.156991064	2.820492526	-1.91373078	0.069750478	0.999926987	-4.130227238
ENSG00000148057	IDNK	0.148232533	1.108210955	5.855217591	1.913265746	0.069813131	0.999926987	-4.130555712
ENSG00000222969	RN7SKP8	0.253901775	1.192427684	4.287313943	1.912802082	0.06987565	0.999926987	-4.130883179
ENSG00000262420		-0.23359466	-1.175760862	3.526519183	-1.912272874	0.069947066	0.999926987	-4.131256885
ENSG00000120332	TNN	0.267549977	1.203761831	5.633795329	1.909545183	0.070316189	0.999926987	-4.133182226
ENSG00000175267	VWA3A	-0.166568129	-1.122385386	3.392399606	-1.9091594	0.070368533	0.999926987	-4.133454416
ENSG00000152192	POU4F1	0.164891852	1.121082036	3.795539136	1.907849858	0.070546471	0.999926987	-4.13437815
ENSG00000241227	RN7SL553P	0.21087616	1.157390863	3.928151665	1.907359716	0.070613173	0.999926987	-4.134723806
ENSG00000156983	BRPF1	-0.173556638	-1.127835483	5.725798191	-1.907116612	0.070646277	0.999926987	-4.134895229
ENSG00000171033	PKIA	0.16770313	1.123268739	3.982238364	1.90609268	0.070785857	0.999926987	-4.135617123
ENSG00000171848	RRM2	-0.315331532	-1.24429756	3.32850644	-1.90580649	0.070824913	0.999926987	-4.135818857
ENSG00000141519	CCDC40	0.184269891	1.136241806	4.471577498	1.905273138	0.07089775	0.999926987	-4.136194772
ENSG00000163219	ARHGAP25	-0.373292859	-1.295305912	6.318085899	-1.90439217	0.071018203	0.999926987	-4.136815572
ENSG00000158874	APOA2	0.16491891	1.121103062	3.98662389	1.90427706	0.071033955	0.999926987	-4.136896677
ENSG00000002079	MYH16	-0.166636192	-1.122438338	3.435171099	-1.903447839	0.07114752	0.999926987	-4.137480855
ENSG00000100191	SLC5A4	0.317875189	1.246493352	4.735338767	1.901597043	0.071401569	0.999926987	-4.138784245
ENSG00000087995	METTL2A	-0.259778896	-1.197295196	6.26671482	-1.900911427	0.071495883	0.999926987	-4.139266909
ENSG00000087586	AURKA	-0.314740023	-1.2437875	3.662840304	-1.900663446	0.071530023	0.999926987	-4.139441462
ENSG00000165633	VSTM4	0.166454667	1.122297118	6.478807272	1.900530753	0.071548296	0.999926987	-4.139534859
ENSG00000100276	RASL10A	0.150832924	1.110210255	4.42947449	1.900046741	0.071614986	0.999926987	-4.139875506
ENSG00000223118	RN7SKP102	0.182256667	1.134657331	4.154780819	1.899814916	0.071646948	0.999926987	-4.140038648
ENSG00000140937	CDH11	0.234253268	1.176297734	6.997514673	1.899757033	0.07165493	0.999926987	-4.140079381
ENSG00000189060	H1F0	0.207899563	1.155005373	7.480464225	1.899640654	0.071670981	0.999926987	-4.140161275
ENSG00000068976	PYGM	0.29047834	1.223045723	5.964595873	1.896938378	0.07204458	0.999926987	-4.142062082
ENSG00000173338	KCNK7	0.144681852	1.105486841	4.40242264	1.895033988	0.072308896	0.999926987	-4.143400794
ENSG00000184752	NDUFA12	0.164553666	1.120819271	7.589684256	1.893780188	0.072483379	0.999926987	-4.14428178
ENSG00000114251	WNT5A	0.223390359	1.16747395	2.817961347	1.893690994	0.072495806	0.999926987	-4.144344441
ENSG00000177946	CENPBD1	-0.196689144	-1.146065218	4.89120699	-1.89337766	0.072539475	0.999926987	-4.144564552
ENSG00000214657		-0.219226269	-1.164109097	4.509747511	-1.892162592	0.072709038	0.999926987	-4.145417933
ENSG00000240317	RN7SL764P	0.166903417	1.122646263	3.214261707	1.891374648	0.072819181	0.999926987	-4.145971177
ENSG00000230979		0.224572852	1.168431253	5.923122799	1.890680069	0.072916395	0.999926987	-4.146458765
ENSG00000179071	CCDC89	-0.25836503	-1.196122401	3.276223864	-1.890630291	0.072923366	0.999926987	-4.146493705
ENSG00000189227	C15orf61	-0.232007108	-1.174467758	4.989398623	-1.890107684	0.072996592	0.999926987	-4.146860503
ENSG00000280225		-0.199854596	-1.148582588	3.735637937	-1.890015212	0.073009556	0.999926987	-4.1469254
ENSG00000178734	LMO7DN	0.218152386	1.163242903	3.943842671	1.889893715	0.073026591	0.999926987	-4.147010664
ENSG00000210709	RNU6ATAC3P	-0.215018958	-1.160719167	2.804783149	-1.889767997	0.073044223	0.999926987	-4.147098887
ENSG00000228915	OR7E128P	0.266294656	1.202714866	2.862470574	1.889311496	0.073108275	0.999926987	-4.147419213
ENSG00000112290	WASF1	0.196040432	1.145550002	4.819012604	1.889222573	0.073120758	0.999926987	-4.147481605
ENSG00000234655	OR7E155P	0.313755124	1.242938681	4.438026046	1.888481664	0.073224838	0.999926987	-4.1480014
ENSG00000103150	MLYCD	0.171629846	1.126330208	6.066041569	1.887744994	0.073328451	0.999926987	-4.148518114
ENSG00000135763	URB2	-0.172921032	-1.127338704	4.520823348	-1.886912559	0.073445689	0.999926987	-4.14910187
ENSG00000252671		0.385507601	1.306319325	5.289292718	1.886625349	0.073486177	0.999926987	-4.149303247
ENSG00000125148	MT2A	-0.284965498	-1.218381126	9.453280227	-1.886349966	0.073525016	0.999926987	-4.149496318
ENSG00000233270	SNRPEP4	0.182165514	1.134585644	5.067354896	1.885998443	0.07357462	0.999926987	-4.149742748
ENSG00000062038	CDH3	-0.174932599	-1.128911662	3.15849988	-1.885933479	0.07358379	0.999926987	-4.149788288
ENSG00000153404	PLEKHG4B	-0.170182072	-1.125200479	3.712576504	-1.885159298	0.073693152	0.999926987	-4.15033092
ENSG00000138622	HCN4	0.146854346	1.107152801	3.696428237	1.884080795	0.07384574	0.999926987	-4.151086659
ENSG00000234386	OR7E162P	-0.380782969	-1.302048302	3.744278942	-1.883666838	0.073904381	0.999926987	-4.15137667
ENSG00000168028	RPSA	-0.50544361	-1.419559785	3.786152363	-1.883104667	0.073984083	0.999926987	-4.151770462
ENSG00000178038	ALS2CL	0.18750424	1.138791982	5.182737851	1.882865821	0.074017968	0.999926987	-4.151937751
ENSG00000204262	COL5A2	0.214787817	1.160533217	7.394869055	1.88274138	0.074035628	0.999926987	-4.152024906
ENSG00000215386	MIR99AHG	0.272230006	1.207673113	6.272381627	1.882529028	0.074065773	0.999926987	-4.152173623
ENSG00000112406	HECA	-0.156817678	-1.114825323	5.852433777	-1.881973708	0.074144654	0.999926987	-4.152562492
ENSG00000139219	COL2A1	0.138230817	1.100554673	4.460378082	1.880519673	0.074351544	0.999926987	-4.153580406
ENSG00000165091	TMC1	0.199122939	1.148000236	3.065019733	1.880514206	0.074352323	0.999926987	-4.153584232
ENSG00000251751	RN7SKP46	0.143324524	1.104447257	3.350975089	1.87820764	0.07468156	0.999926987	-4.155198106
ENSG00000256453	DND1	-0.451349225	-1.367318391	4.483757257	-1.877933028	0.074720843	0.999926987	-4.155390179
ENSG00000149485	FADS1	0.482088658	1.396764366	6.38162998	1.877707756	0.074753081	0.999926987	-4.155547729
ENSG00000011332	DPF1	0.186887393	1.138305177	3.365994004	1.877433144	0.074792397	0.999926987	-4.155739774
ENSG00000172986	GXYLT2	0.376581998	1.298262394	6.690902693	1.876323872	0.074951395	0.999926987	-4.156515369
ENSG00000148303	RPL7A	0.3277845	1.255084501	4.919013165	1.876311449	0.074953178	0.999926987	-4.156524055
ENSG00000087086	FTL	-0.239201064	-1.180338832	11.69045716	-1.875979306	0.075000844	0.999926987	-4.156756238
ENSG00000158321	AUTS2	0.177812453	1.131167404	5.61483872	1.875665389	0.07504592	0.999926987	-4.15697566
ENSG00000159197	KCNE2	-0.206280235	-1.153709685	2.874740092	-1.874676066	0.075188132	0.999926987	-4.157667052
ENSG00000185052	SLC24A3	0.21493772	1.160653809	6.596231539	1.874542286	0.075207381	0.999926987	-4.157760529
ENSG00000124767	GLO1	-0.164054873	-1.120431829	7.413932406	-1.87449142	0.0752147	0.999926987	-4.15779607
ENSG00000267493	CIRBP-AS1	-0.225335991	-1.169049478	3.222707344	-1.873557594	0.075349194	0.999926987	-4.158448463
ENSG00000176261	ZBTB8OS	-0.373891429	-1.295843442	3.873834934	-1.87338113	0.075374632	0.999926987	-4.158571726
ENSG00000265241	RBM8A	-0.155503083	-1.113809948	5.729111181	-1.872015625	0.075571736	0.999926987	-4.159525338
ENSG00000006740	ARHGAP44	0.21358629	1.159567087	4.331156658	1.871616817	0.075629386	0.999926987	-4.159803779
ENSG00000178636		0.240757222	1.181612687	3.538030136	1.871310074	0.075673755	0.999926987	-4.160017919
ENSG00000171757	LRRC34	0.215820973	1.161364607	5.101346999	1.869593764	0.075922429	0.999926987	-4.161215747
ENSG00000198915	RASGEF1A	0.138572995	1.100815733	3.573797095	1.869108961	0.075992802	0.999926987	-4.161553988
ENSG00000005893	LAMP2	-0.157526731	-1.11537337	8.420736322	-1.868641273	0.076060744	0.999926987	-4.161880244
ENSG00000264575	LINC00526	0.212453507	1.15865697	4.252294324	1.867838537	0.076177483	0.999926987	-4.162440123
ENSG00000070761	CFAP20	0.199782947	1.148525546	6.922150347	1.866975627	0.076303148	0.999926987	-4.163041828
ENSG00000111863	ADTRP	-0.199188641	-1.148052519	3.168941819	-1.86615785	0.076422409	0.999926987	-4.163611924
ENSG00000164488	DACT2	-0.209241193	-1.156079966	3.772002334	-1.865197683	0.076562642	0.999926987	-4.164281111
ENSG00000163909	HEYL	0.25123232	1.190223345	5.221979044	1.864978678	0.07659466	0.999926987	-4.16443372
ENSG00000146215	CRIP3	-0.167346458	-1.122991072	5.153372164	-1.864809606	0.076619386	0.999926987	-4.164551528
ENSG00000166971	AKTIP	-0.293801488	-1.225866172	5.659028853	-1.86392989	0.076748151	0.999926987	-4.165164413
ENSG00000149927	DOC2A	-0.147156054	-1.107384362	3.707716472	-1.863746345	0.07677504	0.999926987	-4.165292266
ENSG00000128805	ARHGAP22	-0.297340972	-1.228877384	3.614825669	-1.863486266	0.076813156	0.999926987	-4.165473419
ENSG00000172733	PURG	0.132865262	1.096469181	3.33357179	1.862902227	0.076898811	0.999926987	-4.165880172
ENSG00000199424		0.359700327	1.283159335	3.73479709	1.861063647	0.077169002	0.999926987	-4.167160197
ENSG00000143457	GOLPH3L	0.157649203	1.115468059	7.347207945	1.860553916	0.077244057	0.999926987	-4.167514951
ENSG00000183729	NPBWR1	-0.195052912	-1.144766145	2.780074822	-1.85842999	0.077557481	0.999926987	-4.168992562
ENSG00000132749	TESMIN	-0.175252338	-1.129161886	3.125048102	-1.858232018	0.077586752	0.999926987	-4.169130244
ENSG00000104435	STMN2	-0.24553611	-1.185533237	3.697237488	-1.858137172	0.077600779	0.999926987	-4.169196203
ENSG00000138821	SLC39A8	-0.322324347	-1.250343374	6.681465563	-1.857995946	0.077621669	0.999926987	-4.169294413
ENSG00000025772	TOMM34	-0.191030884	-1.141579145	5.556426239	-1.856933417	0.077778996	0.999926987	-4.170033174
ENSG00000202344	RN7SKP208	0.147928088	1.107977119	4.920008791	1.856899023	0.077784093	0.999926987	-4.170057084
ENSG00000173208	ABCD2	0.365638103	1.288451385	7.895499698	1.856153871	0.077894599	0.999926987	-4.170575036
ENSG00000136816	TOR1B	-0.175803449	-1.129593309	5.929880515	-1.856083074	0.077905106	0.999926987	-4.170624241
ENSG00000145757	SPATA9	0.351109128	1.275540872	4.005113604	1.85589177	0.077933502	0.999926987	-4.170757195
ENSG00000157613	CREB3L1	0.438692693	1.355375589	5.317628869	1.855836016	0.077941779	0.999926987	-4.170795941
ENSG00000119669	IRF2BPL	0.193143624	1.143252143	6.015058331	1.85520651	0.078035291	0.999926987	-4.171233379
ENSG00000110171	TRIM3	-0.153559245	-1.112310249	5.428119402	-1.852639171	0.078417682	0.999926987	-4.173016563
ENSG00000162511	LAPTM5	-0.512118273	-1.426142629	9.584599272	-1.852556722	0.07842999	0.999926987	-4.173073806
ENSG00000181472	ZBTB2	-0.15039763	-1.10987533	5.406794981	-1.852370927	0.07845773	0.999926987	-4.173202798
ENSG00000149488	TMC2	-0.175607305	-1.129439744	3.173036946	-1.852265258	0.078473511	0.999926987	-4.173276157
ENSG00000100100	PIK3IP1	-0.242811999	-1.183296814	6.870717333	-1.852135531	0.078492889	0.999926987	-4.173366215
ENSG00000163482	STK36	0.15322183	1.112050134	5.303441988	1.851982136	0.078515807	0.999926987	-4.173472699
ENSG00000132911	NMUR2	0.234571596	1.17655731	3.538148233	1.851938647	0.078522306	0.999926987	-4.173502888
ENSG00000167693	NXN	0.228584727	1.171684971	5.193053996	1.850824704	0.078688925	0.999926987	-4.174276016
ENSG00000167580	AQP2	0.153782749	1.112482583	4.391247027	1.850703552	0.078707064	0.999926987	-4.174360085
ENSG00000087589	CASS4	-0.390996863	-1.311299163	4.161067379	-1.84984602	0.078835567	0.999926987	-4.174955057
ENSG00000054938	CHRDL2	-0.181430438	-1.134007701	3.852191263	-1.849427852	0.078898296	0.999926987	-4.175245135
ENSG00000133657	ATP13A3	-0.154867619	-1.113319456	8.205670494	-1.84849207	0.079038831	0.999926987	-4.175894146
ENSG00000168830	HTR1E	-0.179931195	-1.132829857	3.027580453	-1.847828612	0.079138601	0.999926987	-4.176354178
ENSG00000101109	STK4	-0.255006969	-1.193341508	7.653329207	-1.847766718	0.079147914	0.999926987	-4.17639709
ENSG00000196109	ZNF676	0.52459379	1.438528486	4.496752655	1.847023567	0.07925981	0.999926987	-4.176912264
ENSG00000144550	CPNE9	-0.149595326	-1.109258283	2.787536263	-1.844134548	0.079696123	0.999926987	-4.178913934
ENSG00000236654		0.531824329	1.44575624	4.45719677	1.843628987	0.079772691	0.999926987	-4.179264038
ENSG00000215305	VPS16	-0.204010046	-1.151895664	5.467114356	-1.843595688	0.079777736	0.999926987	-4.179287096
ENSG00000068366	ACSL4	-0.192389625	-1.142654799	8.131690369	-1.843406705	0.079806376	0.999926987	-4.179417952
ENSG00000111266	DUSP16	-0.167871991	-1.12340022	6.153081449	-1.84280212	0.079898058	0.999926987	-4.179836534
ENSG00000253570	RNF5P1	0.376410575	1.298108142	5.65349554	1.842402469	0.079958714	0.999926987	-4.180113189
ENSG00000065923	SLC9A7	-0.455150278	-1.370925599	5.142147005	-1.840826331	0.08019832	0.999926987	-4.181203935
ENSG00000124587	PEX6	-0.210717694	-1.157263742	5.07363401	-1.840768692	0.080207094	0.999926987	-4.181243814
ENSG00000102078	SLC25A14	0.192319774	1.142599476	4.896136516	1.840359818	0.08026936	0.999926987	-4.181526681
ENSG00000012124	CD22	-0.451874174	-1.367816004	5.672986032	-1.839361628	0.080421547	0.999926987	-4.182217104
ENSG00000002933	TMEM176A	0.275695245	1.210577335	6.265782809	1.839099103	0.080461614	0.999926987	-4.182398651
ENSG00000163694	RBM47	-0.32485399	-1.252537668	6.685218214	-1.838722453	0.080519129	0.999926987	-4.182659096
ENSG00000222883		0.474683944	1.389613759	3.644220539	1.838614527	0.080535617	0.999926987	-4.182733719
ENSG00000124762	CDKN1A	-0.237515569	-1.178960652	5.676679688	-1.838449726	0.080560798	0.999926987	-4.182847662
ENSG00000170365	SMAD1	0.192606333	1.142826451	6.720050845	1.837885258	0.0806471	0.999926987	-4.183237893
ENSG00000158163	DZIP1L	0.204011163	1.151896555	5.436379172	1.837696668	0.080675952	0.999926987	-4.183368255
ENSG00000104936	DMPK	0.226746666	1.17019314	6.65360207	1.837359337	0.080727581	0.999926987	-4.183601415
ENSG00000204882	GPR20	-0.244754683	-1.184891274	4.799891921	-1.837352924	0.080728563	0.999926987	-4.183605847
ENSG00000149403	GRIK4	-0.176506576	-1.130143975	3.946059459	-1.836547372	0.080851972	0.999926987	-4.18416254
ENSG00000131409	LRRC4B	0.166356556	1.122220799	4.272320107	1.836232923	0.08090019	0.999926987	-4.18437981
ENSG00000167202	TBC1D2B	0.15913359	1.116616353	7.755100752	1.836035237	0.080930517	0.999926987	-4.184516392
ENSG00000177133	PRDM16-DT	-0.17249634	-1.127006893	4.284426444	-1.834673697	0.081139654	0.999926987	-4.185456861
ENSG00000004455	AK2	0.172411489	1.126940611	6.250987271	1.834129198	0.081223423	0.999926987	-4.18583286
ENSG00000158169	FANCC	0.236741711	1.17832843	4.656865964	1.832509046	0.081473123	0.999926987	-4.186951277
ENSG00000116147	TNR	-0.210433715	-1.15703597	3.138088366	-1.832251274	0.081512913	0.999926987	-4.18712917
ENSG00000137872	SEMA6D	0.222208663	1.166518076	6.416866642	1.831884873	0.0815695	0.999926987	-4.187382007
ENSG00000186638	KIF24	-0.17924778	-1.132293355	3.008943594	-1.831636069	0.081607944	0.999926987	-4.187553679
ENSG00000091127	PUS7	-0.253485258	-1.19208347	5.157579954	-1.829493434	0.081939675	0.999926987	-4.189031542
ENSG00000160606	TLCD1	-0.194473429	-1.144306422	3.249343626	-1.829368412	0.081959067	0.999926987	-4.189117745
ENSG00000109047	RCVRN	-0.282472404	-1.216277483	4.275167377	-1.828986152	0.082018386	0.999926987	-4.189381295
ENSG00000119927	GPAM	0.431499635	1.348634711	10.58738525	1.827123108	0.082308025	0.999926987	-4.190665333
ENSG00000053918	KCNQ1	-0.228006987	-1.171215853	5.106443951	-1.826807822	0.08235713	0.999926987	-4.190882561
ENSG00000163104	SMARCAD1	0.182833949	1.135111446	6.779295524	1.826261308	0.082442307	0.999926987	-4.191259052
ENSG00000144199	FAHD2B	0.312346788	1.241725936	4.080294691	1.826182511	0.082454594	0.999926987	-4.19131333
ENSG00000189308	LIN54	-0.148146294	-1.108144712	5.990658161	-1.825775489	0.082518089	0.999926987	-4.191593679
ENSG00000274641	HIST1H2BO	-0.476667964	-1.391526095	3.801698666	-1.825557475	0.082552116	0.999926987	-4.191743828
ENSG00000205106	LINC02716	-0.235761104	-1.177527787	5.005614631	-1.825529869	0.082556426	0.999926987	-4.191762841
ENSG00000188290	HES4	0.128344575	1.093038771	5.236379934	1.823871134	0.082815731	0.999926987	-4.192904898
ENSG00000166743	ACSM1	-0.140542672	-1.102319677	2.771308138	-1.823831477	0.082821939	0.999926987	-4.192932196
ENSG00000164794	KCNV1	-0.18347587	-1.135616621	2.956204376	-1.82282922	0.082978972	0.999926987	-4.193621972
ENSG00000155269	GPR78	0.272221141	1.207665692	4.199978747	1.822466115	0.083035927	0.999926987	-4.193871817
ENSG00000125965	GDF5	-0.161023123	-1.118079771	3.501962524	-1.822464185	0.08303623	0.999926987	-4.193873145
ENSG00000163131	CTSS	-0.457031984	-1.372714864	7.884253671	-1.821795913	0.083141142	0.999926987	-4.194332896
ENSG00000173200	PARP15	-0.420061579	-1.337984664	5.100821129	-1.821695586	0.083156902	0.999926987	-4.19440191
ENSG00000207237	RNU6-110P	-0.208501835	-1.155487646	3.361820975	-1.820813196	0.083295628	0.999926987	-4.195008805
ENSG00000170035	UBE2E3	0.193504789	1.143538381	5.259597618	1.82000227	0.083423295	0.999926987	-4.195566404
ENSG00000134317	GRHL1	0.353205342	1.277395561	4.621574507	1.81960531	0.083485853	0.999926987	-4.195839305
ENSG00000120509	PDZD11	0.192778663	1.14296297	4.40029652	1.819591741	0.083487992	0.999926987	-4.195848633
ENSG00000185332		0.167572053	1.123166688	4.026105115	1.818851677	0.08360473	0.999926987	-4.196357321
ENSG00000119440	LCN1P1	0.503813641	1.417956861	3.510529236	1.818582869	0.083647168	0.999926987	-4.196542059
ENSG00000250474	WBP1LP2	-0.418754495	-1.336772996	2.689305836	-1.818225832	0.083703563	0.999926987	-4.196787409
ENSG00000151065	DCP1B	0.153794889	1.112491944	6.292032829	1.817658546	0.083793236	0.999926987	-4.197177183
ENSG00000176472	ZNF575	0.183067096	1.1352949	4.59743063	1.817486007	0.083820526	0.999926987	-4.197295719
ENSG00000215483	LINC00598	0.195952007	1.145479792	4.119828406	1.817086695	0.083883715	0.999926987	-4.197570024
ENSG00000175841	FAM172BP	-0.264069355	-1.200861155	2.905868755	-1.817015374	0.083895005	0.999926987	-4.197619015
ENSG00000176108	CHMP6	-0.221756637	-1.166152639	5.636142825	-1.816756435	0.083936008	0.999926987	-4.19779687
ENSG00000157851	DPYSL5	-0.203114111	-1.151180542	3.010977852	-1.815933945	0.084066362	0.999926987	-4.198361713
ENSG00000011465	DCN	0.17845271	1.131669519	10.96283902	1.815013371	0.084212471	0.999926987	-4.198993745
ENSG00000163754	GYG1	-0.151597856	-1.110799056	6.853365894	-1.813866764	0.084394764	0.999926987	-4.19978071
ENSG00000182722	SEPHS1P1	0.30324508	1.233916765	3.882331649	1.813709359	0.084419815	0.999926987	-4.199888722
ENSG00000197594	ENPP1	-0.196351391	-1.145796941	8.075830613	-1.813513867	0.084450938	0.999926987	-4.200022863
ENSG00000118777	ABCG2	-0.284069655	-1.217624806	5.024335486	-1.813500054	0.084453137	0.999926987	-4.20003234
ENSG00000199895		-0.478670103	-1.393458564	4.929708863	-1.813414584	0.084466747	0.999926987	-4.200090984
ENSG00000196754	S100A2	0.211971469	1.1582699	3.064185035	1.813051289	0.08452462	0.999926987	-4.200340235
ENSG00000179933	C14orf119	-0.12958973	-1.093982553	6.098141704	-1.812532127	0.084607382	0.999926987	-4.200696377
ENSG00000118094	TREH	0.180704348	1.133437113	2.859252542	1.811783237	0.084726889	0.999926987	-4.201210009
ENSG00000071564	TCF3	0.148171223	1.10816386	5.790693004	1.811397736	0.084788465	0.999926987	-4.201474361
ENSG00000139656	SMIM2	0.173306312	1.127639806	3.276685952	1.811117563	0.08483324	0.999926987	-4.201666466
ENSG00000135916	ITM2C	0.173750285	1.127986878	6.122182572	1.810065357	0.085001582	0.999926987	-4.202387779
ENSG00000166224	SGPL1	-0.15034929	-1.109838141	6.711754096	-1.809623483	0.085072364	0.999926987	-4.202690623
ENSG00000127957	PMS2P3	0.205012627	1.152696435	6.917750295	1.809357761	0.085114953	0.999926987	-4.202872719
ENSG00000207359	RNU6-925P	-0.340711068	-1.266380607	6.466636992	-1.808445134	0.085261369	0.999926987	-4.203498018
ENSG00000255883	FUNDC2P1	0.275407984	1.210336315	5.396887126	1.807634011	0.085391682	0.999926987	-4.20405362
ENSG00000213707	HMGB1P10	0.204017274	1.151901434	6.994967118	1.807441282	0.085422672	0.999926987	-4.204185615
ENSG00000134874	DZIP1	0.245402173	1.18542318	5.16896785	1.806248574	0.085614665	0.999926987	-4.20500229
ENSG00000157570	TSPAN18	0.287364033	1.220408415	7.88981633	1.806043483	0.085647717	0.999926987	-4.20514269
ENSG00000173068	BNC2	0.209389544	1.156198851	6.817124045	1.80595985	0.085661198	0.999926987	-4.20519994
ENSG00000136485	DCAF7	-0.174342188	-1.128449759	7.003686114	-1.805771196	0.085691615	0.999926987	-4.205329076
ENSG00000252505		0.246323583	1.186180518	6.946604191	1.805137751	0.085793815	0.999926987	-4.205762622
ENSG00000137309	HMGA1	0.263092252	1.200048116	5.212332216	1.804949949	0.085824135	0.999926987	-4.205891142
ENSG00000040199	PHLPP2	-0.180748037	-1.133471437	5.650381741	-1.80414145	0.085954771	0.999926987	-4.206444342
ENSG00000006788	MYH13	0.149958381	1.109537463	2.556828471	1.804141275	0.085954799	0.999926987	-4.206444462
ENSG00000252864	RNA5SP278	0.234609343	1.176588094	4.516939613	1.804024723	0.085973646	0.999926987	-4.206524199
ENSG00000024422	EHD2	0.144822268	1.105594442	10.10272208	1.803864189	0.08599961	0.999926987	-4.20663402
ENSG00000133937	GSC	0.179677319	1.132630527	5.357754321	1.802113	0.086283285	0.999926987	-4.207831652
ENSG00000252956	RNA5SP40	0.276348155	1.211125321	3.81766028	1.802081553	0.086288386	0.999926987	-4.207853152
ENSG00000151892	GFRA1	0.203189609	1.151240785	6.394361291	1.801425005	0.086394955	0.999926987	-4.208301989
ENSG00000115091	ACTR3	-0.133139485	-1.096677614	9.094829429	-1.800746568	0.086505197	0.999926987	-4.208765692
ENSG00000118855	MFSD1	-0.208381084	-1.155390938	8.477014422	-1.800729491	0.086507973	0.999926987	-4.208777363
ENSG00000068878	PSME4	-0.133469087	-1.096928193	7.000695726	-1.80049462	0.086546168	0.999926987	-4.20893787
ENSG00000135083	CCNJL	-0.361657859	-1.284901582	4.63512636	-1.800489425	0.086547013	0.999926987	-4.20894142
ENSG00000165194	PCDH19	0.258388601	1.196141943	4.761471952	1.800256993	0.086584825	0.999926987	-4.209100248
ENSG00000275152	CCL16	0.394325294	1.314327944	4.558915531	1.798976952	0.086793322	0.999926987	-4.209974735
ENSG00000179833	SERTAD2	-0.177529433	-1.13094552	6.760020776	-1.797761743	0.086991662	0.999926987	-4.210804603
ENSG00000237214		0.284023668	1.217585993	5.473148083	1.797567023	0.087023479	0.999926987	-4.210937548
ENSG00000006747	SCIN	-0.455748737	-1.371494406	5.649270492	-1.797235942	0.087077602	0.999926987	-4.211163575
ENSG00000153993	SEMA3D	0.30200456	1.232856223	5.4775965	1.796972835	0.087120633	0.999926987	-4.211343179
ENSG00000107159	CA9	0.152600422	1.111571247	4.337654515	1.796943252	0.087125473	0.999926987	-4.211363372
ENSG00000106462	EZH2	-0.139120294	-1.101233417	4.806443692	-1.79676325	0.087154924	0.999926987	-4.211486237
ENSG00000212321		0.153404801	1.11219118	2.71434537	1.796658115	0.08717213	0.999926987	-4.211557996
ENSG00000186162	CIDECP1	0.180026044	1.132904337	4.872691243	1.796249602	0.087239014	0.999926987	-4.211836801
ENSG00000181826	RELL1	-0.127906634	-1.09270702	7.670805377	-1.795700817	0.087328933	0.999926987	-4.212211283
ENSG00000099860	GADD45B	-0.226392386	-1.169905813	6.548107672	-1.795595247	0.08734624	0.999926987	-4.212283316
ENSG00000182351	CRIP1P4	0.189239499	1.140162533	5.43484395	1.795506619	0.087360772	0.999926987	-4.212343785
ENSG00000138430	OLA1	0.148766569	1.108621252	5.701363242	1.794736989	0.087487052	0.999926987	-4.212868827
ENSG00000148840	PPRC1	-0.232454172	-1.174831759	5.149937013	-1.794402081	0.087542053	0.999926987	-4.21309726
ENSG00000137145	DENND4C	-0.148682473	-1.108556631	8.269250635	-1.793965202	0.087613845	0.999926987	-4.21339521
ENSG00000169169	CPT1C	0.202790603	1.150922431	3.770391623	1.793665921	0.087663056	0.999926987	-4.213599295
ENSG00000113140	SPARC	0.167451155	1.123072571	12.13410584	1.79320292	0.087739233	0.999926987	-4.213914985
ENSG00000141294	LRRC46	0.179829711	1.132750173	3.554469217	1.792965613	0.0877783	0.999926987	-4.214076771
ENSG00000121807	CCR2	-0.427137039	-1.344562705	3.848933351	-1.792539572	0.087848474	0.999926987	-4.214367197
ENSG00000251711	RNU6-632P	0.160778897	1.117890514	4.733326853	1.792255797	0.087895243	0.999926987	-4.214560621
ENSG00000070269	TMEM260	0.185982282	1.137591257	5.996879315	1.79185349	0.087961583	0.999926987	-4.214834806
ENSG00000279735		0.134903553	1.098019407	3.443211593	1.790911116	0.08811715	0.999926987	-4.215476929
ENSG00000187391	MAGI2	0.135482987	1.098460496	5.892973651	1.790373215	0.088206053	0.999926987	-4.215843362
ENSG00000201066	RN7SKP280	-0.235557202	-1.177361373	3.923257998	-1.79014497	0.0882438	0.999926987	-4.21599883
ENSG00000137273	FOXF2	0.158181609	1.115879782	3.831200829	1.789865525	0.088290034	0.999926987	-4.216189156
ENSG00000206852	RNU6-895P	-0.156681834	-1.114720356	3.172808826	-1.789816405	0.088298163	0.999926987	-4.21622261
ENSG00000275713	HIST1H2BH	-0.322172906	-1.250212131	5.458913867	-1.788523144	0.088512423	0.999926987	-4.2171032
ENSG00000153707	PTPRD	0.208157124	1.155211592	4.572061786	1.788090031	0.088584279	0.999926987	-4.217398028
ENSG00000170624	SGCD	0.244516567	1.184695724	5.359436256	1.787816896	0.08862962	0.999926987	-4.217583935
ENSG00000140577	CRTC3	0.142741685	1.104001158	7.490093755	1.787440258	0.088692175	0.999926987	-4.217840264
ENSG00000139874	SSTR1	0.144777563	1.105560183	3.822169115	1.787237554	0.088725857	0.999926987	-4.217978206
ENSG00000105993	DNAJB6	-0.138966751	-1.101116221	6.821310983	-1.784856531	0.089122333	0.999926987	-4.219597838
ENSG00000169258	GPRIN1	0.139040521	1.101172527	3.608487805	1.784564125	0.089171129	0.999926987	-4.219796655
ENSG00000116035	VAX2	0.140884072	1.102580561	4.763799958	1.784194288	0.089232879	0.999926987	-4.220048092
ENSG00000233237	LINC00472	0.26446335	1.201189151	5.890261531	1.784073855	0.089252995	0.999926987	-4.220129964
ENSG00000268635		0.229805854	1.17267713	3.187960933	1.784031604	0.089260053	0.999926987	-4.220158685
ENSG00000132849	PATJ	-0.15541196	-1.1137396	6.108914236	-1.783768781	0.08930397	0.999926987	-4.220337341
ENSG00000173114	LRRN3	0.359633719	1.283100094	6.163889067	1.783273334	0.089386807	0.999926987	-4.220674083
ENSG00000181418	DDN	0.152371201	1.11139465	3.155998629	1.783150158	0.089407412	0.999926987	-4.220757794
ENSG00000049249	TNFRSF9	-0.27882577	-1.213207036	3.594650013	-1.782915628	0.089446656	0.999926987	-4.220917173
ENSG00000215271	HOMEZ	0.184921107	1.136754809	6.00825078	1.782910701	0.089447481	0.999926987	-4.220920521
ENSG00000226547	SSU72P1	-0.186662383	-1.138127655	3.404636994	-1.782623764	0.089495514	0.999926987	-4.221115497
ENSG00000178826	TMEM139	-0.237261544	-1.178753083	4.025120401	-1.782442719	0.089525833	0.999926987	-4.221238509
ENSG00000118017	A4GNT	0.159337923	1.116774514	2.815809509	1.782286264	0.089552041	0.999926987	-4.221344808
ENSG00000030110	BAK1	-0.334045487	-1.260543135	4.493870156	-1.781962715	0.08960626	0.999926987	-4.221564616
ENSG00000158292	GPR153	-0.222645484	-1.166871329	5.380097366	-1.78195147	0.089608145	0.999926987	-4.221572255
ENSG00000167895	TMC8	-0.355485588	-1.27941614	5.215828781	-1.781779285	0.089637011	0.999926987	-4.221689222
ENSG00000101438	SLC32A1	-0.185279758	-1.137037439	2.899452804	-1.781289846	0.089719108	0.999926987	-4.222021668
ENSG00000184857	TMEM186	-0.20350683	-1.151493949	5.27769277	-1.781032535	0.089762294	0.999926987	-4.222196422
ENSG00000065615	CYB5R4	-0.171831123	-1.126487358	5.878018339	-1.780538605	0.089845244	0.999926987	-4.222531837
ENSG00000204070	SYS1	-0.454086051	-1.369914688	5.340059957	-1.780107527	0.089917693	0.999926987	-4.222824526
ENSG00000205352	PRR13	-0.391501003	-1.311757467	3.246531489	-1.779690744	0.089987788	0.999926987	-4.223107471
ENSG00000086589	RBM22	-0.121028216	-1.08750966	7.017319848	-1.779183301	0.090073194	0.999926987	-4.223451912
ENSG00000212182		0.179360891	1.132382133	3.33559879	1.779010455	0.090102301	0.999926987	-4.223569223
ENSG00000185615	PDIA2	-0.151217818	-1.110506485	3.432878617	-1.778698342	0.090154881	0.999926987	-4.223781038
ENSG00000199315	RNA5SP347	-0.19552415	-1.14514013	2.871153679	-1.778182907	0.090241771	0.999926987	-4.22413079
ENSG00000177640	CASC2	0.187541218	1.13882117	4.198692155	1.778168635	0.090244178	0.999926987	-4.224140473
ENSG00000185000	DGAT1	0.183055624	1.135285873	7.49760961	1.77779624	0.090307002	0.999926987	-4.224393127
ENSG00000185303	SFTPA2	0.262912427	1.199898545	3.345708198	1.777683057	0.090326103	0.999926987	-4.224469911
ENSG00000165060	FXN	0.1683008	1.123734176	6.296458405	1.777639235	0.0903335	0.999926987	-4.224499639
ENSG00000165626	BEND7	0.164726544	1.120953586	5.450018808	1.777223658	0.090403671	0.999926987	-4.22478154
ENSG00000151552	QDPR	0.220872283	1.165438021	7.063393417	1.776978967	0.09044501	0.999926987	-4.224947505
ENSG00000200635		0.248906834	1.188306364	4.065172968	1.776784525	0.090477871	0.999926987	-4.225079378
ENSG00000177462	OR2T8	0.206985454	1.15427378	3.679500843	1.776552455	0.090517105	0.999926987	-4.22523676
ENSG00000141448	GATA6	0.152620229	1.111586508	5.735374848	1.77636216	0.090549287	0.999926987	-4.225365803
ENSG00000278637	HIST1H4A	0.238425765	1.179704693	4.490767165	1.776072869	0.09059823	0.999926987	-4.225561962
ENSG00000166965	RCCD1	-0.212901907	-1.159017145	4.61174598	-1.775854221	0.090635237	0.999926987	-4.225710208
ENSG00000125398	SOX9	0.16788763	1.123412398	5.7763492	1.77574234	0.090654178	0.999926987	-4.225786061
ENSG00000197406	DIO3	0.230206853	1.173003122	3.631468433	1.774335904	0.090892577	0.999926987	-4.226739354
ENSG00000148082	SHC3	0.202288608	1.150522029	4.903750451	1.773913274	0.09096432	0.999926987	-4.22702573
ENSG00000159842	ABR	-0.194967427	-1.144698315	7.390504529	-1.773433473	0.091045829	0.999926987	-4.227350798
ENSG00000156103	MMP16	0.305725264	1.236039857	3.724812898	1.773075057	0.091106757	0.999926987	-4.227593594
ENSG00000168264	IRF2BP2	0.150679272	1.11009202	6.904165578	1.772489437	0.091206385	0.999926987	-4.22799024
ENSG00000265972	TXNIP	-0.168745087	-1.12408029	12.18016325	-1.771876664	0.091310733	0.999926987	-4.228405195
ENSG00000272195		0.21067362	1.157228389	5.202553095	1.771320482	0.091405533	0.999926987	-4.228781756
ENSG00000176136	MC5R	0.229295202	1.172262126	2.992658901	1.769949021	0.091639659	0.999926987	-4.229710006
ENSG00000154262	ABCA6	0.248368797	1.187863281	8.494995753	1.769602214	0.091698945	0.999926987	-4.22994467
ENSG00000116857	TMEM9	0.14432998	1.105217246	5.518305722	1.768850938	0.091827489	0.999926987	-4.230452924
ENSG00000197503	LINC00477	-0.16967116	-1.124802074	2.913796012	-1.768549447	0.091879118	0.999926987	-4.230656854
ENSG00000154188	ANGPT1	0.239278927	1.180402538	7.02913993	1.76752741	0.092054324	0.999926987	-4.231348013
ENSG00000115687	PASK	0.187292201	1.138624621	4.340122123	1.767368692	0.092081558	0.999926987	-4.231455326
ENSG00000144749	LRIG1	0.281151791	1.215164637	7.935813136	1.766958571	0.092151963	0.999926987	-4.231732593
ENSG00000215148	PRSS41	0.141260802	1.102868515	4.862908106	1.766714622	0.092193864	0.999926987	-4.2318975
ENSG00000156675	RAB11FIP1	-0.312051586	-1.241471882	5.628179253	-1.766513094	0.092228491	0.999926987	-4.23203372
ENSG00000164638	SLC29A4	0.285306922	1.218669498	6.694824734	1.766436732	0.092241614	0.999926987	-4.232085334
ENSG00000179115	FARSA	0.154175699	1.112785633	6.475430637	1.766386681	0.092250217	0.999926987	-4.232119164
ENSG00000135845	PIGC	0.20025836	1.148904084	4.706202245	1.766183267	0.092285186	0.999926987	-4.232256645
ENSG00000104299	INTS9	0.136590466	1.099304049	5.599967945	1.765909513	0.092332266	0.999926987	-4.232441651
ENSG00000105696	TMEM59L	0.187025961	1.138414515	4.008113431	1.763730537	0.092707741	0.999926987	-4.233913636
ENSG00000128482	RNF112	-0.200506615	-1.149101801	3.011839814	-1.763318255	0.092778932	0.999926987	-4.23419203
ENSG00000136574	GATA4	0.179011915	1.132108252	3.957699647	1.762742047	0.092878508	0.999926987	-4.234581051
ENSG00000058668	ATP2B4	0.12315836	1.089116557	9.729897163	1.762661727	0.092892396	0.999926987	-4.234635273
ENSG00000155158	TTC39B	-0.23117159	-1.173787777	5.208841546	-1.760937159	0.093191013	0.999926987	-4.235799124
ENSG00000005175	RPAP3	-0.187522992	-1.138806784	5.816691251	-1.760374451	0.093288628	0.999926987	-4.236178732
ENSG00000268869	ESPNP	0.441349189	1.357873599	4.572831535	1.760089088	0.093338164	0.999926987	-4.236371213
ENSG00000186487	MYT1L	-0.135742962	-1.098658457	2.886351815	-1.759723525	0.093401655	0.999926987	-4.236617764
ENSG00000065621	GSTO2	-0.216973085	-1.162292423	3.895485526	-1.759391654	0.093459327	0.999926987	-4.236841566
ENSG00000126003	PLAGL2	-0.215907276	-1.161434083	5.243481156	-1.759030052	0.093522201	0.999926987	-4.237085389
ENSG00000207172	RNU6-1162P	-0.212381783	-1.158599368	2.883592492	-1.758948602	0.093536368	0.999926987	-4.237140305
ENSG00000103710	RASL12	0.126945483	1.091979281	5.406696206	1.758749123	0.093571073	0.999926987	-4.237274795
ENSG00000072274	TFRC	-0.483304364	-1.397941863	7.68183433	-1.758533152	0.093608659	0.999926987	-4.237420393
ENSG00000243279	PRAF2	-0.280260145	-1.214413847	4.714584897	-1.757984716	0.093704164	0.999926987	-4.237790079
ENSG00000211640	IGLV6-57	-0.216413514	-1.161841698	3.326295473	-1.757937165	0.093712448	0.999926987	-4.237822128
ENSG00000179295	PTPN11	0.196341011	1.145788697	8.785606022	1.757827919	0.093731484	0.999926987	-4.237895759
ENSG00000181045	SLC26A11	-0.286846784	-1.219970941	5.544551542	-1.757539686	0.093781723	0.999926987	-4.238090011
ENSG00000131778	CHD1L	-0.162871104	-1.119512863	5.640710668	-1.757081011	0.093861719	0.999926987	-4.238399094
ENSG00000114013	CD86	-0.374258399	-1.296173101	5.208738134	-1.755542653	0.094130446	0.999926987	-4.239435385
ENSG00000189348	FAM90A27P	0.364182854	1.287152377	3.710620157	1.755355739	0.094163142	0.999926987	-4.239561261
ENSG00000171435	KSR2	-0.158468732	-1.116101885	3.398259263	-1.755354495	0.094163359	0.999926987	-4.239562098
ENSG00000210144	MT-TY	0.341075649	1.266700673	11.13527849	1.754545551	0.094304978	0.999926987	-4.240106783
ENSG00000157404	KIT	0.385384245	1.306207634	6.162352179	1.754054808	0.094390979	0.999926987	-4.240437143
ENSG00000173253	DMRT2	0.242199408	1.182794473	4.442150821	1.752880912	0.094596975	0.999926987	-4.241227168
ENSG00000246082	NUDT16P1	-0.214583951	-1.160369236	4.570619346	-1.752875953	0.094597846	0.999926987	-4.241230505
ENSG00000155511	GRIA1	0.210142801	1.156802681	3.011213925	1.752851073	0.094602217	0.999926987	-4.241247246
ENSG00000062282	DGAT2	0.349813534	1.274395903	8.832454937	1.752731539	0.094623215	0.999926987	-4.241327673
ENSG00000186432	KPNA4	-0.144279032	-1.105178217	7.531627165	-1.752406118	0.094680403	0.999926987	-4.241546614
ENSG00000090432	MUL1	-0.176897912	-1.130450571	5.425708039	-1.752286366	0.094701454	0.999926987	-4.241627176
ENSG00000280113		0.328707036	1.255887325	3.650538554	1.752121457	0.094730451	0.999926987	-4.241738112
ENSG00000199567		-0.262257549	-1.199354002	3.575385115	-1.751397601	0.094857822	0.999926987	-4.242224984
ENSG00000146267	FAXC	0.149942716	1.109525416	2.887979336	1.749330336	0.095222391	0.999926987	-4.243614793
ENSG00000174099	MSRB3	0.148219238	1.108200742	7.211467167	1.749115347	0.095260374	0.999926987	-4.243759273
ENSG00000130363	RSPH3	-0.162805666	-1.119462084	5.488996048	-1.748006414	0.095456502	0.999926987	-4.24450435
ENSG00000140379	BCL2A1	-0.606040329	-1.522075928	4.452852546	-1.747572321	0.095533371	0.999926987	-4.244795935
ENSG00000206959		0.356542706	1.280353961	3.897646407	1.747005394	0.095633842	0.999926987	-4.245176681
ENSG00000179406	LINC00174	0.305021402	1.235436965	5.661017574	1.746860609	0.095659516	0.999926987	-4.245273907
ENSG00000214429	CYCSP6	-0.632748073	-1.550515634	3.659352195	-1.746665571	0.095694109	0.999926987	-4.245404871
ENSG00000235615		0.396319016	1.316145525	2.447882127	1.746635695	0.095699409	0.999926987	-4.245424931
ENSG00000101290	CDS2	-0.134419789	-1.09765128	7.87391818	-1.746426719	0.095736489	0.999926987	-4.245565243
ENSG00000136319	TTC5	-0.188211953	-1.139350752	5.367732024	-1.746211593	0.095774673	0.999926987	-4.245709674
ENSG00000049860	HEXB	-0.236551232	-1.178172866	8.67641402	-1.7462043	0.095775968	0.999926987	-4.24571457
ENSG00000147421	HMBOX1	0.13823208	1.100555637	7.873754097	1.746180568	0.095780181	0.999926987	-4.245730502
ENSG00000104812	GYS1	0.153376633	1.112169465	6.708984442	1.746017899	0.095809064	0.999926987	-4.245839706
ENSG00000184274	LINC00315	0.204757704	1.152492773	3.6136508	1.745940965	0.095822727	0.999926987	-4.245891352
ENSG00000223075	RN7SKP126	0.175253604	1.129162877	2.940631216	1.743026558	0.096341535	0.999926987	-4.247846804
ENSG00000279610	C20orf181	0.182105311	1.134538299	4.354068776	1.742528664	0.096430409	0.999926987	-4.248180678
ENSG00000167618	LAIR2	-0.228211203	-1.171381653	4.972895388	-1.742378164	0.096457287	0.999926987	-4.248281588
ENSG00000126264	HCST	-0.579013337	-1.493827267	5.663150341	-1.742288619	0.096473282	0.999926987	-4.248341626
ENSG00000172073	TEX37	-0.149222717	-1.108971829	3.542687564	-1.742145469	0.096498857	0.999926987	-4.2484376
ENSG00000182841	RRP7BP	0.193207384	1.143302671	6.979567063	1.740565187	0.096781575	0.999926987	-4.249496781
ENSG00000136367	ZFHX2	0.140191144	1.102051118	4.100066064	1.740196403	0.096847654	0.999926987	-4.249743876
ENSG00000165702	GFI1B	-0.238150908	-1.179479961	4.450699607	-1.739301214	0.097008216	0.999926987	-4.250343547
ENSG00000042304	C2orf83	-0.169763306	-1.124873918	4.448476011	-1.738571698	0.097139232	0.999926987	-4.250832101
ENSG00000175170	FAM182B	0.45682485	1.372517791	4.597931244	1.738340925	0.097180709	0.999926987	-4.250986623
ENSG00000149658	YTHDF1	-0.115257067	-1.083168033	7.10883911	-1.738306049	0.097186979	0.999926987	-4.251009974
ENSG00000197901	SLC22A6	0.147984981	1.108020813	3.879983077	1.738245704	0.097197828	0.999926987	-4.251050378
ENSG00000128245	YWHAH	-0.207479653	-1.154669247	7.485943267	-1.73822178	0.097202129	0.999926987	-4.251066396
ENSG00000134901	POGLUT2	0.310760461	1.240361336	4.558582384	1.738124843	0.097219559	0.999926987	-4.251131297
ENSG00000136866	ZFP37	-0.506989862	-1.421082057	3.374248604	-1.736331212	0.097542558	0.999926987	-4.252331784
ENSG00000222102	RN7SKP232	0.239687114	1.18073656	3.560616412	1.735868325	0.097626065	0.999926987	-4.252641477
ENSG00000107807	TLX1	-0.191924851	-1.142286744	2.934004187	-1.735544417	0.097684536	0.999926987	-4.252858158
ENSG00000158553	POM121L2	0.180045352	1.132919499	2.684689083	1.735426858	0.097705765	0.999926987	-4.252936794
ENSG00000177233	OR2M1P	0.348496443	1.273232989	3.841287942	1.735398484	0.097710889	0.999926987	-4.252955773
ENSG00000143157	POGK	-0.129901634	-1.094219093	6.490833821	-1.734249094	0.097918664	0.999926987	-4.253724432
ENSG00000111846	GCNT2	-0.231469796	-1.174030424	4.127602185	-1.734205539	0.097926544	0.999926987	-4.253753554
ENSG00000074266	EED	-0.123416933	-1.089311777	6.320256529	-1.734201197	0.09792733	0.999926987	-4.253756457
ENSG00000131724	IL13RA1	-0.120989507	-1.087480481	8.71192849	-1.734052463	0.097954246	0.999926987	-4.2538559
ENSG00000143507	DUSP10	-0.311636469	-1.241114715	5.714387144	-1.733390672	0.098074087	0.999926987	-4.254298308
ENSG00000111341	MGP	0.176759226	1.130341907	9.549051557	1.733356508	0.098080277	0.999926987	-4.254321144
ENSG00000095319	NUP188	-0.156147918	-1.114307894	6.50255391	-1.732867126	0.098168983	0.999926987	-4.254648228
ENSG00000167680	SEMA6B	0.158638793	1.116233456	5.41736861	1.732041412	0.098318809	0.999926987	-4.255199978
ENSG00000132773	TOE1	-0.167372035	-1.123010981	5.423008424	-1.731641854	0.098391379	0.999926987	-4.25546691
ENSG00000198894	CIPC	-0.36452012	-1.287453316	4.632339023	-1.731268712	0.098459193	0.999926987	-4.255716162
ENSG00000173166	RAPH1	0.227442084	1.170757341	7.627098462	1.730579873	0.098584486	0.999926987	-4.256176209
ENSG00000128536	CDHR3	0.17576795	1.129565515	3.85123565	1.730524952	0.098594481	0.999926987	-4.256212884
ENSG00000118946	PCDH17	0.230185845	1.172986041	4.936896231	1.729638445	0.098755943	0.999926987	-4.256804773
ENSG00000132763	MMACHC	0.149800707	1.109416208	5.196627704	1.729434832	0.09879306	0.999926987	-4.256940692
ENSG00000182613	OR2V2	0.172964322	1.127372532	2.756637996	1.728574426	0.098950036	0.999926987	-4.257514941
ENSG00000212424	RNU1-119P	0.302709765	1.233459003	4.616139052	1.727937622	0.099066354	0.999926987	-4.257939843
ENSG00000105088	OLFM2	0.343176483	1.26854657	6.925709253	1.72770779	0.099108364	0.999926987	-4.258093174
ENSG00000188133	TMEM215	0.214387709	1.160211407	3.321852363	1.727493322	0.09914758	0.999926987	-4.258236244
ENSG00000173641	HSPB7	0.307173594	1.237281347	7.748272561	1.7274517	0.099155192	0.999926987	-4.258264009
ENSG00000074706	IPCEF1	-0.338061497	-1.264056979	3.092270024	-1.727137684	0.099212637	0.999926987	-4.258473464
ENSG00000177791	MYOZ1	-0.380740208	-1.30200971	3.375391512	-1.727006821	0.099236585	0.999926987	-4.258560745
ENSG00000176716	OR10AB1P	0.273863657	1.209041409	3.548118362	1.726585968	0.099313636	0.999926987	-4.258841415
ENSG00000061337	LZTS1	0.176105317	1.12982969	4.145292153	1.724865089	0.099629232	0.999926987	-4.259988652
ENSG00000135253	KCP	0.137800886	1.100226751	5.053230135	1.724690275	0.099661339	0.999926987	-4.260105155
ENSG00000122779	TRIM24	0.18552768	1.137232852	7.25129942	1.724035504	0.099781678	0.999926987	-4.260541457
ENSG00000136425	CIB2	0.201460443	1.149861773	5.262216873	1.723921062	0.099802724	0.999926987	-4.260617705
ENSG00000137101	CD72	-0.317160325	-1.245875861	5.114455418	-1.723890934	0.099808265	0.999926987	-4.260637777
ENSG00000163735	CXCL5	-0.250376486	-1.189517491	4.586482737	-1.723738965	0.099836219	0.999926987	-4.260739021
ENSG00000206924	RNU6-689P	0.301765205	1.232651698	3.036037182	1.723393883	0.09989972	0.999926987	-4.2609689
ENSG00000168703	WFDC12	-0.153915269	-1.112584776	2.82857646	-1.723072467	0.099958898	0.999926987	-4.261182989
ENSG00000166473	PKD1L2	0.378753448	1.300217924	6.677465214	1.722851495	0.0999996	0.999926987	-4.261330161
ENSG00000182040	USH1G	0.173105941	1.127483203	3.23519361	1.722540603	0.100056888	0.999926987	-4.261537201
ENSG00000267882		-0.212475123	-1.15867433	3.789035678	-1.722421391	0.100078863	0.999926987	-4.261616585
ENSG00000205593	DENND6B	0.121588206	1.087931865	4.924260452	1.721508218	0.100247329	0.999926987	-4.262224564
ENSG00000207114	RNU6-348P	0.210401606	1.157010218	5.737644814	1.721389415	0.100269264	0.999926987	-4.262303647
ENSG00000144485	HES6	0.166110216	1.122029196	4.333920767	1.721256067	0.10029389	0.999926987	-4.262392408
ENSG00000161011	SQSTM1	-0.24357939	-1.183926394	8.533041353	-1.720929685	0.100354185	0.999926987	-4.262609643
ENSG00000167996	FTH1	-0.228036316	-1.171239664	5.748794573	-1.720597884	0.100415513	0.999926987	-4.262830459
ENSG00000164825	DEFB1	-0.248912907	-1.188311367	3.2571524	-1.720433882	0.100445838	0.999926987	-4.262939594
ENSG00000268628		0.21156896	1.15794679	3.784642892	1.719946727	0.100535962	0.999926987	-4.263263735
ENSG00000021300	PLEKHB1	-0.214190468	-1.160052797	3.890850081	-1.719330574	0.10065005	0.999926987	-4.263673628
ENSG00000007047	MARK4	0.163768022	1.120209076	5.724548732	1.718831487	0.100742544	0.999926987	-4.264005578
ENSG00000119509	INVS	0.200254579	1.148901073	6.997763881	1.718717848	0.100763614	0.999926987	-4.264081153
ENSG00000136720	HS6ST1	0.160495964	1.117671301	11.13931436	1.7186135	0.100782965	0.999926987	-4.264150547
ENSG00000180712	LINC02363	-0.174145978	-1.128296298	3.077632239	-1.718090178	0.100880061	0.999926987	-4.264498528
ENSG00000222706	RN7SKP89	0.220151091	1.164855573	4.234968386	1.718059123	0.100885825	0.999926987	-4.264519176
ENSG00000168828	OR13J1	0.195056168	1.144768729	3.883767255	1.717645433	0.100962641	0.999926987	-4.264794209
ENSG00000135407	AVIL	-0.190251006	-1.140962208	4.867536691	-1.71746741	0.100995712	0.999926987	-4.264912552
ENSG00000133619	KRBA1	0.127226726	1.092192175	4.760965142	1.717139761	0.101056604	0.999926987	-4.265130341
ENSG00000164105	SAP30	0.197207253	1.146476874	5.901749055	1.716517085	0.101172411	0.999926987	-4.265544166
ENSG00000108256	NUFIP2	-0.14111495	-1.102757024	7.89459107	-1.716456606	0.101183665	0.999926987	-4.265584355
ENSG00000222922	RNA5SP501	0.188359662	1.13946741	3.140534056	1.716392757	0.101195548	0.999926987	-4.265626782
ENSG00000141933	TPGS1	0.195866048	1.145411543	4.611622281	1.716291304	0.101214431	0.999926987	-4.265694195
ENSG00000146143	PRIM2	0.201011496	1.149504008	4.182733848	1.716183629	0.101234475	0.999926987	-4.265765741
ENSG00000181924	COA4	0.13152428	1.095450489	5.813883749	1.715887251	0.101289666	0.999926987	-4.265962656
ENSG00000124787	RPP40	0.217330678	1.162580551	4.530773001	1.715307075	0.101397778	0.999926987	-4.266348069
ENSG00000100095	SEZ6L	-0.161887706	-1.118750018	3.050410238	-1.715167666	0.101423771	0.999926987	-4.266440667
ENSG00000119640	ACYP1	0.241989663	1.182622527	4.988238329	1.714502521	0.101547865	0.999926987	-4.266882407
ENSG00000178531	CTXN1	0.163484475	1.119988932	4.600194996	1.714335596	0.101579028	0.999926987	-4.26699325
ENSG00000105642	KCNN1	-0.145031814	-1.105755037	3.266337112	-1.714317395	0.101582427	0.999926987	-4.267005336
ENSG00000168734	PKIG	0.173626504	1.127890103	6.665689374	1.714187173	0.101606744	0.999926987	-4.267091802
ENSG00000167257	RNF214	0.121856713	1.088134364	6.850792837	1.713994159	0.101642797	0.999926987	-4.267219954
ENSG00000175287	PHYHD1	0.174727217	1.128750962	6.421126796	1.713688475	0.101699916	0.999926987	-4.267422895
ENSG00000116903	EXOC8	-0.149203882	-1.108957351	5.785666691	-1.713632315	0.101710414	0.999926987	-4.267460178
ENSG00000077264	PAK3	0.188790358	1.139807632	4.16136952	1.713419855	0.101750133	0.999926987	-4.267601213
ENSG00000159763	PIP	0.16504336	1.121199775	2.772977253	1.713329617	0.101767008	0.999926987	-4.267661111
ENSG00000198734	F5	-0.35746245	-1.281170469	4.223893286	-1.713261793	0.101779692	0.999926987	-4.26770613
ENSG00000167670	CHAF1A	0.193174932	1.143276954	5.928041537	1.713203447	0.101790605	0.999926987	-4.267744858
ENSG00000180479	ZNF571	-0.277858322	-1.212393751	4.151508419	-1.712014868	0.102013132	0.999926987	-4.268533604
ENSG00000255582	OR10G2	-0.374830609	-1.296687298	2.994938254	-1.711733511	0.102065869	0.999926987	-4.268720266
ENSG00000144597	EAF1	-0.129229694	-1.093709575	6.477579572	-1.711535388	0.102103019	0.999926987	-4.268851696
ENSG00000124098	FAM210B	-0.149548634	-1.109222383	7.218422999	-1.7110338	0.102197123	0.999926987	-4.269184397
ENSG00000077274	CAPN6	0.466909787	1.382145777	4.623787119	1.710633445	0.102272287	0.999926987	-4.269449908
ENSG00000158715	SLC45A3	-0.230632547	-1.173349289	4.469638087	-1.710407852	0.102314662	0.999926987	-4.269599502
ENSG00000155629	PIK3AP1	-0.397014435	-1.316780097	5.859090012	-1.709987591	0.102393642	0.999926987	-4.269878152
ENSG00000186230	ZNF749	-0.342754582	-1.268175651	3.976829319	-1.709803778	0.102428203	0.999926987	-4.270000014
ENSG00000172828	CES3	0.197950317	1.147067521	3.510685118	1.709408229	0.102502608	0.999926987	-4.270262224
ENSG00000184454	NCMAP	0.148345501	1.108297734	3.693251351	1.708682585	0.102639226	0.999926987	-4.270743158
ENSG00000141378	PTRH2	-0.149982939	-1.10955635	5.231794076	-1.708570894	0.102660268	0.999926987	-4.270817172
ENSG00000118495	PLAGL1	0.226305887	1.169835672	7.895936025	1.708447986	0.102683428	0.999926987	-4.270898617
ENSG00000147655	RSPO2	-0.132459996	-1.096161216	2.975979932	-1.70812477	0.102744353	0.999926987	-4.271112777
ENSG00000125485	DDX31	-0.169196919	-1.124432392	5.0367062	-1.707715116	0.102821616	0.999926987	-4.271384174
ENSG00000159322	ADPGK	-0.166734644	-1.122514938	6.422728493	-1.707582729	0.102846595	0.999926987	-4.271471873
ENSG00000171163	ZNF692	0.15322781	1.112054743	5.973210808	1.707168039	0.102924874	0.999926987	-4.271746554
ENSG00000203739		0.183206941	1.135404953	4.650812101	1.706719419	0.103009615	0.999926987	-4.272043664
ENSG00000239650	GUSBP4	0.274112297	1.209249798	6.787173308	1.706107144	0.103125366	0.999926987	-4.272449081
ENSG00000156510	HKDC1	-0.219372496	-1.164227093	2.746054365	-1.705756971	0.103191616	0.999926987	-4.272680909
ENSG00000187180	LCE2C	0.303476117	1.234114384	3.600753415	1.705568771	0.103227238	0.999926987	-4.272805492
ENSG00000071246	VASH1	0.156223766	1.114366479	5.546380936	1.705222769	0.103292754	0.999926987	-4.273034515
ENSG00000204291	COL15A1	0.264561376	1.20127077	8.727908196	1.705146356	0.103307227	0.999926987	-4.273085089
ENSG00000228075	BOD1L2	0.179866473	1.132779037	4.734730798	1.70508419	0.103319004	0.999926987	-4.273126234
ENSG00000124399	NDUFB4P12	-0.242060469	-1.18268057	3.8848564	-1.704995077	0.103335887	0.999926987	-4.273185211
ENSG00000123892	RAB38	-0.260252417	-1.197688237	4.807388954	-1.704060077	0.103513172	0.999926987	-4.273803905
ENSG00000173402	DAG1	0.166332446	1.122202044	6.070358361	1.704033217	0.103518269	0.999926987	-4.273821676
ENSG00000235863	B3GALT4	-0.163394486	-1.119919074	5.344926157	-1.703704415	0.103580677	0.999926987	-4.274039195
ENSG00000157927	RADIL	0.167636696	1.123217016	4.404657836	1.703694036	0.103582648	0.999926987	-4.274046061
ENSG00000243415		0.31554108	1.244478305	4.184151865	1.703691579	0.103583114	0.999926987	-4.274047686
ENSG00000110442	COMMD9	-0.152334328	-1.111366245	4.931269995	-1.703175027	0.103681225	0.999926987	-4.274389358
ENSG00000118420	UBE3D	0.173638342	1.127899357	3.992932523	1.703123066	0.103691099	0.999926987	-4.274423724
ENSG00000103353	UBFD1	-0.147525637	-1.107668083	6.368154173	-1.702839338	0.103745027	0.999926987	-4.274611365
ENSG00000222842	RN7SKP168	0.198996258	1.147899436	6.133412265	1.702740918	0.103763739	0.999926987	-4.274676449
ENSG00000182858	ALG12	0.13434196	1.097592067	6.741453404	1.702595324	0.103791425	0.999926987	-4.274772726
ENSG00000126218	F10	0.220103647	1.164817267	5.386312744	1.702475051	0.103814301	0.999926987	-4.274852255
ENSG00000041357	PSMA4	-0.135112488	-1.098178436	8.075664017	-1.701996218	0.103905419	0.999926987	-4.275168842
ENSG00000213145	CRIP1	0.165029509	1.121189011	3.966262728	1.700321899	0.104224563	0.999926987	-4.276275415
ENSG00000167695	TLCD3A	-0.162647599	-1.119339439	5.043460677	-1.699995944	0.104286791	0.999926987	-4.276490765
ENSG00000172164	SNTB1	-0.173087056	-1.127468445	6.702223162	-1.698173052	0.104635383	0.999926987	-4.277694636
ENSG00000110811	P3H3	0.219252752	1.164130466	4.428216553	1.697324161	0.104798055	0.999926987	-4.27825499
ENSG00000167065	DUSP18	-0.167388622	-1.123023893	5.5587667	-1.69656765	0.104943207	0.999926987	-4.27875422
ENSG00000106823	ECM2	0.252299797	1.191104339	8.194783946	1.69650199	0.104955813	0.999926987	-4.278797543
ENSG00000135974	C2orf49	0.144239433	1.105147883	5.689099225	1.69616515	0.105020504	0.999926987	-4.279019778
ENSG00000058091	CDK14	0.148454618	1.108381563	7.334290232	1.695861705	0.105078811	0.999926987	-4.279219958
ENSG00000204381	LAYN	0.146519545	1.106895898	4.622006901	1.695626546	0.105124015	0.999926987	-4.279375075
ENSG00000235204		-0.483135361	-1.397778112	4.5692996	-1.695448684	0.105158217	0.999926987	-4.279492388
ENSG00000203747	FCGR3A	-0.509691735	-1.423745947	4.971495486	-1.694671238	0.105307824	0.999926987	-4.280005085
ENSG00000242259	C22orf39	0.26739123	1.203629382	5.633563697	1.694294591	0.105380369	0.999926987	-4.280253418
ENSG00000154175	ABI3BP	0.245995918	1.185911144	8.402585693	1.693772077	0.10548108	0.999926987	-4.280597869
ENSG00000166401	SERPINB8	-0.201198341	-1.149652891	5.93517988	-1.693576376	0.105518821	0.999926987	-4.280726861
ENSG00000179141	MTUS2-AS1	0.166943356	1.122677342	3.16760138	1.693346289	0.105563209	0.999926987	-4.280878508
ENSG00000105767	CADM4	-0.153460438	-1.112234072	4.659089738	-1.692204653	0.105783683	0.999926987	-4.281630753
ENSG00000170017	ALCAM	-0.574784337	-1.489454794	6.416962506	-1.692079419	0.105807892	0.999926987	-4.281713252
ENSG00000157077	ZFYVE9	0.158546397	1.11616197	6.312987628	1.69195301	0.105832333	0.999926987	-4.281796523
ENSG00000183935	HTR7P1	-0.278762113	-1.213153506	4.196452451	-1.691573796	0.105905682	0.999926987	-4.282046302
ENSG00000149090	PAMR1	-0.347603631	-1.272445293	4.07601597	-1.691297544	0.105959144	0.999926987	-4.282228242
ENSG00000137274	BPHL	0.214285272	1.16012903	6.718049217	1.690625552	0.106089287	0.999926987	-4.282670738
ENSG00000122194	PLG	0.220335782	1.165004706	2.777040545	1.690512529	0.106111189	0.999926987	-4.282745152
ENSG00000207329		0.191858253	1.142234015	4.634944482	1.690016749	0.10620731	0.999926987	-4.283071533
ENSG00000167771	RCOR2	0.186130504	1.137708139	3.650996043	1.689633443	0.106281675	0.999926987	-4.283323831
ENSG00000204110	LINC02520	0.303700761	1.234306564	2.92103632	1.689273712	0.106351506	0.999926987	-4.283560578
ENSG00000151725	CENPU	-0.194478677	-1.144310585	3.755647423	-1.688220658	0.106556152	0.999926987	-4.284253442
ENSG00000213398	LCAT	0.191939931	1.142298684	6.725646435	1.685773397	0.107033036	0.999926987	-4.285862606
ENSG00000185222	TCEAL9	0.200426126	1.149037694	6.500169259	1.685079581	0.107168567	0.999926987	-4.286318555
ENSG00000101856	PGRMC1	-0.153383439	-1.112174712	8.616695551	-1.684591327	0.10726403	0.999926987	-4.286639347
ENSG00000111713	GYS2	0.48734465	1.401862304	4.586154746	1.684520824	0.107277821	0.999926987	-4.286685664
ENSG00000010219	DYRK4	-0.436176807	-1.353014037	3.94357596	-1.684202954	0.107340016	0.999926987	-4.286894474
ENSG00000009950	MLXIPL	0.309174312	1.23899839	7.901808331	1.68407467	0.107365125	0.999926987	-4.286978737
ENSG00000131203	IDO1	0.323808867	1.251630628	3.364770868	1.683525625	0.107472647	0.999926987	-4.287339334
ENSG00000092850	TEKT2	-0.139984834	-1.101893532	3.065983429	-1.682767296	0.107621304	0.999926987	-4.287837262
ENSG00000095932	SMIM24	-0.359323156	-1.282823916	3.305952042	-1.682724621	0.107629675	0.999926987	-4.287865279
ENSG00000124701	APOBEC2	-0.223668807	-1.167699301	3.379156941	-1.682186652	0.107735248	0.999926987	-4.288218427
ENSG00000171798	KNDC1	-0.131428664	-1.095377889	3.389184157	-1.682086183	0.107754973	0.999926987	-4.288284371
ENSG00000223982	SNRPD2P2	-0.342596267	-1.268036494	2.657616502	-1.682051704	0.107761744	0.999926987	-4.288307002
ENSG00000107187	LHX3	0.174942943	1.128919756	4.043833121	1.6818261	0.107806052	0.999926987	-4.288455071
ENSG00000178184	PARD6G	0.165393843	1.121472189	4.232617599	1.681674896	0.107835757	0.999926987	-4.288554302
ENSG00000170558	CDH2	0.142466047	1.10379025	3.315529498	1.681344769	0.107900638	0.999926987	-4.288770938
ENSG00000157119	KLHL40	-0.138298883	-1.100606598	3.275426586	-1.680333153	0.108099658	0.999926987	-4.289434616
ENSG00000133226	SRRM1	0.176218483	1.129918318	7.822168441	1.679834224	0.108197929	0.999926987	-4.289761851
ENSG00000186407	CD300E	-0.292444232	-1.224713446	4.35554887	-1.679739787	0.108216539	0.999926987	-4.289823783
ENSG00000200615		0.13792485	1.100321292	2.845906226	1.678922513	0.108377701	0.999926987	-4.290359665
ENSG00000144130	NT5DC4	-0.115533964	-1.083375946	3.412711789	-1.678470939	0.108466837	0.999926987	-4.29065569
ENSG00000101883	RHOXF1	0.171854648	1.126505727	3.847277383	1.678421132	0.108476672	0.999926987	-4.290688337
ENSG00000239742	RN7SL672P	-0.159650276	-1.117016329	4.954464927	-1.678363348	0.108488083	0.999926987	-4.290726212
ENSG00000252358	RN7SKP135	0.159172486	1.116646458	3.392304856	1.676241732	0.10890777	0.999926987	-4.292116303
ENSG00000176584	DMBT1P1	0.15435401	1.112923178	3.878544834	1.676067075	0.108942381	0.999926987	-4.29223069
ENSG00000164465	DCBLD1	0.231237965	1.173841781	6.551485072	1.67572798	0.109009605	0.999926987	-4.292452751
ENSG00000230124	ACBD6	-0.106195746	-1.07638616	5.529897621	-1.675616969	0.10903162	0.999926987	-4.292525442
ENSG00000121152	NCAPH	-0.393246939	-1.313345905	4.018282474	-1.675299652	0.109094569	0.999926987	-4.292733208
ENSG00000148841	ITPRIP	-0.243258696	-1.18366325	4.788479494	-1.675206079	0.109113138	0.999926987	-4.29279447
ENSG00000147416	ATP6V1B2	-0.263806486	-1.20064237	8.537315594	-1.673922201	0.109368185	0.999926987	-4.293634821
ENSG00000082497	SERTAD4	0.155679261	1.113945972	4.847626052	1.673478052	0.109456535	0.999926987	-4.293925442
ENSG00000182481	KPNA2	-0.268792357	-1.204798899	6.689133708	-1.673406326	0.109470808	0.999926987	-4.29397237
ENSG00000252151	RNU6-1265P	0.140888819	1.102584189	3.641130642	1.672866826	0.109578219	0.999926987	-4.294325308
ENSG00000184949	FAM227A	0.247401358	1.187066994	3.610064019	1.672397941	0.109671643	0.999926987	-4.294631993
ENSG00000105011	ASF1B	-0.193926468	-1.14387267	3.293852544	-1.671777079	0.109795452	0.999926987	-4.295037999
ENSG00000201431	RNU6-1277P	0.175377175	1.129259597	2.5950974	1.671548225	0.109841118	0.999926987	-4.295187632
ENSG00000100814	CCNB1IP1	0.161017467	1.118075388	5.589518635	1.671407137	0.10986928	0.999926987	-4.295279874
ENSG00000198553	KCNRG	-0.396334222	-1.316159398	5.49612299	-1.671368874	0.109876918	0.999926987	-4.295304889
ENSG00000183248	PRR36	-0.177399303	-1.130843514	4.264144954	-1.670793724	0.10999179	0.999926987	-4.295680863
ENSG00000185046	ANKS1B	0.210049312	1.15672772	4.098563254	1.670269672	0.110096545	0.999926987	-4.296023363
ENSG00000186832	KRT16	0.234687979	1.176652227	4.18372905	1.670010108	0.110148461	0.999926987	-4.296192979
ENSG00000166165	CKB	0.261608848	1.19881484	5.776284157	1.66974253	0.110202003	0.999926987	-4.296367815
ENSG00000138755	CXCL9	0.453543134	1.369399257	5.979182679	1.66917423	0.110315791	0.999926987	-4.296739086
ENSG00000171889	MIR31HG	-0.230247435	-1.173036118	2.832083638	-1.669016149	0.11034746	0.999926987	-4.296842346
ENSG00000165188	RNF183	0.149711488	1.109347601	4.151226986	1.66892114	0.110366497	0.999926987	-4.296904405
ENSG00000100038	TOP3B	-0.141578655	-1.103111525	5.625926389	-1.667858884	0.110579538	0.999926987	-4.297598101
ENSG00000122254	HS3ST2	-0.376132617	-1.297858065	4.838232942	-1.667372044	0.110677293	0.999926987	-4.297915936
ENSG00000269335	IKBKG	-0.204373098	-1.152185573	3.919512455	-1.667282886	0.110695203	0.999926987	-4.297974136
ENSG00000125827	TMX4	-0.135782244	-1.098688372	6.984675814	-1.666852218	0.110781752	0.999926987	-4.298255241
ENSG00000126787	DLGAP5	-0.377439673	-1.299034434	2.941615019	-1.666724131	0.110807503	0.999926987	-4.298338836
ENSG00000196171	OR6K2	0.187987038	1.139173143	2.724515354	1.666525798	0.110847388	0.999926987	-4.298468271
ENSG00000243335	KCTD7	-0.140336032	-1.102161801	5.969313773	-1.665336657	0.111086781	0.999926987	-4.299244115
ENSG00000162877	PM20D1	0.195836381	1.14538799	3.941233985	1.664953746	0.11116396	0.999926987	-4.299493868
ENSG00000107077	KDM4C	-0.145946239	-1.106456121	6.227057568	-1.66472327	0.111210436	0.999926987	-4.299644179
ENSG00000077380	DYNC1I2	0.166832506	1.122591084	5.798362844	1.66450484	0.111254499	0.999926987	-4.299786621
ENSG00000168505	GBX2	-0.149931808	-1.109517027	3.602875216	-1.664452468	0.111265065	0.999926987	-4.299820772
ENSG00000159228	CBR1	-0.147694918	-1.10779806	5.537562204	-1.663786387	0.111399532	0.999926987	-4.300255055
ENSG00000099364	FBXL19	0.1409333	1.102618184	4.798841955	1.663717113	0.111413525	0.999926987	-4.300300216
ENSG00000102189	EEA1	0.164473913	1.120757313	8.031658063	1.662945985	0.111569386	0.999926987	-4.300802841
ENSG00000164542	KIAA0895	-0.22025197	-1.164937028	3.463340849	-1.66288949	0.111580813	0.999926987	-4.300839659
ENSG00000054965	FAM168A	0.162188871	1.118983583	6.604767223	1.662396675	0.111680527	0.999926987	-4.301160796
ENSG00000139289	PHLDA1	-0.268108188	-1.204227683	5.464236384	-1.662280956	0.111703952	0.999926987	-4.301236194
ENSG00000162344	FGF19	-0.193171974	-1.14327461	3.09799866	-1.662123927	0.111735746	0.999926987	-4.301338503
ENSG00000264275	RN7SL753P	0.163208959	1.119775065	3.421831879	1.661786873	0.111804016	0.999926987	-4.301558083
ENSG00000168758	SEMA4C	-0.130990271	-1.095045086	5.633640721	-1.661619801	0.111837869	0.999926987	-4.301666914
ENSG00000141252	VPS53	-0.106393337	-1.076533591	7.139035994	-1.661594707	0.111842955	0.999926987	-4.30168326
ENSG00000141506	PIK3R5	-0.396710583	-1.316502793	5.924137559	-1.660923487	0.111979056	0.999926987	-4.302120424
ENSG00000150907	FOXO1	0.134546864	1.097747968	7.188105127	1.660391879	0.112086947	0.999926987	-4.302466581
ENSG00000168418	KCNG4	0.149008714	1.108807341	3.770339022	1.660266515	0.112112403	0.999926987	-4.302548201
ENSG00000144031	ANKRD53	-0.315625876	-1.244551453	5.596791803	-1.660255965	0.112114546	0.999926987	-4.30255507
ENSG00000134595	SOX3	0.176203329	1.129906449	5.128279328	1.659825284	0.112202037	0.999926987	-4.302835443
ENSG00000166926	MS4A6E	-0.856718702	-1.810914838	4.727926644	-1.65979796	0.112207589	0.999926987	-4.302853229
ENSG00000168528	SERINC2	-0.262232785	-1.199333416	5.087876769	-1.658735023	0.112423777	0.999926987	-4.303544998
ENSG00000180938	ZNF572	-0.283249752	-1.216933009	4.162776905	-1.657792029	0.112615865	0.999926987	-4.304158474
ENSG00000130787	HIP1R	-0.153209823	-1.112040879	5.800868597	-1.657754216	0.112623574	0.999926987	-4.304183069
ENSG00000164651	SP8	0.146264754	1.106700429	2.643608061	1.657551391	0.112664928	0.999926987	-4.304314989
ENSG00000131828	PDHA1	0.168915044	1.12421272	7.936531124	1.657418247	0.112692082	0.999926987	-4.304401582
ENSG00000175414	ARL10	0.142920568	1.104138054	5.502053443	1.65677537	0.11282327	0.999926987	-4.304819629
ENSG00000076716	GPC4	-0.426980156	-1.344416502	6.189577517	-1.656418943	0.11289606	0.999926987	-4.30505136
ENSG00000113583	C5orf15	0.205329804	1.152949884	7.075995223	1.656064932	0.112968396	0.999926987	-4.305281491
ENSG00000182853	VMO1	-0.243501907	-1.183862811	3.120133981	-1.655752847	0.113032198	0.999926987	-4.305484341
ENSG00000130203	APOE	0.409994416	1.328680671	9.595819241	1.655726162	0.113037654	0.999926987	-4.305501684
ENSG00000163808	KIF15	-0.209369431	-1.156182733	3.182658628	-1.655043607	0.113177306	0.999926987	-4.305945245
ENSG00000134438	RAX	0.239685019	1.180734846	3.938112505	1.654744619	0.113238525	0.999926987	-4.306139507
ENSG00000162989	KCNJ3	0.147788039	1.107869567	3.66913531	1.654607553	0.113266599	0.999926987	-4.306228556
ENSG00000157890	MEGF11	-0.165319684	-1.121414543	4.028874425	-1.654317543	0.113326019	0.999926987	-4.306416955
ENSG00000155367	PPM1J	-0.190254196	-1.140964731	4.096597129	-1.654182135	0.113353772	0.999926987	-4.306504912
ENSG00000181038	METTL23	-0.178867386	-1.131994843	5.215862472	-1.654084366	0.113373814	0.999926987	-4.306568418
ENSG00000207402	RNU6-959P	0.307480312	1.237544422	4.791144572	1.653954484	0.113400443	0.999926987	-4.306652778
ENSG00000224236	MRRFP1	-0.18071161	-1.133442819	3.490648027	-1.653764317	0.113439443	0.999926987	-4.306776287
ENSG00000280414		0.137414032	1.099931768	4.310346665	1.653533153	0.113486865	0.999926987	-4.306926411
ENSG00000168439	STIP1	-0.171264681	-1.126045154	7.057798264	-1.652927604	0.11361117	0.999926987	-4.307319607
ENSG00000199892	RNU1-17P	-0.166002491	-1.121945418	3.571384976	-1.652472297	0.11370471	0.999926987	-4.307615189
ENSG00000197114	ZGPAT	0.173577363	1.127851685	5.733958645	1.650933391	0.11402135	0.999926987	-4.308613854
ENSG00000106633	GCK	-0.170575374	-1.125507268	3.305592295	-1.650837126	0.114041181	0.999926987	-4.308676305
ENSG00000125037	EMC3	-0.142281078	-1.103648741	8.404117058	-1.650718827	0.114065557	0.999926987	-4.308753047
ENSG00000189067	LITAF	-0.217431108	-1.162661484	9.081639786	-1.650547423	0.114100882	0.999926987	-4.308864234
ENSG00000108798	ABI3	-0.226138348	-1.169699828	5.408421233	-1.64997143	0.114219658	0.999926987	-4.309237816
ENSG00000181019	NQO1	-0.245586631	-1.185574754	8.330314186	-1.649925245	0.114229186	0.999926987	-4.309267767
ENSG00000145780	FEM1C	-0.16111921	-1.11815424	6.721552793	-1.649592837	0.114297785	0.999926987	-4.309483322
ENSG00000064300	NGFR	0.173627498	1.12789088	4.835159407	1.648653863	0.114491748	0.999926987	-4.310092065
ENSG00000105143	SLC1A6	0.140378863	1.102194523	2.800878443	1.648433203	0.114537369	0.999926987	-4.310235088
ENSG00000176840	MIR7-3HG	0.159020233	1.11652862	3.788742026	1.64824005	0.114577317	0.999926987	-4.310360273
ENSG00000144554	FANCD2	-0.166791028	-1.12255881	3.959779039	-1.647966235	0.114633967	0.999926987	-4.31053772
ENSG00000188770	OPTC	-0.15823983	-1.115924816	3.275816363	-1.647836979	0.114660717	0.999926987	-4.310621478
ENSG00000125746	EML2	0.149822583	1.10943303	4.985048044	1.647200328	0.114792552	0.999926987	-4.31103397
ENSG00000202199	RNU1-115P	0.148178626	1.108169546	2.844029865	1.646896197	0.114855575	0.999926987	-4.311230983
ENSG00000113504	SLC12A7	-0.14278247	-1.104032369	5.932028987	-1.646453764	0.11494731	0.999926987	-4.311517546
ENSG00000201161	RN7SKP10	0.12994683	1.094253372	4.054731422	1.645697802	0.115104196	0.999926987	-4.31200707
ENSG00000173826	KCNH6	0.150934248	1.11028823	3.134639918	1.645491222	0.115147099	0.999926987	-4.312140816
ENSG00000225308	ASS1P11	-0.248787665	-1.188208213	4.961402399	-1.645191298	0.115209413	0.999926987	-4.312334977
ENSG00000213937	CLDN9	-0.153801541	-1.112497073	3.592991911	-1.644532036	0.115346484	0.999926987	-4.312761684
ENSG00000106927	AMBP	0.177804889	1.131161473	4.127088191	1.643780721	0.115502862	0.999926987	-4.313247839
ENSG00000269190	FBXO17	0.21756089	1.162766079	4.993161114	1.643532695	0.115554525	0.999926987	-4.3134083
ENSG00000173250	GPR151	0.139761108	1.101722669	2.741930973	1.643519953	0.11555718	0.999926987	-4.313416543
ENSG00000198815	FOXJ3	0.139669158	1.101652453	8.742455209	1.643399933	0.115582187	0.999926987	-4.313494183
ENSG00000178556	CKS1BP6	0.287214766	1.220282153	3.78350233	1.642117957	0.115849586	0.999926987	-4.314323269
ENSG00000154122	ANKH	-0.145717679	-1.106280844	7.087195368	-1.641727013	0.115931234	0.999926987	-4.314576021
ENSG00000175536	LIPT2	-0.17412963	-1.128283512	4.33971639	-1.641674267	0.115942254	0.999926987	-4.314610119
ENSG00000140274	DUOXA2	0.178134875	1.131420232	3.022372136	1.641320583	0.116016168	0.999926987	-4.314838744
ENSG00000138621	PPCDC	-0.165396186	-1.12147401	5.092149299	-1.640760116	0.116133378	0.999926987	-4.315200972
ENSG00000146094	DOK3	-0.239267345	-1.180393061	5.139824911	-1.638129358	0.116684882	0.999926987	-4.316900174
ENSG00000135312	HTR1B	0.18140388	1.133986826	4.462439739	1.638050536	0.116701441	0.999926987	-4.316951059
ENSG00000165959	CLMN	0.189519152	1.140383564	7.758051674	1.637973589	0.116717607	0.999926987	-4.317000731
ENSG00000168509	HJV	0.152771158	1.111702804	3.027439394	1.637566527	0.116803159	0.999926987	-4.317263481
ENSG00000163520	FBLN2	0.267812383	1.203980798	8.181730061	1.63665049	0.116995877	0.999926987	-4.317854612
ENSG00000259642	ST20-AS1	-0.161743612	-1.118638285	4.339446004	-1.636357602	0.117057552	0.999926987	-4.318043572
ENSG00000184515	BEX5	-0.160198749	-1.117441069	3.49419538	-1.636266738	0.117076692	0.999926987	-4.318102191
ENSG00000187867	PALM3	0.174748416	1.128767547	4.262790484	1.635998775	0.11713315	0.999926987	-4.318275045
ENSG00000138641	HERC3	-0.186115767	-1.137696517	7.050794008	-1.635785731	0.117178054	0.999926987	-4.318412461
ENSG00000266828	RN7SL712P	0.136290501	1.099075505	4.056028264	1.635181464	0.117305494	0.999926987	-4.318802156
ENSG00000172936	MYD88	-0.238412376	-1.179693744	6.641129788	-1.634132172	0.11752707	0.999926987	-4.319478634
ENSG00000200168	RNA5SP350	-0.220190794	-1.16488763	3.581360684	-1.634030009	0.117548662	0.999926987	-4.319544484
ENSG00000132005	RFX1	0.180660429	1.13340261	4.578172245	1.633956853	0.117564126	0.999926987	-4.319591636
ENSG00000149742	SLC22A9	0.160479459	1.117658514	2.898502292	1.633803864	0.11759647	0.999926987	-4.319690237
ENSG00000236296	GUSBP5	0.159246458	1.116703714	5.102308652	1.633476301	0.117665747	0.999926987	-4.319901334
ENSG00000134871	COL4A2	0.16324598	1.119803799	8.633765809	1.63294018	0.117779207	0.999926987	-4.320246776
ENSG00000115738	ID2	-0.268566884	-1.204610621	6.132188782	-1.632706264	0.117828739	0.999926987	-4.320397473
ENSG00000215560	TTTY5	-0.167624701	-1.123207677	3.134123451	-1.63240188	0.11789322	0.999926987	-4.320593549
ENSG00000187954	CYHR1	-0.18037041	-1.133174789	5.800642409	-1.632349428	0.117904335	0.999926987	-4.320627335
ENSG00000207782	MIR150	0.218674127	1.163663659	3.642768272	1.631889856	0.118001755	0.999926987	-4.320923327
ENSG00000196507	TCEAL3	0.210176199	1.156829461	5.429872298	1.631717697	0.118038267	0.999926987	-4.321034195
ENSG00000145545	SRD5A1	0.139405863	1.101451418	5.087234359	1.631554167	0.118072957	0.999926987	-4.321139499
ENSG00000075399	VPS9D1	0.159301449	1.11674628	5.126065066	1.631455487	0.118093895	0.999926987	-4.32120304
ENSG00000277775	HIST1H3F	-0.661533817	-1.581763399	4.178297834	-1.630702744	0.118253713	0.999926987	-4.321687656
ENSG00000108381	ASPA	0.255880987	1.19406468	7.388751683	1.629810357	0.118443415	0.999926987	-4.32226199
ENSG00000166091	CMTM5	-0.180488418	-1.133267483	3.057724544	-1.629517673	0.11850569	0.999926987	-4.322450316
ENSG00000119771	KLHL29	0.237133626	1.178648572	4.450104539	1.628679983	0.118684077	0.999926987	-4.322989204
ENSG00000165059	PRKACG	0.140496704	1.102284555	3.514365753	1.628462234	0.118730484	0.999926987	-4.323129253
ENSG00000240647	RN7SL305P	0.173939483	1.128134814	4.985370975	1.626833837	0.119078015	0.999926987	-4.324176207
ENSG00000108091	CCDC6	0.16186904	1.118735544	8.037134901	1.626558294	0.119136906	0.999926987	-4.324353298
ENSG00000006634	DBF4	-0.244683904	-1.184833144	3.571027229	-1.625628461	0.119335817	0.999926987	-4.324950755
ENSG00000073282	TP63	0.198975619	1.147883015	3.297387488	1.625329556	0.119399818	0.999926987	-4.325142769
ENSG00000211787	TRAV8-3	-0.659055628	-1.579048657	2.684234819	-1.625176096	0.119432688	0.999926987	-4.32524134
ENSG00000278569		0.199675511	1.14844002	2.824709576	1.624698255	0.119535087	0.999926987	-4.325548235
ENSG00000180346	TIGD2	-0.261362028	-1.198609761	4.59593274	-1.624677053	0.119539632	0.999926987	-4.32556185
ENSG00000233247		0.209293642	1.156121996	3.888625881	1.624492468	0.119579209	0.999926987	-4.325680384
ENSG00000196376	SLC35F1	-0.207039133	-1.154316728	4.180900769	-1.623568201	0.119777546	0.999926987	-4.326273783
ENSG00000140682	TGFB1I1	0.189260628	1.140179231	6.518051815	1.623134048	0.119870805	0.999926987	-4.326552443
ENSG00000278192		0.180426931	1.133219184	2.621285688	1.622933133	0.119913984	0.999926987	-4.326681384
ENSG00000162840	MT2P1	-0.249181808	-1.188532874	8.934376739	-1.622486375	0.120010044	0.999926987	-4.326968063
ENSG00000235363	SNRPGP10	-0.284779196	-1.2182238	3.159608997	-1.622336993	0.120042178	0.999926987	-4.327063908
ENSG00000201279		0.227010872	1.170407462	6.636994871	1.621821555	0.120153111	0.999926987	-4.327394576
ENSG00000134070	IRAK2	-0.175473543	-1.129335032	5.469145684	-1.621670093	0.120185726	0.999926987	-4.32749173
ENSG00000253049		0.161240314	1.118248105	5.5023553	1.621101501	0.120308226	0.999926987	-4.327856397
ENSG00000173221	GLRX	-0.255759248	-1.193963926	5.375639279	-1.621015933	0.12032667	0.999926987	-4.327911269
ENSG00000118473	SGIP1	0.219894455	1.16464838	5.360868781	1.620461623	0.120446211	0.999926987	-4.328266686
ENSG00000167419	LPO	0.152243756	1.111296476	2.73822633	1.620379213	0.120463992	0.999926987	-4.328319519
ENSG00000202167	RNU1-114P	-0.38980248	-1.31021401	4.27242593	-1.620272466	0.120487026	0.999926987	-4.328387952
ENSG00000136492	BRIP1	0.27176096	1.207280541	3.292367949	1.619774448	0.120594543	0.999926987	-4.328707185
ENSG00000110497	AMBRA1	0.123546608	1.089409692	6.076438068	1.619675921	0.120615823	0.999926987	-4.328770333
ENSG00000131183	SLC34A1	0.138059878	1.100424281	3.975084337	1.619048576	0.120751395	0.999926987	-4.32917236
ENSG00000051009	FAM160A2	0.120094298	1.086805897	6.273711067	1.618806892	0.120803657	0.999926987	-4.329327213
ENSG00000105287	PRKD2	-0.173456354	-1.127757089	6.839414914	-1.618603487	0.120847657	0.999926987	-4.329457528
ENSG00000129084	PSMA1	0.227566791	1.170858545	5.757406291	1.618550676	0.120859084	0.999926987	-4.329491361
ENSG00000125449	ARMC7	0.187498965	1.138787817	4.922624568	1.618242923	0.120925687	0.999926987	-4.329688505
ENSG00000108242	CYP2C18	-0.279639091	-1.213891176	4.515946371	-1.617245034	0.12114186	0.999926987	-4.330327579
ENSG00000153767	GTF2E1	-0.133055222	-1.096613563	5.739606738	-1.616810921	0.121236003	0.999926987	-4.330605517
ENSG00000182979	MTA1	0.156943035	1.114922195	7.377520731	1.615625847	0.121493316	0.999926987	-4.331364008
ENSG00000123989	CHPF	0.203821442	1.151745085	5.507022619	1.615409234	0.121540398	0.999926987	-4.33150261
ENSG00000173451	THAP2	0.356386073	1.28021496	5.945146084	1.615340578	0.121555324	0.999926987	-4.331546538
ENSG00000130997	POLN	-0.165146307	-1.121279784	5.204098185	-1.615253936	0.121574163	0.999926987	-4.331601971
ENSG00000244328	RN7SL845P	-0.213837207	-1.159768779	3.353938976	-1.615163356	0.12159386	0.999926987	-4.331659923
ENSG00000168067	MAP4K2	-0.155601846	-1.113886199	5.53911176	-1.613804104	0.121889762	0.999926987	-4.332529293
ENSG00000145147	SLIT2	0.160275954	1.11750087	6.990848723	1.613767508	0.121897737	0.999926987	-4.332552693
ENSG00000138381	ASNSD1	0.159711702	1.117063889	6.623221673	1.613391485	0.121979707	0.999926987	-4.332793109
ENSG00000091527	CDV3	-0.119673936	-1.086489277	9.300602795	-1.612789697	0.122110987	0.999926987	-4.333177795
ENSG00000197251	LINC00336	-0.142013127	-1.10344378	3.809915178	-1.612673023	0.122136453	0.999926987	-4.333252367
ENSG00000109339	MAPK10	0.247998939	1.187558792	7.995895795	1.612605033	0.122151295	0.999926987	-4.333295821
ENSG00000276070	CCL4L2	0.248111577	1.187651515	3.918035707	1.612393516	0.122197479	0.999926987	-4.333430999
ENSG00000239470		-0.179168787	-1.132231359	6.625287477	-1.612372467	0.122202076	0.999926987	-4.333444451
ENSG00000183578	TNFAIP8L3	0.189457963	1.140335198	4.05331008	1.61233639	0.122209954	0.999926987	-4.333467506
ENSG00000136274	NACAD	0.168070154	1.123554537	4.397695582	1.612291892	0.122219673	0.999926987	-4.333495942
ENSG00000137812	KNL1	-0.184171406	-1.136164244	3.193395277	-1.611946962	0.122295029	0.999926987	-4.333716349
ENSG00000206843	RNU6-206P	0.168919768	1.124216401	2.99771087	1.611693794	0.122350363	0.999926987	-4.333878102
ENSG00000145741	BTF3	0.155425342	1.11374993	7.051156599	1.611339053	0.122427933	0.999926987	-4.334104723
ENSG00000186081	KRT5	0.150312121	1.109809549	4.342809645	1.611244959	0.122448515	0.999926987	-4.334164828
ENSG00000117724	CENPF	-0.272080068	-1.207547607	4.106020215	-1.611228137	0.122452195	0.999926987	-4.334175573
ENSG00000214720	KRT18P49	-0.380993082	-1.302237945	3.79758686	-1.611166762	0.122465623	0.999926987	-4.334214777
ENSG00000198892	SHISA4	-0.163858454	-1.120279296	5.554686881	-1.611127687	0.122474172	0.999926987	-4.334239736
ENSG00000200102	RNU6-252P	-0.15730823	-1.115204455	3.796677183	-1.610543758	0.122601988	0.999926987	-4.33461267
ENSG00000079156	OSBPL6	0.197402403	1.146631965	4.609764764	1.608681759	0.123010308	0.999926987	-4.335801275
ENSG00000148516	ZEB1	0.191583349	1.142016384	8.459385377	1.608671845	0.123012485	0.999926987	-4.335807601
ENSG00000244476	ERVFRD-1	0.238774007	1.179989488	3.771709852	1.608654185	0.123016363	0.999926987	-4.33581887
ENSG00000163528	CHCHD4	-0.159088877	-1.116581747	4.417335934	-1.608048305	0.123149479	0.999926987	-4.336205437
ENSG00000249115	HAUS5	0.125521336	1.090901873	5.344463711	1.607828166	0.123197875	0.999926987	-4.336345868
ENSG00000156427	FGF18	-0.165798033	-1.121786428	4.443739989	-1.60730587	0.123312761	0.999926987	-4.336679002
ENSG00000174407	MIR1-1HG	0.165382937	1.121463711	4.651648313	1.607255779	0.123323784	0.999926987	-4.336710947
ENSG00000185669	SNAI3	-0.165788624	-1.121779112	4.688744767	-1.606797202	0.123424736	0.999926987	-4.337003375
ENSG00000150681	RGS18	-0.527657039	-1.441586133	5.418948357	-1.606567596	0.123475308	0.999926987	-4.337149771
ENSG00000163624	CDS1	0.119519028	1.086372623	3.056251305	1.605773438	0.12365036	0.999926987	-4.33765602
ENSG00000262223		0.293385594	1.225512835	4.575850877	1.605216774	0.123773187	0.999926987	-4.338010778
ENSG00000179862	CITED4	0.23533929	1.177183552	5.465751432	1.605056755	0.123808513	0.999926987	-4.338112742
ENSG00000010671	BTK	-0.385565103	-1.306371392	4.885037218	-1.60502801	0.12381486	0.999926987	-4.338131057
ENSG00000162711	NLRP3	-0.226292249	-1.169824613	4.555241497	-1.605024921	0.123815542	0.999926987	-4.338133025
ENSG00000185839		0.201350542	1.149774183	8.597124445	1.605017882	0.123817096	0.999926987	-4.338137511
ENSG00000130600	H19	0.378280723	1.299791954	10.61098635	1.604586218	0.123912441	0.999926987	-4.33841253
ENSG00000128408	RIBC2	0.156139077	1.114301065	2.953581484	1.604526703	0.123925591	0.999926987	-4.338450444
ENSG00000100626	GALNT16	0.202395503	1.150607279	6.282184635	1.604045551	0.124031948	0.999926987	-4.338756929
ENSG00000132465	JCHAIN	-0.465381183	-1.380682103	5.121113034	-1.603762143	0.12409463	0.999926987	-4.338937426
ENSG00000142619	PADI3	0.140418172	1.102224554	3.919001245	1.603198063	0.124219468	0.999926987	-4.339296618
ENSG00000227051	C14orf132	-0.137628837	-1.100095551	4.833884468	-1.602969699	0.124270038	0.999926987	-4.33944201
ENSG00000186416	NKRF	-0.172157291	-1.126742066	4.828737823	-1.602726826	0.12432384	0.999926987	-4.339596626
ENSG00000222248	RNA5SP201	0.206656501	1.154010621	3.663029598	1.602723334	0.124324613	0.999926987	-4.339598849
ENSG00000115085	ZAP70	-0.320138931	-1.248450769	4.738229488	-1.60249743	0.124374674	0.999926987	-4.339742648
ENSG00000143771	CNIH4	-0.124654785	-1.090246822	6.952190286	-1.602049654	0.124473951	0.999926987	-4.340027641
ENSG00000265243	IGLJCOR18	-0.152937717	-1.111831158	4.179776377	-1.601850624	0.1245181	0.999926987	-4.340154299
ENSG00000145216	FIP1L1	0.233873511	1.17598814	6.55844571	1.601138058	0.124676268	0.999926987	-4.340607678
ENSG00000084234	APLP2	-0.13437281	-1.097615538	10.55502961	-1.601111489	0.124682169	0.999926987	-4.34062458
ENSG00000244486	SCARF2	-0.182481186	-1.134833926	5.286550971	-1.601010486	0.124704603	0.999926987	-4.340688833
ENSG00000099942	CRKL	-0.113593657	-1.081919873	6.832387031	-1.600969741	0.124713654	0.999926987	-4.340714752
ENSG00000146904	EPHA1	0.135712527	1.09863528	3.755550386	1.600569057	0.12480269	0.999926987	-4.340969617
ENSG00000121797	CCRL2	-0.236965087	-1.178510888	4.676308207	-1.600390239	0.124842442	0.999926987	-4.341083345
ENSG00000137161	CNPY3	-0.287130076	-1.220210522	7.224113841	-1.600179437	0.124889319	0.999926987	-4.341217405
ENSG00000113387	SUB1	0.270062959	1.20586045	8.754727981	1.600069025	0.124913877	0.999926987	-4.341287617
ENSG00000137824	RMDN3	-0.124277591	-1.089961813	6.709934206	-1.599974086	0.124934997	0.999926987	-4.341347987
ENSG00000167261	DPEP2	-0.319721026	-1.248089182	5.480948535	-1.598253878	0.12531819	0.999926987	-4.342441432
ENSG00000102287	GABRE	0.212641787	1.15880819	8.529143921	1.598031792	0.125367734	0.999926987	-4.342582545
ENSG00000060982	BCAT1	-0.344275095	-1.269512935	5.656012291	-1.597619263	0.125459805	0.999926987	-4.34284463
ENSG00000162804	SNED1	0.177449097	1.130882545	6.841852466	1.597167213	0.125560762	0.999926987	-4.343131773
ENSG00000277556	OR13C5	-0.294346299	-1.226329188	2.799288877	-1.596789176	0.125645242	0.999926987	-4.343371863
ENSG00000124802	EEF1E1	0.392520518	1.31268478	3.255730871	1.596524063	0.125704515	0.999926987	-4.343540212
ENSG00000087085	ACHE	0.135725759	1.098645357	3.593860568	1.595388069	0.125958763	0.999926987	-4.344261375
ENSG00000066294	CD84	-0.507132595	-1.421222659	5.740864742	-1.594693418	0.126114444	0.999926987	-4.344702195
ENSG00000139200	PIANP	0.142619905	1.103907971	3.818764258	1.594626126	0.126129534	0.999926987	-4.344744891
ENSG00000078814	MYH7B	-0.157816158	-1.115597153	3.969541169	-1.594189391	0.126227505	0.999926987	-4.345021968
ENSG00000117425	PTCH2	0.221767356	1.166161303	4.745717252	1.594115425	0.126244104	0.999926987	-4.345068889
ENSG00000137809	ITGA11	0.367424361	1.290047656	6.404734856	1.594041639	0.126260664	0.999926987	-4.345115695
ENSG00000166575	TMEM135	0.257814682	1.195666201	8.134819411	1.593655863	0.126347276	0.999926987	-4.345360386
ENSG00000092009	CMA1	0.376286098	1.297996145	5.096030946	1.593085107	0.12647551	0.999926987	-4.345722337
ENSG00000116962	NID1	0.153987467	1.112640454	8.690099842	1.592729917	0.126555366	0.999926987	-4.345947541
ENSG00000215458	AATBC	-0.215004466	-1.160707507	4.128168358	-1.592035451	0.126711623	0.999926987	-4.346387764
ENSG00000144724	PTPRG	0.136382478	1.099145577	7.149910087	1.591883786	0.126745769	0.999926987	-4.346483888
ENSG00000127083	OMD	0.282944273	1.216675361	5.910616031	1.591167324	0.126907181	0.999926987	-4.346937895
ENSG00000145386	CCNA2	-0.226451852	-1.169954036	4.556880772	-1.590699033	0.127012775	0.999926987	-4.347234569
ENSG00000185662	SMIM23	0.15926447	1.116717656	3.399721749	1.590613786	0.127032005	0.999926987	-4.34728857
ENSG00000105887	MTPN	-0.133109383	-1.096654732	8.836433133	-1.590282394	0.127106784	0.999926987	-4.347498473
ENSG00000159214	CCDC24	0.140413473	1.102220965	4.592550431	1.590047074	0.127159906	0.999926987	-4.347647507
ENSG00000073536	NLE1	0.13451118	1.097720816	5.292420595	1.589873089	0.127199194	0.999926987	-4.347757687
ENSG00000120992	LYPLA1	0.450317122	1.366340562	4.347279191	1.589742643	0.127228657	0.999926987	-4.347840289
ENSG00000052841	TTC17	0.122299096	1.088468077	8.14949101	1.588759291	0.127450946	0.999926987	-4.348462837
ENSG00000137225	CAPN11	-0.203383764	-1.151395728	4.37693068	-1.588540722	0.127500398	0.999926987	-4.348601176
ENSG00000163728	TTC14	0.210081974	1.156753909	7.468780709	1.588477069	0.127514802	0.999926987	-4.348641462
ENSG00000145703	IQGAP2	-0.317443092	-1.246120075	7.171814628	-1.58841793	0.127528187	0.999926987	-4.348678889
ENSG00000237172	B3GNT9	0.129962621	1.094265349	4.015445033	1.588358374	0.127541667	0.999926987	-4.34871658
ENSG00000205899	BHLHA9	0.222857063	1.16704247	4.378410759	1.587996816	0.127623528	0.999926987	-4.348945376
ENSG00000110693	SOX6	-0.190353587	-1.141043338	5.663158354	-1.587953056	0.127633438	0.999926987	-4.348973066
ENSG00000115163	CENPA	-0.167765582	-1.123317365	4.069574458	-1.587908548	0.127643519	0.999926987	-4.349001228
ENSG00000160307	S100B	0.366169396	1.288925963	7.578205282	1.587805432	0.127666877	0.999926987	-4.349066472
ENSG00000134242	PTPN22	-0.331057079	-1.25793474	4.783327474	-1.587524247	0.127730589	0.999926987	-4.34924437
ENSG00000124225	PMEPA1	0.328631401	1.255821486	7.888466366	1.587506091	0.127734704	0.999926987	-4.349255856
ENSG00000236301	MRGPRG-AS1	0.113365344	1.081748668	2.956263212	1.587229878	0.127797317	0.999926987	-4.349430588
ENSG00000264522	OTUD7B	-0.165758958	-1.121756044	6.774128835	-1.585650879	0.128155743	0.999926987	-4.350429074
ENSG00000241352		-0.170748397	-1.12564226	4.000390907	-1.585618421	0.12816312	0.999926987	-4.350449592
ENSG00000104983	CCDC61	-0.142812845	-1.104055614	4.828609988	-1.585542769	0.128180314	0.999926987	-4.350497414
ENSG00000080824	HSP90AA1	-0.123857452	-1.089644443	9.275082782	-1.585110582	0.128278581	0.999926987	-4.350770583
ENSG00000169856	ONECUT1	-0.14175577	-1.103246958	4.685307256	-1.584794916	0.128350393	0.999926987	-4.350970073
ENSG00000151014	NOCT	-0.170165682	-1.125187696	5.790851278	-1.584495858	0.128418459	0.999926987	-4.351159043
ENSG00000170442	KRT86	-0.259300425	-1.196898178	4.515284695	-1.583709408	0.128597599	0.999926987	-4.351655877
ENSG00000198648	STK39	0.153853035	1.112536783	7.718840496	1.583680154	0.128604267	0.999926987	-4.351674355
ENSG00000182912	TSPEAR-AS2	0.151691191	1.110870921	4.499689162	1.58298068	0.128763777	0.999926987	-4.352116101
ENSG00000212391		0.227283128	1.170628354	3.849607911	1.582811917	0.128802287	0.999926987	-4.352222662
ENSG00000128714	HOXD13	0.159795176	1.117128524	3.888043944	1.582783928	0.128808674	0.999926987	-4.352240334
ENSG00000203784	LELP1	0.127284107	1.092235616	3.998607088	1.582531667	0.128866258	0.999926987	-4.352399603
ENSG00000233608	TWIST2	0.158563654	1.116175321	7.455471097	1.581019179	0.129211965	0.999926987	-4.353354184
ENSG00000212331	RNA5SP297	0.492915028	1.407285486	2.576350895	1.580969741	0.129223278	0.999926987	-4.353385376
ENSG00000222784	RN7SKP91	-0.239483354	-1.180569809	2.726255558	-1.580344653	0.129366389	0.999926987	-4.353779706
ENSG00000159899	NPR2	0.178520512	1.131722705	6.228977972	1.580235798	0.129391325	0.999926987	-4.353848366
ENSG00000159399	HK2	0.209642751	1.156401793	8.622984206	1.580156423	0.12940951	0.999926987	-4.35389843
ENSG00000183250	LINC01547	0.127527619	1.09241999	4.32174324	1.579901588	0.129467908	0.999926987	-4.354059148
ENSG00000213047	DENND1B	-0.128664001	-1.093280806	6.054031643	-1.579542178	0.129550307	0.999926987	-4.354285789
ENSG00000052795	FNIP2	-0.15239402	-1.111412229	7.442113118	-1.579228238	0.129622318	0.999926987	-4.35448373
ENSG00000157021	FAM92A1P1	0.350981587	1.275428113	3.360997386	1.579167411	0.129636274	0.999926987	-4.354522079
ENSG00000188937	NYX	0.124932171	1.090456463	4.657900423	1.579079637	0.129656415	0.999926987	-4.354577415
ENSG00000067445	TRO	0.135848916	1.098739148	4.702096277	1.578739021	0.129734599	0.999926987	-4.354792133
ENSG00000153879	CEBPG	-0.137913527	-1.100312656	6.678597114	-1.578483179	0.129793351	0.999926987	-4.354953391
ENSG00000264618	RN7SL732P	0.182091188	1.134527193	4.607176334	1.578025899	0.129898415	0.999926987	-4.355241572
ENSG00000181798	LINC00471	0.199809963	1.148547054	4.258498717	1.576889469	0.130159828	0.999926987	-4.355957522
ENSG00000225637		0.189051491	1.14001396	3.20209596	1.576791845	0.130182305	0.999926987	-4.356019009
ENSG00000105856	HBP1	0.143236802	1.104380104	7.587071761	1.576558241	0.130236104	0.999926987	-4.356166131
ENSG00000105605	CACNG7	-0.158765202	-1.116331264	3.358603788	-1.576091812	0.130343576	0.999926987	-4.356459842
ENSG00000279694		-0.170695464	-1.12560096	2.933540997	-1.575336224	0.130517831	0.999926987	-4.356935515
ENSG00000137221	TJAP1	0.16238446	1.119135296	6.6445213	1.574982346	0.13059951	0.999926987	-4.357158243
ENSG00000169946	ZFPM2	0.160512517	1.117684124	7.225828831	1.574590298	0.130690049	0.999926987	-4.357404957
ENSG00000256612	CYP2B7P	0.492788476	1.407162046	4.096980561	1.573393546	0.130966748	0.999926987	-4.358157817
ENSG00000187398	LUZP2	0.268266371	1.204359726	4.592816379	1.572845505	0.131093623	0.999926987	-4.358502455
ENSG00000198863	RUNDC1	-0.131680491	-1.095569107	5.764102987	-1.572263823	0.131228397	0.999926987	-4.358868162
ENSG00000147065	MSN	-0.148056417	-1.108075679	10.399451	-1.572112403	0.1312635	0.999926987	-4.358963346
ENSG00000153975	ZUP1	-0.176525032	-1.130158432	4.466462296	-1.571740917	0.131349652	0.999926987	-4.35919684
ENSG00000163430	FSTL1	0.133139727	1.096677799	9.955916296	1.570932015	0.131537409	0.999926987	-4.359705141
ENSG00000093144	ECHDC1	0.263006335	1.199976652	8.867149472	1.570544554	0.131627423	0.999926987	-4.359948554
ENSG00000144136	SLC20A1	-0.176710985	-1.130304111	6.097184019	-1.570533554	0.131629979	0.999926987	-4.359955464
ENSG00000072786	STK10	-0.313297769	-1.242544714	7.397453727	-1.57007467	0.131736654	0.999926987	-4.360243695
ENSG00000107960	STN1	-0.184408445	-1.136350934	6.687544152	-1.570068598	0.131738066	0.999926987	-4.360247508
ENSG00000109083	IFT20	0.115513241	1.083360384	6.266696953	1.56958907	0.131849618	0.999926987	-4.360548644
ENSG00000013563	DNASE1L1	-0.1899532	-1.140726711	5.473940276	-1.569435785	0.131885293	0.999926987	-4.360644892
ENSG00000168070	MAJIN	-0.159088297	-1.116581298	3.121601485	-1.569343632	0.131906745	0.999926987	-4.360702753
ENSG00000180902	D2HGDH	0.129036065	1.093562794	5.659559819	1.569209754	0.131937914	0.999926987	-4.360786806
ENSG00000187608	ISG15	-0.212864272	-1.15898691	4.56040335	-1.569079733	0.131968191	0.999926987	-4.360868434
ENSG00000176170	SPHK1	-0.208778877	-1.155709556	4.614042822	-1.568676146	0.132062208	0.999926987	-4.361121779
ENSG00000100078	PLA2G3	-0.194650605	-1.144446963	3.781797522	-1.568539117	0.132094142	0.999926987	-4.361207787
ENSG00000277591	RN7SL575P	-0.238401855	-1.179685142	4.804420678	-1.568407061	0.132124923	0.999926987	-4.361290669
ENSG00000201035	RNA5SP469	-0.173973145	-1.128161137	3.439246173	-1.567398282	0.132360259	0.999926987	-4.361923652
ENSG00000204634	TBC1D8	-0.237682744	-1.179097274	6.714603481	-1.567158403	0.132416271	0.999926987	-4.36207413
ENSG00000153363	LINC00467	0.181803588	1.134301048	5.288486827	1.566682203	0.132527523	0.999926987	-4.36237281
ENSG00000145248	SLC10A4	-0.164077539	-1.120449432	4.383441715	-1.566522343	0.132564888	0.999926987	-4.362473063
ENSG00000177692	DNAJC28	0.183452037	1.135597862	3.563199996	1.565827173	0.132727474	0.999926987	-4.362908946
ENSG00000087116	ADAMTS2	0.274265691	1.209378378	6.818124716	1.565797119	0.132734507	0.999926987	-4.362927788
ENSG00000134909	ARHGAP32	0.207682916	1.154831941	6.677324622	1.565724254	0.132751559	0.999926987	-4.362973467
ENSG00000197081	IGF2R	-0.24126138	-1.182025681	8.163739692	-1.565625042	0.13277478	0.999926987	-4.363035662
ENSG00000050165	DKK3	-0.182433222	-1.134796198	5.124486501	-1.565389384	0.132829949	0.999926987	-4.363183381
ENSG00000172992	DCAKD	0.183290733	1.1354709	8.165150531	1.565069575	0.13290485	0.999926987	-4.363383826
ENSG00000128310	GALR3	0.157203182	1.115123256	4.365974415	1.564412927	0.13305875	0.999926987	-4.363795305
ENSG00000136488	CSH1	0.277170439	1.211815815	4.682243741	1.563859066	0.133188675	0.999926987	-4.364142285
ENSG00000156711	MAPK13	-0.325137524	-1.252783854	5.629860792	-1.563849449	0.133190932	0.999926987	-4.364148309
ENSG00000161973	CCDC42	-0.188177308	-1.139323392	3.180767269	-1.563174322	0.133349448	0.999926987	-4.364571147
ENSG00000144524	COPS7B	0.11902861	1.086003393	6.12192576	1.562637499	0.133475603	0.999926987	-4.364907277
ENSG00000199620	RNA5SP258	-0.189457377	-1.140334736	2.663537769	-1.562331425	0.133547576	0.999926987	-4.36509889
ENSG00000102531	FNDC3A	0.120708844	1.087268943	7.710989005	1.562123102	0.133596581	0.999926987	-4.365229293
ENSG00000186088	GSAP	-0.179017731	-1.132112816	6.391997418	-1.562090478	0.133604257	0.999926987	-4.365249714
ENSG00000146197	SCUBE3	-0.206136809	-1.153594993	4.097096939	-1.561729113	0.133689302	0.999926987	-4.365475885
ENSG00000213763	ACTBP2	-0.174646633	-1.128687916	5.409248212	-1.561632976	0.133711936	0.999926987	-4.36553605
ENSG00000125779	PANK2	-0.110137733	-1.079331275	6.303039629	-1.561300273	0.133790287	0.999926987	-4.365744244
ENSG00000101306	MYLK2	-0.151712002	-1.110886946	3.505099486	-1.560946739	0.133873585	0.999926987	-4.36596544
ENSG00000112096	SOD2	-0.211975613	-1.158273226	9.429886974	-1.560825655	0.133902125	0.999926987	-4.366041192
ENSG00000184117	NIPSNAP1	0.178386088	1.131617261	5.020300753	1.560739085	0.133922532	0.999926987	-4.366095348
ENSG00000111252	SH2B3	-0.155688851	-1.113953377	5.832563456	-1.560636514	0.133946715	0.999926987	-4.366159512
ENSG00000205856	C22orf42	-0.159026567	-1.116533523	2.680439188	-1.560493873	0.133980351	0.999926987	-4.366248738
ENSG00000113460	BRIX1	-0.12429143	-1.089972268	5.967395618	-1.5595606	0.134200599	0.999926987	-4.366832388
ENSG00000204420	MPIG6B	-0.283634661	-1.217257729	4.359036158	-1.558933406	0.134348783	0.999926987	-4.367224492
ENSG00000170004	CHD3	0.164579666	1.12083947	6.833564702	1.558696621	0.134404762	0.999926987	-4.367372495
ENSG00000219073	CELA3B	-0.269918966	-1.205740101	4.291214484	-1.557994671	0.134570827	0.999926987	-4.367811166
ENSG00000171303	KCNK3	-0.189940297	-1.140716509	4.048480237	-1.557434491	0.134703474	0.999926987	-4.368161145
ENSG00000131381	RBSN	-0.104384403	-1.075035575	5.96262616	-1.557377799	0.134716905	0.999926987	-4.36819656
ENSG00000167701	GPT	0.177775243	1.13113823	5.375044666	1.556886476	0.134833346	0.999926987	-4.368503443
ENSG00000239713	APOBEC3G	-0.286361577	-1.21956071	3.893881599	-1.556751004	0.134865467	0.999926987	-4.368588048
ENSG00000185527	PDE6G	-0.235463497	-1.177284905	3.84288771	-1.556690585	0.134879795	0.999926987	-4.36862578
ENSG00000150401	DCUN1D2	-0.21166604	-1.158024711	5.138697301	-1.556087983	0.135022764	0.999926987	-4.369002049
ENSG00000100652	SLC10A1	0.130352846	1.09456137	3.207060769	1.555760272	0.135100567	0.999926987	-4.369206634
ENSG00000159164	SV2A	0.190782126	1.141382324	2.720048381	1.555147091	0.135246245	0.999926987	-4.369589355
ENSG00000105610	KLF1	0.14932082	1.109047241	3.946104067	1.555078959	0.13526244	0.999926987	-4.369631874
ENSG00000104129	DNAJC17	-0.138461002	-1.100730283	5.873522828	-1.55376844	0.135574257	0.999926987	-4.370449482
ENSG00000101605	MYOM1	0.300905887	1.231917708	6.640230301	1.553101394	0.135733199	0.999926987	-4.370865463
ENSG00000148123	PLPPR1	0.203488005	1.151478924	3.113048109	1.552647622	0.135841411	0.999926987	-4.371148374
ENSG00000159167	STC1	0.162011922	1.118846347	4.268977484	1.552601289	0.135852464	0.999926987	-4.371177258
ENSG00000101574	METTL4	0.270472468	1.206202782	5.925954682	1.552582037	0.135857057	0.999926987	-4.37118926
ENSG00000088367	EPB41L1	0.212729764	1.158878858	7.411690578	1.552163039	0.135957049	0.999926987	-4.371450434
ENSG00000197852	INKA2	-0.265351502	-1.201928855	5.028773981	-1.552122114	0.135966819	0.999926987	-4.371475942
ENSG00000199666	SNORD3G	0.143920246	1.104903402	4.848923894	1.551867654	0.136027579	0.999926987	-4.371634528
ENSG00000006715	VPS41	0.120358132	1.087004665	8.058038361	1.551537608	0.13610642	0.999926987	-4.371840197
ENSG00000010319	SEMA3G	-0.273716356	-1.208917971	7.668374708	-1.551472578	0.136121959	0.999926987	-4.371880717
ENSG00000104213	PDGFRL	0.340439512	1.266142261	7.665986139	1.551458107	0.136125417	0.999926987	-4.371889734
ENSG00000180066	C10orf91	-0.165718899	-1.121724897	2.870332487	-1.551028874	0.13622802	0.999926987	-4.372157158
ENSG00000122592	HOXA7	0.174263791	1.12838844	6.217040438	1.550824269	0.136276951	0.999926987	-4.372284615
ENSG00000183287	CCBE1	0.175522024	1.129372982	4.043431035	1.550636788	0.1363218	0.999926987	-4.372401395
ENSG00000188784	PLA2G2E	0.181147119	1.133785025	3.567485839	1.549787451	0.13652513	0.999926987	-4.37293032
ENSG00000197566	ZNF624	0.176230654	1.129927849	6.295766425	1.549749113	0.136534314	0.999926987	-4.37295419
ENSG00000240210		-0.139602688	-1.101601698	4.478907771	-1.548597262	0.136810483	0.999926987	-4.373671185
ENSG00000238326		0.157200508	1.115121189	2.918539851	1.548585095	0.136813402	0.999926987	-4.373678756
ENSG00000181915	ADO	-0.122471907	-1.088598465	5.428995857	-1.548494126	0.136835233	0.999926987	-4.373735366
ENSG00000269313	MAGIX	-0.172300717	-1.126854087	3.229906269	-1.548462724	0.13684277	0.999926987	-4.373754907
ENSG00000100320	RBFOX2	0.134131524	1.097431981	8.015763084	1.547828168	0.136995139	0.999926987	-4.374149724
ENSG00000132677	RHBG	-0.148076809	-1.108091341	3.546352191	-1.547685918	0.137029315	0.999926987	-4.374238216
ENSG00000115255	REEP6	0.224927062	1.168718161	6.00564819	1.547680028	0.13703073	0.999926987	-4.37424188
ENSG00000162704	ARPC5	-0.184179962	-1.136170982	8.626194307	-1.547305513	0.137120744	0.999926987	-4.374474835
ENSG00000100227	POLDIP3	-0.144304743	-1.105197913	6.87859546	-1.546995103	0.137195387	0.999926987	-4.374667888
ENSG00000103089	FA2H	-0.150227538	-1.109744484	3.182289149	-1.546927956	0.137211538	0.999926987	-4.374709644
ENSG00000183963	SMTN	0.190405602	1.141084478	6.210142996	1.546744412	0.137255694	0.999926987	-4.37482378
ENSG00000054356	PTPRN	-0.165739859	-1.121741194	3.659062768	-1.546690197	0.137268739	0.999926987	-4.374857491
ENSG00000128951	DUT	0.195180484	1.144867377	5.503125144	1.54619047	0.137389031	0.999926987	-4.375168189
ENSG00000181359	HSP90AA6P	-0.594692378	-1.510150546	3.973077803	-1.545865544	0.137467292	0.999926987	-4.375370171
ENSG00000074181	NOTCH3	0.194863275	1.144615679	7.094901085	1.545848064	0.137471503	0.999926987	-4.375381035
ENSG00000162543	UBXN10	0.190540385	1.141191087	3.393089455	1.545423043	0.137573932	0.999926987	-4.375645194
ENSG00000168334	XIRP1	0.11751801	1.084866869	3.533618978	1.545000431	0.137675842	0.999926987	-4.375907806
ENSG00000119760	SUPT7L	0.145275779	1.10594204	7.401643721	1.544926901	0.13769358	0.999926987	-4.375953492
ENSG00000182132	KCNIP1	0.11175502	1.080541903	2.912564517	1.54431002	0.137842465	0.999926987	-4.376336725
ENSG00000106113	CRHR2	0.181810461	1.134306452	3.621171756	1.5441811	0.137873597	0.999926987	-4.376416803
ENSG00000110665	C11orf21	-0.184421539	-1.136361248	4.331568321	-1.543202795	0.138110031	0.999926987	-4.377024323
ENSG00000154478	GPR26	0.109051264	1.078518755	3.224130565	1.542822898	0.138201933	0.999926987	-4.377260167
ENSG00000254815		0.188940469	1.139926234	3.503329158	1.54279804	0.138207949	0.999926987	-4.377275597
ENSG00000184792	OSBP2	-0.215252234	-1.160906864	4.41052821	-1.542707396	0.138229885	0.999926987	-4.377331863
ENSG00000168806	LCMT2	-0.159000666	-1.116513477	5.369817548	-1.542393274	0.138305927	0.999926987	-4.377526834
ENSG00000171219	CDC42BPG	0.121061972	1.087535106	3.962737773	1.541985908	0.138404592	0.999926987	-4.377779639
ENSG00000172322	CLEC12A	-0.547957855	-1.462014738	4.719837447	-1.541096552	0.1386202	0.999926987	-4.378331405
ENSG00000173818	ENDOV	-0.133881727	-1.097241981	4.261483102	-1.540991993	0.138645566	0.999926987	-4.37839626
ENSG00000169372	CRADD	0.130460175	1.094642803	5.125286183	1.540755176	0.138703034	0.999926987	-4.378543141
ENSG00000166086	JAM3	0.178838606	1.131972261	6.411521455	1.540432055	0.138781476	0.999926987	-4.378743526
ENSG00000225022	UBE2D3P1	-0.227910233	-1.171137308	4.57916218	-1.540363471	0.13879813	0.999926987	-4.378786055
ENSG00000187244	BCAM	0.175191569	1.129114325	6.886827701	1.539825171	0.138928905	0.999926987	-4.379119811
ENSG00000086570	FAT2	0.260755013	1.198105551	4.743810379	1.539486286	0.139011286	0.999926987	-4.379329885
ENSG00000251692	PTX4	0.177052409	1.130571637	3.89662965	1.539273972	0.139062919	0.999926987	-4.379461483
ENSG00000135094	SDS	-0.296200588	-1.227906397	3.95488358	-1.539131152	0.13909766	0.999926987	-4.37955
ENSG00000100968	NFATC4	0.164101126	1.120467751	5.304370649	1.538841925	0.139168037	0.999926987	-4.379729239
ENSG00000161835	GRASP	-0.150996861	-1.110336418	5.033324401	-1.538682491	0.139206845	0.999926987	-4.379828033
ENSG00000277399	GPR179	0.113111818	1.081558588	3.60234645	1.538595226	0.13922809	0.999926987	-4.379882105
ENSG00000175087	PDIK1L	-0.138945291	-1.101099842	5.164734453	-1.537608603	0.139468472	0.999926987	-4.380493296
ENSG00000201612	RN7SKP15	-0.194462484	-1.144297741	4.470469065	-1.537315665	0.139539909	0.999926987	-4.380674713
ENSG00000187808	SOWAHD	0.170551293	1.125488482	3.551277839	1.537098585	0.139592868	0.999926987	-4.380809137
ENSG00000150556	LYPD6B	0.158203129	1.115896427	3.698060084	1.536986084	0.139620319	0.999926987	-4.380878797
ENSG00000113722	CDX1	0.144597743	1.105422393	4.597299913	1.536715076	0.139686468	0.999926987	-4.381046588
ENSG00000136167	LCP1	-0.531032431	-1.44496288	9.408530225	-1.536702159	0.139689621	0.999926987	-4.381054585
ENSG00000110436	SLC1A2	-0.151628712	-1.110822813	2.915625047	-1.53654246	0.139728613	0.999926987	-4.38115345
ENSG00000204539	CDSN	0.164216812	1.120557602	3.329932943	1.536515011	0.139735316	0.999926987	-4.381170443
ENSG00000160013	PTGIR	-0.136106988	-1.09893571	4.728997051	-1.536311679	0.139784978	0.999926987	-4.381296309
ENSG00000173705	SUSD5	-0.180684905	-1.133421839	3.709187006	-1.536211704	0.1398094	0.999926987	-4.381358191
ENSG00000184601	C14orf180	0.186534835	1.138027038	6.215837305	1.536071049	0.139843767	0.999926987	-4.381445249
ENSG00000156853	ZNF689	-0.155920309	-1.114132107	4.98266844	-1.536064378	0.139845397	0.999926987	-4.381449378
ENSG00000222412		0.178207014	1.131476808	5.294649053	1.535581951	0.139963324	0.999926987	-4.381747932
ENSG00000185372	OR2V1	-0.211733742	-1.158079056	2.753004401	-1.534707267	0.140177345	0.999926987	-4.382289076
ENSG00000185085	INTS5	-0.229355375	-1.17231102	4.25645289	-1.534607203	0.140201846	0.999926987	-4.38235097
ENSG00000140986	RPL3L	0.154485694	1.113024765	4.078468689	1.533083426	0.140575391	0.999926987	-4.383293152
ENSG00000121769	FABP3	-0.511486539	-1.425518279	5.693961479	-1.532831105	0.140637325	0.999926987	-4.383449106
ENSG00000142163	OR1E3	-0.137569325	-1.100050172	4.137258085	-1.53225479	0.14077887	0.999926987	-4.383805248
ENSG00000244381		0.173706494	1.12795264	5.484801989	1.532248684	0.140780371	0.999926987	-4.383809021
ENSG00000239494	RN7SL333P	-0.172625962	-1.127108156	4.431884696	-1.532160049	0.140802151	0.999926987	-4.383863787
ENSG00000146376	ARHGAP18	0.189218849	1.140146214	7.950200793	1.531891585	0.140868136	0.999926987	-4.38402965
ENSG00000168280	KIF5C	-0.227213507	-1.170571864	4.215034428	-1.531807263	0.140888866	0.999926987	-4.384081742
ENSG00000132661	NXT1	-0.139100306	-1.10121816	4.885999764	-1.531579274	0.14094493	0.999926987	-4.384222578
ENSG00000236529		-0.522178453	-1.43612214	4.24381436	-1.53157856	0.140945106	0.999926987	-4.38422302
ENSG00000152669	CCNO	0.148958908	1.108769063	3.733559336	1.531058894	0.141072963	0.999926987	-4.384543981
ENSG00000146926	ASB10	0.183178733	1.135382754	3.810654561	1.531047605	0.141075742	0.999926987	-4.384550953
ENSG00000124228	DDX27	-0.114476307	-1.082582001	6.587577267	-1.530565545	0.141194435	0.999926987	-4.384848621
ENSG00000180155	LYNX1	0.117245179	1.084661726	5.759501112	1.5303052	0.141258571	0.999926987	-4.385009355
ENSG00000012061	ERCC1	0.13146846	1.095408105	6.053697507	1.53006123	0.141318695	0.999926987	-4.385159963
ENSG00000196266	OR10J3	0.168638079	1.123996917	2.887650205	1.529904548	0.141357319	0.999926987	-4.385256677
ENSG00000224555		0.207807343	1.154931545	3.438986146	1.529751373	0.141395087	0.999926987	-4.385351221
ENSG00000149743	TRPT1	0.145933688	1.106446495	6.159222688	1.529594143	0.141433864	0.999926987	-4.38544826
ENSG00000129038	LOXL1	0.163862312	1.120282291	6.056746989	1.529336309	0.14149747	0.999926987	-4.385607376
ENSG00000213753	CENPBD1P1	0.157428811	1.115297669	5.463350244	1.529114767	0.141552143	0.999926987	-4.385744081
ENSG00000137441	FGFBP2	-0.362613419	-1.28575291	4.833368582	-1.528859712	0.141615107	0.999926987	-4.385901448
ENSG00000198324	PHETA1	-0.145118659	-1.105821602	4.379319947	-1.528394879	0.141729918	0.999926987	-4.386188201
ENSG00000115756	HPCAL1	-0.251090245	-1.190106139	6.091630765	-1.527764661	0.141885701	0.999926987	-4.386576885
ENSG00000156500	FAM122C	0.164229776	1.120567671	6.213340829	1.526958551	0.142085168	0.999926987	-4.387073892
ENSG00000257074	RPL29P33	-0.423174375	-1.34087465	3.908207541	-1.526720874	0.142144024	0.999926987	-4.387220398
ENSG00000187066	TMEM262	-0.24251469	-1.183052987	4.381882885	-1.526232828	0.142264941	0.999926987	-4.387521184
ENSG00000106819	ASPN	0.296328428	1.228015208	6.37265018	1.525454801	0.14245788	0.999926987	-4.388000552
ENSG00000148090	AUH	0.159842529	1.117165192	6.712597796	1.525285607	0.142499866	0.999926987	-4.388104776
ENSG00000124143	ARHGAP40	-0.142164702	-1.103559718	3.353248577	-1.524952974	0.142582439	0.999926987	-4.388309656
ENSG00000165868	HSPA12A	0.217784775	1.162946537	6.75354694	1.524940396	0.142585563	0.999926987	-4.388317403
ENSG00000110013	SIAE	0.15567531	1.113942921	6.254743831	1.524787331	0.142623574	0.999926987	-4.38841167
ENSG00000215834	FMO9P	-0.143890455	-1.104880587	2.867821475	-1.524713325	0.142641955	0.999926987	-4.388457246
ENSG00000205940	HSP90AB2P	-0.18160036	-1.134141274	3.354391229	-1.524447982	0.142707875	0.999926987	-4.38862064
ENSG00000152240	HAUS1	0.227556218	1.170849965	5.060869877	1.523909139	0.14284182	0.999926987	-4.388952393
ENSG00000006534	ALDH3B1	-0.202649539	-1.150809902	6.082269058	-1.522941741	0.143082554	0.999926987	-4.389547798
ENSG00000181652	ATG9B	-0.129363741	-1.093811201	4.17311026	-1.522500502	0.143192466	0.999926987	-4.389819282
ENSG00000136404	TM6SF1	-0.190226443	-1.140942782	6.080116759	-1.522080577	0.143297133	0.999926987	-4.390077602
ENSG00000103404	USP31	0.132766818	1.096394365	6.970019649	1.521871924	0.143349164	0.999926987	-4.390205939
ENSG00000204688	OR2H1	-0.150428363	-1.109898973	3.173193302	-1.521342889	0.143481157	0.999926987	-4.390531279
ENSG00000166451	CENPN	-0.198136133	-1.147215271	4.645803475	-1.521303506	0.143490987	0.999926987	-4.390555495
ENSG00000012223	LTF	0.236519083	1.178146612	4.633599143	1.521118703	0.143537121	0.999926987	-4.390669123
ENSG00000108389	MTMR4	-0.143667569	-1.104709904	6.615321695	-1.520932748	0.143583554	0.999926987	-4.39078345
ENSG00000107331	ABCA2	0.13346224	1.096922987	6.52217636	1.520873583	0.143598331	0.999926987	-4.390819824
ENSG00000109743	BST1	-0.176152926	-1.129866974	6.440571989	-1.520685442	0.143645327	0.999926987	-4.390935482
ENSG00000176236	RPP38-DT	-0.18751471	-1.138800246	3.33379535	-1.519651241	0.14390389	0.999926987	-4.391571075
ENSG00000054179	ENTPD2	0.141868733	1.103333346	3.903918607	1.519415882	0.143962786	0.999926987	-4.39171568
ENSG00000100906	NFKBIA	-0.211880843	-1.158197143	8.893255843	-1.519110195	0.14403931	0.999926987	-4.39190347
ENSG00000156097	GPR61	0.166713891	1.122498791	3.117096271	1.518961234	0.144076613	0.999926987	-4.391994972
ENSG00000196811	CHRNG	0.122051474	1.088281269	4.211815355	1.518533584	0.144183748	0.999926987	-4.392257627
ENSG00000117090	SLAMF1	-0.386492404	-1.30721134	3.123074982	-1.518403505	0.144216349	0.999926987	-4.392337509
ENSG00000186795	KCNK18	0.136756953	1.099430916	3.364872421	1.518164505	0.144276263	0.999926987	-4.392484268
ENSG00000063176	SPHK2	0.148692056	1.108563995	4.841521448	1.517878821	0.144347907	0.999926987	-4.392659673
ENSG00000202056	RNA5SP19	-0.328363595	-1.255588391	8.080039416	-1.517291349	0.144495327	0.999926987	-4.3930203
ENSG00000125144	MT1G	-0.239295826	-1.180416364	3.601277877	-1.517199128	0.14451848	0.999926987	-4.393076902
ENSG00000252367		0.143287538	1.104418942	4.474209103	1.516985565	0.144572109	0.999926987	-4.393207972
ENSG00000180354	MTURN	-0.124604404	-1.09020875	8.38121443	-1.516911596	0.144590687	0.999926987	-4.393253365
ENSG00000182175	RGMA	0.15940889	1.11682945	5.677130821	1.516815671	0.144614783	0.999926987	-4.393312231
ENSG00000133138	TBC1D8B	0.203494617	1.151484201	5.116820062	1.516720506	0.144638692	0.999926987	-4.393370627
ENSG00000122862	SRGN	-0.279117447	-1.213452341	9.187215204	-1.516062757	0.144804028	0.999926987	-4.393774178
ENSG00000180178	FAR2P1	-0.309068013	-1.238907102	2.683973748	-1.515951108	0.144832108	0.999926987	-4.393842666
ENSG00000241604	RN7SL340P	-0.148587716	-1.108483823	4.246128825	-1.515922524	0.144839298	0.999926987	-4.3938602
ENSG00000130300	PLVAP	0.222133344	1.166457177	7.704958641	1.515918723	0.144840254	0.999926987	-4.393862531
ENSG00000202193	RNA5SP427	0.160071029	1.117342147	4.903753415	1.515821575	0.144864692	0.999926987	-4.393922121
ENSG00000212604		0.134022061	1.097348718	2.95218747	1.515679422	0.144900458	0.999926987	-4.394009311
ENSG00000261519		0.180892323	1.133584804	3.561178142	1.514640573	0.14516205	0.999926987	-4.394646325
ENSG00000106268	NUDT1	-0.144782061	-1.10556363	5.062408043	-1.51452672	0.145190743	0.999926987	-4.394716121
ENSG00000251985	RNU6-1161P	0.156117562	1.114284448	5.86663511	1.514476825	0.145203319	0.999926987	-4.394746707
ENSG00000035681	NSMAF	-0.109403608	-1.07878219	7.725255234	-1.514353957	0.145234291	0.999926987	-4.394822023
ENSG00000186976	EFCAB6	0.213857215	1.159784864	4.403774727	1.514273219	0.145254646	0.999926987	-4.394871513
ENSG00000163736	PPBP	-0.813184338	-1.757085431	7.569967332	-1.513895353	0.145349943	0.999926987	-4.395103105
ENSG00000170606	HSPA4	-0.112210835	-1.08088335	7.157729814	-1.513580059	0.145429498	0.999926987	-4.395296316
ENSG00000201707	RNU6-818P	0.159488275	1.116890905	4.98268902	1.513415929	0.145470926	0.999926987	-4.395396884
ENSG00000139445	FOXN4	0.145690388	1.106259917	3.739534366	1.513393952	0.145476474	0.999926987	-4.39541035
ENSG00000165905	LARGE2	-0.131334056	-1.09530606	4.160798938	-1.513126899	0.145543904	0.999926987	-4.395573965
ENSG00000140279	DUOX2	0.166182379	1.12208532	3.119701888	1.512475217	0.145708557	0.999926987	-4.395973146
ENSG00000168661	ZNF30	-0.152609461	-1.111578211	4.006954444	-1.512136805	0.145794121	0.999926987	-4.39618039
ENSG00000105889	STEAP1B	-0.181704592	-1.134223216	4.163263651	-1.511614699	0.14592621	0.999926987	-4.396500067
ENSG00000150477	KIAA1328	0.133641639	1.097059398	5.509173397	1.51138291	0.145984882	0.999926987	-4.396641963
ENSG00000206738		0.280379378	1.214514217	3.125771439	1.511050598	0.146069034	0.999926987	-4.396845371
ENSG00000162368	CMPK1	-0.142043886	-1.103467306	8.466476385	-1.510722641	0.146152122	0.999926987	-4.397046084
ENSG00000235278	ZNF652P1	0.200525616	1.149116936	3.404674639	1.510441347	0.146223419	0.999926987	-4.397218215
ENSG00000010438	PRSS3	0.198824222	1.147762562	4.967416217	1.51040519	0.146232586	0.999926987	-4.397240339
ENSG00000135622	SEMA4F	-0.139145213	-1.101252438	5.172474338	-1.510068439	0.146317981	0.999926987	-4.397446372
ENSG00000122133	PAEP	0.145828199	1.106365596	4.282586696	1.509778806	0.14639146	0.999926987	-4.397623553
ENSG00000101445	PPP1R16B	0.128652918	1.093272408	7.103905884	1.509244352	0.14652713	0.999926987	-4.39795044
ENSG00000169248	CXCL11	0.286923006	1.220035398	2.765929305	1.509171302	0.146545681	0.999926987	-4.397995113
ENSG00000184789	OR4C10P	-0.504954082	-1.419078189	2.937820605	-1.508484679	0.146720149	0.999926987	-4.398414941
ENSG00000185551	NR2F2	0.187997337	1.139181275	7.069337489	1.507981446	0.146848126	0.999926987	-4.398722553
ENSG00000255508		-0.346044022	-1.271070473	5.281423592	-1.50737861	0.147001554	0.999926987	-4.399090957
ENSG00000088836	SLC4A11	0.168914716	1.124212465	4.804835666	1.507344008	0.147010364	0.999926987	-4.3991121
ENSG00000105248	YJU2	-0.148611184	-1.108501854	5.971138462	-1.507325732	0.147015018	0.999926987	-4.399123267
ENSG00000172061	LRRC15	0.191498537	1.14194925	4.10834484	1.507196463	0.147047938	0.999926987	-4.399202251
ENSG00000099949	LZTR1	0.172280227	1.126838083	7.539794478	1.507141079	0.147062044	0.999926987	-4.399236089
ENSG00000120289	MAGEB4	-0.335187962	-1.261541758	3.154628721	-1.506905552	0.147122044	0.999926987	-4.399379981
ENSG00000159251	ACTC1	0.167395532	1.123029272	3.458079689	1.506728086	0.147167266	0.999926987	-4.399488391
ENSG00000198795	ZNF521	0.175243609	1.129155054	7.140524959	1.506233385	0.147293388	0.999926987	-4.399790547
ENSG00000136932	TRMO	-0.167812069	-1.123353561	5.330335429	-1.50622845	0.147294647	0.999926987	-4.399793561
ENSG00000187601	MAGEH1	-0.141073079	-1.102725019	5.592968769	-1.50621913	0.147297023	0.999926987	-4.399799253
ENSG00000108556	CHRNE	0.237988281	1.179347012	4.341143883	1.505678877	0.147434863	0.999926987	-4.400129152
ENSG00000153029	MR1	-0.192859487	-1.143027004	6.00769088	-1.505359482	0.147516402	0.999926987	-4.400324148
ENSG00000111679	PTPN6	-0.398915875	-1.318516729	6.555782828	-1.505088409	0.147585634	0.999926987	-4.40048962
ENSG00000127152	BCL11B	-0.299414831	-1.230645153	4.03450889	-1.504469584	0.147743783	0.999926987	-4.400867296
ENSG00000177398	UMODL1	-0.184435004	-1.136371854	2.90177594	-1.504435049	0.147752613	0.999926987	-4.40088837
ENSG00000125633	CCDC93	-0.111210352	-1.080134037	7.630901489	-1.504102209	0.147837736	0.999926987	-4.401091459
ENSG00000141738	GRB7	-0.149071696	-1.108855748	3.180716927	-1.503765213	0.147923963	0.999926987	-4.401297052
ENSG00000124006	OBSL1	0.146560772	1.10692753	5.149577303	1.503663157	0.147950084	0.999926987	-4.401359308
ENSG00000084444	FAM234B	-0.167023506	-1.122739715	5.046087119	-1.503539932	0.147981628	0.999926987	-4.401434473
ENSG00000124227	ANKRD60	0.120733974	1.087287882	4.044370072	1.503507353	0.147989969	0.999926987	-4.401454345
ENSG00000168906	MAT2A	-0.158313804	-1.115982036	9.058514575	-1.503480256	0.147996907	0.999926987	-4.401470873
ENSG00000155008	APOOL	0.177055071	1.130573723	7.369384179	1.503393664	0.148019079	0.999926987	-4.401523689
ENSG00000103037	SETD6	0.182639458	1.134958431	5.433416172	1.503184605	0.148072619	0.999926987	-4.401651192
ENSG00000213512	GBP7	0.212339854	1.158565696	3.673147426	1.5029637	0.148129212	0.999926987	-4.401785909
ENSG00000111181	SLC6A12	-0.215313103	-1.160955845	3.820183573	-1.502363813	0.148282981	0.999926987	-4.402151672
ENSG00000222500	RNA5SP475	0.227095843	1.170476398	2.636334712	1.501519224	0.148499698	0.999926987	-4.402666466
ENSG00000131096	PYY	0.184200895	1.136187467	3.981098145	1.50148654	0.14850809	0.999926987	-4.402686384
ENSG00000268916	CSAG3	-0.47255521	-1.38756486	3.428507865	-1.501446341	0.148518412	0.999926987	-4.402710881
ENSG00000145337	PYURF	-0.105912881	-1.076175137	7.236626283	-1.501366937	0.148538802	0.999926987	-4.402759267
ENSG00000171811	CFAP46	0.103300446	1.07422816	2.74780168	1.50116733	0.148590069	0.999926987	-4.402880894
ENSG00000223040	RN7SKP144	-0.14383663	-1.104839366	2.924270783	-1.500458586	0.14877222	0.999926987	-4.403312664
ENSG00000166682	TMPRSS5	0.17130719	1.126078334	3.882214808	1.499964158	0.148899399	0.999926987	-4.403613789
ENSG00000197483	ZNF628	0.111163578	1.080099018	4.922476474	1.499431917	0.149036404	0.999926987	-4.403937867
ENSG00000143119	CD53	-0.527884672	-1.44181361	7.717897634	-1.499068767	0.149129942	0.999926987	-4.40415894
ENSG00000007264	MATK	-0.368290441	-1.290822331	4.70838687	-1.498956454	0.149158881	0.999926987	-4.404227305
ENSG00000144406	UNC80	0.106188033	1.076380405	2.792952956	1.498688909	0.149227836	0.999926987	-4.404390146
ENSG00000101489	CELF4	0.124670706	1.090258854	4.068103647	1.498603874	0.149249757	0.999926987	-4.404441898
ENSG00000154380	ENAH	0.165151456	1.121283786	7.374572298	1.498539288	0.149266409	0.999926987	-4.404481204
ENSG00000207190	RNU6-809P	0.175505037	1.129359685	4.888157138	1.498514527	0.149272794	0.999926987	-4.404496273
ENSG00000058404	CAMK2B	-0.272146644	-1.207603333	3.179775948	-1.498462859	0.149286116	0.999926987	-4.404527715
ENSG00000160767	FAM189B	-0.136141536	-1.098962026	5.175056115	-1.49842804	0.149295095	0.999926987	-4.404548904
ENSG00000154277	UCHL1	-0.299648713	-1.230844674	7.6524661	-1.498377419	0.149308149	0.999926987	-4.404579708
ENSG00000213139	CRYGS	-0.194274755	-1.14414885	4.273764982	-1.497873427	0.149438172	0.999926987	-4.404886364
ENSG00000252798		0.170544038	1.125482822	3.413276096	1.497851758	0.149443765	0.999926987	-4.404899547
ENSG00000135124	P2RX4	-0.365374247	-1.28821576	5.963849668	-1.497552727	0.149520957	0.999926987	-4.405081458
ENSG00000165689	ENTR1	-0.109104152	-1.078558293	4.951295216	-1.497302473	0.149585582	0.999926987	-4.405233676
ENSG00000140873	ADAMTS18	-0.355214837	-1.279176054	5.882578782	-1.497169038	0.14962005	0.999926987	-4.405314833
ENSG00000134297	PLEKHA8P1	0.207811743	1.154935067	5.765707807	1.497047783	0.149651377	0.999926987	-4.405388576
ENSG00000123728	RAP2C	-0.098604896	-1.070737545	5.983764324	-1.497017208	0.149659278	0.999926987	-4.40540717
ENSG00000121897	LIAS	0.162333388	1.119095679	5.04709469	1.496801143	0.149715115	0.999926987	-4.405538561
ENSG00000163914	RHO	-0.187642693	-1.138901275	3.544020372	-1.496786648	0.149718862	0.999926987	-4.405547376
ENSG00000110888	CAPRIN2	0.10819009	1.077875157	5.527754841	1.495896719	0.149949031	0.999926987	-4.406088411
ENSG00000279096		0.17159067	1.126299623	3.934685756	1.495804653	0.14997286	0.999926987	-4.40614437
ENSG00000166928	MS4A14	-0.352682852	-1.27693302	6.085976676	-1.495559565	0.150036308	0.999926987	-4.406293326
ENSG00000114383	TUSC2	-0.138468271	-1.100735829	5.224290168	-1.49549946	0.150051871	0.999926987	-4.406329853
ENSG00000124196	GTSF1L	0.155011268	1.113430315	3.259482025	1.495444665	0.150066061	0.999926987	-4.406363153
ENSG00000196639	HRH1	-0.196231857	-1.14570201	4.523096718	-1.494535534	0.150301647	0.999926987	-4.406915517
ENSG00000108774	RAB5C	-0.294592824	-1.226538759	5.622436934	-1.494366379	0.150345514	0.999926987	-4.407018266
ENSG00000226415	TPI1P1	-0.237517774	-1.178962454	5.573871551	-1.494169345	0.150396624	0.999926987	-4.407137938
ENSG00000088832	FKBP1A	0.602850221	1.518714011	3.03006414	1.493994592	0.150441966	0.999926987	-4.407244069
ENSG00000159650	UROC1	-0.169972925	-1.125037371	2.571911716	-1.493960329	0.150450858	0.999926987	-4.407264877
ENSG00000102385	DRP2	0.149247248	1.108990686	2.907238027	1.493764379	0.150501715	0.999926987	-4.407383868
ENSG00000149600	COMMD7	0.132773732	1.096399619	6.14875228	1.493728673	0.150510985	0.999926987	-4.40740555
ENSG00000168939	SPRY3	0.208279704	1.155309749	4.71788987	1.493689746	0.15052109	0.999926987	-4.407429188
ENSG00000214870		0.190330467	1.141025052	5.325795223	1.4935368	0.150560801	0.999926987	-4.407522054
ENSG00000136783	NIPSNAP3A	-0.123191691	-1.08914172	6.237696915	-1.492889793	0.150728883	0.999926987	-4.407914836
ENSG00000159111	MRPL10	0.170386567	1.125359982	5.888687058	1.491630866	0.151056372	0.999926987	-4.408678761
ENSG00000126746	ZNF384	0.111792263	1.080569797	7.306158017	1.491143147	0.151183401	0.999926987	-4.408974592
ENSG00000182492	BGN	0.359786644	1.28323611	7.836831471	1.491071642	0.151202033	0.999926987	-4.409017959
ENSG00000172301	COPRS	0.169685085	1.124812931	5.978531583	1.490875249	0.151253214	0.999926987	-4.40913706
ENSG00000133317	LGALS12	0.265856909	1.20234999	7.867556221	1.490803481	0.151271921	0.999926987	-4.409180581
ENSG00000049618	ARID1B	0.125961781	1.091234969	6.759962895	1.490628473	0.151317545	0.999926987	-4.409286701
ENSG00000205029	OR5D16	0.167770702	1.123321351	2.84183408	1.490519505	0.151345959	0.999926987	-4.409352771
ENSG00000077616	NAALAD2	0.389870369	1.310275666	5.113762742	1.490519182	0.151346043	0.999926987	-4.409352967
ENSG00000076826	CAMSAP3	-0.157779905	-1.11556912	3.513834705	-1.49041725	0.151372627	0.999926987	-4.409414769
ENSG00000176783	RUFY1	-0.111466988	-1.080326196	7.888336274	-1.490406424	0.15137545	0.999926987	-4.409421333
ENSG00000163026	WDCP	-0.173844487	-1.128060534	5.285553311	-1.489625803	0.15157916	0.999926987	-4.409894525
ENSG00000115541	HSPE1	0.210648412	1.157208168	6.075505801	1.489427645	0.151630907	0.999926987	-4.410014616
ENSG00000160867	FGFR4	-0.16051565	-1.117686551	2.954696381	-1.489259033	0.15167495	0.999926987	-4.410116793
ENSG00000185900	POMK	-0.11788293	-1.085141313	6.389212239	-1.489229626	0.151682632	0.999926987	-4.410134613
ENSG00000103569	AQP9	-0.647711861	-1.566681441	6.484964402	-1.489143464	0.151705143	0.999926987	-4.410186821
ENSG00000106348	IMPDH1	-0.140511939	-1.102296196	6.161661249	-1.489127102	0.151709418	0.999926987	-4.410196736
ENSG00000146618	FERD3L	0.113518138	1.08186324	3.89067072	1.488970493	0.151750342	0.999926987	-4.410291626
ENSG00000143549	TPM3	-0.124214508	-1.089914155	5.274883934	-1.48848556	0.15187712	0.999926987	-4.410585403
ENSG00000135205	CCDC146	0.230511181	1.173250586	6.846036189	1.488384124	0.15190365	0.999926987	-4.410646846
ENSG00000169085	VXN	0.3054644	1.235816379	4.213018395	1.488050381	0.151990964	0.999926987	-4.410848983
ENSG00000184293	CLECL1	-0.223400868	-1.167482454	2.702148212	-1.487923001	0.1520243	0.999926987	-4.410926125
ENSG00000123136	DDX39A	-0.147620715	-1.107741084	5.816265209	-1.487710022	0.152080051	0.999926987	-4.411055096
ENSG00000172687	ZNF738	0.193894289	1.143847157	5.293199709	1.487599217	0.152109063	0.999926987	-4.411122189
ENSG00000164185	ZNF474	0.157040283	1.114997352	2.913843724	1.487543275	0.152123712	0.999926987	-4.411156061
ENSG00000135249	RINT1	-0.146433165	-1.106829625	5.81574017	-1.48739507	0.152162527	0.999926987	-4.411245793
ENSG00000252428	RNA5SP285	-0.161041231	-1.118093804	4.124707045	-1.487360573	0.152171562	0.999926987	-4.411266678
ENSG00000186583	SPATC1	-0.136338308	-1.099111926	4.03909505	-1.487343957	0.152175915	0.999926987	-4.411276738
ENSG00000101115	SALL4	-0.165624473	-1.121651481	3.265422147	-1.486988276	0.152269106	0.999926987	-4.411492057
ENSG00000201733		-0.127069834	-1.092073406	4.583775175	-1.486661907	0.152354659	0.999926987	-4.4116896
ENSG00000223361	FTH1P10	-0.165447301	-1.121513744	10.41302721	-1.48648518	0.152401002	0.999926987	-4.411796556
ENSG00000147155	EBP	-0.202836893	-1.15095936	5.835931852	-1.486420655	0.152417925	0.999926987	-4.411835604
ENSG00000199701		0.14862227	1.108510372	5.341522121	1.486133686	0.152493207	0.999926987	-4.412009255
ENSG00000175967		0.146916685	1.107200642	3.572337877	1.485750979	0.152593653	0.999926987	-4.412240802
ENSG00000197746	PSAP	-0.227740205	-1.170999293	10.61234581	-1.485358247	0.152696785	0.999926987	-4.412478372
ENSG00000184678	HIST2H2BE	0.190975945	1.141535674	6.15249037	1.485317763	0.15270742	0.999926987	-4.412502859
ENSG00000128641	MYO1B	0.176536659	1.13016754	8.307383652	1.485238392	0.152728271	0.999926987	-4.412550866
ENSG00000113048	MRPS27	0.126521992	1.091658786	6.857596678	1.485141634	0.152753693	0.999926987	-4.412609386
ENSG00000152377	SPOCK1	0.219416016	1.164262213	5.925503665	1.484965448	0.152799993	0.999926987	-4.412715939
ENSG00000163501	IHH	0.157957392	1.115706371	3.268406788	1.484879733	0.152822522	0.999926987	-4.412767774
ENSG00000144857	BOC	0.164019073	1.120404026	5.7885811	1.484677787	0.152875611	0.999926987	-4.41288989
ENSG00000154856	APCDD1	0.18802727	1.139204911	7.743371143	1.484586674	0.152899569	0.999926987	-4.412944982
ENSG00000228398	HMGN2P25	-0.151908903	-1.111038571	3.537933613	-1.4842616	0.15298507	0.999926987	-4.41314152
ENSG00000182952	HMGN4	-0.11730462	-1.084706417	6.61878559	-1.483948196	0.153067539	0.999926987	-4.413330975
ENSG00000137822	TUBGCP4	-0.106429562	-1.076560623	6.052356848	-1.483104267	0.153289791	0.999926987	-4.413840996
ENSG00000155016	CYP2U1	-0.127962015	-1.092748967	5.378662789	-1.482395227	0.153476723	0.999926987	-4.414269343
ENSG00000171772	SYCE1	0.133551068	1.096990527	3.842266339	1.482198401	0.153528647	0.999926987	-4.414388225
ENSG00000205704	LINC00634	0.192109902	1.142433272	3.886904312	1.482154328	0.153540276	0.999926987	-4.414414843
ENSG00000158445	KCNB1	0.150192663	1.109717658	6.274328091	1.481917191	0.153602858	0.999926987	-4.414558054
ENSG00000189212	DPY19L2P1	0.38036929	1.301675005	4.537457189	1.4814226	0.15373345	0.999926987	-4.414856697
ENSG00000188425	NANOS2	0.154807115	1.113272766	3.929862453	1.481285703	0.153769612	0.999926987	-4.414939345
ENSG00000047849	MAP4	0.114768206	1.082801061	6.694616445	1.481167348	0.153800882	0.999926987	-4.415010794
ENSG00000114529	C3orf52	0.234155857	1.176218313	3.610294729	1.480356673	0.154015206	0.999926987	-4.415500084
ENSG00000164056	SPRY1	0.155993489	1.114188623	7.411652861	1.480205886	0.154055098	0.999926987	-4.415591072
ENSG00000132205	EMILIN2	-0.345545118	-1.270630996	6.406719153	-1.47916563	0.154330533	0.999926987	-4.416218609
ENSG00000169855	ROBO1	0.16009164	1.117358111	7.368396172	1.478852636	0.154413485	0.999926987	-4.416407364
ENSG00000006607	FARP2	0.121230565	1.087662202	5.9277148	1.478753491	0.154439769	0.999926987	-4.416467149
ENSG00000251333	RTN3P1	0.203446256	1.151445603	6.653226923	1.478495769	0.154508109	0.999926987	-4.416622543
ENSG00000180776	ZDHHC20	-0.134212659	-1.097493701	7.260253857	-1.478422648	0.154527503	0.999926987	-4.416666627
ENSG00000196893		-0.125444118	-1.090843485	3.025746166	-1.478277893	0.154565903	0.999926987	-4.416753897
ENSG00000201619		0.150039611	1.109599937	3.692870173	1.478215927	0.154582343	0.999926987	-4.416791252
ENSG00000210049	MT-TF	0.117081749	1.084538861	12.07037296	1.478096771	0.154613961	0.999926987	-4.416863082
ENSG00000105122	RASAL3	-0.267417636	-1.203651412	4.849884842	-1.478006531	0.154637909	0.999926987	-4.416917478
ENSG00000186971	KRTAP13-4	0.168195749	1.123652353	4.100983318	1.477796559	0.154693644	0.999926987	-4.417044037
ENSG00000234722	LINC01287	-0.213347516	-1.159375189	3.150641393	-1.477585549	0.154749671	0.999926987	-4.41717121
ENSG00000156970	BUB1B	-0.206207206	-1.153651285	3.108401748	-1.477216784	0.154847624	0.999926987	-4.417393429
ENSG00000180424	DEFB123	0.133659562	1.097073027	3.432371373	1.477147121	0.154866134	0.999926987	-4.417435404
ENSG00000103023	PRSS54	-0.151783908	-1.110942315	3.229275178	-1.476938664	0.154921533	0.999926987	-4.417561
ENSG00000198873	GRK5	0.151734184	1.110904026	5.662897457	1.476636946	0.155001746	0.999926987	-4.417742763
ENSG00000172425	TTC36	-0.171406295	-1.126155692	3.917815475	-1.476625663	0.155004746	0.999926987	-4.41774956
ENSG00000186265	BTLA	-0.364106651	-1.287084391	3.722811931	-1.475854512	0.155209917	0.999926987	-4.418214003
ENSG00000128322	IGLL1	0.13889565	1.101061956	5.165289303	1.473926076	0.155723962	0.999926987	-4.419374708
ENSG00000160349	LCN1	0.236005863	1.177727576	4.515849935	1.473896425	0.155731876	0.999926987	-4.419392546
ENSG00000187091	PLCD1	-0.182211179	-1.134621557	5.452749721	-1.473728806	0.155776624	0.999926987	-4.419493382
ENSG00000132669	RIN2	0.12809849	1.092852344	7.743513649	1.473707299	0.155782367	0.999926987	-4.41950632
ENSG00000175832	ETV4	-0.145572839	-1.106169784	2.839966282	-1.47364691	0.155798491	0.999926987	-4.419542647
ENSG00000109674	NEIL3	-0.229969532	-1.172810181	3.351076626	-1.47346721	0.155846482	0.999926987	-4.419650738
ENSG00000158106	RHPN1	-0.125265839	-1.090708694	3.743918666	-1.473333632	0.155882162	0.999926987	-4.41973108
ENSG00000185274	GALNT17	0.188418078	1.139513549	3.922465375	1.473162303	0.155927937	0.999926987	-4.419834121
ENSG00000143158	MPC2	0.124056201	1.089794565	7.155929622	1.472570109	0.156086239	0.999926987	-4.420190214
ENSG00000139112	GABARAPL1	-0.126311235	-1.091499322	8.540099767	-1.471874136	0.156272451	0.999926987	-4.420608582
ENSG00000276764		0.107646556	1.077469145	3.078047339	1.4714888	0.156375628	0.999926987	-4.420840159
ENSG00000167721	TSR1	-0.10260495	-1.07371042	6.221441389	-1.471445644	0.156387187	0.999926987	-4.420866092
ENSG00000125895	TMEM74B	0.252037127	1.190887496	4.014436134	1.471442099	0.156388136	0.999926987	-4.420868222
ENSG00000131174	COX7B	0.281285744	1.215277469	5.68241269	1.471136547	0.156469995	0.999926987	-4.421051817
ENSG00000152332	UHMK1	-0.118327825	-1.085475998	8.051927854	-1.47112259	0.156473735	0.999926987	-4.421060202
ENSG00000241959	RN7SL76P	-0.239570387	-1.180641032	4.981688602	-1.471014715	0.156502644	0.999926987	-4.421125014
ENSG00000171540	OTP	0.143757162	1.10477851	2.954929024	1.470877936	0.156539306	0.999926987	-4.421207185
ENSG00000151067	CACNA1C	0.170873776	1.125740089	4.864495747	1.470553421	0.156626314	0.999926987	-4.421402121
ENSG00000174611	KY	-0.122193122	-1.088388126	3.184700667	-1.470493733	0.156642322	0.999926987	-4.421437972
ENSG00000188523	CFAP77	-0.161663817	-1.118576415	3.125770398	-1.470139049	0.156737473	0.999926987	-4.421650989
ENSG00000186868	MAPT	-0.17934813	-1.132372116	6.166534492	-1.469991189	0.156777153	0.999926987	-4.421739781
ENSG00000100889	PCK2	-0.232616388	-1.174963865	5.984288549	-1.469923948	0.1567952	0.999926987	-4.421780158
ENSG00000169744	LDB2	0.194415941	1.144260826	9.141092341	1.469716972	0.156850764	0.999926987	-4.421904435
ENSG00000110975	SYT10	-0.161347874	-1.11833148	2.849060308	-1.46872524	0.157117221	0.999926987	-4.422499741
ENSG00000164751	PEX2	0.175266859	1.129173251	5.660083895	1.468613855	0.157147171	0.999926987	-4.422566585
ENSG00000204335	SP5	-0.176281864	-1.129967959	4.073676223	-1.468498804	0.157178111	0.999926987	-4.422635624
ENSG00000135443	KRT85	-0.12598544	-1.091252864	3.616646443	-1.4681495	0.157272079	0.999926987	-4.422845211
ENSG00000173744	AGFG1	-0.117871232	-1.085132514	9.003988779	-1.468148913	0.157272237	0.999926987	-4.422845563
ENSG00000055118	KCNH2	0.14969265	1.109333116	4.024167727	1.467960915	0.15732283	0.999926987	-4.422958351
ENSG00000124102	PI3	-0.200826639	-1.149356727	4.30553689	-1.467363024	0.15748382	0.999926987	-4.423316979
ENSG00000278685	IQCA1L	0.228939823	1.171973398	2.791821036	1.467136342	0.157544892	0.999926987	-4.423452922
ENSG00000189375	TBC1D28	0.21451994	1.160317752	4.654059859	1.467089497	0.157557515	0.999926987	-4.423481013
ENSG00000185972	CCIN	0.158169514	1.115870428	3.047298453	1.466998524	0.157582032	0.999926987	-4.423535565
ENSG00000230204	FTH1P5	-0.199668234	-1.148434228	4.377390547	-1.466287934	0.157773639	0.999926987	-4.423961586
ENSG00000204388	HSPA1B	-0.247929236	-1.187501418	7.016092879	-1.465999514	0.157851465	0.999926987	-4.424134462
ENSG00000158816	VWA5B1	0.181596042	1.134137879	3.377690767	1.465642163	0.157947933	0.999926987	-4.42434862
ENSG00000135966	TGFBRAP1	-0.10617552	-1.076371069	6.62467315	-1.465515913	0.157982026	0.999926987	-4.424424272
ENSG00000161132		-0.301166971	-1.232140668	2.883657811	-1.46550607	0.157984684	0.999926987	-4.424430171
ENSG00000102302	FGD1	0.163845858	1.120269514	5.023301849	1.465452414	0.157999176	0.999926987	-4.424462321
ENSG00000171643	S100Z	-0.183435953	-1.135585201	3.694457976	-1.464891609	0.158150704	0.999926987	-4.424798305
ENSG00000279873	LINC01126	-0.207976681	-1.155067115	4.031917259	-1.464550933	0.158242811	0.999926987	-4.425002363
ENSG00000133454	MYO18B	-0.111530742	-1.080373937	3.700449938	-1.464250651	0.158324034	0.999926987	-4.425182198
ENSG00000175785	PRIMA1	0.137716277	1.100162228	4.273812289	1.464164961	0.158347218	0.999926987	-4.425233512
ENSG00000005471	ABCB4	0.186301161	1.137842726	4.374251876	1.463932311	0.158410178	0.999926987	-4.425372819
ENSG00000073067	CYP2W1	0.109838585	1.079107495	4.300369921	1.463006035	0.158661049	0.999926987	-4.425927308
ENSG00000186074	CD300LF	-0.325263704	-1.252893429	4.873244023	-1.462579552	0.158776665	0.999926987	-4.426182526
ENSG00000145348	TBCK	0.13182636	1.095679884	7.62757011	1.462436079	0.158815575	0.999926987	-4.426268372
ENSG00000255986	MT1JP	-0.202339556	-1.150562661	3.946286953	-1.461800717	0.158987978	0.999926987	-4.426648466
ENSG00000128011	LRFN1	-0.16473483	-1.120960024	3.840016653	-1.461778287	0.158994068	0.999926987	-4.426661882
ENSG00000142700	DMRTA2	0.152185292	1.111251442	3.545630163	1.461427448	0.159089335	0.999926987	-4.426871713
ENSG00000186153	WWOX	0.126067436	1.091314887	6.071388461	1.461413165	0.159093214	0.999926987	-4.426880255
ENSG00000154040	CABYR	0.17398781	1.128172605	3.641914848	1.461172976	0.159158463	0.999926987	-4.427023886
ENSG00000006638	TBXA2R	-0.183778337	-1.135854733	4.319227372	-1.460753584	0.159272447	0.999926987	-4.427274641
ENSG00000163412	EIF4E3	-0.11008752	-1.079293709	8.611541925	-1.460316862	0.15939121	0.999926987	-4.427535703
ENSG00000159403	C1R	0.219084994	1.163995107	8.955611914	1.460066797	0.159459246	0.999926987	-4.427685161
ENSG00000154655	L3MBTL4	0.170578003	1.125509319	5.852347028	1.459935388	0.159495009	0.999926987	-4.427763694
ENSG00000207604	MIR206	0.120919859	1.087427983	3.114866582	1.459838519	0.159521375	0.999926987	-4.427821582
ENSG00000175063	UBE2C	-0.137967052	-1.10035348	3.388597246	-1.459141978	0.15971107	0.999926987	-4.428237748
ENSG00000103534	TMC5	0.239461029	1.180551541	3.304496234	1.458980676	0.159755025	0.999926987	-4.428334102
ENSG00000118197	DDX59	-0.140322016	-1.102151094	4.606112188	-1.458373992	0.159920434	0.999926987	-4.428696439
ENSG00000164362	TERT	0.152055247	1.111151279	4.419426985	1.45833987	0.159929741	0.999926987	-4.428716814
ENSG00000133872	SARAF	-0.12188535	-1.088155963	8.902910655	-1.458274119	0.159947677	0.999926987	-4.428756076
ENSG00000253005	RNU6-176P	0.161104811	1.118143081	5.565408828	1.457774638	0.160083981	0.999926987	-4.429054293
ENSG00000141527	CARD14	-0.12658558	-1.091706904	3.53986407	-1.457590804	0.160134172	0.999926987	-4.429164033
ENSG00000198938	MT-CO3	0.142512048	1.103825445	11.81131756	1.45702221	0.160289491	0.999926987	-4.429503396
ENSG00000255804	OR6J1	0.146600053	1.106957669	3.629506196	1.456974646	0.160302489	0.999926987	-4.42953178
ENSG00000205667	ARSH	0.12810696	1.09285876	2.943168955	1.456825664	0.160343208	0.999926987	-4.429620682
ENSG00000132323	ILKAP	-0.117129703	-1.084574912	5.671109844	-1.456562245	0.160415226	0.999926987	-4.429777856
ENSG00000167595	PROSER3	0.135019411	1.098107589	5.183529423	1.455402955	0.160732482	0.999926987	-4.430469329
ENSG00000121454	LHX4	0.117995732	1.085226161	3.438789925	1.455163718	0.160798016	0.999926987	-4.430611977
ENSG00000112115	IL17A	-0.121644648	-1.087974429	4.390570289	-1.455138447	0.16080494	0.999926987	-4.430627044
ENSG00000005100	DHX33	-0.11635349	-1.083991535	6.287032002	-1.45470951	0.160922497	0.999926987	-4.430882757
ENSG00000143867	OSR1	0.158399627	1.116048425	4.597656676	1.454251429	0.161048118	0.999926987	-4.431155787
ENSG00000104973	MED25	-0.173170178	-1.127533406	5.673580633	-1.453766488	0.161181192	0.999926987	-4.431444759
ENSG00000172912	COX6B1P3	-0.142669649	-1.103946034	3.856778322	-1.453514511	0.161250372	0.999926987	-4.431594884
ENSG00000255559	ZNF252P-AS1	0.165549805	1.121593431	4.011804486	1.453491513	0.161256688	0.999926987	-4.431608585
ENSG00000000971	CFH	0.261508154	1.19873117	8.263573551	1.452958752	0.161403042	0.999926987	-4.431925932
ENSG00000176148	TCP11L1	-0.145894333	-1.106416313	6.224018018	-1.452952271	0.161404823	0.999926987	-4.431929792
ENSG00000151779	NBAS	0.101797814	1.073109885	7.216998135	1.45280207	0.161446105	0.999926987	-4.432019246
ENSG00000178752	ERFE	0.129798135	1.094140596	3.797135706	1.452705812	0.161472565	0.999926987	-4.432076571
ENSG00000236592	S100A11P2	0.333746976	1.260282341	4.050741735	1.452466247	0.161538434	0.999926987	-4.432219227
ENSG00000101162	TUBB1	-0.568519546	-1.483000974	5.806085169	-1.452280299	0.161589576	0.999926987	-4.432329944
ENSG00000093000	NUP50	-0.190480422	-1.141143657	5.502954295	-1.451978605	0.16167258	0.999926987	-4.432509557
ENSG00000109016	DHRS7B	-0.147835044	-1.107905664	6.784895678	-1.451671994	0.161756972	0.999926987	-4.43269207
ENSG00000100105	PATZ1	0.115998694	1.083724986	5.793211123	1.451580087	0.161782275	0.999926987	-4.432746773
ENSG00000101255	TRIB3	0.137221224	1.099784778	4.167994156	1.451514568	0.161800316	0.999926987	-4.432785769
ENSG00000079263	SP140	-0.34757145	-1.27241691	4.842641054	-1.451435939	0.161821968	0.999926987	-4.432832565
ENSG00000116874	WARS2	0.136029889	1.098876983	6.567392932	1.451306246	0.161857687	0.999926987	-4.432909749
ENSG00000133980	VRTN	0.195926477	1.145459522	3.634892749	1.451250119	0.161873148	0.999926987	-4.432943151
ENSG00000117266	CDK18	-0.248889837	-1.188292364	4.835413047	-1.450575088	0.162059178	0.999926987	-4.433344791
ENSG00000101928	MOSPD1	-0.233997209	-1.176088975	4.62889806	-1.450574617	0.162059308	0.999926987	-4.433345071
ENSG00000196850	PPTC7	-0.152325024	-1.111359078	6.788446684	-1.450524656	0.162073084	0.999926987	-4.433374792
ENSG00000133107	TRPC4	0.172463517	1.126981253	3.289466862	1.45018688	0.162166242	0.999926987	-4.433575713
ENSG00000165816	VWA2	-0.159398081	-1.116821082	4.118260281	-1.449884124	0.162249779	0.999926987	-4.433755774
ENSG00000276359		-0.199232496	-1.148087418	3.383384646	-1.449770275	0.162281202	0.999926987	-4.433823478
ENSG00000239690	RN7SL668P	0.133292229	1.09679373	3.727156268	1.449472194	0.162363496	0.999926987	-4.434000723
ENSG00000146857	STRA8	-0.141605987	-1.103132424	2.6532614	-1.448810865	0.162546196	0.999926987	-4.434393871
ENSG00000122711	SPINK4	0.151181096	1.110478219	2.744435227	1.448788122	0.162552482	0.999926987	-4.434407389
ENSG00000172765	TMCC1	-0.11851064	-1.085613555	6.612786388	-1.448175296	0.162721937	0.999926987	-4.434771585
ENSG00000152117		-0.345726543	-1.270790793	3.758359668	-1.448072981	0.162750242	0.999926987	-4.434832379
ENSG00000106178	CCL24	0.243755314	1.184070773	4.217848072	1.448026813	0.162763016	0.999926987	-4.43485981
ENSG00000057757	PITHD1	-0.140178482	-1.102041446	6.391327876	-1.447789602	0.16282866	0.999926987	-4.435000743
ENSG00000262316		0.163824015	1.120252554	3.072541696	1.44723089	0.162983358	0.999926987	-4.435332621
ENSG00000198556	ZNF789	0.160511184	1.117683092	4.890370362	1.447064441	0.163029468	0.999926987	-4.435431476
ENSG00000184216	IRAK1	-0.19465218	-1.144448212	5.382314347	-1.447040354	0.163036142	0.999926987	-4.43544578
ENSG00000164039	BDH2	0.254678682	1.193069992	6.306946404	1.446714276	0.163126506	0.999926987	-4.435639413
ENSG00000056097	ZFR	0.087543903	1.062559701	8.730860239	1.446100303	0.163296764	0.999926987	-4.436003921
ENSG00000167858	TEKT1	0.203408091	1.151415143	2.960401037	1.44607118	0.163304843	0.999926987	-4.436021208
ENSG00000131398	KCNC3	0.180805124	1.133516289	4.006797215	1.445891182	0.163354787	0.999926987	-4.436128048
ENSG00000054690	PLEKHH1	0.141904212	1.10336048	4.402765444	1.445472732	0.163470941	0.999926987	-4.436376388
ENSG00000183576	SETD3	-0.106406593	-1.076543483	7.430580882	-1.445414603	0.163487082	0.999926987	-4.436410882
ENSG00000110422	HIPK3	-0.107010574	-1.07699427	9.469613853	-1.445309465	0.163516279	0.999926987	-4.436473269
ENSG00000185813	PCYT2	0.161533881	1.118475675	5.982373214	1.445192502	0.163548765	0.999926987	-4.436542668
ENSG00000189143	CLDN4	0.167434453	1.123059569	3.592501447	1.444927641	0.163622348	0.999926987	-4.436699809
ENSG00000163468	CCT3	-0.140095913	-1.101978375	7.364788907	-1.443587022	0.163995209	0.999926987	-4.437494877
ENSG00000207178	RNU6-1122P	0.20488649	1.152595658	4.082831794	1.443585161	0.163995727	0.999926987	-4.43749598
ENSG00000241258	CRCP	0.135727592	1.098646753	6.911940111	1.443216807	0.164098297	0.999926987	-4.437714345
ENSG00000161800	RACGAP1	-0.137051689	-1.099655547	5.29053979	-1.442934938	0.164176819	0.999926987	-4.437881413
ENSG00000105699	LSR	-0.158060465	-1.115786085	5.555753631	-1.442903529	0.164185571	0.999926987	-4.437900028
ENSG00000185296		-0.184150853	-1.136148058	4.794114929	-1.442423517	0.164319368	0.999926987	-4.438184481
ENSG00000078237	TIGAR	-0.270589359	-1.206300516	4.521367	-1.442225882	0.164374481	0.999926987	-4.438301579
ENSG00000242216	RN7SL97P	0.118803606	1.085834032	4.979036719	1.441987663	0.164440932	0.999926987	-4.438442708
ENSG00000172006	ZNF554	0.131087949	1.095119229	4.572679281	1.441752427	0.164506572	0.999926987	-4.438582053
ENSG00000117009	KMO	-0.465209834	-1.380518129	3.206332806	-1.441730816	0.164512604	0.999926987	-4.438594854
ENSG00000124145	SDC4	-0.191870587	-1.14224378	6.334557481	-1.441678275	0.164527268	0.999926987	-4.438625974
ENSG00000137090	DMRT1	0.134741022	1.097895713	2.970600149	1.441653895	0.164534073	0.999926987	-4.438640415
ENSG00000106031	HOXA13	0.126582753	1.091704764	4.431939105	1.441613948	0.164545223	0.999926987	-4.438664075
ENSG00000177112	MRVI1-AS1	-0.161031234	-1.118086057	4.199680066	-1.44155905	0.164560548	0.999926987	-4.43869659
ENSG00000196876	SCN8A	-0.182553465	-1.134890783	3.125899681	-1.440845641	0.1647598	0.999926987	-4.439119049
[truncated: 16,114 more rows]
