# Supplementary material for: Stratifying cellular metabolism during weight loss: an interplay of metabolism, metabolic flexibility and inflammation
Source: Sci Rep. 2020 Feb 3;10:1651. doi: 10.1038/s41598-020-58358-z (PMC6997359; doi:10.1038/s41598-020-58358-z)
Supplement: Supplementary file 4 [file 41598_2020_58358_MOESM4_ESM.zip › Comparison 3/sig_diffT32C21wBlk.txt]

ENSG	HGNC.symbol	logFC	Fold.Change	AveExpr	t	P.Value	adj.P.Val	B
ENSG00000099194	SCD	1.260624667	2.395994617	10.21498233	5.398579143	3.43E-05	0.62210699	-0.273624849
ENSG00000201628	RNU4-7P	0.415670714	1.333918676	3.279029344	4.905618888	0.000101681	0.693415778	-0.737582177
ENSG00000135914	HTR2B	-0.636710481	-1.554780028	4.393058596	-4.823245256	0.000122169	0.693415778	-0.818761212
ENSG00000196549	MME	0.485660144	1.40022643	8.926708425	4.692692819	0.000163602	0.693415778	-0.949500879
ENSG00000169710	FASN	1.132219604	2.191957163	8.650034647	4.581713687	0.000209904	0.693415778	-1.062603904
ENSG00000110092	CCND1	0.56676897	1.481202583	8.472041886	4.44965885	0.000282646	0.693415778	-1.199468448
ENSG00000201119	RNU1-33P	0.457670347	1.373322396	3.006469092	4.358475259	0.000347303	0.693415778	-1.295373225
ENSG00000072310	SREBF1	0.866461842	1.823186115	6.295289978	4.29033701	0.0004052	0.693415778	-1.367760597
ENSG00000151164	RAD9B	-0.52890665	-1.442835325	2.930685627	-4.287009593	0.000408264	0.693415778	-1.371310966
ENSG00000269743	SLC25A53	-0.298401914	-1.229781419	4.851432694	-4.253086496	0.000440869	0.693415778	-1.407587902
ENSG00000188735	TMEM120B	0.616385583	1.533029632	6.509115879	4.176498554	0.00052445	0.693415778	-1.490021939
ENSG00000185000	DGAT1	0.485909442	1.400468411	7.680897297	4.114197444	0.000604067	0.693415778	-1.557606496
ENSG00000134962	KLB	0.857059198	1.811342289	7.409167889	4.08783747	0.000641308	0.693415778	-1.58634017
ENSG00000102996	MMP15	0.455148237	1.37092366	5.043344481	4.03886945	0.000716712	0.693415778	-1.639929859
ENSG00000140450	ARRDC4	-0.476732146	-1.391588002	5.941653494	-4.011845332	0.000762067	0.693415778	-1.669620023
ENSG00000104812	GYS1	0.49644334	1.410731411	6.979146487	3.996401568	0.000789267	0.693415778	-1.686623484
ENSG00000100784	RPS6KA5	-0.458422517	-1.374038584	4.498539732	-3.981580597	0.000816283	0.693415778	-1.702965607
ENSG00000206527	HACD2	0.573317137	1.48794081	8.936725756	3.97118433	0.000835784	0.693415778	-1.714442984
ENSG00000118162	KPTN	0.431336729	1.348482435	3.75303435	3.969240235	0.000839482	0.693415778	-1.716590526
ENSG00000198648	STK39	0.338781905	1.264688343	7.735820959	3.876820388	0.001035526	0.693415778	-1.819134527
ENSG00000202433	RNU6-54P	0.542413013	1.456406427	5.622966206	3.862096602	0.001070732	0.693415778	-1.835550589
ENSG00000165084	C8orf34	0.620434849	1.537338487	4.835776921	3.861292127	0.00107269	0.693415778	-1.836448135
ENSG00000135902	CHRND	-0.340669036	-1.266343713	3.236956857	-3.843744935	0.001116289	0.693415778	-1.856040891
ENSG00000265190	ANXA8	0.554387946	1.46854548	4.111647987	3.842485297	0.001119486	0.693415778	-1.857448506
ENSG00000132507	EIF5A	0.438315282	1.355021067	5.440939195	3.836370703	0.001135136	0.693415778	-1.864283555
ENSG00000117154	IGSF21	-0.401549518	-1.320925882	4.408167146	-3.829356975	0.001153355	0.693415778	-1.872128031
ENSG00000138646	HERC5	-0.399728999	-1.319260073	5.056160728	-3.828264551	0.001156219	0.693415778	-1.873350265
ENSG00000182376		0.345513861	1.270603467	4.299751027	3.803651727	0.001222656	0.693415778	-1.900917185
ENSG00000184937	WT1	0.317645373	1.246294806	3.406831569	3.799423642	0.001234446	0.693415778	-1.905658349
ENSG00000102683	SGCG	0.412313977	1.330818639	6.623667922	3.77715744	0.00129843	0.693415778	-1.930653216
ENSG00000222259	RN7SKP114	0.307905842	1.237909496	3.586454247	3.765833685	0.001332225	0.693415778	-1.943381617
ENSG00000095794	CREM	-0.348316444	-1.273074143	4.088848598	-3.739702139	0.001413594	0.693415778	-1.972797265
ENSG00000062282	DGAT2	0.973707779	1.963881361	9.183847541	3.727244184	0.001454107	0.693415778	-1.986841414
ENSG00000171241	SHCBP1	-0.504544005	-1.418674883	3.3784711	-3.702433905	0.001538262	0.693415778	-2.014849094
ENSG00000160209	PDXK	0.433130198	1.350159827	7.121703938	3.702004675	0.00153976	0.693415778	-2.015334085
ENSG00000212280	RNA5SP256	0.364175325	1.287145659	2.770475505	3.695293571	0.001563367	0.693415778	-2.022918944
ENSG00000075218	GTSE1	-0.372708314	-1.294781192	3.519507356	-3.690147256	0.001581713	0.693415778	-2.028737735
ENSG00000134072	CAMK1	0.424042264	1.341681529	6.598406255	3.684913444	0.00160059	0.693415778	-2.034657621
ENSG00000162377	COA7	-0.344961707	-1.27011727	4.825334034	-3.649082573	0.001735971	0.693415778	-2.075242744
ENSG00000130173	ANGPTL8	0.350430531	1.274941041	4.561285653	3.636437718	0.001786412	0.693415778	-2.089588682
ENSG00000113555	PCDH12	0.388386917	1.308929067	5.957774143	3.633488254	0.001798385	0.693415778	-2.092936633
ENSG00000133317	LGALS12	0.749748745	1.681499961	7.973313643	3.617244261	0.001865766	0.693415778	-2.111386628
ENSG00000144381	HSPD1	0.330255252	1.257235794	6.458715044	3.600447559	0.001938072	0.693415778	-2.130484218
ENSG00000176597	B3GNT5	-0.559313066	-1.473567417	5.364636894	-3.575542996	0.002050421	0.693415778	-2.158836252
ENSG00000173208	ABCD2	0.691397052	1.614846519	7.962900003	3.573287029	0.002060911	0.693415778	-2.161406573
ENSG00000167272	POP5	0.346300966	1.271296872	5.601712371	3.56983211	0.002077079	0.693415778	-2.165343565
ENSG00000131459	GFPT2	-0.382336759	-1.30345137	6.339981649	-3.556547175	0.002140428	0.693415778	-2.180489459
ENSG00000163485	ADORA1	0.343160964	1.268532924	5.41760836	3.547011706	0.002187072	0.693415778	-2.191367668
ENSG00000234485	OR7E46P	-0.932955521	-1.909183167	3.18100457	-3.545354271	0.002195281	0.693415778	-2.193259083
ENSG00000103876	FAH	0.397603463	1.317317826	7.158761501	3.541776655	0.002213106	0.693415778	-2.197342339
ENSG00000196415	PRTN3	0.413408702	1.331828854	4.295896066	3.534734372	0.002248612	0.693415778	-2.205382269
ENSG00000171962	DRC3	-0.43724707	-1.354018143	3.860775762	-3.513369016	0.002359815	0.693415778	-2.229792852
ENSG00000154309	DISP1	-0.384425113	-1.30533953	4.953403822	-3.508419185	0.002386343	0.693415778	-2.235452067
ENSG00000182255	KCNA4	-0.364464378	-1.287403573	3.972958415	-3.481786563	0.002534218	0.693415778	-2.265925646
ENSG00000135424	ITGA7	0.562175335	1.476493837	8.250260433	3.480361621	0.00254238	0.693415778	-2.267557211
ENSG00000171606	ZNF274	-0.293689385	-1.225770921	5.242747285	-3.476448579	0.002564928	0.693415778	-2.27203823
ENSG00000122176	FMOD	0.690746864	1.61411891	8.965438179	3.475023984	0.002573185	0.693415778	-2.273669811
ENSG00000077420	APBB1IP	0.338258751	1.264229821	7.875025364	3.454861159	0.00269291	0.693415778	-2.296773745
ENSG00000235217	TSPY26P	0.304589534	1.235067194	5.108441064	3.444428454	0.002756998	0.693415778	-2.308736501
ENSG00000201595	RNA5SP132	0.472928834	1.387924253	3.853215461	3.442509023	0.002768952	0.693415778	-2.310938029
ENSG00000221890	NPTXR	0.48263601	1.397294392	4.363614516	3.440649379	0.002780582	0.693415778	-2.313071158
ENSG00000137274	BPHL	0.353257145	1.27744143	6.771660372	3.439480855	0.002787915	0.693415778	-2.314411617
ENSG00000165868	HSPA12A	0.664007938	1.58447834	7.007985748	3.437488979	0.002800458	0.693415778	-2.316696728
ENSG00000168209	DDIT4	0.60272146	1.51857847	7.619863669	3.428589185	0.002857184	0.693415778	-2.32690907
ENSG00000170262	MRAP	0.569135245	1.48363401	6.168818328	3.422056123	0.002899545	0.693415778	-2.334408045
ENSG00000169692	AGPAT2	0.506844509	1.420938888	8.485988078	3.417310411	0.002930703	0.693415778	-2.339856667
ENSG00000251705	RNA5-8SP6	0.744424277	1.675305587	3.997382459	3.41332374	0.002957133	0.693415778	-2.344434628
ENSG00000233122	CTAGE7P	0.59989661	1.515607948	2.674942071	3.408214457	0.002991348	0.693415778	-2.350302762
ENSG00000102384	CENPI	-0.508723196	-1.42279045	3.669215428	-3.401173868	0.003039137	0.693415778	-2.358390967
ENSG00000158571	PFKFB1	0.565801383	1.480209502	7.925254565	3.395162133	0.003080536	0.693415778	-2.365298957
ENSG00000067992	PDK3	-0.36331527	-1.286378563	5.30626082	-3.389702906	0.003118611	0.693415778	-2.37157342
ENSG00000168539	CHRM1	0.393327393	1.313419148	3.629605443	3.386646871	0.003140127	0.693415778	-2.375086371
ENSG00000144554	FANCD2	-0.382202721	-1.303330274	3.842113136	-3.379498544	0.003191027	0.693415778	-2.383304987
ENSG00000131473	ACLY	0.312668687	1.242003025	7.758466002	3.369370075	0.00326454	0.693415778	-2.394953522
ENSG00000099954	CECR2	0.482052014	1.396728888	3.911147562	3.356571561	0.003359817	0.693415778	-2.409678597
ENSG00000138079	SLC3A1	0.326274874	1.253771876	2.986740089	3.34374768	0.003458023	0.693415778	-2.424439051
ENSG00000222429	RNU6-955P	-0.364286156	-1.287244545	3.077546989	-3.3426097	0.003466872	0.693415778	-2.42574917
ENSG00000273727		-0.913782998	-1.883979149	2.918047749	-3.338414983	0.003499686	0.693415778	-2.430578807
ENSG00000118596	SLC16A7	0.468454021	1.383625993	9.005769114	3.336385571	0.003515671	0.693415778	-2.432915616
ENSG00000019991	HGF	-0.587660983	-1.502808294	4.957952687	-3.333628524	0.003537501	0.693415778	-2.436090507
ENSG00000159110	IFNAR2	-0.385537998	-1.306346849	6.295584331	-3.324310996	0.003612269	0.693415778	-2.446822064
ENSG00000167670	CHAF1A	0.304609557	1.235084336	5.960535838	3.316749268	0.003674086	0.693415778	-2.455533473
ENSG00000175344	CHRNA7	0.430960509	1.348130828	3.837100702	3.312046397	0.003713054	0.693415778	-2.46095229
ENSG00000165905	LARGE2	0.291985505	1.224324092	4.170828431	3.310432569	0.00372652	0.693415778	-2.462811959
ENSG00000106546	AHR	-0.368455276	-1.290969821	8.745452417	-3.305560396	0.003767464	0.693415778	-2.468426822
ENSG00000151726	ACSL1	0.672505699	1.593838773	10.56532249	3.290649032	0.003895536	0.693415778	-2.48561558
ENSG00000144749	LRIG1	0.505817843	1.419928065	7.951031963	3.281198862	0.003978902	0.693415778	-2.496512318
ENSG00000137819	PAQR5	-0.630541231	-1.548145676	3.933511454	-3.26975891	0.004082164	0.693415778	-2.509706581
ENSG00000134824	FADS2	0.96932965	1.957930629	5.986399302	3.261769224	0.004155834	0.693415778	-2.518923421
ENSG00000213057	C1orf220	-0.549152927	-1.463226316	3.800645422	-3.254859116	0.0042206	0.693415778	-2.526896086
ENSG00000004799	PDK4	-0.35156206	-1.275941389	10.5751121	-3.248319092	0.004282806	0.693415778	-2.534442751
ENSG00000151665	PIGF	-0.458744157	-1.374344952	4.655020187	-3.246603398	0.004299273	0.693415778	-2.536422679
ENSG00000183615	FAM167B	0.371294051	1.29351255	4.069498642	3.241711543	0.004346566	0.693415778	-2.542068269
ENSG00000131828	PDHA1	0.328826569	1.255991385	8.197582359	3.23980839	0.004365103	0.693415778	-2.544264792
ENSG00000166926	MS4A6E	-1.998989974	-3.997200593	4.574499095	-3.237785143	0.004384893	0.693415778	-2.546600002
ENSG00000153292	ADGRF1	-0.321197616	-1.249367249	2.79423768	-3.237022136	0.00439238	0.693415778	-2.547480678
ENSG00000135899	SP110	-0.4157007	-1.333946401	6.492543209	-3.230810957	0.004453788	0.693415778	-2.554650148
ENSG00000186827	TNFRSF4	0.320978452	1.249177468	4.528528252	3.230157279	0.0044603	0.693415778	-2.555404721
ENSG00000070831	CDC42	0.278419433	1.212865383	5.632767834	3.229201724	0.004469835	0.693415778	-2.55650778
ENSG00000075303	SLC25A40	-0.381500601	-1.302696134	6.055467111	-3.22539346	0.004508035	0.693415778	-2.560904075
ENSG00000103888	CEMIP	-0.314043988	-1.243187573	3.597576978	-3.220510521	0.004557482	0.693415778	-2.566541362
ENSG00000136732	GYPC	0.466418987	1.381675655	8.200189861	3.219683499	0.00456591	0.693415778	-2.567496189
ENSG00000105221	AKT2	0.370729625	1.293006587	8.549554258	3.213668892	0.004627658	0.693415778	-2.574440615
ENSG00000164638	SLC29A4	0.672013009	1.593294559	6.993032844	3.211320152	0.004651992	0.693415778	-2.577152614
ENSG00000183742	MACC1	-0.513866517	-1.427871862	5.334095821	-3.208887189	0.00467733	0.693415778	-2.579961954
ENSG00000196372	ASB13	-0.291306787	-1.223748242	5.291634359	-3.203246713	0.004736594	0.693415778	-2.586475349
ENSG00000134030	CTIF	0.427863227	1.345239668	7.368657362	3.201418769	0.004755957	0.693415778	-2.588586284
ENSG00000119866	BCL11A	0.345024445	1.270172505	3.578858297	3.194096584	0.004834297	0.693415778	-2.597042511
ENSG00000178188	SH2B1	0.336218869	1.26244354	5.182242429	3.193077724	0.004845297	0.693415778	-2.598219225
ENSG00000151365	THRSP	0.61215737	1.528543246	10.31652698	3.190282757	0.004875599	0.693415778	-2.601447291
ENSG00000160685	ZBTB7B	0.29144895	1.223868835	6.153194249	3.178679652	0.005003386	0.693415778	-2.614849361
ENSG00000091262	ABCC6	0.454811962	1.370604152	5.439612942	3.174723926	0.005047694	0.693415778	-2.619418724
ENSG00000259848		0.376523706	1.298209939	3.446287915	3.171399833	0.005085224	0.693415778	-2.623258587
ENSG00000166123	GPT2	0.57950948	1.494341082	6.66200363	3.169253151	0.005109604	0.693415778	-2.625738407
ENSG00000008405	CRY1	-0.341149149	-1.266765208	5.226599951	-3.167139721	0.005133719	0.693415778	-2.628179854
ENSG00000080573	COL5A3	0.358446971	1.282045061	5.551993664	3.166187694	0.005144617	0.693415778	-2.629279653
ENSG00000141577	CEP131	0.316730141	1.24550442	4.80765798	3.156872486	0.005252457	0.693415778	-2.640041135
ENSG00000143153	ATP1B1	-1.164771211	-2.241976584	6.314787021	-3.156348181	0.005258592	0.693415778	-2.640646862
ENSG00000145780	FEM1C	-0.320548495	-1.248805239	6.629788958	-3.15594509	0.005263314	0.693415778	-2.641112553
ENSG00000245848	CEBPA	0.453799529	1.369642647	8.256459846	3.14635129	0.005376911	0.693415778	-2.652196549
ENSG00000145901	TNIP1	0.360000947	1.28342674	7.884258199	3.146091719	0.005380017	0.693415778	-2.652496446
ENSG00000137145	DENND4C	-0.322940049	-1.250877099	8.287169085	-3.144280023	0.005401748	0.693415778	-2.65458961
ENSG00000081760	AACS	0.426331165	1.343811857	6.437666265	3.143210582	0.005414616	0.693415778	-2.655825209
ENSG00000277946	RN7SL478P	0.458943991	1.374535332	6.521142132	3.138347219	0.005473511	0.693415778	-2.661444248
ENSG00000159399	HK2	0.541193507	1.455175851	8.904056188	3.136803903	0.00549233	0.693415778	-2.663227386
ENSG00000095066	HOOK2	0.602318643	1.518154526	7.697955988	3.136468812	0.005496425	0.693415778	-2.663614549
ENSG00000126368	NR1D1	0.504077032	1.418215759	8.161927965	3.132056774	0.005550614	0.693415778	-2.668712239
ENSG00000010932	FMO1	-0.548865544	-1.462934872	5.578603251	-3.131425989	0.005558404	0.693415778	-2.669441055
ENSG00000175445	LPL	0.334019776	1.26052067	10.97057225	3.130687231	0.005567541	0.693415778	-2.670294626
ENSG00000143149	ALDH9A1	0.346528867	1.271497713	8.158567243	3.129293925	0.005584813	0.693415778	-2.671904474
ENSG00000115504	EHBP1	0.43392736	1.350906065	9.056673354	3.127736214	0.005604184	0.693415778	-2.673704284
ENSG00000146409	SLC18B1	-0.607898889	-1.524038015	5.986742656	-3.125644123	0.005630304	0.693415778	-2.676121534
ENSG00000186081	KRT5	0.326032876	1.253561586	4.418093109	3.121465171	0.005682835	0.693415778	-2.680950009
ENSG00000136960	ENPP2	-0.311135501	-1.24068382	10.45657666	-3.109234108	0.00583934	0.693415778	-2.695082157
ENSG00000201041	RNA5SP242	0.783494599	1.721295271	7.377773304	3.105665747	0.005885785	0.693415778	-2.699205131
ENSG00000225774	SIRPAP1	-0.494274222	-1.408611945	3.299362685	-3.09859153	0.005978927	0.693415778	-2.707378781
ENSG00000180926	OR7E18P	0.669555603	1.59058294	3.073428333	3.097342182	0.005995524	0.693415778	-2.708822282
ENSG00000143382	ADAMTSL4	-0.364386508	-1.287334087	5.456174189	-3.096164047	0.006011217	0.693415778	-2.710183498
ENSG00000111817	DSE	-0.312123814	-1.241534037	7.738812339	-3.093162459	0.006051379	0.693415778	-2.713651507
ENSG00000183655	KLHL25	0.299817906	1.230989031	5.207823816	3.083869807	0.006177378	0.693415778	-2.724387907
ENSG00000105610	KLF1	0.312147529	1.241554445	3.946356592	3.075579921	0.00629193	0.693415778	-2.733965344
ENSG00000142102	PGGHG	0.422666632	1.340402825	5.868236046	3.074457496	0.006307598	0.693415778	-2.735262065
ENSG00000109861	CTSC	-0.5698266	-1.484345154	7.927260226	-3.068171292	0.00639605	0.693415778	-2.742524243
ENSG00000115295	CLIP4	-0.35303777	-1.277247197	7.77039318	-3.067062651	0.006411773	0.693415778	-2.743804975
ENSG00000165478	HEPACAM	0.503934958	1.418076102	6.705562857	3.060305596	0.006508425	0.693415778	-2.75161067
ENSG00000072071	ADGRL1	0.410491451	1.329138505	6.723144961	3.060061836	0.006511938	0.693415778	-2.751892251
ENSG00000235508	RPS2P7	0.307682091	1.23771752	6.614852078	3.059220842	0.006524072	0.693415778	-2.752863729
ENSG00000103742	IGDCC4	-0.307497962	-1.237559562	4.028217788	-3.054812425	0.006588039	0.693415778	-2.757956011
ENSG00000210191	MT-TL2	0.475501672	1.390401623	8.936991483	3.053941982	0.006600741	0.693415778	-2.758961459
ENSG00000185813	PCYT2	0.32707354	1.254466148	6.151279616	3.051678265	0.006633886	0.693415778	-2.761576238
ENSG00000159650	UROC1	0.378672714	1.300145165	2.742121543	3.0514323	0.006637497	0.693415778	-2.761860344
ENSG00000201145	RNA5SP175	0.294638602	1.226577678	2.971831141	3.048849136	0.006675537	0.693415778	-2.764844033
ENSG00000232040	ZBED9	0.297629247	1.229122959	3.211774502	3.048807543	0.006676151	0.693415778	-2.764892075
ENSG00000166816	LDHD	0.39099594	1.311298324	5.889632681	3.04844491	0.006681509	0.693415778	-2.765310928
ENSG00000197959	DNM3	0.279323237	1.213625443	6.067238063	3.045099854	0.006731126	0.693415778	-2.769174508
ENSG00000149256	TENM4	0.507035329	1.421126844	5.781081126	3.044572858	0.006738976	0.693415778	-2.769783182
ENSG00000232872	CTAGE3P	0.617546003	1.534263207	2.941305537	3.038083059	0.006836371	0.693415778	-2.77727853
ENSG00000163618	CADPS	0.287784254	1.220763942	2.817323149	3.034479963	0.006891032	0.693415778	-2.781439654
ENSG00000104848	KCNA7	0.412312812	1.330817564	2.843572776	3.031936282	0.006929877	0.693415778	-2.784377175
ENSG00000198242	RPL23A	0.351111975	1.27554339	5.868590986	3.031563645	0.006935585	0.693415778	-2.7848075
ENSG00000138207	RBP4	0.370035456	1.292384592	10.87033146	3.026796396	0.007009017	0.693415778	-2.790312578
ENSG00000180611	MB21D2	-0.328152297	-1.25540451	5.212737367	-3.026064963	0.00702035	0.693415778	-2.791157184
ENSG00000084234	APLP2	-0.311003823	-1.240570585	10.53943156	-3.022391252	0.007077541	0.693415778	-2.79539919
ENSG00000107798	LIPA	-1.00122221	-2.00169506	9.089947096	-3.020774461	0.007102853	0.693415778	-2.797266017
ENSG00000183688	RFLNB	0.411548723	1.330112915	7.286573314	3.006236341	0.007334439	0.693415778	-2.814050374
ENSG00000234284	ZNF879	-0.315836225	-1.244732925	4.970387398	-3.002515306	0.00739488	0.693415778	-2.818345693
ENSG00000268628		-0.338853773	-1.264751345	3.721240283	-3.001916962	0.007404644	0.693415778	-2.819036356
ENSG00000255262	ELOBP2	0.428361136	1.345704024	4.520137638	2.998564613	0.007459579	0.693415778	-2.822905809
ENSG00000222501	RNU4-25P	0.299527853	1.230741566	5.062071897	2.992884685	0.007553558	0.693415778	-2.829461335
ENSG00000012660	ELOVL5	0.440186786	1.356779979	10.97893135	2.992238364	0.007564324	0.693415778	-2.830207246
ENSG00000212265	RNA5SP185	0.390182537	1.310559212	4.195078824	2.991220461	0.00758131	0.693415778	-2.831381977
ENSG00000104549	SQLE	-0.452777802	-1.368673	4.927184116	-2.988195749	0.007632003	0.693415778	-2.834872568
ENSG00000043355	ZIC2	0.33847101	1.264415837	4.557888951	2.985629971	0.007675261	0.693415778	-2.837833374
ENSG00000090104	RGS1	-1.025131275	-2.035144559	4.43579031	-2.983188193	0.007716649	0.693415778	-2.840650947
ENSG00000166165	CKB	0.4438909	1.360267982	5.941561436	2.97869394	0.007793392	0.693415778	-2.845836504
ENSG00000127884	ECHS1	0.361344458	1.284622489	8.945871466	2.97552794	0.007847896	0.693415778	-2.8494892
ENSG00000090932	DLL3	0.34489706	1.270060357	2.758759676	2.972566441	0.007899214	0.693415778	-2.852905729
ENSG00000278172		0.456057114	1.371787595	7.478489745	2.971815784	0.007912273	0.693415778	-2.853771687
ENSG00000110079	MS4A4A	-0.918043338	-1.889550842	6.536591034	-2.971579065	0.007916395	0.693415778	-2.854044763
ENSG00000239984	RN7SL420P	0.326617301	1.254069498	4.48037279	2.969151841	0.007958786	0.693415778	-2.856844697
ENSG00000108947	EFNB3	0.349419596	1.274047968	2.967121616	2.968941362	0.007962472	0.693415778	-2.857087489
ENSG00000278540	ACACA	0.45405544	1.369885621	6.751535763	2.964388547	0.008042613	0.693415778	-2.862338959
ENSG00000104967	NOVA2	0.33407819	1.260571709	5.434253667	2.961929204	0.008086228	0.693415778	-2.865175468
ENSG00000228286		0.316983185	1.245722896	4.417320334	2.96101547	0.008102491	0.693415778	-2.86622929
ENSG00000211779	TRAV5	0.715565348	1.642126591	2.372171662	2.960281775	0.008115572	0.693415778	-2.867075454
ENSG00000166831	RBPMS2	0.421969887	1.339755638	6.68733451	2.958133043	0.008154	0.693415778	-2.86955348
ENSG00000201426		1.014376227	2.020029311	3.060273955	2.956537806	0.008182642	0.693415778	-2.871393102
ENSG00000224555		0.2957653	1.22753597	3.504145799	2.955577822	0.008199926	0.693415778	-2.872500118
ENSG00000182625		0.316658928	1.245442942	4.456542661	2.954986753	0.008210585	0.693415778	-2.873181703
ENSG00000047457	CP	-0.419331202	-1.337307468	5.843181577	-2.953584694	0.008235923	0.693415778	-2.87479843
ENSG00000211445	GPX3	-0.4260298	-1.343531178	10.29375908	-2.951889318	0.008266662	0.693415778	-2.876753307
ENSG00000181965	NEUROG1	0.31149622	1.240994068	4.114679972	2.949009551	0.008319131	0.693415778	-2.880073667
ENSG00000130164	LDLR	-0.37882521	-1.300282601	6.676798974	-2.94879753	0.008323006	0.693415778	-2.880318116
ENSG00000177455	CD19	0.268272002	1.204364427	4.379441607	2.944244518	0.008406655	0.693415778	-2.885567179
ENSG00000234043	NUDT9P1	-0.272647145	-1.208022349	3.521253288	-2.942493219	0.008439046	0.693415778	-2.887586041
ENSG00000164440	TXLNB	-0.66704712	-1.587819721	4.363889337	-2.93328261	0.008611394	0.693415778	-2.898202234
ENSG00000197182	MIRLET7BHG	0.407329624	1.32622874	6.149875169	2.92621151	0.008746008	0.693415778	-2.906350517
ENSG00000173546	CSPG4	0.505486266	1.419601758	6.278593302	2.915519106	0.008953426	0.693415778	-2.918668459
ENSG00000157570	TSPAN18	0.423936733	1.34158339	7.79504465	2.914836515	0.008966827	0.693415778	-2.919454684
ENSG00000171505	OR1N1	0.330774733	1.257688577	2.848682574	2.914666005	0.008970177	0.693415778	-2.919651078
ENSG00000123411	IKZF4	-0.329742416	-1.256788963	5.423574782	-2.911830967	0.009026065	0.693415778	-2.922916339
ENSG00000107331	ABCA2	0.315691097	1.244607717	6.618266801	2.910295546	0.009056473	0.693415778	-2.924684638
ENSG00000122691	TWIST1	0.288598213	1.221452882	6.600829751	2.905784026	0.009146393	0.693415778	-2.929879907
ENSG00000010318	PHF7	-0.336684629	-1.262851175	4.996881016	-2.903025541	0.009201796	0.693415778	-2.933056073
ENSG00000244376	RN7SL636P	0.352686977	1.276936671	3.71486864	2.898017566	0.009303207	0.693415778	-2.938821578
ENSG00000197930	ERO1A	-0.358598544	-1.282179763	7.600700589	-2.893607494	0.009393402	0.693415778	-2.94389791
ENSG00000125384	PTGER2	-0.432171997	-1.349263383	6.118015051	-2.893281215	0.009400108	0.693415778	-2.944273451
ENSG00000266074	BAHCC1	0.298294847	1.229690156	5.103401715	2.892984207	0.009406217	0.693415778	-2.944615298
ENSG00000177692	DNAJC28	-0.310017258	-1.239722529	3.784144534	-2.889893399	0.009470015	0.693415778	-2.948172503
ENSG00000076258	FMO4	-0.321066912	-1.249254065	6.121685757	-2.888362958	0.00950176	0.693415778	-2.949933737
ENSG00000174279	EVX2	0.330461097	1.257415191	4.636311377	2.881213764	0.009651411	0.693415778	-2.958159735
ENSG00000186469	GNG2	0.321800938	1.249889832	7.939519717	2.881023857	0.009655417	0.693415778	-2.958378216
ENSG00000100075	SLC25A1	0.350669538	1.275152274	7.268581451	2.878265901	0.009713775	0.693415778	-2.961550962
ENSG00000076706	MCAM	0.313408169	1.242639801	9.497840096	2.875459639	0.009773505	0.693415778	-2.964778937
ENSG00000252671		0.366600544	1.289311214	5.252175285	2.872377797	0.009839507	0.693415778	-2.968323501
ENSG00000206867	RNU6-356P	0.43479595	1.351719637	2.923468711	2.871412162	0.009860276	0.693415778	-2.969434033
ENSG00000181744	DIPK2A	-0.26447091	-1.201195446	6.416685821	-2.86371682	0.010027299	0.693415778	-2.978282568
ENSG00000183850	ZNF730	-0.580372457	-1.49523522	3.31190798	-2.860935147	0.010088341	0.693415778	-2.981480414
ENSG00000200312	RN7SKP255	-0.371584951	-1.293773395	2.73181757	-2.860542522	0.010096985	0.693415778	-2.981931751
ENSG00000228794	LINC01128	0.585396851	1.500451671	6.318287223	2.860181008	0.010104951	0.693415778	-2.982347319
ENSG00000093144	ECHDC1	0.385163876	1.306008128	9.02078812	2.860006856	0.010108791	0.693415778	-2.982547508
ENSG00000119927	GPAM	0.798044734	1.738743033	10.88831257	2.856779105	0.010180208	0.693415778	-2.986257569
ENSG00000078319	PMS2P1	0.324416527	1.252157922	7.558437685	2.855879172	0.010200207	0.693415778	-2.987291886
ENSG00000136114	THSD1	0.26766823	1.203860503	5.991791975	2.853307012	0.010257574	0.693415778	-2.990247922
ENSG00000232830		0.267696751	1.203884302	4.754393156	2.850339074	0.010324153	0.693415778	-2.993658402
ENSG00000149485	FADS1	0.613257419	1.529709199	6.540534963	2.850043624	0.010330804	0.693415778	-2.993997882
ENSG00000184601	C14orf180	0.433567151	1.350568815	6.369908697	2.848883547	0.010356957	0.693415778	-2.9953308
ENSG00000135919	SERPINE2	-0.342214317	-1.267700829	4.565977223	-2.846879537	0.010402285	0.693415778	-2.997633231
ENSG00000173276	ZBTB21	-0.343029875	-1.268417665	6.220446682	-2.844718076	0.010451389	0.693415778	-3.000116335
ENSG00000166159	LRTM2	0.30519153	1.235582661	4.448483351	2.844414886	0.010458294	0.693415778	-3.000464623
ENSG00000118849	RARRES1	-1.180203305	-2.266087086	5.118018693	-2.842065312	0.010511958	0.693415778	-3.003163528
ENSG00000038945	MSR1	-1.226133446	-2.339391706	6.819060296	-2.8401708	0.010555421	0.693415778	-3.005339507
ENSG00000188549	CCDC9B	0.297812678	1.229279245	4.989797305	2.839135388	0.010579248	0.693415778	-3.006528672
ENSG00000112041	TULP1	0.280855554	1.214915146	3.620362096	2.83882412	0.010586421	0.693415778	-3.00688615
ENSG00000265787	CYP4F35P	-0.839894984	-1.789919847	2.946462707	-2.838511496	0.010593629	0.693415778	-3.007245182
ENSG00000260082		0.351172349	1.27559677	5.538378197	2.836509094	0.010639915	0.693415778	-3.009544706
ENSG00000103064	SLC7A6	0.319119311	1.247568742	7.720122014	2.836039308	0.010650803	0.693415778	-3.010084171
ENSG00000125520	SLC2A4RG	0.346195133	1.271203616	6.042144704	2.834053006	0.010696954	0.693415778	-3.012364951
ENSG00000151689	INPP1	-0.278589417	-1.213008296	5.623635715	-2.833679547	0.010705652	0.693415778	-3.012793753
ENSG00000115459	ELMOD3	0.322974027	1.250906559	6.82139597	2.83315486	0.010717885	0.693415778	-3.013396183
ENSG00000199135	MIR101-1	-0.558259158	-1.472491349	2.871672638	-2.832813576	0.010725848	0.693415778	-3.013788026
ENSG00000037280	FLT4	0.341675788	1.267227711	5.57640549	2.832001687	0.010744817	0.693415778	-3.014720168
ENSG00000177291	GJD4	-0.2912615	-1.223709828	2.909316564	-2.831462935	0.010757421	0.693415778	-3.015338699
ENSG00000212327	RNU6-882P	0.317544162	1.246207376	3.767727966	2.829337057	0.010807297	0.693415778	-3.017779223
ENSG00000115255	REEP6	0.292407253	1.224682055	6.091188861	2.829091891	0.010813063	0.693415778	-3.01806066
ENSG00000146918	NCAPG2	-0.33256948	-1.259254145	5.509448002	-2.828821236	0.010819432	0.693415778	-3.018371354
ENSG00000236404	VLDLR-AS1	0.482489809	1.397152798	5.28264332	2.825293943	0.010902767	0.693415778	-3.02242008
ENSG00000187554	TLR5	-0.402922267	-1.322183363	5.711812621	-2.819303797	0.011045702	0.693415778	-3.02929418
ENSG00000160972	PPP1R16A	0.286557121	1.219726021	5.413645831	2.817198227	0.01109637	0.693415778	-3.031709992
ENSG00000175352	NRIP3	-0.90647843	-1.874464405	3.943681685	-2.816670956	0.011109093	0.693415778	-3.032314914
ENSG00000131808	FSHB	-0.291542004	-1.223947778	2.703651969	-2.812090848	0.011220201	0.693415778	-3.037568871
ENSG00000115844	DLX2	0.26878548	1.204793157	3.435095628	2.810722832	0.011253594	0.693415778	-3.039137923
ENSG00000038427	VCAN	-0.524189594	-1.438125514	7.828844205	-2.810070468	0.011269551	0.693415778	-3.039886118
ENSG00000144959	NCEH1	-1.200346813	-2.297949053	6.02728537	-2.8082034	0.011315342	0.693415778	-3.042027318
ENSG00000087253	LPCAT2	-0.370793747	-1.293064057	7.139541045	-2.803530024	0.011430741	0.693415778	-3.047385972
ENSG00000133247	KMT5C	0.340412034	1.266118146	5.113244641	2.803336634	0.011435541	0.693415778	-3.047607692
ENSG00000169220	RGS14	0.313546792	1.242759208	5.307145567	2.802922027	0.011445837	0.693415778	-3.048083028
ENSG00000088367	EPB41L1	0.346988375	1.271902758	7.497971478	2.798907114	0.011546004	0.693415778	-3.052685492
ENSG00000100600	LGMN	-0.538537496	-1.452499328	8.891502651	-2.796003626	0.011618965	0.693415778	-3.056013281
ENSG00000201415	RNA5SP204	0.374361548	1.296265777	5.880553272	2.793101918	0.011692323	0.693415778	-3.05933852
ENSG00000048052	HDAC9	-0.30983527	-1.239566156	6.270458371	-2.791694041	0.011728075	0.693415778	-3.060951704
ENSG00000122121	XPNPEP2	-0.698627331	-1.622959873	5.597879718	-2.787965325	0.01182327	0.693415778	-3.06522358
ENSG00000110002	VWA5A	-0.354190248	-1.278267917	5.821342062	-2.785065444	0.011897816	0.693415778	-3.068545288
ENSG00000167702	KIFC2	0.283104207	1.216810246	4.804887371	2.781880621	0.011980205	0.693415778	-3.072192777
ENSG00000220008	LINGO3	0.296529715	1.228186555	4.17923936	2.78121733	0.011997433	0.693415778	-3.072952346
ENSG00000109881	CCDC34	-0.273606446	-1.208825875	4.056625954	-2.777384372	0.012097451	0.693415778	-3.077341109
ENSG00000198546	ZNF511	0.470431299	1.385523613	5.075026766	2.776009491	0.012133521	0.693415778	-3.078915127
ENSG00000107968	MAP3K8	-0.349349752	-1.27398629	6.257863681	-2.775511764	0.012146604	0.693415778	-3.079484914
ENSG00000162174	ASRGL1	-0.37687813	-1.298528906	5.330477223	-2.773563033	0.012197959	0.693415778	-3.081715626
ENSG00000157782	CABP1	0.464926923	1.380247437	4.199851029	2.771615561	0.012249489	0.693415778	-3.083944649
ENSG00000235244	DANT2	0.37412045	1.296049168	4.003932103	2.770939642	0.012267422	0.693415778	-3.084718229
ENSG00000244091	RN7SL483P	0.331001532	1.257886308	5.92807583	2.769566768	0.012303924	0.693415778	-3.086289372
ENSG00000221968	FADS3	0.393422683	1.313505902	8.598061265	2.768827533	0.012323622	0.693415778	-3.087135315
ENSG00000138785	INTS12	-0.309491547	-1.239270863	5.793615098	-2.768242965	0.01233922	0.693415778	-3.08780424
ENSG00000134817	APLNR	0.551758287	1.465871141	6.789707963	2.768196127	0.01234047	0.693415778	-3.087857836
ENSG00000118276	B4GALT6	0.548009861	1.462067441	5.924245878	2.767163284	0.012368078	0.693415778	-3.089039665
ENSG00000176289	IDSP1	0.808768503	1.751715524	4.566262131	2.766769484	0.01237862	0.693415778	-3.089490252
ENSG00000009950	MLXIPL	0.548213969	1.462274305	7.977097915	2.765898475	0.012401967	0.693415778	-3.090486824
ENSG00000200903	RNU1-42P	0.352682949	1.276933106	5.941901544	2.762371257	0.012496944	0.693415778	-3.094522002
ENSG00000249115	HAUS5	0.300781959	1.23181189	5.402266682	2.760374431	0.01255102	0.693415778	-3.096806024
ENSG00000198901	PRC1	-0.344401446	-1.269624124	4.835051035	-2.760282299	0.012553521	0.693415778	-3.0969114
ENSG00000128805	ARHGAP22	-0.514700607	-1.428697621	3.638950315	-2.759296175	0.012580313	0.693415778	-3.098039246
ENSG00000100836	PABPN1	0.506798642	1.420893714	6.185043608	2.758118033	0.012612395	0.693415778	-3.099386621
ENSG00000165046	LETM2	-0.263219657	-1.200154097	3.572505069	-2.756966296	0.012643833	0.693415778	-3.100703707
ENSG00000174945	AMZ1	0.267373837	1.203614871	4.446945748	2.754179217	0.012720221	0.693415778	-3.103890532
ENSG00000117632	STMN1	-0.36067664	-1.28402798	4.751633335	-2.751922171	0.012782405	0.693415778	-3.106470909
ENSG00000233859	ADH5P4	-0.41630465	-1.334504944	4.477759918	-2.750536063	0.012820737	0.693415778	-3.108055406
ENSG00000112029	FBXO5	-0.33431382	-1.260777611	4.37908373	-2.747817369	0.012896241	0.693415778	-3.111162825
ENSG00000204291	COL15A1	0.438821302	1.355496419	8.641498511	2.743480868	0.013017555	0.693415778	-3.116118287
ENSG00000162924	REL	-0.28900148	-1.221794355	6.907704987	-2.741363975	0.013077171	0.693415778	-3.118536843
ENSG00000182057	OGFRP1	-0.279998652	-1.21419375	4.010386074	-2.739845908	0.013120083	0.693415778	-3.120271039
ENSG00000124203	ZNF831	0.341379064	1.266967102	3.999054148	2.738932334	0.013145972	0.693415778	-3.1213146
ENSG00000212221	RNU6-220P	0.30678423	1.236947467	3.537396156	2.737779998	0.013178697	0.693415778	-3.122630808
ENSG00000183128	CALHM3	0.355696922	1.27960357	2.905293221	2.729394284	0.013419196	0.693415778	-3.132206109
ENSG00000207183	RNU6-843P	0.303050452	1.233750314	5.846650548	2.729211907	0.013424472	0.693415778	-3.132414301
ENSG00000174775	HRAS	0.298189416	1.229600295	6.291594112	2.729148015	0.013426321	0.693415778	-3.132487235
ENSG00000095209	TMEM38B	-0.493900763	-1.408247357	5.55351082	-2.727136676	0.013484655	0.693415778	-3.134783087
ENSG00000182004	SNRPE	-0.440850953	-1.357404737	4.328091806	-2.720465136	0.013679883	0.693415778	-3.142396165
ENSG00000172748	ZNF596	-0.323586249	-1.251437507	4.935040868	-2.720220521	0.013687092	0.693415778	-3.142675237
ENSG00000142544	CTU1	0.281374178	1.215351966	5.097905874	2.719256829	0.013715528	0.693415778	-3.143774635
ENSG00000143845	ETNK2	-0.384894733	-1.305764508	4.557117882	-2.719165872	0.013718215	0.693415778	-3.143878396
ENSG00000220785	MTMR9LP	0.309724974	1.239471393	6.334385974	2.718929496	0.0137252	0.693415778	-3.144148045
ENSG00000197872	FAM49A	-0.318951098	-1.247423288	6.787279296	-2.717238121	0.013775279	0.693415778	-3.146077381
ENSG00000149418	ST14	-1.118645821	-2.171430565	5.018396831	-2.714550249	0.013855221	0.693415778	-3.149142956
ENSG00000077044	DGKD	0.270317198	1.206072972	6.199595411	2.712720663	0.013909889	0.693415778	-3.151229317
ENSG00000058668	ATP2B4	0.263344117	1.200257638	9.829978236	2.708142817	0.014047578	0.693415778	-3.156448495
ENSG00000138459	SLC35A5	-0.354144342	-1.278227243	6.717783098	-2.708123492	0.014048162	0.693415778	-3.156470524
ENSG00000147614	ATP6V0D2	-1.47341472	-2.776783543	3.65531692	-2.705848424	0.014117075	0.693415778	-3.159063697
ENSG00000105088	OLFM2	0.643513955	1.562129389	7.391346408	2.705200626	0.014136756	0.693415778	-3.159801996
ENSG00000163535	SGO2	-0.458018169	-1.373653533	3.590205609	-2.703582684	0.014186025	0.693415778	-3.161645828
ENSG00000105428	ZNRF4	0.279929177	1.21413528	3.259535403	2.703382116	0.014192144	0.693415778	-3.161874384
ENSG00000163328	GPR155	-0.32382477	-1.251644424	6.265762253	-2.696388672	0.014407085	0.693415778	-3.169841679
ENSG00000197769	MAP1LC3C	-0.419030057	-1.337028351	5.15406713	-2.694845912	0.014454917	0.693415778	-3.171598736
ENSG00000138111	MFSD13A	-0.323506913	-1.251368691	5.096389017	-2.694735584	0.014458343	0.693415778	-3.171724383
ENSG00000178229	ZNF543	-0.272363605	-1.207784953	5.71024942	-2.694226877	0.014474152	0.693415778	-3.172303703
ENSG00000279152		0.281494194	1.215453073	4.672762261	2.691852759	0.014548149	0.693415778	-3.175007095
ENSG00000141401	IMPA2	-0.302161072	-1.232989977	6.449600524	-2.691141492	0.014570388	0.693415778	-3.175816919
ENSG00000114978	MOB1A	-0.296527499	-1.228184668	8.565433982	-2.688549339	0.014651709	0.693415778	-3.178767898
ENSG00000125355	TMEM255A	-0.823458376	-1.769643036	4.480266527	-2.686061373	0.014730169	0.693415778	-3.181599742
ENSG00000135838	NPL	-0.884741127	-1.846433274	5.898281409	-2.685182241	0.014757989	0.693415778	-3.18260026
ENSG00000065717	TLE2	0.328095447	1.255355041	6.173512495	2.684231391	0.014788134	0.693415778	-3.183682325
ENSG00000173641	HSPB7	0.660674532	1.580821564	7.672818024	2.683902432	0.014798577	0.693415778	-3.184056662
ENSG00000119411	BSPRY	0.317798425	1.24642703	4.084241465	2.681878031	0.014862996	0.693415778	-3.186360116
ENSG00000248099	INSL3	0.31873593	1.247237258	4.316092243	2.677480877	0.015003841	0.693415778	-3.19136219
ENSG00000141040	ZNF287	-0.356037803	-1.279905951	3.910180976	-2.677303717	0.015009542	0.693415778	-3.191563686
ENSG00000154589	LY96	-0.474017585	-1.388972066	4.339534761	-2.671946117	0.015182929	0.693415778	-3.197656007
ENSG00000213755		-0.480760565	-1.395479146	3.475051797	-2.671311858	0.015203581	0.693415778	-3.198377081
ENSG00000160307	S100B	0.569410574	1.483917179	7.854229261	2.671201809	0.015207167	0.693415778	-3.19850219
ENSG00000226098	SEC11B	-0.335228906	-1.261577562	4.864881096	-2.670347177	0.015235043	0.693415778	-3.199473736
ENSG00000204092	LINC00951	0.476589744	1.391450652	3.084113811	2.67022098	0.015239164	0.693415778	-3.199617192
ENSG00000119314	PTBP3	-0.265154818	-1.201765006	6.81084154	-2.666722493	0.015353814	0.693415778	-3.20359357
ENSG00000142731	PLK4	-0.305787506	-1.236093184	4.081744633	-2.665610271	0.015390434	0.693415778	-3.204857495
ENSG00000102575	ACP5	-1.220972773	-2.331038403	5.190796051	-2.665343025	0.015399246	0.693415778	-3.205161176
ENSG00000267493	CIRBP-AS1	-0.274411476	-1.209500593	2.995942169	-2.665337883	0.015399415	0.693415778	-3.205167019
ENSG00000252956	RNA5SP40	0.433114115	1.350144775	4.023616046	2.662917097	0.015479452	0.693415778	-3.207917554
ENSG00000170425	ADORA2B	-0.280831039	-1.214894501	4.330555354	-2.662589933	0.015490299	0.693415778	-3.208289243
ENSG00000275183	LENG9	0.276872328	1.211565438	4.824338898	2.662561035	0.015491258	0.693415778	-3.208322073
ENSG00000167772	ANGPTL4	-0.433253212	-1.350274956	7.508938413	-2.661796357	0.015516641	0.693415778	-3.20919078
ENSG00000234982		0.442944829	1.359376256	7.429917843	2.660591048	0.01555673	0.693415778	-3.210559956
ENSG00000121797	CCRL2	-0.599153432	-1.51482741	4.8544112	-2.660447531	0.01556151	0.693415778	-3.210722975
ENSG00000206654	RNU6-608P	0.381670866	1.302849885	6.381479897	2.66034942	0.015564778	0.693415778	-3.210834418
ENSG00000278523		0.739466269	1.669558065	5.903124558	2.660222498	0.015569007	0.693415778	-3.210978586
ENSG00000123416	TUBA1B	-0.693389031	-1.617077733	4.433015139	-2.658908089	0.01561287	0.693415778	-3.212471501
ENSG00000125675	GRIA3	-0.368375561	-1.290898493	3.447800049	-2.658427964	0.015628922	0.693415778	-3.213016792
ENSG00000187288	CIDEC	0.44496807	1.361283988	10.01897211	2.656573774	0.015691058	0.693415778	-3.215122451
ENSG00000139718	SETD1B	0.319309539	1.247733252	6.384707894	2.655489455	0.015727504	0.693415778	-3.216353683
ENSG00000233686	PIEZO1P1	0.265808547	1.202309686	4.838683198	2.653657871	0.015789249	0.693415778	-3.218433183
ENSG00000149531	FRG1BP	-0.49452998	-1.408861684	5.639808951	-2.650984889	0.015879772	0.693415778	-3.22146742
ENSG00000177112	MRVI1-AS1	0.294744164	1.22666743	4.100974282	2.650512861	0.015895809	0.693415778	-3.222003175
ENSG00000177548	RABEP2	0.280957628	1.215001106	4.074816652	2.64366504	0.016130196	0.693415778	-3.229773181
ENSG00000111713	GYS2	0.791707029	1.731121553	5.10726517	2.640424636	0.016242248	0.693415778	-3.233448442
ENSG00000266187	RN7SL480P	0.469517447	1.384646254	5.799644469	2.637987772	0.016327001	0.693415778	-3.236211678
ENSG00000186377	CYP4X1	-0.354579856	-1.278613167	6.762293815	-2.637822402	0.016332768	0.693415778	-3.236399176
ENSG00000184368	MAP7D2	0.343224426	1.268588726	2.894486134	2.637600478	0.01634051	0.693415778	-3.236650791
ENSG00000071967	CYBRD1	-0.272376351	-1.207795624	10.74796071	-2.636307203	0.016385695	0.693415778	-3.238117001
ENSG00000119782	FKBP1B	0.53911974	1.453085647	5.096350053	2.63628638	0.016386423	0.693415778	-3.238140606
ENSG00000113296	THBS4	0.86383345	1.819867544	6.583248774	2.636048641	0.016394743	0.693415778	-3.238410117
ENSG00000202398	RNU6-61P	0.472317825	1.387336565	4.908217905	2.634961944	0.016432822	0.693415778	-3.239641975
ENSG00000132854	KANK4	0.439154061	1.355809102	5.790531985	2.633117046	0.016497662	0.693415778	-3.241733057
ENSG00000100077	GRK3	0.361493601	1.284755297	9.731355695	2.630957804	0.016573858	0.693415778	-3.244180015
ENSG00000102935	ZNF423	0.287399751	1.220438631	6.9269586	2.628168508	0.016672782	0.693415778	-3.247340315
ENSG00000174233	ADCY6	0.426187552	1.343678094	7.66492598	2.62807537	0.016676094	0.693415778	-3.247445829
ENSG00000210184	MT-TS2	0.462892305	1.378302261	9.771673548	2.628026231	0.016677842	0.693415778	-3.247501496
ENSG00000095970	TREM2	-1.286711672	-2.439713387	4.719876039	-2.627176199	0.016708109	0.693415778	-3.248464429
ENSG00000269190	FBXO17	0.434919423	1.351835328	4.863890567	2.626743968	0.016723519	0.693415778	-3.248954043
ENSG00000130182	ZSCAN10	0.275831293	1.210691499	3.669278213	2.619386445	0.016987911	0.693415778	-3.25728553
ENSG00000172000	ZNF556	0.264854328	1.201514724	3.088008769	2.618609327	0.017016067	0.693415778	-3.25816521
ENSG00000133703	KRAS	-0.306113221	-1.236372286	6.881246439	-2.617576614	0.017053552	0.693415778	-3.259334124
ENSG00000188070	C11orf95	0.386669888	1.307372166	6.036315963	2.614889755	0.017151445	0.693415778	-3.262374847
ENSG00000155495	MAGEC1	0.336822838	1.26297216	3.097446546	2.614236909	0.017175311	0.693415778	-3.263113565
ENSG00000010278	CD9	-0.653009262	-1.572444679	8.457152503	-2.612914599	0.017223748	0.693415778	-3.264609675
ENSG00000162433	AK4	0.448127488	1.364268387	4.500909415	2.612090687	0.017253993	0.693415778	-3.26554179
ENSG00000170017	ALCAM	-1.11162778	-2.160893215	6.363415255	-2.609165001	0.0173618	0.693415778	-3.26885115
ENSG00000110911	SLC11A2	-0.282454092	-1.216262045	6.371579146	-2.60914698	0.017362466	0.693415778	-3.268871531
ENSG00000057252	SOAT1	-0.661803969	-1.58205962	6.752333437	-2.609082739	0.017364841	0.693415778	-3.268944187
ENSG00000198189	HSD17B11	-0.294501199	-1.226460864	8.80145423	-2.608813277	0.017374804	0.693415778	-3.26924894
ENSG00000111206	FOXM1	-0.44068141	-1.357245227	3.716626662	-2.605442174	0.017499904	0.693415778	-3.273060933
ENSG00000139970	RTN1	-0.337251513	-1.263347489	5.987200084	-2.605373195	0.017502472	0.693415778	-3.273138921
ENSG00000137975	CLCA2	0.55431306	1.468469254	3.822396265	2.604947732	0.017518324	0.693415778	-3.273619943
ENSG00000179859	RNF227	-0.406771974	-1.325716207	4.32150786	-2.604698677	0.017527609	0.693415778	-3.273901512
ENSG00000215386	MIR99AHG	0.318634927	1.247149942	6.331298093	2.603946988	0.017555662	0.693415778	-3.274751296
ENSG00000127528	KLF2	0.425155336	1.342717066	7.527067682	2.603635061	0.017567316	0.693415778	-3.275103912
ENSG00000091513	TF	0.828057816	1.775293818	7.70692317	2.603220907	0.0175828	0.693415778	-3.275572074
ENSG00000139618	BRCA2	-0.464644856	-1.379977607	3.870823107	-2.602246717	0.017619273	0.693415778	-3.276673237
ENSG00000179091	CYC1	0.314881292	1.243909297	6.886499081	2.60217761	0.017621863	0.693415778	-3.276751346
ENSG00000119669	IRF2BPL	0.365374116	1.288215643	6.003314289	2.597661712	0.017791897	0.693415778	-3.281854518
ENSG00000039537	C6	-0.643123019	-1.561706147	6.659692298	-2.596663876	0.017829677	0.693415778	-3.282981833
ENSG00000196878	LAMB3	0.42775067	1.345134719	5.958148211	2.594268007	0.017920699	0.693415778	-3.285688166
ENSG00000189077	TMEM120A	0.343325286	1.268677417	6.445907712	2.591880628	0.018011836	0.693415778	-3.288384312
ENSG00000261606		0.55096541	1.465065748	3.595232465	2.588036263	0.018159514	0.693415778	-3.292724618
ENSG00000133110	POSTN	-0.303131892	-1.233819961	9.663088107	-2.587950333	0.018162828	0.693415778	-3.292821615
ENSG00000126453	BCL2L12	0.286397317	1.219590922	4.759424765	2.587692377	0.01817278	0.693415778	-3.293112791
ENSG00000123159	GIPC1	0.313428773	1.242657548	6.349816222	2.586326223	0.018225572	0.693415778	-3.294654757
ENSG00000166068	SPRED1	-0.335235344	-1.261583191	7.354561371	-2.585751492	0.018247824	0.693415778	-3.295303393
ENSG00000205485		0.427591274	1.34498611	6.487473585	2.584159334	0.018309603	0.693415778	-3.2971001
ENSG00000125356	NDUFA1	0.315432688	1.244384809	8.107123122	2.58395827	0.018317419	0.693415778	-3.297326976
ENSG00000145703	IQGAP2	-0.569619828	-1.484132428	7.13519544	-2.58256338	0.018371728	0.693415778	-3.29890082
ENSG00000185670	ZBTB3	-0.290046327	-1.222679539	5.512688401	-2.582431261	0.01837688	0.693415778	-3.299049878
ENSG00000103313	MEFV	0.468624229	1.383789241	4.610011957	2.581377967	0.018418001	0.693415778	-3.300238148
ENSG00000234754	LINC02817	-0.38093665	-1.302187008	3.47538349	-2.58115195	0.018426836	0.693415778	-3.300493112
ENSG00000123505	AMD1	-0.311505714	-1.241002235	6.177739681	-2.574313995	0.018696039	0.693415778	-3.308204243
ENSG00000109323	MANBA	-0.354711011	-1.278729411	6.541146014	-2.573635376	0.018722957	0.693415778	-3.308969241
ENSG00000225022	UBE2D3P1	-0.267583308	-1.203789641	4.528238092	-2.573261814	0.01873779	0.693415778	-3.30939033
ENSG00000115828	QPCT	-0.573373431	-1.48799887	4.344770416	-2.570921566	0.01883097	0.693415778	-3.312027976
ENSG00000134057	CCNB1	-0.354984931	-1.278972223	4.036164313	-2.570223459	0.01885885	0.693415778	-3.312814683
ENSG00000163993	S100P	0.291216679	1.223671811	3.900677087	2.56675671	0.018997882	0.693415778	-3.31672061
ENSG00000033627	ATP6V0A1	-0.281301247	-1.215290528	7.881018566	-2.56420597	0.019100795	0.693415778	-3.319593634
ENSG00000105851	PIK3CG	-0.426673919	-1.344131156	6.161056942	-2.56415141	0.019103002	0.693415778	-3.31965508
ENSG00000088325	TPX2	-0.410568875	-1.329209837	3.991650159	-2.563437009	0.019131923	0.693415778	-3.32045961
ENSG00000231607	DLEU2	-0.418245754	-1.33630169	6.251455905	-2.562390109	0.01917438	0.693415778	-3.321638485
ENSG00000169826	CSGALNACT2	-0.413979201	-1.332355617	6.374862517	-2.561741013	0.019200748	0.693415778	-3.322369346
ENSG00000144596	GRIP2	-0.325616503	-1.253199851	3.962020722	-2.56040922	0.019254956	0.693415778	-3.323868754
ENSG00000128268	MGAT3	0.295753023	1.227525524	5.599078656	2.555066472	0.019473881	0.693415778	-3.32988191
ENSG00000039560	RAI14	-0.404858146	-1.323958725	4.879022117	-2.552517014	0.019579173	0.693415778	-3.332750132
ENSG00000234036	TXNP6	-0.287384851	-1.220426026	4.806287308	-2.551370319	0.019626707	0.693415778	-3.334039957
ENSG00000139631	CSAD	0.344945885	1.270103341	8.21743912	2.548791854	0.019733988	0.693415778	-3.336939717
ENSG00000123572	NRK	-0.405572494	-1.324614443	4.024487781	-2.548764391	0.019735134	0.693415778	-3.336970599
ENSG00000149091	DGKZ	0.28127146	1.215265437	4.974576384	2.54750227	0.019787851	0.693415778	-3.338389706
ENSG00000200091	RN7SKP163	0.328456479	1.255669231	3.467229701	2.545968121	0.01985211	0.693415778	-3.340114429
ENSG00000205702	CYP2D7	0.684915916	1.607608283	4.813812283	2.544569303	0.019910871	0.693415778	-3.341686771
ENSG00000185015	CA13	-0.350580727	-1.275073779	4.247857565	-2.544521398	0.019912887	0.693415778	-3.341740615
ENSG00000160185	UBASH3A	0.314628431	1.243691296	2.950052847	2.542951194	0.019979049	0.693415778	-3.343505325
ENSG00000179271	GADD45GIP1	0.276428255	1.211192566	5.52477725	2.542383744	0.020003011	0.693415778	-3.344142997
ENSG00000178715		-0.292941102	-1.225135315	4.444856705	-2.541744547	0.020030034	0.693415778	-3.344861248
ENSG00000137752	CASP1	-0.344663693	-1.269854932	5.149586978	-2.541652084	0.020033946	0.693415778	-3.344965143
ENSG00000242360	RN7SL272P	0.279037629	1.213385208	5.129626385	2.539768503	0.020113793	0.693415778	-3.347081383
ENSG00000018869	ZNF582	-0.314974188	-1.243989396	4.512276465	-2.539241805	0.020136174	0.693415778	-3.347673065
ENSG00000152439	ZNF773	-0.472492081	-1.387504144	4.987757105	-2.5389115	0.020150222	0.693415778	-3.348044105
ENSG00000197629	MPEG1	-0.479898039	-1.394645098	7.982760244	-2.537772519	0.020198732	0.693415778	-3.349323456
ENSG00000130158	DOCK6	0.372083394	1.294220464	7.167722312	2.537237665	0.020221551	0.693415778	-3.349924174
ENSG00000259073	FOXN3-AS2	-0.285634553	-1.218946286	2.900372345	-2.53675508	0.02024216	0.693415778	-3.350466157
ENSG00000177666	PNPLA2	0.310250669	1.239923118	10.17737841	2.536290347	0.020262025	0.693415778	-3.350988065
ENSG00000144713	RPL32	-0.4369269	-1.353717686	3.832112575	-2.53626202	0.020263237	0.693415778	-3.351019876
ENSG00000198829	SUCNR1	-0.69563157	-1.619593288	5.517192694	-2.53476407	0.020327397	0.693415778	-3.352701937
ENSG00000160207	HSF2BP	0.319776135	1.248136859	3.997588271	2.532851049	0.020409613	0.693415778	-3.354849696
ENSG00000263426	RN7SL471P	0.639785763	1.558097768	5.401370734	2.531859701	0.020452342	0.693415778	-3.355962516
ENSG00000173976	RAX2	0.278610365	1.213025908	4.65461284	2.531795798	0.020455099	0.693415778	-3.356034245
ENSG00000178053	MLF1	-0.311085029	-1.240640416	3.598370548	-2.531792687	0.020455233	0.693415778	-3.356037737
ENSG00000255986	MT1JP	-0.331343084	-1.258184143	3.953852414	-2.530522856	0.020510095	0.693415778	-3.357462983
ENSG00000101812	H2BFM	0.320802574	1.249025191	4.48871998	2.530296235	0.020519901	0.693415778	-3.357717321
ENSG00000271447	MMP28	0.307444144	1.237513397	6.021632001	2.528490597	0.020598186	0.693415778	-3.35974357
ENSG00000187912	CLEC17A	0.265716351	1.202232854	4.314520714	2.525089117	0.020746426	0.693415778	-3.363559575
ENSG00000185926	OR4C46	-0.291830502	-1.224192557	2.763491098	-2.524029106	0.020792827	0.693415778	-3.364748481
ENSG00000126217	MCF2L	0.380375727	1.301680813	6.762577864	2.522055623	0.020879475	0.693415778	-3.366961572
ENSG00000116690	PRG4	-0.883986927	-1.845468263	6.481641397	-2.521676044	0.02089618	0.693415778	-3.367387182
ENSG00000163689	C3orf67	-0.32322491	-1.25112411	3.480851437	-2.520938483	0.020928675	0.693415778	-3.368214137
ENSG00000112299	VNN1	-0.497380133	-1.411647747	4.936600759	-2.519041402	0.021012475	0.693415778	-3.370340845
ENSG00000062598	ELMO2	-0.276373501	-1.211146598	6.372587447	-2.518879789	0.021019629	0.693415778	-3.370522
ENSG00000126860	EVI2A	-0.702724193	-1.627575189	4.6082429	-2.518271251	0.021046585	0.693415778	-3.371204091
ENSG00000165269	AQP7	0.309523216	1.239298067	10.26503216	2.517711756	0.021071398	0.693415778	-3.371831172
ENSG00000168615	ADAM9	-0.408310664	-1.327130889	8.403193841	-2.517512886	0.021080224	0.693415778	-3.372054056
ENSG00000102055	PPP1R2C	0.366357594	1.289094113	3.025265889	2.517258473	0.02109152	0.693415778	-3.372339183
ENSG00000090339	ICAM1	-0.313270296	-1.242521052	6.45148689	-2.513840794	0.021243824	0.693415778	-3.376168685
ENSG00000213047	DENND1B	-0.318335543	-1.246891163	6.068832087	-2.51255193	0.021301528	0.693415778	-3.37761248
ENSG00000131471	AOC3	0.303655055	1.234267461	10.51385171	2.5106729	0.02138592	0.693415778	-3.379717015
ENSG00000132361	CLUH	0.26926299	1.20519199	6.581462016	2.509072187	0.021458059	0.693415778	-3.381509485
ENSG00000176318	FOXN3P1	-0.404639579	-1.323758161	4.655413748	-2.508941928	0.02146394	0.693415778	-3.381655335
ENSG00000171421	MRPL36	0.358078196	1.281717393	7.077238575	2.507780718	0.021516429	0.693415778	-3.382955434
ENSG00000122679	RAMP3	0.32139494	1.249538142	6.204322541	2.505455527	0.021621896	0.693415778	-3.385558226
ENSG00000166928	MS4A14	-0.598896506	-1.514557663	5.898644028	-2.502147319	0.021772788	0.693415778	-3.389260228
ENSG00000079257	LXN	-0.376798365	-1.298457114	4.779635996	-2.502046343	0.02177741	0.693415778	-3.389373202
ENSG00000201325	RNA5SP142	0.400118551	1.319616344	4.085584192	2.501999082	0.021779573	0.693415778	-3.389426079
ENSG00000167173	C15orf39	0.30263244	1.233392894	5.400076696	2.499493561	0.021894546	0.693415778	-3.392228879
ENSG00000222205	RNA5SP266	0.283492558	1.217137837	4.746520352	2.498895685	0.021922065	0.693415778	-3.392897575
ENSG00000240871	KRTAP4-7	0.374927203	1.296774119	3.61107242	2.498562211	0.021937429	0.693415778	-3.39327053
ENSG00000166851	PLK1	-0.446784593	-1.362999085	4.530417106	-2.495961711	0.022057584	0.693415778	-3.396178427
ENSG00000126870	WDR60	0.305428079	1.235785268	6.911981848	2.492180802	0.022233383	0.693415778	-3.400404724
ENSG00000278588	HIST1H2BI	-1.048047978	-2.067730235	5.142094178	-2.488174588	0.022421094	0.693415778	-3.404880858
ENSG00000146070	PLA2G7	-1.389171105	-2.619281477	6.850112329	-2.486781129	0.022486733	0.693415778	-3.406437279
ENSG00000102287	GABRE	0.440748865	1.357308688	8.737719326	2.485326496	0.022555446	0.693415778	-3.40806176
ENSG00000103023	PRSS54	0.303483985	1.234121115	3.137237356	2.484517371	0.022593752	0.693415778	-3.408965242
ENSG00000157600	TMEM164	0.295367728	1.227197737	6.791594844	2.481751849	0.022725141	0.693415778	-3.412052622
ENSG00000136048	DRAM1	-0.291651536	-1.224040705	5.757263174	-2.480458135	0.02278685	0.693415778	-3.413496556
ENSG00000135211	TMEM60	-0.285871284	-1.219146318	4.814089074	-2.480361218	0.02279148	0.693415778	-3.413604719
ENSG00000139278	GLIPR1	-0.816904776	-1.76162247	8.128458001	-2.474492394	0.023073454	0.693415778	-3.420152161
ENSG00000113161	HMGCR	-0.291855071	-1.224213405	6.297811114	-2.47429738	0.02308288	0.693415778	-3.420369647
ENSG00000135047	CTSL	-0.450587099	-1.366596274	8.468661063	-2.473676284	0.023112924	0.693415778	-3.421062278
ENSG00000162882	HAAO	-0.388028019	-1.308603486	6.052944611	-2.473346182	0.023128906	0.693415778	-3.421430378
ENSG00000118777	ABCG2	-0.607481739	-1.523597408	5.0919481	-2.472998081	0.023145771	0.693415778	-3.421818534
ENSG00000101049	SGK2	0.470219348	1.385320077	6.068695625	2.471820666	0.023202902	0.693415778	-3.42313131
ENSG00000165804	ZNF219	0.327745888	1.255050911	6.048199551	2.471189568	0.023233579	0.693415778	-3.423834886
ENSG00000117984	CTSD	-0.585174887	-1.500220838	9.277912288	-2.470824955	0.023251319	0.693415778	-3.424241348
ENSG00000201330	SNORD32B	0.279128968	1.213462032	5.004520083	2.469863246	0.023298173	0.693415778	-3.425313355
ENSG00000138613	APH1B	-0.417341221	-1.335464125	6.144314871	-2.469525885	0.02331463	0.693415778	-3.425689377
ENSG00000180539	C9orf139	0.271953684	1.207441828	3.981213652	2.469353396	0.023323048	0.693415778	-3.425881628
ENSG00000205364	MT1M	-0.290568015	-1.223121748	7.6619612	-2.469227498	0.023329195	0.693415778	-3.426021948
ENSG00000110680	CALCA	0.29420579	1.226209757	4.435063129	2.46909896	0.023335472	0.693415778	-3.426165208
ENSG00000170255	MRGPRX1	0.296493886	1.228156054	3.408567523	2.466329855	0.023471079	0.693415778	-3.429250919
ENSG00000143416	SELENBP1	0.38300968	1.304059485	9.018828789	2.466293765	0.023472851	0.693415778	-3.429291129
ENSG00000111247	RAD51AP1	-0.512245619	-1.426268519	3.416852906	-2.465763979	0.023498881	0.693415778	-3.429881368
ENSG00000150768	DLAT	0.380393466	1.301696819	6.680763664	2.464775799	0.023547506	0.693415778	-3.430982206
ENSG00000185052	SLC24A3	0.36360167	1.286633957	6.605501617	2.464534301	0.023559404	0.693415778	-3.431251216
ENSG00000227507	LTB	0.331551488	1.258365906	6.08331943	2.464209119	0.023575433	0.693415778	-3.431613432
ENSG00000181690	PLAG1	-0.45381375	-1.369656147	3.525664467	-2.464207418	0.023575517	0.693415778	-3.431615326
ENSG00000005059	MCUB	-0.343780202	-1.269077524	6.53785501	-2.464077635	0.023581917	0.693415778	-3.431759885
ENSG00000238249	HMGN2P17	-0.301883511	-1.232752784	2.887218187	-2.462472997	0.023661186	0.693415778	-3.433547028
ENSG00000185818	NAT8L	0.391109226	1.311401297	7.27858446	2.45999859	0.02378391	0.693415778	-3.436302178
ENSG00000182156	ENPP7	0.294586874	1.2265337	4.583029478	2.459501968	0.023808613	0.693415778	-3.436855045
ENSG00000158555	GDPD5	0.369658409	1.292046873	5.825044199	2.45798383	0.023884278	0.693415778	-3.438544912
ENSG00000077585	GPR137B	-0.554166364	-1.468319945	6.930802583	-2.457232826	0.023921791	0.693415778	-3.439380752
ENSG00000101955	SRPX	-0.362517037	-1.285667016	8.877007823	-2.45717554	0.023924655	0.693415778	-3.439444506
ENSG00000131979	GCH1	-0.26546656	-1.202024716	4.453518439	-2.455687039	0.023999179	0.693415778	-3.441100912
ENSG00000146151	HMGCLL1	-0.415028659	-1.333325163	4.365664209	-2.453660611	0.024100985	0.693415778	-3.443355434
ENSG00000101825	MXRA5	0.569165659	1.483665287	7.274657979	2.45360067	0.024104002	0.693415778	-3.443422113
ENSG00000139974	SLC38A6	-0.620057189	-1.536936105	6.844593708	-2.452722464	0.024148253	0.693415778	-3.444398987
ENSG00000113356	POLR3G	0.364929532	1.287818725	5.312138788	2.451940735	0.024187707	0.693415778	-3.445268455
ENSG00000204290	BTNL2	0.271730838	1.207255334	3.993098779	2.450698221	0.02425054	0.693415778	-3.446650249
ENSG00000076003	MCM6	-0.267181459	-1.203454384	5.632160016	-2.45050749	0.024260199	0.693415778	-3.446862341
ENSG00000143590	EFNA3	0.371609385	1.293795307	4.173816102	2.449992606	0.024286291	0.693415778	-3.447434865
ENSG00000173535	TNFRSF10C	0.399880295	1.319398432	5.403194275	2.448800418	0.024346807	0.693415778	-3.448760375
ENSG00000202193	RNA5SP427	0.324551254	1.252274862	4.895339648	2.446375873	0.024470313	0.693415778	-3.451455444
ENSG00000105967	TFEC	-0.699321908	-1.623741426	5.0395929	-2.444114675	0.024586027	0.693415778	-3.453968201
ENSG00000126803	HSPA2	0.321038001	1.24922903	5.971487862	2.443652118	0.02460976	0.693415778	-3.454482128
ENSG00000124225	PMEPA1	0.71887769	1.645901147	8.135494708	2.443040186	0.024641191	0.693415778	-3.455161974
ENSG00000236138	DUX4L26	0.422103721	1.339879928	5.684548138	2.44106136	0.024743089	0.693415778	-3.457360056
ENSG00000254553		0.383474405	1.30447962	7.011877615	2.440991025	0.024746718	0.693415778	-3.457438174
ENSG00000151552	QDPR	0.345313684	1.270427181	7.342411101	2.440641125	0.024764779	0.693415778	-3.457826783
ENSG00000122971	ACADS	0.280066513	1.214250864	5.878632582	2.440094425	0.024793023	0.693415778	-3.458433928
ENSG00000135932	CAB39	-0.30852201	-1.238438314	7.927156516	-2.439194128	0.024839601	0.693415778	-3.459433673
ENSG00000232173	OR2H5P	0.452795363	1.368689659	5.46438162	2.437878434	0.024907817	0.693415778	-3.460894494
ENSG00000023839	ABCC2	-0.405345053	-1.324405634	3.911059522	-2.437840405	0.024909791	0.693415778	-3.460936715
ENSG00000162413	KLHL21	0.283245094	1.21692908	5.647346132	2.437648186	0.024919773	0.693415778	-3.461150114
ENSG00000072506	HSD17B10	0.270437462	1.206173515	6.487652209	2.436575874	0.024975525	0.693415778	-3.462340491
ENSG00000199487		-0.299306417	-1.230552677	3.073514719	-2.43645292	0.024981925	0.693415778	-3.462476972
ENSG00000116871	MAP7D1	0.377799967	1.299358891	7.733174669	2.435770223	0.025017489	0.693415778	-3.463234739
ENSG00000102218	RP2	-0.408082544	-1.326921059	6.098555393	-2.43569405	0.02502146	0.693415778	-3.463319282
ENSG00000115919	KYNU	-0.829788751	-1.777425081	5.045012749	-2.434799294	0.02506815	0.693415778	-3.464312317
ENSG00000066294	CD84	-0.813933879	-1.757998548	5.854466677	-2.433882114	0.025116095	0.693415778	-3.465330118
ENSG00000201852	RNU6-702P	0.53329278	1.447228556	7.366575417	2.433714416	0.02512487	0.693415778	-3.465516201
ENSG00000162636	FAM102B	-0.375472031	-1.297263933	6.327865165	-2.431421774	0.02524513	0.693415778	-3.468059782
ENSG00000255042		-0.39989106	-1.319408277	4.169546805	-2.431344226	0.025249207	0.693415778	-3.468145805
ENSG00000116396	KCNC4	0.355118855	1.279090954	5.421899403	2.430287392	0.025304832	0.693415778	-3.469318048
ENSG00000122643	NT5C3A	-0.511948557	-1.425974869	5.159380003	-2.424662481	0.025602827	0.693415778	-3.475554508
ENSG00000105928	GSDME	-0.630330709	-1.547919783	4.77834406	-2.424641934	0.025603921	0.693415778	-3.47557728
ENSG00000240583	AQP1	0.477705686	1.392527372	6.935378801	2.420986589	0.025799335	0.693415778	-3.479627569
ENSG00000131771	PPP1R1B	0.479051761	1.393827246	7.366516696	2.419898175	0.02585779	0.693415778	-3.480833205
ENSG00000165140	FBP1	-1.157465818	-2.230652555	6.482658735	-2.418712584	0.025921605	0.693415778	-3.482146287
ENSG00000089041	P2RX7	-0.621914514	-1.53891603	5.100392838	-2.418633044	0.025925892	0.693415778	-3.482234372
ENSG00000150527	MIA2	-0.757962597	-1.691100731	4.391908972	-2.417949892	0.025962735	0.693415778	-3.482990884
ENSG00000111325	OGFOD2	0.628044422	1.545468685	4.530986134	2.415821691	0.026077826	0.693415778	-3.485347182
ENSG00000106415	GLCCI1	0.328450654	1.255664161	8.2464068	2.415665902	0.02608627	0.693415778	-3.485519642
ENSG00000105379	ETFB	0.287533798	1.220552032	7.823953766	2.415160295	0.026113691	0.693415778	-3.486079329
ENSG00000132819	RBM38	0.287884932	1.220849135	5.155100281	2.41344997	0.026206648	0.693415778	-3.487972314
ENSG00000164251	F2RL1	-0.277228503	-1.211864588	3.922746121	-2.413228667	0.026218698	0.693415778	-3.48821722
ENSG00000130529	TRPM4	0.307896221	1.23790124	5.893092794	2.412896089	0.026236817	0.693415778	-3.488585255
ENSG00000026508	CD44	-0.284379954	-1.217886724	9.153785212	-2.411815441	0.026295774	0.693415778	-3.489781002
ENSG00000106524	ANKMY2	-0.291860885	-1.224218339	6.153471995	-2.411432797	0.026316679	0.693415778	-3.49020436
ENSG00000104852	SNRNP70	0.285787423	1.219075453	7.748473807	2.411368403	0.026320199	0.693415778	-3.490275603
ENSG00000101605	MYOM1	0.44363	1.360022011	6.896525351	2.410291874	0.026379104	0.693415778	-3.491466549
ENSG00000140006	WDR89	-0.273114281	-1.208413562	5.387737503	-2.408815761	0.026460074	0.693415778	-3.493099267
ENSG00000135636	DYSF	0.294219282	1.226221225	6.148957396	2.408369119	0.02648462	0.693415778	-3.493593231
ENSG00000215788	TNFRSF25	0.465976923	1.381252354	6.701626554	2.40778435	0.026516788	0.693415778	-3.494239911
ENSG00000201596		0.300579693	1.231639202	4.230581534	2.405263007	0.026655907	0.693415778	-3.497027611
ENSG00000164896	FASTK	0.29941824	1.23064806	5.707956486	2.405155557	0.026661851	0.693415778	-3.497146391
ENSG00000145685	LHFPL2	-0.572367163	-1.486961365	6.532530312	-2.404554934	0.026695099	0.693415778	-3.497810314
ENSG00000197575	RPS17P2	-0.392569175	-1.312729053	3.254221752	-2.404220283	0.02671364	0.693415778	-3.498180211
ENSG00000142538	PTH2	0.332853961	1.259502478	4.457874943	2.404055925	0.026722751	0.693415778	-3.498361872
ENSG00000210709	RNU6ATAC3P	0.374268866	1.296182504	2.854885544	2.402619798	0.026802481	0.693415778	-3.499949027
ENSG00000150276	PPIAP26	0.296615462	1.228259555	3.47029632	2.401491264	0.026865291	0.693415778	-3.501196023
ENSG00000201931	RNA5SP172	0.699385384	1.62381287	2.84646437	2.401199361	0.026881559	0.693415778	-3.501518535
ENSG00000198682	PAPSS2	-0.276081523	-1.210901507	7.768721622	-2.400271578	0.026933328	0.693415778	-3.502543523
ENSG00000103202	NME4	0.323731633	1.251563624	7.791006908	2.399408323	0.026981579	0.693415778	-3.503497104
ENSG00000171999	OR52P2P	0.304297809	1.234817478	3.051914467	2.397618326	0.027081888	0.693415778	-3.505474038
ENSG00000165118	C9orf64	-0.278696298	-1.213098164	6.873102457	-2.393355361	0.02732218	0.693415778	-3.510180239
ENSG00000136824	SMC2	-0.313232261	-1.242488296	5.782616047	-2.391749272	0.027413226	0.693415778	-3.5119526
ENSG00000050030	NEXMIF	-0.332725497	-1.259390332	3.632016858	-2.390687227	0.027473586	0.693415778	-3.513124376
ENSG00000073712	FERMT2	0.290037239	1.222671837	9.700428263	2.389889525	0.027519004	0.693415778	-3.514004384
ENSG00000138031	ADCY3	-0.301038316	-1.232030794	6.996550178	-2.389174155	0.027559793	0.693415778	-3.514793481
ENSG00000176720	BOK	0.371791149	1.293958322	7.405243832	2.388793536	0.027581519	0.693415778	-3.515213295
ENSG00000099308	MAST3	0.321107397	1.249289121	6.286597484	2.388338518	0.027607512	0.693415778	-3.515715141
ENSG00000170027	YWHAG	0.265176892	1.201783394	8.818541882	2.386487679	0.027713477	0.693415778	-3.517756126
ENSG00000115042	FAHD2A	0.315868934	1.244761146	6.643622764	2.384818128	0.027809388	0.693415778	-3.519596744
ENSG00000149124	GLYAT	0.467412297	1.382627281	8.280342269	2.383664981	0.027875814	0.693415778	-3.520867794
ENSG00000253032	RNU6-299P	0.495462466	1.409772595	6.533130137	2.383568016	0.027881406	0.693415778	-3.520974664
ENSG00000132688	NES	0.303142797	1.233829288	5.906082472	2.383172432	0.027904232	0.693415778	-3.521410641
ENSG00000182310	SPACA6	0.304986123	1.235406754	4.940982572	2.382718557	0.027930442	0.693415778	-3.52191083
ENSG00000197860	SGTB	-0.338465	-1.264410569	5.616052691	-2.381168344	0.028020137	0.693415778	-3.52361899
ENSG00000222658		0.317899969	1.246514763	4.471662225	2.379725023	0.028103887	0.693415778	-3.525209029
ENSG00000128918	ALDH1A2	-0.38863098	-1.309150519	4.647185562	-2.378585999	0.028170145	0.693415778	-3.526463608
ENSG00000135144	DTX1	0.38494268	1.305807904	6.686445682	2.37801398	0.028203475	0.693415778	-3.527093583
ENSG00000105289	TJP3	0.267875046	1.204033094	3.953433911	2.377688503	0.028222456	0.693415778	-3.527452014
ENSG00000133056	PIK3C2B	0.287148457	1.220226068	6.629662518	2.376980759	0.028263771	0.693415778	-3.528231357
ENSG00000276588	RN7SL322P	0.289698889	1.222385122	4.62762762	2.376509163	0.028291331	0.693415778	-3.528750619
ENSG00000065615	CYB5R4	-0.320288311	-1.248580043	5.724934011	-2.376075425	0.028316702	0.693415778	-3.529228166
ENSG00000132196	HSD17B7	-0.617745767	-1.534475665	4.416095231	-2.375534649	0.028348362	0.693415778	-3.52982352
ENSG00000207286		-0.363815244	-1.286824442	4.111008369	-2.373668951	0.028457847	0.693415778	-3.531877161
ENSG00000108298	RPL19	0.35881928	1.282375955	7.292785659	2.373592672	0.028462332	0.693415778	-3.531961113
ENSG00000119655	NPC2	-0.476031198	-1.39091205	9.57413024	-2.372320469	0.028537225	0.693415778	-3.533361142
ENSG00000239873	GAPDHP27	-0.383280298	-1.304304121	4.647253068	-2.370814796	0.028626099	0.693415778	-3.535017769
ENSG00000185947	ZNF267	-0.307022544	-1.237151811	6.222958242	-2.370137756	0.028666145	0.693415778	-3.535762569
ENSG00000173599	PC	0.283219784	1.216907732	7.835306862	2.37001361	0.028673494	0.693415778	-3.535899133
ENSG00000197790	OR52M1	-0.412055351	-1.33058009	3.049544412	-2.369150494	0.028724635	0.693415778	-3.53684851
ENSG00000229230	MT1P3	-0.300937986	-1.231945117	7.980257967	-2.368763588	0.028747588	0.693415778	-3.537274045
ENSG00000173769	TOPAZ1	0.296319403	1.228007526	4.667021389	2.367491335	0.028823182	0.693415778	-3.538673155
ENSG00000150625	GPM6A	0.284631303	1.218098925	2.820250489	2.364434315	0.029005579	0.693415778	-3.542033935
ENSG00000203747	FCGR3A	-0.894923494	-1.859511272	4.996822047	-2.364160019	0.029021997	0.693415778	-3.542335413
ENSG00000138182	KIF20B	-0.366516793	-1.289236369	4.547680672	-2.363119696	0.029084345	0.693415778	-3.543478721
ENSG00000240490	RN7SL277P	0.469234707	1.384374917	8.880041869	2.362257137	0.029136134	0.693415778	-3.544426535
ENSG00000113248	PCDHB15	-0.479957833	-1.394702902	5.18836424	-2.361300201	0.02919369	0.693415778	-3.545477915
ENSG00000202063	RNA5SP79	0.304891359	1.235325608	4.049045084	2.360907444	0.029217343	0.693415778	-3.545909393
ENSG00000079931	MOXD1	-0.443493924	-1.359893738	3.834866065	-2.360057452	0.029268594	0.693415778	-3.546843096
ENSG00000185800	DMWD	0.322607117	1.250588466	7.187459251	2.359564241	0.02929837	0.693415778	-3.547384828
ENSG00000136235	GPNMB	-0.663598616	-1.584028855	9.456967876	-2.359549787	0.029299243	0.693415778	-3.547400703
ENSG00000136014	USP44	-0.274668792	-1.209716336	3.379056251	-2.35878646	0.029345385	0.693415778	-3.548239044
ENSG00000171860	C3AR1	-0.850128914	-1.802661998	5.87579884	-2.357422429	0.029428005	0.693415778	-3.549736888
ENSG00000166401	SERPINB8	-0.358002678	-1.281650303	5.984181062	-2.35618565	0.029503105	0.693415778	-3.551094736
ENSG00000204392	LSM2	-0.284163072	-1.217703651	4.504030356	-2.355819067	0.029525399	0.693415778	-3.551497156
ENSG00000186496	ZNF396	-0.271960666	-1.207447671	2.933178897	-2.353937032	0.029640102	0.693415778	-3.553562835
ENSG00000167701	GPT	0.285416249	1.218761853	5.490073703	2.353498101	0.029666912	0.693415778	-3.554044513
ENSG00000198826	ARHGAP11A	-0.487777567	-1.402283032	4.006975067	-2.352335185	0.029738054	0.693415778	-3.555320532
ENSG00000133874	RNF122	-0.409039402	-1.327801422	5.16741862	-2.352118617	0.029751321	0.693415778	-3.555558139
ENSG00000135124	P2RX4	-0.615636889	-1.532234265	5.933059858	-2.350721962	0.029837007	0.693415778	-3.557090288
ENSG00000139163	ETNK1	-0.347042148	-1.271950166	6.654017581	-2.350151165	0.029872091	0.693415778	-3.557716369
ENSG00000255122		-0.543769824	-1.457776778	3.381509415	-2.347065122	0.030062444	0.693415778	-3.561100377
ENSG00000184916	JAG2	0.350995822	1.275440698	6.134651535	2.346804886	0.030078547	0.693415778	-3.561385669
ENSG00000173432	SAA1	0.801432489	1.742830769	9.565086109	2.346473073	0.030099091	0.693415778	-3.561749411
ENSG00000188895	MSL1	0.346156398	1.271169485	8.09403226	2.345050616	0.030187309	0.693415778	-3.563308544
ENSG00000162630	B3GALT2	-0.292266965	-1.224562972	3.318226878	-2.344621428	0.030213974	0.693415778	-3.563778905
ENSG00000006747	SCIN	-0.516552949	-1.430533169	5.765823178	-2.343494073	0.030284118	0.693415778	-3.565014263
ENSG00000252696	RNA5SP34	0.344298581	1.269533603	3.523852255	2.338954791	0.030568087	0.693415778	-3.569986288
ENSG00000161682	FAM171A2	0.427792154	1.345173398	4.824589152	2.337562633	0.030655671	0.693415778	-3.571510478
ENSG00000112936	C7	-0.708371503	-1.633958682	7.659594785	-2.337163178	0.030680845	0.693415778	-3.571947757
ENSG00000232973	CYP1B1-AS1	-0.357985504	-1.281635047	3.072048579	-2.336992945	0.030691579	0.693415778	-3.572134102
ENSG00000142949	PTPRF	0.286473478	1.219655307	7.500984012	2.3365142	0.030721784	0.693415778	-3.57265813
ENSG00000168461	RAB31	-0.338199894	-1.264178246	8.199547595	-2.334850971	0.030826938	0.693415778	-3.574478382
ENSG00000072694	FCGR2B	-0.510007817	-1.424057911	6.452624478	-2.33397069	0.030882727	0.693415778	-3.575441581
ENSG00000104043	ATP8B4	-0.342502116	-1.267953744	5.700249917	-2.332915039	0.030949753	0.693415778	-3.576596498
ENSG00000171763	SPATA5L1	-0.331191602	-1.25805204	4.591064407	-2.332230523	0.030993287	0.693415778	-3.577345281
ENSG00000135956	TMEM127	-0.27747109	-1.212068378	7.636240215	-2.331644698	0.031030589	0.693415778	-3.577986044
ENSG00000165490	DDIAS	-0.38862684	-1.309146762	2.745627705	-2.330561876	0.031099648	0.693415778	-3.57917026
ENSG00000147894	C9orf72	-0.34405938	-1.269323129	5.966164552	-2.329465847	0.031169694	0.693415778	-3.580368719
ENSG00000239545	RN7SL822P	0.322619373	1.250599091	4.881103767	2.329182423	0.031187831	0.693415778	-3.580678597
ENSG00000138623	SEMA7A	-0.36900482	-1.291461665	4.330580497	-2.32870826	0.031218196	0.693415778	-3.581196987
ENSG00000090612	ZNF268	0.351998849	1.27632775	6.113273815	2.328428179	0.031236145	0.693415778	-3.581503175
ENSG00000113273	ARSB	-0.35861611	-1.282195376	6.035450596	-2.324283765	0.031502859	0.693415778	-3.586032335
ENSG00000171766	GATM	-0.458925507	-1.374517721	5.869892581	-2.323821329	0.03153275	0.693415778	-3.586537519
ENSG00000156521	TYSND1	0.272904885	1.208238183	5.93402815	2.323657531	0.031543344	0.693415778	-3.586716451
ENSG00000182667	NTM	0.551043698	1.465145252	7.020175817	2.321491153	0.031683767	0.693415778	-3.589082548
ENSG00000250182	EEF1A1P13	0.2642517	1.201012944	7.094910632	2.320823728	0.031727146	0.693415778	-3.589811342
ENSG00000087076	HSD17B14	-0.539227018	-1.453193702	4.466704218	-2.320307576	0.03176073	0.693415778	-3.5903749
ENSG00000100985	MMP9	-1.128624321	-2.186501474	6.874593965	-2.320112647	0.031773422	0.693415778	-3.590587721
ENSG00000119673	ACOT2	0.325868574	1.253418832	6.842289972	2.319552185	0.031809941	0.693415778	-3.59119959
ENSG00000102547	CAB39L	-0.332383298	-1.259091647	7.219255981	-2.316858088	0.031986026	0.693415778	-3.594140038
ENSG00000169299	PGM2	-0.340432074	-1.266135733	6.535598131	-2.315951626	0.032045474	0.693415778	-3.595129107
ENSG00000058453	CROCC	0.28339292	1.21705378	4.121903462	2.314331333	0.032151993	0.693415778	-3.596896706
ENSG00000206177	HBM	0.299144162	1.230414288	4.846014919	2.313400559	0.032213331	0.693415778	-3.597911895
ENSG00000038210	PI4K2B	-0.726035042	-1.654086912	4.295527829	-2.313026833	0.03223799	0.693415778	-3.598319473
ENSG00000163823	CCR1	-0.872393992	-1.830698221	4.728061071	-2.312925818	0.032244658	0.693415778	-3.598429634
ENSG00000168004	PLAAT5	0.304626842	1.235099133	7.399654902	2.311638532	0.032329745	0.693415778	-3.599833313
ENSG00000111670	GNPTAB	-0.311694039	-1.241164243	6.915267191	-2.310457704	0.032407978	0.693415778	-3.601120656
ENSG00000144231	POLR2D	-0.333908918	-1.260423815	5.07815825	-2.31043721	0.032409337	0.693415778	-3.601142997
ENSG00000162878	PKDCC	0.296025525	1.227757406	7.432068632	2.310353084	0.032414917	0.693415778	-3.601234702
ENSG00000118785	SPP1	-1.366438326	-2.578332503	8.252810675	-2.310324689	0.032416801	0.693415778	-3.601265654
ENSG00000167286	CD3D	0.39200978	1.31222015	4.339310556	2.30985543	0.032447947	0.693415778	-3.601777164
ENSG00000211734	TRBV5-1	0.327957632	1.255235128	6.607131538	2.30904008	0.03250213	0.693415778	-3.602665835
ENSG00000104626	ERI1	-0.319719516	-1.248087876	5.429638455	-2.307855012	0.032581032	0.693415778	-3.603957263
ENSG00000207359	RNU6-925P	0.552000416	1.46611718	6.376129271	2.306988421	0.032638841	0.693415778	-3.604901476
ENSG00000125249	RAP2A	-0.270145781	-1.205929678	7.144924444	-2.304833103	0.032783033	0.693415778	-3.60724928
ENSG00000198695	MT-ND6	0.367860187	1.290437426	9.56111523	2.304762695	0.032787753	0.693415778	-3.607325961
ENSG00000165030	NFIL3	-0.292736761	-1.224961801	5.362466633	-2.304709542	0.032791317	0.693415778	-3.607383851
ENSG00000124251	TP53TG5	0.30008238	1.231214716	3.678851087	2.304443485	0.032809161	0.693415778	-3.607673606
ENSG00000164211	STARD4	-0.439873866	-1.356485725	4.564107565	-2.304185564	0.032826468	0.693415778	-3.607954489
ENSG00000241652	RN7SL253P	0.333767984	1.260300692	5.368159161	2.304016773	0.032837799	0.693415778	-3.608138301
ENSG00000011201	ANOS1	0.403030109	1.322282201	5.736572013	2.303297149	0.032886148	0.693415778	-3.608921908
ENSG00000224887		-0.303946735	-1.234517027	2.858655853	-2.302843516	0.03291666	0.693415778	-3.609415827
ENSG00000101916	TLR8	-0.663648247	-1.584083349	4.99578788	-2.302746617	0.032923181	0.693415778	-3.609521327
ENSG00000214262	ANKRD36BP1	-0.350534569	-1.275032984	3.41730284	-2.30015469	0.03309805	0.695418464	-3.6123427
ENSG00000255769	GOLGA2P10	0.3488219	1.27352025	4.621690632	2.29963157	0.033133448	0.695418464	-3.612911984
ENSG00000205302	SNX2	-0.313570615	-1.242779729	9.368460563	-2.296820088	0.033324289	0.697000984	-3.615970744
ENSG00000157538	VPS26C	-0.307429739	-1.237501042	7.265396253	-2.292939095	0.033589399	0.697258792	-3.620190775
ENSG00000121152	NCAPH	-0.807086517	-1.749674453	4.132300966	-2.291468537	0.03369036	0.697258792	-3.621789097
ENSG00000169136	ATF5	0.28116874	1.215178913	5.291339344	2.291392257	0.033695605	0.697258792	-3.621871994
ENSG00000155465	SLC7A7	-0.716038753	-1.642665525	5.123170915	-2.289619157	0.033817728	0.697258792	-3.623798605
ENSG00000010671	BTK	-0.733837376	-1.663056723	4.782022927	-2.287297202	0.033978273	0.697258792	-3.626320736
ENSG00000272333	KMT2B	0.291897285	1.224249227	5.862675583	2.28366114	0.034231092	0.697258792	-3.630268313
ENSG00000137338	PGBD1	-0.270036364	-1.205838221	4.519114987	-2.283132904	0.034267965	0.697258792	-3.630841605
ENSG00000122547	EEPD1	0.303996874	1.234559931	7.182800779	2.280907485	0.034423711	0.697258792	-3.633256292
ENSG00000088538	DOCK3	-0.635801132	-1.553800339	4.2631689	-2.275427858	0.034809993	0.697258792	-3.639198108
ENSG00000023171	GRAMD1B	-0.358817675	-1.282374529	4.112897013	-2.274770424	0.034856606	0.697258792	-3.639910625
ENSG00000186860	KRTAP17-1	0.271017941	1.206658925	4.033389873	2.274390751	0.034883552	0.697258792	-3.640322074
ENSG00000121743	GJA3	0.271732866	1.207257031	4.244357613	2.273547577	0.034943461	0.697258792	-3.641235719
ENSG00000156136	DCK	-0.396846623	-1.31662694	5.993050354	-2.272982972	0.034983631	0.697258792	-3.641847441
ENSG00000136052	SLC41A2	-0.310622974	-1.240243137	6.769142407	-2.271989157	0.03505444	0.697258792	-3.642924046
ENSG00000170638	TRABD	0.26430788	1.201059714	5.81514711	2.271835614	0.035065392	0.697258792	-3.643090364
ENSG00000151151	IPMK	-0.296211948	-1.227916065	5.487205275	-2.269431514	0.035237281	0.697258792	-3.645693922
ENSG00000240347	RN7SL35P	0.270341584	1.206093358	4.835089961	2.268475781	0.03530583	0.697258792	-3.646728651
ENSG00000165959	CLMN	0.287295029	1.220350045	7.892593912	2.267033345	0.03540952	0.697258792	-3.648289992
ENSG00000152413	HOMER1	-0.317818821	-1.246444651	3.426545928	-2.26691797	0.035417826	0.697258792	-3.648414862
ENSG00000008441	NFIX	0.271009699	1.206652032	8.311587488	2.266564517	0.035443283	0.697258792	-3.648797384
ENSG00000169105	CHST14	0.263917355	1.200734641	5.081125621	2.265230023	0.035539548	0.697258792	-3.650241427
ENSG00000095370	SH2D3C	0.320801753	1.24902448	7.371098135	2.26458268	0.035586332	0.697258792	-3.65094179
ENSG00000128045	RASL11B	-0.368035297	-1.290594066	3.228728626	-2.262564428	0.035732556	0.697258792	-3.653124848
ENSG00000167874	TMEM88	0.414491322	1.332828654	6.838213579	2.259913372	0.035925468	0.697258792	-3.655991227
ENSG00000249717		0.449271594	1.365350727	2.78917295	2.259666543	0.035943478	0.697258792	-3.656258037
ENSG00000182287	AP1S2	-0.308184121	-1.238148297	4.677399283	-2.258824213	0.036005002	0.697258792	-3.657168468
ENSG00000162511	LAPTM5	-0.741755502	-1.672209382	9.432036893	-2.258449507	0.036032402	0.697258792	-3.657573427
ENSG00000179363	TMEM31	-0.285432613	-1.218775676	3.076036714	-2.258368301	0.036038342	0.697258792	-3.657661185
ENSG00000122254	HS3ST2	-0.343219472	-1.26858437	4.758967015	-2.257593812	0.036095045	0.697258792	-3.658498108
ENSG00000106538	RARRES2	0.432817757	1.349867458	7.625182575	2.256767477	0.036155634	0.697258792	-3.659390931
ENSG00000011600	TYROBP	-0.82966709	-1.777275199	9.505517777	-2.252201989	0.03649208	0.697258792	-3.664321447
ENSG00000007545	CRAMP1	0.315258934	1.244234947	6.146257415	2.251727107	0.036527241	0.697258792	-3.664834072
ENSG00000010610	CD4	-0.72251596	-1.650057112	6.673806214	-2.250944739	0.036585236	0.697258792	-3.665678528
ENSG00000207158	RNU6-929P	0.484390823	1.398995016	5.805565566	2.248168163	0.036791742	0.697258792	-3.668674513
ENSG00000133030	MPRIP	0.374888501	1.296739332	6.741834903	2.247805412	0.036818801	0.697258792	-3.669065821
ENSG00000144815	NXPE3	-0.265899879	-1.202385802	5.646734755	-2.246841594	0.036890783	0.697258792	-3.670105392
ENSG00000204386	NEU1	-0.292795992	-1.225012094	6.503043068	-2.246167662	0.036941193	0.697258792	-3.670832188
ENSG00000060982	BCAT1	-0.757470033	-1.690523455	5.784746659	-2.246071392	0.036948399	0.697258792	-3.670936002
ENSG00000147852	VLDLR	0.514268945	1.428270211	8.482366902	2.244901472	0.037036074	0.697258792	-3.672197464
ENSG00000179253		0.288889792	1.221699772	2.883599396	2.244777812	0.037045352	0.697258792	-3.672330784
ENSG00000188869	TMC3	0.271559323	1.207111818	2.86975329	2.244504412	0.037065873	0.697258792	-3.672625533
ENSG00000274618	HIST1H4F	-0.411171321	-1.329765009	5.382970115	-2.24102364	0.037328053	0.697258792	-3.67637685
ENSG00000079739	PGM1	0.33246458	1.259162586	8.864042101	2.24095272	0.037333413	0.697258792	-3.676453259
ENSG00000202111	VTRNA1-2	0.274736915	1.209773459	2.693907838	2.240061835	0.037400799	0.697258792	-3.677413002
ENSG00000135077	HAVCR2	-0.72533314	-1.653282361	5.79402796	-2.239354259	0.037454399	0.697258792	-3.67817516
ENSG00000120992	LYPLA1	-0.84945707	-1.801822717	4.460483485	-2.238712784	0.037503054	0.697258792	-3.678866034
ENSG00000042445	RETSAT	0.299015546	1.230304602	9.818220375	2.23869491	0.03750441	0.697258792	-3.678885283
ENSG00000201136	RNU6-353P	0.373962875	1.295907617	4.22314391	2.2385943	0.037512047	0.697258792	-3.678993633
ENSG00000263988	RN7SL147P	0.416665563	1.334838833	5.400608229	2.237977173	0.037558919	0.697258792	-3.679658196
ENSG00000101542	CDH20	0.49978989	1.414007615	5.850302586	2.237817929	0.037571023	0.697258792	-3.679829667
ENSG00000082497	SERTAD4	-0.40914257	-1.327896377	4.897177238	-2.236008649	0.037708794	0.697258792	-3.681777537
ENSG00000139289	PHLDA1	-0.508316892	-1.422389808	5.371756739	-2.23479448	0.03780151	0.697258792	-3.683084357
ENSG00000136243	NUP42	-0.321095265	-1.249278616	5.771321557	-2.23289959	0.037946625	0.697258792	-3.68512327
ENSG00000119686	FLVCR2	-0.591409788	-1.506718379	5.11341724	-2.232295665	0.037992983	0.697258792	-3.68577295
ENSG00000178789	CD300LB	-0.888405684	-1.851129318	5.079079024	-2.23210676	0.038007494	0.697258792	-3.685976153
ENSG00000106113	CRHR2	0.332606398	1.259286369	3.708263807	2.231513444	0.038053104	0.697258792	-3.686614329
ENSG00000185220	PGBD2	-0.290281376	-1.222878758	4.31257764	-2.230483262	0.038132416	0.697258792	-3.68772224
ENSG00000124593		0.337850816	1.263872399	4.726968605	2.229815833	0.038183882	0.697258792	-3.688439918
ENSG00000275221	HIST1H2AK	-0.333160249	-1.259769902	4.523492567	-2.229241171	0.038228245	0.697258792	-3.689057775
ENSG00000240203	RN7SL567P	0.267391008	1.203629197	5.872271805	2.228757861	0.038265593	0.697258792	-3.689577363
ENSG00000162692	VCAM1	-0.387431131	-1.308062188	5.895267737	-2.228294674	0.038301417	0.697258792	-3.690075275
ENSG00000054983	GALC	-0.29458901	-1.226535516	6.869928174	-2.227479043	0.038364575	0.697258792	-3.690951952
ENSG00000233251		0.299105529	1.23038134	6.509701095	2.226749719	0.038421131	0.697258792	-3.691735751
ENSG00000128262	POM121L9P	-0.641717648	-1.560185584	3.195605068	-2.226580425	0.03843427	0.697258792	-3.691917676
ENSG00000114450	GNB4	-0.270588045	-1.206299418	6.459743091	-2.225911423	0.038486232	0.697258792	-3.692636534
ENSG00000277161	PIGW	-0.334386756	-1.260841351	4.490249654	-2.224021826	0.038633348	0.697258792	-3.694666476
ENSG00000221963	APOL6	-0.279879609	-1.214093566	8.784179924	-2.223584242	0.03866749	0.697258792	-3.69513646
ENSG00000202029	RNU6-580P	0.459291299	1.374866271	7.54908735	2.223275826	0.03869157	0.697258792	-3.69546769
ENSG00000124102	PI3	0.336344663	1.262553623	4.220517354	2.222545042	0.038748683	0.697258792	-3.696252456
ENSG00000137491	SLCO2B1	-0.774701081	-1.710835539	6.809068997	-2.221757098	0.038810349	0.697258792	-3.697098486
ENSG00000133048	CHI3L1	-1.130795231	-2.189794111	8.063163127	-2.221664566	0.038817597	0.697258792	-3.69719783
ENSG00000130300	PLVAP	0.335665616	1.261959505	7.50846212	2.22009869	0.038940435	0.697258792	-3.698878748
ENSG00000114771	AADAC	-0.64220935	-1.56071742	5.664776863	-2.217721199	0.039127625	0.697258792	-3.701429982
ENSG00000113722	CDX1	0.275976259	1.210813159	4.543902865	2.215064551	0.03933777	0.697258792	-3.704279446
ENSG00000158270	COLEC12	-0.287454706	-1.22048512	6.727482997	-2.213500519	0.039461971	0.697258792	-3.705956336
ENSG00000266439	RN7SL493P	0.274608219	1.209665546	6.002614177	2.212068655	0.039575992	0.697258792	-3.707491095
ENSG00000263999	RN7SL42P	0.357633584	1.281322452	3.52075586	2.21085216	0.0396731	0.697258792	-3.708794685
ENSG00000252034	RNY4P37	0.395375027	1.315284623	5.341849929	2.210790811	0.039678003	0.697258792	-3.708860419
ENSG00000053438	NNAT	0.538794815	1.452758419	8.272074764	2.210571456	0.039695539	0.697258792	-3.709095445
ENSG00000261787	TCF24	0.333969183	1.260476467	6.113994373	2.209073556	0.039815473	0.697258792	-3.710700096
ENSG00000229644	NAMPTP1	-0.415313	-1.333587974	7.870278589	-2.207250908	0.039961857	0.697258792	-3.712652033
ENSG00000182195	LDOC1	0.343519038	1.268847811	6.949157796	2.204397403	0.040192025	0.697258792	-3.715706609
ENSG00000204634	TBC1D8	-0.516364109	-1.430345933	6.667418441	-2.204337849	0.040196841	0.697258792	-3.715770341
ENSG00000174804	FZD4	0.301498805	1.232424105	9.51210741	2.203892168	0.040232904	0.697258792	-3.716247273
ENSG00000087237	CETP	1.070854615	2.100677386	5.983225618	2.202892472	0.040313903	0.697258792	-3.717316922
ENSG00000149609	C20orf144	0.273073045	1.208379023	5.308704533	2.202019654	0.040384744	0.697258792	-3.718250648
ENSG00000135951	TSGA10	0.300663536	1.231710782	4.641071575	2.201023118	0.040465766	0.697258792	-3.719316539
ENSG00000122862	SRGN	-0.505433418	-1.419549756	9.00155772	-2.200827302	0.040481704	0.697258792	-3.719525958
ENSG00000132329	RAMP1	0.303462341	1.2341026	4.840514858	2.199933763	0.040554505	0.697258792	-3.720481476
ENSG00000168389	MFSD2A	-0.351399392	-1.275797531	3.304970951	-2.199386586	0.040599146	0.697258792	-3.721066528
ENSG00000274997	HIST1H2AH	-0.446865793	-1.363075801	4.871196286	-2.198925668	0.040636784	0.697258792	-3.721559302
ENSG00000163737	PF4	0.385564591	1.306370928	5.939808228	2.198454502	0.040675291	0.697258792	-3.722062988
ENSG00000049167	ERCC8	-0.272451676	-1.207858686	4.589931923	-2.197276666	0.040771701	0.697258792	-3.723321921
ENSG00000058729	RIOK2	-0.282031725	-1.215906021	6.403711968	-2.196854529	0.040806305	0.697258792	-3.723773054
ENSG00000149557	FEZ1	-0.263869805	-1.200695067	4.758506123	-2.19681199	0.040809794	0.697258792	-3.723818513
ENSG00000199732		0.296825785	1.228438629	4.062498636	2.196106226	0.040867712	0.697258792	-3.724572668
ENSG00000184545	DUSP8	0.318986877	1.247454224	5.135302518	2.195773584	0.040895037	0.697258792	-3.724928083
ENSG00000157456	CCNB2	-0.431310928	-1.348458319	3.704578156	-2.195582374	0.040910751	0.697258792	-3.725132372
ENSG00000186431	FCAR	-0.271719983	-1.207246251	3.724177987	-2.194579846	0.040993232	0.697258792	-3.726203357
ENSG00000217644		-0.310706907	-1.240315294	3.890500648	-2.19445187	0.041003773	0.697258792	-3.726340058
ENSG00000264618	RN7SL732P	0.303046907	1.233747282	4.462533377	2.194064695	0.041035675	0.697258792	-3.726753605
ENSG00000184185	KCNJ12	0.289295357	1.22204326	5.343162397	2.19373996	0.04106245	0.697258792	-3.727100437
ENSG00000186952	TMEM232	-0.346346408	-1.271336916	4.45615928	-2.193606468	0.041073461	0.697258792	-3.727243005
ENSG00000102390	PBDC1	-0.306845503	-1.237000003	5.289152511	-2.193254497	0.041102507	0.697258792	-3.727618892
ENSG00000131171	SH3BGRL	-0.277151492	-1.2117999	9.481896776	-2.193041638	0.041120082	0.697258792	-3.727846201
ENSG00000241032	RN7SL709P	0.278816053	1.213198864	4.016973471	2.192658079	0.041151769	0.697258792	-3.728255776
ENSG00000152133	GPATCH11	0.33124737	1.258100672	7.635429077	2.192297184	0.041181604	0.697258792	-3.728641123
ENSG00000134061	CD180	-1.016258087	-2.022665969	5.175299478	-2.191813101	0.041221653	0.697258792	-3.729157961
ENSG00000102057	KCND1	-0.336187658	-1.26241623	3.937850717	-2.191537652	0.041244457	0.697258792	-3.729452027
ENSG00000187626	ZKSCAN4	-0.387584773	-1.308201499	4.04612426	-2.19071722	0.04131245	0.697258792	-3.730327817
ENSG00000240205	RN7SL865P	0.315528868	1.244467771	5.554201203	2.189117431	0.041445325	0.697258792	-3.732035152
ENSG00000162722	TRIM58	0.48206118	1.396737762	5.92791039	2.188865678	0.041466271	0.697258792	-3.732303782
ENSG00000163106	HPGDS	-0.596245487	-1.511777148	6.551760416	-2.188538998	0.041493465	0.697258792	-3.732652341
ENSG00000164291	ARSK	-0.328986273	-1.256130429	4.813616729	-2.188507178	0.041496115	0.697258792	-3.732686291
ENSG00000215908	CROCCP2	0.468459797	1.383631531	4.984329998	2.188462156	0.041499864	0.697258792	-3.732734326
ENSG00000222428	RNA5SP231	0.321409731	1.249550953	5.063472894	2.188139038	0.041526782	0.697258792	-3.733079059
ENSG00000203485	INF2	0.268456384	1.20451836	7.103499369	2.187794746	0.041555481	0.697258792	-3.733446358
ENSG00000275395	FCGBP	-0.701019666	-1.625653364	4.996077447	-2.186549419	0.041659438	0.697258792	-3.734774697
ENSG00000231852	CYP21A2	0.337258548	1.26335365	3.301129115	2.186096714	0.041697288	0.697258792	-3.7352575
ENSG00000137573	SULF1	-0.317313553	-1.246008192	6.642883797	-2.184888565	0.041798453	0.697258792	-3.736545765
ENSG00000005893	LAMP2	-0.265583047	-1.202121773	8.385839985	-2.184775009	0.041807973	0.697258792	-3.736666836
ENSG00000136110	CNMD	0.278987838	1.213343332	3.107560085	2.184606074	0.04182214	0.697258792	-3.736846946
ENSG00000202260	RN7SKP69	-0.270992288	-1.20663747	2.563144633	-2.184162867	0.041859328	0.697258792	-3.737319441
ENSG00000151287	TEX30	-0.377723836	-1.299290326	4.262051676	-2.183828743	0.041887383	0.697258792	-3.737675617
ENSG00000277632	CCL3	-0.537522533	-1.451477827	5.369368192	-2.183797845	0.041889978	0.697258792	-3.737708554
ENSG00000164438	TLX3	-0.293491672	-1.225602947	2.89878359	-2.18296098	0.041960326	0.697258792	-3.738600547
ENSG00000166136	NDUFB8	0.389554212	1.309988559	3.823210661	2.181612327	0.042073922	0.697258792	-3.740037736
ENSG00000162415	ZSWIM5	-0.287139905	-1.220218835	4.621719667	-2.180669161	0.042153532	0.697258792	-3.741042594
ENSG00000163755	HPS3	-0.323436433	-1.251307559	7.761316861	-2.180660956	0.042154225	0.697258792	-3.741051335
ENSG00000147416	ATP6V1B2	-0.389042464	-1.309523966	8.502530074	-2.179465343	0.042255342	0.697258792	-3.742324885
ENSG00000196664	TLR7	-0.474635821	-1.389567407	4.351613544	-2.17658034	0.04250025	0.697258792	-3.745396718
ENSG00000198948	MFAP3L	-0.286855039	-1.219977922	4.005446979	-2.176001723	0.042549525	0.697258792	-3.746012596
ENSG00000225357	RPF2P1	-0.448896523	-1.36499581	5.169094276	-2.175482592	0.042593778	0.697258792	-3.746565098
ENSG00000164733	CTSB	-0.57489839	-1.489572548	10.08788137	-2.174769551	0.04265463	0.697258792	-3.747323884
ENSG00000138376	BARD1	-0.263370012	-1.200279182	4.625286867	-2.174417336	0.042684718	0.697258792	-3.747698655
ENSG00000130513	GDF15	-0.526449226	-1.440379754	4.23669758	-2.172853223	0.042818566	0.697258792	-3.749362621
ENSG00000196433	ASMT	0.401169611	1.320578086	3.322730954	2.172150048	0.042878865	0.697258792	-3.750110519
ENSG00000179428		0.434906604	1.351823317	2.965189795	2.171549063	0.042930462	0.697258792	-3.750749646
ENSG00000147872	PLIN2	-0.406026504	-1.32503136	7.809780673	-2.170971468	0.042980105	0.697258792	-3.751363825
ENSG00000137801	THBS1	-0.64755143	-1.566507232	9.330481258	-2.168947964	0.043154432	0.697443091	-3.753514944
ENSG00000202343		-0.29853267	-1.229892883	5.458888559	-2.165811034	0.04342596	0.697443091	-3.756847995
ENSG00000163931	TKT	0.315808969	1.244709409	9.063153028	2.162064294	0.043752315	0.697443091	-3.760826246
ENSG00000100644	HIF1A	-0.265586735	-1.202124846	8.255025152	-2.160500286	0.043889207	0.697443091	-3.762486009
ENSG00000161921	CXCL16	-0.811298343	-1.754789943	6.215655049	-2.16008051	0.043926015	0.697443091	-3.762931397
ENSG00000091106	NLRC4	-0.660088825	-1.580179911	4.172329761	-2.159797865	0.043950814	0.697443091	-3.763231265
ENSG00000128606	LRRC17	-0.362357829	-1.285525145	4.864924341	-2.15893957	0.0440262	0.697443091	-3.764141757
ENSG00000201638	RNY4P16	0.411220651	1.329810479	5.601965518	2.157156577	0.044183181	0.697443091	-3.766032678
ENSG00000233778		0.264107314	1.200892752	5.496760773	2.156575349	0.044234465	0.697443091	-3.766648942
ENSG00000115355	CCDC88A	-0.460548231	-1.37606463	7.780926651	-2.155858351	0.044297803	0.697443091	-3.767409061
ENSG00000168497	CAVIN2	0.291516791	1.223926388	8.967351451	2.152417065	0.04460295	0.697443091	-3.771055764
ENSG00000183098	GPC6	0.413096235	1.331540431	7.530828218	2.151278906	0.044704295	0.697443091	-3.7722613
ENSG00000252821	RNU6-388P	0.455997436	1.37173085	3.780909659	2.150903846	0.044737737	0.697443091	-3.772658502
ENSG00000187474	FPR3	-0.865664888	-1.822179253	6.995117457	-2.15075347	0.044751152	0.697443091	-3.772817746
ENSG00000101057	MYBL2	-0.359140269	-1.282661306	4.100130375	-2.150576394	0.044766953	0.697443091	-3.77300526
ENSG00000123009	NME2P1	0.276227898	1.211024371	6.583931385	2.148741268	0.044931008	0.697443091	-3.774948153
ENSG00000155659	VSIG4	-0.79085167	-1.730095493	7.07284057	-2.148516029	0.044951182	0.697443091	-3.77518657
ENSG00000156869	FRRS1	-0.502999581	-1.417156985	5.722715693	-2.148482307	0.044954203	0.697443091	-3.775222263
ENSG00000106554	CHCHD3	0.27635148	1.211128112	7.778785986	2.148203946	0.044979147	0.697443091	-3.775516892
ENSG00000083857	FAT1	0.300171809	1.231291038	8.333147739	2.148030954	0.044994656	0.697443091	-3.775699984
ENSG00000196730	DAPK1	-0.337876858	-1.263895213	6.982324781	-2.146577918	0.04512511	0.697443091	-3.777237608
ENSG00000199906	RNU5B-2P	0.629098953	1.546598751	3.101824912	2.146499479	0.045132162	0.697443091	-3.7773206
ENSG00000110060	PUS3	-0.364609689	-1.287533249	3.976861883	-2.145026425	0.045264784	0.697443091	-3.778878913
ENSG00000156384	SFR1	-0.330751361	-1.257668202	4.475964691	-2.143548133	0.045398234	0.697443091	-3.780442291
ENSG00000026751	SLAMF7	-0.825633712	-1.772313366	4.859410902	-2.143146416	0.045434561	0.697443091	-3.780867048
ENSG00000186160	CYP4Z1	-0.570240884	-1.484771459	4.108344989	-2.14250097	0.045492982	0.697443091	-3.781549438
ENSG00000164221	CCDC112	-0.338503597	-1.264444397	5.009604605	-2.140866838	0.045641199	0.697443091	-3.783276697
ENSG00000198246	SLC29A3	-0.715301497	-1.641826294	6.049682317	-2.139949209	0.045724621	0.697443091	-3.784246364
ENSG00000144407	PTH2R	-0.336700122	-1.262864736	2.869483603	-2.137380669	0.045958867	0.697443091	-3.786959583
ENSG00000186399	GOLGA8R	0.48111088	1.395818038	7.378967568	2.136924568	0.046000576	0.697443091	-3.787441223
ENSG00000222784	RN7SKP91	0.303012927	1.233718224	2.814021869	2.136739439	0.046017516	0.697443091	-3.787636706
ENSG00000168899	VAMP5	0.29964883	1.230844774	6.794893064	2.136174906	0.046069206	0.697443091	-3.788232763
ENSG00000164078	MST1R	-0.281582966	-1.215527865	3.447777263	-2.135033605	0.046173869	0.697443091	-3.789437583
ENSG00000238243	OR2W3	0.363793023	1.286804622	4.961743175	2.134787732	0.046196445	0.697443091	-3.789697101
ENSG00000162482	AKR7A3	0.275839089	1.210698041	4.859248867	2.134549641	0.046218316	0.697443091	-3.789948394
ENSG00000178295	GEN1	-0.362823565	-1.285940209	4.958950254	-2.134513071	0.046221676	0.697443091	-3.789986991
ENSG00000187010	RHD	0.337430587	1.263504312	3.006387696	2.134273877	0.04624366	0.697443091	-3.790239433
ENSG00000243872	RN7SL464P	0.294441685	1.226410271	5.4870011	2.133174997	0.046344775	0.697443091	-3.791399014
ENSG00000141052	MYOCD	-0.291826673	-1.224189308	3.017628942	-2.131785661	0.046472906	0.697443091	-3.792864714
ENSG00000201584		0.480585432	1.395309755	5.527026552	2.131286204	0.046519047	0.697443091	-3.793391519
ENSG00000252297	RNU6-875P	0.311031653	1.240594517	5.830252688	2.130970595	0.046548225	0.697443091	-3.79372438
ENSG00000241333	RN7SL385P	0.264391249	1.201129121	3.724912094	2.128894264	0.046740597	0.697443091	-3.795913663
ENSG00000129467	ADCY4	0.37492133	1.29676884	7.675162264	2.123902934	0.047206005	0.697443091	-3.801172593
ENSG00000202474	RNA5SP283	0.394476084	1.314465325	5.596365883	2.123281843	0.047264211	0.697443091	-3.801826594
ENSG00000169894	MUC3A	0.362452134	1.285609179	5.194724663	2.122981514	0.04729238	0.697443091	-3.802142805
ENSG00000167614	TTYH1	0.339683449	1.265478897	4.745041722	2.1218108	0.047402332	0.697443091	-3.803375238
ENSG00000175305	CCNE2	-0.298484757	-1.229852038	3.578944506	-2.121233933	0.047456596	0.697443091	-3.803982404
ENSG00000143110	C1orf162	-0.911572145	-1.881094263	6.837065524	-2.120655057	0.047511106	0.697443091	-3.80459161
ENSG00000185386	MAPK11	0.364792159	1.287696105	5.317904992	2.120389295	0.04753615	0.697443091	-3.80487127
ENSG00000163121	NEURL3	0.264437306	1.201167467	3.935310628	2.120161546	0.047557622	0.697443091	-3.805110918
ENSG00000107130	NCS1	-0.382058514	-1.303200004	3.978191705	-2.119538684	0.04761639	0.697443091	-3.805766261
ENSG00000173175	ADCY5	0.384161089	1.305100665	6.303836331	2.119123257	0.047655622	0.697443091	-3.806203303
ENSG00000090097	PCBP4	0.277233614	1.211868881	5.258180113	2.118795999	0.047686549	0.697443091	-3.80654756
ENSG00000177791	MYOZ1	-0.50410878	-1.418246968	3.458003294	-2.117777737	0.047782893	0.697443091	-3.807618565
ENSG00000152078	TLCD4	-0.603670498	-1.519577756	4.302775054	-2.11684878	0.047870942	0.697443091	-3.808595434
ENSG00000150773	PIH1D2	-0.284965477	-1.218381108	3.30874911	-2.116596519	0.047894877	0.697443091	-3.808860673
ENSG00000174600	CMKLR1	-0.441030415	-1.3575736	6.288796385	-2.115563996	0.04799296	0.697443091	-3.809946163
ENSG00000145569	OTULINL	-0.277379017	-1.211991026	5.571263384	-2.114443574	0.048099598	0.697443091	-3.811123788
ENSG00000158186	MRAS	0.31232386	1.241706202	7.925924434	2.114144101	0.048128138	0.697443091	-3.811438503
ENSG00000137976	DNASE2B	-0.99070062	-1.987149782	4.241453366	-2.111626507	0.04836867	0.697443091	-3.814083427
ENSG00000140030	GPR65	-0.741083702	-1.671430888	4.560697629	-2.111454999	0.048385096	0.697443091	-3.814263557
ENSG00000076716	GPC4	-0.647538713	-1.566493424	6.206299536	-2.110408906	0.048485391	0.697443091	-3.815362094
ENSG00000140749	IGSF6	-0.879690022	-1.83997992	6.2820509	-2.108878771	0.048632435	0.697443091	-3.816968491
ENSG00000263563	UBBP4	0.2818109	1.215719924	6.404982784	2.106640451	0.048848264	0.697443091	-3.819317408
ENSG00000152464	RPP38	-0.309055411	-1.23889628	4.992833964	-2.106577299	0.048854366	0.697443091	-3.819383664
ENSG00000187151	ANGPTL5	-0.298144801	-1.22956227	3.544561811	-2.10653899	0.048858068	0.697443091	-3.819423856
ENSG00000174697	LEP	0.496443376	1.410731446	9.660824023	2.105553261	0.048953409	0.697443091	-3.820457905
ENSG00000164935	DCSTAMP	-1.092465764	-2.132381786	3.778456265	-2.105321114	0.048975887	0.697443091	-3.820701399
ENSG00000170153	RNF150	0.271462285	1.207030628	7.61767578	2.104729233	0.049033239	0.697443091	-3.821322156
ENSG00000162438	CTRC	0.282869048	1.216611923	3.752205682	2.104454807	0.049059851	0.697443091	-3.821609944
ENSG00000113368	LMNB1	-0.335499618	-1.261814311	4.343364103	-2.104444453	0.049060855	0.697443091	-3.821620801
ENSG00000132622	HSPA12B	0.268881844	1.204873632	6.294110025	2.103345642	0.049167545	0.697443091	-3.822772936
ENSG00000137821	LRRC49	-0.285575544	-1.218896429	5.24367675	-2.102821234	0.049218536	0.697443091	-3.823322694
ENSG00000155158	TTC39B	-0.327188236	-1.254565884	5.135484184	-2.102224997	0.04927657	0.697443091	-3.823947678
ENSG00000101347	SAMHD1	-0.495744412	-1.410048134	8.637162078	-2.101604672	0.049337015	0.697443091	-3.824597824
ENSG00000134871	COL4A2	0.269266201	1.205194672	8.662106964	2.100240847	0.049470143	0.697443091	-3.826026902
ENSG00000136689	IL1RN	-1.198202964	-2.29453683	5.887677339	-2.098644532	0.049626379	0.697443091	-3.82769905
ENSG00000102010	BMX	-0.306387259	-1.236607156	3.960458015	-2.098489276	0.049641598	0.697443091	-3.82786165
ENSG00000173272	MZT2A	0.269755568	1.205603548	7.025554376	2.098395498	0.049650793	0.697443091	-3.827959861
ENSG00000108932	SLC16A6	-0.731183853	-1.660000703	4.49443989	-2.097766564	0.049712499	0.697443091	-3.828618475
ENSG00000236333	TRHDE-AS1	0.354272473	1.278340772	7.146678566	2.096927073	0.049794971	0.697443091	-3.829497441
ENSG00000166104		0.385785899	1.30657134	4.280009534	2.096620783	0.049825092	0.697443091	-3.829818093
ENSG00000216863	LY86-AS1	0.444625207	1.360960511	4.543610126	2.095793016	0.049906578	0.697443091	-3.830684565
ENSG00000241774	NA	0.348030173	1.272821555	4.047704475	3.013278045	0.007221369	0.693415778	-2.805921158
ENSG00000243587	NA	0.494238098	1.408576675	5.463786232	2.509320466	0.021446855	0.693415778	-3.381231485
ENSG00000230058	NA	0.602124633	1.517950381	6.452845681	3.401076845	0.003039801	0.693415778	-2.358502443
ENSG00000154537	NA	0.35534702	1.27929326	6.633425621	2.432767402	0.02517448	0.693415778	-3.466566961
ENSG00000130201	NA	0.270790379	1.206468609	4.99329175	2.21423774	0.039403383	0.697258792	-3.705165979
ENSG00000282056	NA	0.478494416	1.393288884	4.403637949	3.078768714	0.006247624	0.693415778	-2.730281333
