# Supplementary material for: Stratifying cellular metabolism during weight loss: an interplay of metabolism, metabolic flexibility and inflammation
Source: Sci Rep. 2020 Feb 3;10:1651. doi: 10.1038/s41598-020-58358-z (PMC6997359; doi:10.1038/s41598-020-58358-z)
Supplement: Supplementary file 4 [file 41598_2020_58358_MOESM4_ESM.zip › Comparison 3/statnq.txt]

ENSG	HGNC.symbol	logFC	Fold.Change	AveExpr	t	P.Value	adj.P.Val	B
ENSG00000099194	SCD	1.260624667	2.395994617	10.21498233	5.398579143	3.43E-05	0.62210699	-0.273624849
ENSG00000201628	RNU4-7P	0.415670714	1.333918676	3.279029344	4.905618888	0.000101681	0.693415778	-0.737582177
ENSG00000135914	HTR2B	-0.636710481	-1.554780028	4.393058596	-4.823245256	0.000122169	0.693415778	-0.818761212
ENSG00000196549	MME	0.485660144	1.40022643	8.926708425	4.692692819	0.000163602	0.693415778	-0.949500879
ENSG00000169710	FASN	1.132219604	2.191957163	8.650034647	4.581713687	0.000209904	0.693415778	-1.062603904
ENSG00000110092	CCND1	0.56676897	1.481202583	8.472041886	4.44965885	0.000282646	0.693415778	-1.199468448
ENSG00000201119	RNU1-33P	0.457670347	1.373322396	3.006469092	4.358475259	0.000347303	0.693415778	-1.295373225
ENSG00000072310	SREBF1	0.866461842	1.823186115	6.295289978	4.29033701	0.0004052	0.693415778	-1.367760597
ENSG00000151164	RAD9B	-0.52890665	-1.442835325	2.930685627	-4.287009593	0.000408264	0.693415778	-1.371310966
ENSG00000269743	SLC25A53	-0.298401914	-1.229781419	4.851432694	-4.253086496	0.000440869	0.693415778	-1.407587902
ENSG00000188735	TMEM120B	0.616385583	1.533029632	6.509115879	4.176498554	0.00052445	0.693415778	-1.490021939
ENSG00000185000	DGAT1	0.485909442	1.400468411	7.680897297	4.114197444	0.000604067	0.693415778	-1.557606496
ENSG00000134962	KLB	0.857059198	1.811342289	7.409167889	4.08783747	0.000641308	0.693415778	-1.58634017
ENSG00000102996	MMP15	0.455148237	1.37092366	5.043344481	4.03886945	0.000716712	0.693415778	-1.639929859
ENSG00000140450	ARRDC4	-0.476732146	-1.391588002	5.941653494	-4.011845332	0.000762067	0.693415778	-1.669620023
ENSG00000104812	GYS1	0.49644334	1.410731411	6.979146487	3.996401568	0.000789267	0.693415778	-1.686623484
ENSG00000100784	RPS6KA5	-0.458422517	-1.374038584	4.498539732	-3.981580597	0.000816283	0.693415778	-1.702965607
ENSG00000206527	HACD2	0.573317137	1.48794081	8.936725756	3.97118433	0.000835784	0.693415778	-1.714442984
ENSG00000118162	KPTN	0.431336729	1.348482435	3.75303435	3.969240235	0.000839482	0.693415778	-1.716590526
ENSG00000198648	STK39	0.338781905	1.264688343	7.735820959	3.876820388	0.001035526	0.693415778	-1.819134527
ENSG00000202433	RNU6-54P	0.542413013	1.456406427	5.622966206	3.862096602	0.001070732	0.693415778	-1.835550589
ENSG00000165084	C8orf34	0.620434849	1.537338487	4.835776921	3.861292127	0.00107269	0.693415778	-1.836448135
ENSG00000135902	CHRND	-0.340669036	-1.266343713	3.236956857	-3.843744935	0.001116289	0.693415778	-1.856040891
ENSG00000265190	ANXA8	0.554387946	1.46854548	4.111647987	3.842485297	0.001119486	0.693415778	-1.857448506
ENSG00000132507	EIF5A	0.438315282	1.355021067	5.440939195	3.836370703	0.001135136	0.693415778	-1.864283555
ENSG00000117154	IGSF21	-0.401549518	-1.320925882	4.408167146	-3.829356975	0.001153355	0.693415778	-1.872128031
ENSG00000138646	HERC5	-0.399728999	-1.319260073	5.056160728	-3.828264551	0.001156219	0.693415778	-1.873350265
ENSG00000182376		0.345513861	1.270603467	4.299751027	3.803651727	0.001222656	0.693415778	-1.900917185
ENSG00000184937	WT1	0.317645373	1.246294806	3.406831569	3.799423642	0.001234446	0.693415778	-1.905658349
ENSG00000102683	SGCG	0.412313977	1.330818639	6.623667922	3.77715744	0.00129843	0.693415778	-1.930653216
ENSG00000222259	RN7SKP114	0.307905842	1.237909496	3.586454247	3.765833685	0.001332225	0.693415778	-1.943381617
ENSG00000095794	CREM	-0.348316444	-1.273074143	4.088848598	-3.739702139	0.001413594	0.693415778	-1.972797265
ENSG00000062282	DGAT2	0.973707779	1.963881361	9.183847541	3.727244184	0.001454107	0.693415778	-1.986841414
ENSG00000171241	SHCBP1	-0.504544005	-1.418674883	3.3784711	-3.702433905	0.001538262	0.693415778	-2.014849094
ENSG00000160209	PDXK	0.433130198	1.350159827	7.121703938	3.702004675	0.00153976	0.693415778	-2.015334085
ENSG00000212280	RNA5SP256	0.364175325	1.287145659	2.770475505	3.695293571	0.001563367	0.693415778	-2.022918944
ENSG00000075218	GTSE1	-0.372708314	-1.294781192	3.519507356	-3.690147256	0.001581713	0.693415778	-2.028737735
ENSG00000134072	CAMK1	0.424042264	1.341681529	6.598406255	3.684913444	0.00160059	0.693415778	-2.034657621
ENSG00000162377	COA7	-0.344961707	-1.27011727	4.825334034	-3.649082573	0.001735971	0.693415778	-2.075242744
ENSG00000130173	ANGPTL8	0.350430531	1.274941041	4.561285653	3.636437718	0.001786412	0.693415778	-2.089588682
ENSG00000113555	PCDH12	0.388386917	1.308929067	5.957774143	3.633488254	0.001798385	0.693415778	-2.092936633
ENSG00000133317	LGALS12	0.749748745	1.681499961	7.973313643	3.617244261	0.001865766	0.693415778	-2.111386628
ENSG00000144381	HSPD1	0.330255252	1.257235794	6.458715044	3.600447559	0.001938072	0.693415778	-2.130484218
ENSG00000176597	B3GNT5	-0.559313066	-1.473567417	5.364636894	-3.575542996	0.002050421	0.693415778	-2.158836252
ENSG00000173208	ABCD2	0.691397052	1.614846519	7.962900003	3.573287029	0.002060911	0.693415778	-2.161406573
ENSG00000167272	POP5	0.346300966	1.271296872	5.601712371	3.56983211	0.002077079	0.693415778	-2.165343565
ENSG00000131459	GFPT2	-0.382336759	-1.30345137	6.339981649	-3.556547175	0.002140428	0.693415778	-2.180489459
ENSG00000163485	ADORA1	0.343160964	1.268532924	5.41760836	3.547011706	0.002187072	0.693415778	-2.191367668
ENSG00000234485	OR7E46P	-0.932955521	-1.909183167	3.18100457	-3.545354271	0.002195281	0.693415778	-2.193259083
ENSG00000103876	FAH	0.397603463	1.317317826	7.158761501	3.541776655	0.002213106	0.693415778	-2.197342339
ENSG00000196415	PRTN3	0.413408702	1.331828854	4.295896066	3.534734372	0.002248612	0.693415778	-2.205382269
ENSG00000171962	DRC3	-0.43724707	-1.354018143	3.860775762	-3.513369016	0.002359815	0.693415778	-2.229792852
ENSG00000154309	DISP1	-0.384425113	-1.30533953	4.953403822	-3.508419185	0.002386343	0.693415778	-2.235452067
ENSG00000182255	KCNA4	-0.364464378	-1.287403573	3.972958415	-3.481786563	0.002534218	0.693415778	-2.265925646
ENSG00000135424	ITGA7	0.562175335	1.476493837	8.250260433	3.480361621	0.00254238	0.693415778	-2.267557211
ENSG00000171606	ZNF274	-0.293689385	-1.225770921	5.242747285	-3.476448579	0.002564928	0.693415778	-2.27203823
ENSG00000122176	FMOD	0.690746864	1.61411891	8.965438179	3.475023984	0.002573185	0.693415778	-2.273669811
ENSG00000077420	APBB1IP	0.338258751	1.264229821	7.875025364	3.454861159	0.00269291	0.693415778	-2.296773745
ENSG00000235217	TSPY26P	0.304589534	1.235067194	5.108441064	3.444428454	0.002756998	0.693415778	-2.308736501
ENSG00000201595	RNA5SP132	0.472928834	1.387924253	3.853215461	3.442509023	0.002768952	0.693415778	-2.310938029
ENSG00000221890	NPTXR	0.48263601	1.397294392	4.363614516	3.440649379	0.002780582	0.693415778	-2.313071158
ENSG00000137274	BPHL	0.353257145	1.27744143	6.771660372	3.439480855	0.002787915	0.693415778	-2.314411617
ENSG00000165868	HSPA12A	0.664007938	1.58447834	7.007985748	3.437488979	0.002800458	0.693415778	-2.316696728
ENSG00000168209	DDIT4	0.60272146	1.51857847	7.619863669	3.428589185	0.002857184	0.693415778	-2.32690907
ENSG00000170262	MRAP	0.569135245	1.48363401	6.168818328	3.422056123	0.002899545	0.693415778	-2.334408045
ENSG00000169692	AGPAT2	0.506844509	1.420938888	8.485988078	3.417310411	0.002930703	0.693415778	-2.339856667
ENSG00000251705	RNA5-8SP6	0.744424277	1.675305587	3.997382459	3.41332374	0.002957133	0.693415778	-2.344434628
ENSG00000233122	CTAGE7P	0.59989661	1.515607948	2.674942071	3.408214457	0.002991348	0.693415778	-2.350302762
ENSG00000102384	CENPI	-0.508723196	-1.42279045	3.669215428	-3.401173868	0.003039137	0.693415778	-2.358390967
ENSG00000158571	PFKFB1	0.565801383	1.480209502	7.925254565	3.395162133	0.003080536	0.693415778	-2.365298957
ENSG00000067992	PDK3	-0.36331527	-1.286378563	5.30626082	-3.389702906	0.003118611	0.693415778	-2.37157342
ENSG00000168539	CHRM1	0.393327393	1.313419148	3.629605443	3.386646871	0.003140127	0.693415778	-2.375086371
ENSG00000144554	FANCD2	-0.382202721	-1.303330274	3.842113136	-3.379498544	0.003191027	0.693415778	-2.383304987
ENSG00000131473	ACLY	0.312668687	1.242003025	7.758466002	3.369370075	0.00326454	0.693415778	-2.394953522
ENSG00000099954	CECR2	0.482052014	1.396728888	3.911147562	3.356571561	0.003359817	0.693415778	-2.409678597
ENSG00000138079	SLC3A1	0.326274874	1.253771876	2.986740089	3.34374768	0.003458023	0.693415778	-2.424439051
ENSG00000222429	RNU6-955P	-0.364286156	-1.287244545	3.077546989	-3.3426097	0.003466872	0.693415778	-2.42574917
ENSG00000273727		-0.913782998	-1.883979149	2.918047749	-3.338414983	0.003499686	0.693415778	-2.430578807
ENSG00000118596	SLC16A7	0.468454021	1.383625993	9.005769114	3.336385571	0.003515671	0.693415778	-2.432915616
ENSG00000019991	HGF	-0.587660983	-1.502808294	4.957952687	-3.333628524	0.003537501	0.693415778	-2.436090507
ENSG00000159110	IFNAR2	-0.385537998	-1.306346849	6.295584331	-3.324310996	0.003612269	0.693415778	-2.446822064
ENSG00000167670	CHAF1A	0.304609557	1.235084336	5.960535838	3.316749268	0.003674086	0.693415778	-2.455533473
ENSG00000175344	CHRNA7	0.430960509	1.348130828	3.837100702	3.312046397	0.003713054	0.693415778	-2.46095229
ENSG00000165905	LARGE2	0.291985505	1.224324092	4.170828431	3.310432569	0.00372652	0.693415778	-2.462811959
ENSG00000106546	AHR	-0.368455276	-1.290969821	8.745452417	-3.305560396	0.003767464	0.693415778	-2.468426822
ENSG00000151726	ACSL1	0.672505699	1.593838773	10.56532249	3.290649032	0.003895536	0.693415778	-2.48561558
ENSG00000144749	LRIG1	0.505817843	1.419928065	7.951031963	3.281198862	0.003978902	0.693415778	-2.496512318
ENSG00000137819	PAQR5	-0.630541231	-1.548145676	3.933511454	-3.26975891	0.004082164	0.693415778	-2.509706581
ENSG00000134824	FADS2	0.96932965	1.957930629	5.986399302	3.261769224	0.004155834	0.693415778	-2.518923421
ENSG00000213057	C1orf220	-0.549152927	-1.463226316	3.800645422	-3.254859116	0.0042206	0.693415778	-2.526896086
ENSG00000265972	TXNIP	-0.221271058	-1.165760204	12.23565465	-3.249875375	0.004267923	0.693415778	-2.53264684
ENSG00000004799	PDK4	-0.35156206	-1.275941389	10.5751121	-3.248319092	0.004282806	0.693415778	-2.534442751
ENSG00000151665	PIGF	-0.458744157	-1.374344952	4.655020187	-3.246603398	0.004299273	0.693415778	-2.536422679
ENSG00000183615	FAM167B	0.371294051	1.29351255	4.069498642	3.241711543	0.004346566	0.693415778	-2.542068269
ENSG00000131828	PDHA1	0.328826569	1.255991385	8.197582359	3.23980839	0.004365103	0.693415778	-2.544264792
ENSG00000166926	MS4A6E	-1.998989974	-3.997200593	4.574499095	-3.237785143	0.004384893	0.693415778	-2.546600002
ENSG00000153292	ADGRF1	-0.321197616	-1.249367249	2.79423768	-3.237022136	0.00439238	0.693415778	-2.547480678
ENSG00000167759	KLK13	0.256124207	1.194266001	3.664216026	3.236773932	0.004394818	0.693415778	-2.547767162
ENSG00000135899	SP110	-0.4157007	-1.333946401	6.492543209	-3.230810957	0.004453788	0.693415778	-2.554650148
ENSG00000186827	TNFRSF4	0.320978452	1.249177468	4.528528252	3.230157279	0.0044603	0.693415778	-2.555404721
ENSG00000070831	CDC42	0.278419433	1.212865383	5.632767834	3.229201724	0.004469835	0.693415778	-2.55650778
ENSG00000075303	SLC25A40	-0.381500601	-1.302696134	6.055467111	-3.22539346	0.004508035	0.693415778	-2.560904075
ENSG00000103888	CEMIP	-0.314043988	-1.243187573	3.597576978	-3.220510521	0.004557482	0.693415778	-2.566541362
ENSG00000136732	GYPC	0.466418987	1.381675655	8.200189861	3.219683499	0.00456591	0.693415778	-2.567496189
ENSG00000105221	AKT2	0.370729625	1.293006587	8.549554258	3.213668892	0.004627658	0.693415778	-2.574440615
ENSG00000164638	SLC29A4	0.672013009	1.593294559	6.993032844	3.211320152	0.004651992	0.693415778	-2.577152614
ENSG00000183742	MACC1	-0.513866517	-1.427871862	5.334095821	-3.208887189	0.00467733	0.693415778	-2.579961954
ENSG00000196372	ASB13	-0.291306787	-1.223748242	5.291634359	-3.203246713	0.004736594	0.693415778	-2.586475349
ENSG00000134030	CTIF	0.427863227	1.345239668	7.368657362	3.201418769	0.004755957	0.693415778	-2.588586284
ENSG00000119866	BCL11A	0.345024445	1.270172505	3.578858297	3.194096584	0.004834297	0.693415778	-2.597042511
ENSG00000178188	SH2B1	0.336218869	1.26244354	5.182242429	3.193077724	0.004845297	0.693415778	-2.598219225
ENSG00000068971	PPP2R5B	0.255858716	1.194046248	5.319850268	3.191433098	0.004863106	0.693415778	-2.600118686
ENSG00000151365	THRSP	0.61215737	1.528543246	10.31652698	3.190282757	0.004875599	0.693415778	-2.601447291
ENSG00000160685	ZBTB7B	0.29144895	1.223868835	6.153194249	3.178679652	0.005003386	0.693415778	-2.614849361
ENSG00000091262	ABCC6	0.454811962	1.370604152	5.439612942	3.174723926	0.005047694	0.693415778	-2.619418724
ENSG00000259848		0.376523706	1.298209939	3.446287915	3.171399833	0.005085224	0.693415778	-2.623258587
ENSG00000166123	GPT2	0.57950948	1.494341082	6.66200363	3.169253151	0.005109604	0.693415778	-2.625738407
ENSG00000008405	CRY1	-0.341149149	-1.266765208	5.226599951	-3.167139721	0.005133719	0.693415778	-2.628179854
ENSG00000080573	COL5A3	0.358446971	1.282045061	5.551993664	3.166187694	0.005144617	0.693415778	-2.629279653
ENSG00000141577	CEP131	0.316730141	1.24550442	4.80765798	3.156872486	0.005252457	0.693415778	-2.640041135
ENSG00000143153	ATP1B1	-1.164771211	-2.241976584	6.314787021	-3.156348181	0.005258592	0.693415778	-2.640646862
ENSG00000145780	FEM1C	-0.320548495	-1.248805239	6.629788958	-3.15594509	0.005263314	0.693415778	-2.641112553
ENSG00000085365	SCAMP1	-0.249967024	-1.189179934	7.744720873	-3.151161338	0.005319661	0.693415778	-2.646639293
ENSG00000245848	CEBPA	0.453799529	1.369642647	8.256459846	3.14635129	0.005376911	0.693415778	-2.652196549
ENSG00000145901	TNIP1	0.360000947	1.28342674	7.884258199	3.146091719	0.005380017	0.693415778	-2.652496446
ENSG00000137145	DENND4C	-0.322940049	-1.250877099	8.287169085	-3.144280023	0.005401748	0.693415778	-2.65458961
ENSG00000081760	AACS	0.426331165	1.343811857	6.437666265	3.143210582	0.005414616	0.693415778	-2.655825209
ENSG00000277946	RN7SL478P	0.458943991	1.374535332	6.521142132	3.138347219	0.005473511	0.693415778	-2.661444248
ENSG00000159399	HK2	0.541193507	1.455175851	8.904056188	3.136803903	0.00549233	0.693415778	-2.663227386
ENSG00000095066	HOOK2	0.602318643	1.518154526	7.697955988	3.136468812	0.005496425	0.693415778	-2.663614549
ENSG00000126368	NR1D1	0.504077032	1.418215759	8.161927965	3.132056774	0.005550614	0.693415778	-2.668712239
ENSG00000010932	FMO1	-0.548865544	-1.462934872	5.578603251	-3.131425989	0.005558404	0.693415778	-2.669441055
ENSG00000104055	TGM5	-0.226887908	-1.170307709	3.479540055	-3.130698707	0.005567399	0.693415778	-2.670281367
ENSG00000175445	LPL	0.334019776	1.26052067	10.97057225	3.130687231	0.005567541	0.693415778	-2.670294626
ENSG00000143149	ALDH9A1	0.346528867	1.271497713	8.158567243	3.129293925	0.005584813	0.693415778	-2.671904474
ENSG00000115504	EHBP1	0.43392736	1.350906065	9.056673354	3.127736214	0.005604184	0.693415778	-2.673704284
ENSG00000146409	SLC18B1	-0.607898889	-1.524038015	5.986742656	-3.125644123	0.005630304	0.693415778	-2.676121534
ENSG00000186081	KRT5	0.326032876	1.253561586	4.418093109	3.121465171	0.005682835	0.693415778	-2.680950009
ENSG00000136960	ENPP2	-0.311135501	-1.24068382	10.45657666	-3.109234108	0.00583934	0.693415778	-2.695082157
ENSG00000201041	RNA5SP242	0.783494599	1.721295271	7.377773304	3.105665747	0.005885785	0.693415778	-2.699205131
ENSG00000225774	SIRPAP1	-0.494274222	-1.408611945	3.299362685	-3.09859153	0.005978927	0.693415778	-2.707378781
ENSG00000180926	OR7E18P	0.669555603	1.59058294	3.073428333	3.097342182	0.005995524	0.693415778	-2.708822282
ENSG00000143382	ADAMTSL4	-0.364386508	-1.287334087	5.456174189	-3.096164047	0.006011217	0.693415778	-2.710183498
ENSG00000111817	DSE	-0.312123814	-1.241534037	7.738812339	-3.093162459	0.006051379	0.693415778	-2.713651507
ENSG00000183655	KLHL25	0.299817906	1.230989031	5.207823816	3.083869807	0.006177378	0.693415778	-2.724387907
ENSG00000105610	KLF1	0.312147529	1.241554445	3.946356592	3.075579921	0.00629193	0.693415778	-2.733965344
ENSG00000142102	PGGHG	0.422666632	1.340402825	5.868236046	3.074457496	0.006307598	0.693415778	-2.735262065
ENSG00000109861	CTSC	-0.5698266	-1.484345154	7.927260226	-3.068171292	0.00639605	0.693415778	-2.742524243
ENSG00000115295	CLIP4	-0.35303777	-1.277247197	7.77039318	-3.067062651	0.006411773	0.693415778	-2.743804975
ENSG00000165478	HEPACAM	0.503934958	1.418076102	6.705562857	3.060305596	0.006508425	0.693415778	-2.75161067
ENSG00000072071	ADGRL1	0.410491451	1.329138505	6.723144961	3.060061836	0.006511938	0.693415778	-2.751892251
ENSG00000235508	RPS2P7	0.307682091	1.23771752	6.614852078	3.059220842	0.006524072	0.693415778	-2.752863729
ENSG00000103742	IGDCC4	-0.307497962	-1.237559562	4.028217788	-3.054812425	0.006588039	0.693415778	-2.757956011
ENSG00000210191	MT-TL2	0.475501672	1.390401623	8.936991483	3.053941982	0.006600741	0.693415778	-2.758961459
ENSG00000185813	PCYT2	0.32707354	1.254466148	6.151279616	3.051678265	0.006633886	0.693415778	-2.761576238
ENSG00000159650	UROC1	0.378672714	1.300145165	2.742121543	3.0514323	0.006637497	0.693415778	-2.761860344
ENSG00000201145	RNA5SP175	0.294638602	1.226577678	2.971831141	3.048849136	0.006675537	0.693415778	-2.764844033
ENSG00000232040	ZBED9	0.297629247	1.229122959	3.211774502	3.048807543	0.006676151	0.693415778	-2.764892075
ENSG00000166816	LDHD	0.39099594	1.311298324	5.889632681	3.04844491	0.006681509	0.693415778	-2.765310928
ENSG00000197959	DNM3	0.279323237	1.213625443	6.067238063	3.045099854	0.006731126	0.693415778	-2.769174508
ENSG00000149256	TENM4	0.507035329	1.421126844	5.781081126	3.044572858	0.006738976	0.693415778	-2.769783182
ENSG00000232872	CTAGE3P	0.617546003	1.534263207	2.941305537	3.038083059	0.006836371	0.693415778	-2.77727853
ENSG00000163618	CADPS	0.287784254	1.220763942	2.817323149	3.034479963	0.006891032	0.693415778	-2.781439654
ENSG00000104848	KCNA7	0.412312812	1.330817564	2.843572776	3.031936282	0.006929877	0.693415778	-2.784377175
ENSG00000198242	RPL23A	0.351111975	1.27554339	5.868590986	3.031563645	0.006935585	0.693415778	-2.7848075
ENSG00000138207	RBP4	0.370035456	1.292384592	10.87033146	3.026796396	0.007009017	0.693415778	-2.790312578
ENSG00000180611	MB21D2	-0.328152297	-1.25540451	5.212737367	-3.026064963	0.00702035	0.693415778	-2.791157184
ENSG00000084234	APLP2	-0.311003823	-1.240570585	10.53943156	-3.022391252	0.007077541	0.693415778	-2.79539919
ENSG00000107798	LIPA	-1.00122221	-2.00169506	9.089947096	-3.020774461	0.007102853	0.693415778	-2.797266017
ENSG00000183688	RFLNB	0.411548723	1.330112915	7.286573314	3.006236341	0.007334439	0.693415778	-2.814050374
ENSG00000234284	ZNF879	-0.315836225	-1.244732925	4.970387398	-3.002515306	0.00739488	0.693415778	-2.818345693
ENSG00000268628		-0.338853773	-1.264751345	3.721240283	-3.001916962	0.007404644	0.693415778	-2.819036356
ENSG00000255262	ELOBP2	0.428361136	1.345704024	4.520137638	2.998564613	0.007459579	0.693415778	-2.822905809
ENSG00000222501	RNU4-25P	0.299527853	1.230741566	5.062071897	2.992884685	0.007553558	0.693415778	-2.829461335
ENSG00000012660	ELOVL5	0.440186786	1.356779979	10.97893135	2.992238364	0.007564324	0.693415778	-2.830207246
ENSG00000212265	RNA5SP185	0.390182537	1.310559212	4.195078824	2.991220461	0.00758131	0.693415778	-2.831381977
ENSG00000104549	SQLE	-0.452777802	-1.368673	4.927184116	-2.988195749	0.007632003	0.693415778	-2.834872568
ENSG00000137842	TMEM62	-0.24283336	-1.183314334	6.270573329	-2.986787669	0.007655713	0.693415778	-2.836497455
ENSG00000043355	ZIC2	0.33847101	1.264415837	4.557888951	2.985629971	0.007675261	0.693415778	-2.837833374
ENSG00000090104	RGS1	-1.025131275	-2.035144559	4.43579031	-2.983188193	0.007716649	0.693415778	-2.840650947
ENSG00000166165	CKB	0.4438909	1.360267982	5.941561436	2.97869394	0.007793392	0.693415778	-2.845836504
ENSG00000127884	ECHS1	0.361344458	1.284622489	8.945871466	2.97552794	0.007847896	0.693415778	-2.8494892
ENSG00000090932	DLL3	0.34489706	1.270060357	2.758759676	2.972566441	0.007899214	0.693415778	-2.852905729
ENSG00000278172		0.456057114	1.371787595	7.478489745	2.971815784	0.007912273	0.693415778	-2.853771687
ENSG00000110079	MS4A4A	-0.918043338	-1.889550842	6.536591034	-2.971579065	0.007916395	0.693415778	-2.854044763
ENSG00000239984	RN7SL420P	0.326617301	1.254069498	4.48037279	2.969151841	0.007958786	0.693415778	-2.856844697
ENSG00000108947	EFNB3	0.349419596	1.274047968	2.967121616	2.968941362	0.007962472	0.693415778	-2.857087489
ENSG00000278540	ACACA	0.45405544	1.369885621	6.751535763	2.964388547	0.008042613	0.693415778	-2.862338959
ENSG00000104967	NOVA2	0.33407819	1.260571709	5.434253667	2.961929204	0.008086228	0.693415778	-2.865175468
ENSG00000143751	SDE2	-0.235031974	-1.176932821	5.901951828	-2.961532155	0.008093291	0.693415778	-2.865633393
ENSG00000228286		0.316983185	1.245722896	4.417320334	2.96101547	0.008102491	0.693415778	-2.86622929
ENSG00000211779	TRAV5	0.715565348	1.642126591	2.372171662	2.960281775	0.008115572	0.693415778	-2.867075454
ENSG00000166831	RBPMS2	0.421969887	1.339755638	6.68733451	2.958133043	0.008154	0.693415778	-2.86955348
ENSG00000201426		1.014376227	2.020029311	3.060273955	2.956537806	0.008182642	0.693415778	-2.871393102
ENSG00000224555		0.2957653	1.22753597	3.504145799	2.955577822	0.008199926	0.693415778	-2.872500118
ENSG00000182625		0.316658928	1.245442942	4.456542661	2.954986753	0.008210585	0.693415778	-2.873181703
ENSG00000047457	CP	-0.419331202	-1.337307468	5.843181577	-2.953584694	0.008235923	0.693415778	-2.87479843
ENSG00000211445	GPX3	-0.4260298	-1.343531178	10.29375908	-2.951889318	0.008266662	0.693415778	-2.876753307
ENSG00000181965	NEUROG1	0.31149622	1.240994068	4.114679972	2.949009551	0.008319131	0.693415778	-2.880073667
ENSG00000130164	LDLR	-0.37882521	-1.300282601	6.676798974	-2.94879753	0.008323006	0.693415778	-2.880318116
ENSG00000177455	CD19	0.268272002	1.204364427	4.379441607	2.944244518	0.008406655	0.693415778	-2.885567179
ENSG00000234043	NUDT9P1	-0.272647145	-1.208022349	3.521253288	-2.942493219	0.008439046	0.693415778	-2.887586041
ENSG00000115286	NDUFS7	0.252614638	1.191364304	6.253270782	2.940451667	0.008476958	0.693415778	-2.889939378
ENSG00000164440	TXLNB	-0.66704712	-1.587819721	4.363889337	-2.93328261	0.008611394	0.693415778	-2.898202234
ENSG00000197182	MIRLET7BHG	0.407329624	1.32622874	6.149875169	2.92621151	0.008746008	0.693415778	-2.906350517
ENSG00000054179	ENTPD2	0.217286021	1.162544565	3.852825674	2.917846595	0.008907875	0.693415778	-2.915987477
ENSG00000173546	CSPG4	0.505486266	1.419601758	6.278593302	2.915519106	0.008953426	0.693415778	-2.918668459
ENSG00000157570	TSPAN18	0.423936733	1.34158339	7.79504465	2.914836515	0.008966827	0.693415778	-2.919454684
ENSG00000171505	OR1N1	0.330774733	1.257688577	2.848682574	2.914666005	0.008970177	0.693415778	-2.919651078
ENSG00000102312	PORCN	-0.224209267	-1.168136824	6.316410341	-2.913330621	0.00899646	0.693415778	-2.921189147
ENSG00000123411	IKZF4	-0.329742416	-1.256788963	5.423574782	-2.911830967	0.009026065	0.693415778	-2.922916339
ENSG00000100302	RASD2	0.246385673	1.18623157	4.355205083	2.911611977	0.009030396	0.693415778	-2.923168549
ENSG00000107331	ABCA2	0.315691097	1.244607717	6.618266801	2.910295546	0.009056473	0.693415778	-2.924684638
ENSG00000122691	TWIST1	0.288598213	1.221452882	6.600829751	2.905784026	0.009146393	0.693415778	-2.929879907
ENSG00000148604	RGR	0.226256382	1.169795531	2.954838775	2.903521883	0.009191803	0.693415778	-2.932484599
ENSG00000010318	PHF7	-0.336684629	-1.262851175	4.996881016	-2.903025541	0.009201796	0.693415778	-2.933056073
ENSG00000244376	RN7SL636P	0.352686977	1.276936671	3.71486864	2.898017566	0.009303207	0.693415778	-2.938821578
ENSG00000130433	CACNG6	0.236037195	1.177753154	4.204039549	2.897812331	0.009307386	0.693415778	-2.939057838
ENSG00000131095	GFAP	0.238543337	1.179800836	4.158831476	2.895620488	0.009352128	0.693415778	-2.941580898
ENSG00000197930	ERO1A	-0.358598544	-1.282179763	7.600700589	-2.893607494	0.009393402	0.693415778	-2.94389791
ENSG00000125384	PTGER2	-0.432171997	-1.349263383	6.118015051	-2.893281215	0.009400108	0.693415778	-2.944273451
ENSG00000266074	BAHCC1	0.298294847	1.229690156	5.103401715	2.892984207	0.009406217	0.693415778	-2.944615298
ENSG00000177692	DNAJC28	-0.310017258	-1.239722529	3.784144534	-2.889893399	0.009470015	0.693415778	-2.948172503
ENSG00000076258	FMO4	-0.321066912	-1.249254065	6.121685757	-2.888362958	0.00950176	0.693415778	-2.949933737
ENSG00000272031	ANKRD34A	0.221692527	1.166100819	2.963856124	2.884334375	0.009585811	0.693415778	-2.954569369
ENSG00000174279	EVX2	0.330461097	1.257415191	4.636311377	2.881213764	0.009651411	0.693415778	-2.958159735
ENSG00000186469	GNG2	0.321800938	1.249889832	7.939519717	2.881023857	0.009655417	0.693415778	-2.958378216
ENSG00000100075	SLC25A1	0.350669538	1.275152274	7.268581451	2.878265901	0.009713775	0.693415778	-2.961550962
ENSG00000076706	MCAM	0.313408169	1.242639801	9.497840096	2.875459639	0.009773505	0.693415778	-2.964778937
ENSG00000252671		0.366600544	1.289311214	5.252175285	2.872377797	0.009839507	0.693415778	-2.968323501
ENSG00000206867	RNU6-356P	0.43479595	1.351719637	2.923468711	2.871412162	0.009860276	0.693415778	-2.969434033
ENSG00000181744	DIPK2A	-0.26447091	-1.201195446	6.416685821	-2.86371682	0.010027299	0.693415778	-2.978282568
ENSG00000183850	ZNF730	-0.580372457	-1.49523522	3.31190798	-2.860935147	0.010088341	0.693415778	-2.981480414
ENSG00000200312	RN7SKP255	-0.371584951	-1.293773395	2.73181757	-2.860542522	0.010096985	0.693415778	-2.981931751
ENSG00000228794	LINC01128	0.585396851	1.500451671	6.318287223	2.860181008	0.010104951	0.693415778	-2.982347319
ENSG00000093144	ECHDC1	0.385163876	1.306008128	9.02078812	2.860006856	0.010108791	0.693415778	-2.982547508
ENSG00000119927	GPAM	0.798044734	1.738743033	10.88831257	2.856779105	0.010180208	0.693415778	-2.986257569
ENSG00000078319	PMS2P1	0.324416527	1.252157922	7.558437685	2.855879172	0.010200207	0.693415778	-2.987291886
ENSG00000136114	THSD1	0.26766823	1.203860503	5.991791975	2.853307012	0.010257574	0.693415778	-2.990247922
ENSG00000232830		0.267696751	1.203884302	4.754393156	2.850339074	0.010324153	0.693415778	-2.993658402
ENSG00000149485	FADS1	0.613257419	1.529709199	6.540534963	2.850043624	0.010330804	0.693415778	-2.993997882
ENSG00000184601	C14orf180	0.433567151	1.350568815	6.369908697	2.848883547	0.010356957	0.693415778	-2.9953308
ENSG00000135919	SERPINE2	-0.342214317	-1.267700829	4.565977223	-2.846879537	0.010402285	0.693415778	-2.997633231
ENSG00000110777	POU2AF1	0.262886364	1.199876869	3.598383898	2.846566087	0.010409392	0.693415778	-2.99799334
ENSG00000173276	ZBTB21	-0.343029875	-1.268417665	6.220446682	-2.844718076	0.010451389	0.693415778	-3.000116335
ENSG00000166159	LRTM2	0.30519153	1.235582661	4.448483351	2.844414886	0.010458294	0.693415778	-3.000464623
ENSG00000118849	RARRES1	-1.180203305	-2.266087086	5.118018693	-2.842065312	0.010511958	0.693415778	-3.003163528
ENSG00000038945	MSR1	-1.226133446	-2.339391706	6.819060296	-2.8401708	0.010555421	0.693415778	-3.005339507
ENSG00000188549	CCDC9B	0.297812678	1.229279245	4.989797305	2.839135388	0.010579248	0.693415778	-3.006528672
ENSG00000112041	TULP1	0.280855554	1.214915146	3.620362096	2.83882412	0.010586421	0.693415778	-3.00688615
ENSG00000265787	CYP4F35P	-0.839894984	-1.789919847	2.946462707	-2.838511496	0.010593629	0.693415778	-3.007245182
ENSG00000260082		0.351172349	1.27559677	5.538378197	2.836509094	0.010639915	0.693415778	-3.009544706
ENSG00000103064	SLC7A6	0.319119311	1.247568742	7.720122014	2.836039308	0.010650803	0.693415778	-3.010084171
ENSG00000125520	SLC2A4RG	0.346195133	1.271203616	6.042144704	2.834053006	0.010696954	0.693415778	-3.012364951
ENSG00000151689	INPP1	-0.278589417	-1.213008296	5.623635715	-2.833679547	0.010705652	0.693415778	-3.012793753
ENSG00000115459	ELMOD3	0.322974027	1.250906559	6.82139597	2.83315486	0.010717885	0.693415778	-3.013396183
ENSG00000199135	MIR101-1	-0.558259158	-1.472491349	2.871672638	-2.832813576	0.010725848	0.693415778	-3.013788026
ENSG00000037280	FLT4	0.341675788	1.267227711	5.57640549	2.832001687	0.010744817	0.693415778	-3.014720168
ENSG00000177291	GJD4	-0.2912615	-1.223709828	2.909316564	-2.831462935	0.010757421	0.693415778	-3.015338699
ENSG00000212327	RNU6-882P	0.317544162	1.246207376	3.767727966	2.829337057	0.010807297	0.693415778	-3.017779223
ENSG00000115255	REEP6	0.292407253	1.224682055	6.091188861	2.829091891	0.010813063	0.693415778	-3.01806066
ENSG00000146918	NCAPG2	-0.33256948	-1.259254145	5.509448002	-2.828821236	0.010819432	0.693415778	-3.018371354
ENSG00000236404	VLDLR-AS1	0.482489809	1.397152798	5.28264332	2.825293943	0.010902767	0.693415778	-3.02242008
ENSG00000187554	TLR5	-0.402922267	-1.322183363	5.711812621	-2.819303797	0.011045702	0.693415778	-3.02929418
ENSG00000160972	PPP1R16A	0.286557121	1.219726021	5.413645831	2.817198227	0.01109637	0.693415778	-3.031709992
ENSG00000175352	NRIP3	-0.90647843	-1.874464405	3.943681685	-2.816670956	0.011109093	0.693415778	-3.032314914
ENSG00000131808	FSHB	-0.291542004	-1.223947778	2.703651969	-2.812090848	0.011220201	0.693415778	-3.037568871
ENSG00000115844	DLX2	0.26878548	1.204793157	3.435095628	2.810722832	0.011253594	0.693415778	-3.039137923
ENSG00000038427	VCAN	-0.524189594	-1.438125514	7.828844205	-2.810070468	0.011269551	0.693415778	-3.039886118
ENSG00000144959	NCEH1	-1.200346813	-2.297949053	6.02728537	-2.8082034	0.011315342	0.693415778	-3.042027318
ENSG00000070610	GBA2	0.241229127	1.181999256	6.627733836	2.803621577	0.01142847	0.693415778	-3.047281007
ENSG00000087253	LPCAT2	-0.370793747	-1.293064057	7.139541045	-2.803530024	0.011430741	0.693415778	-3.047385972
ENSG00000133247	KMT5C	0.340412034	1.266118146	5.113244641	2.803336634	0.011435541	0.693415778	-3.047607692
ENSG00000169220	RGS14	0.313546792	1.242759208	5.307145567	2.802922027	0.011445837	0.693415778	-3.048083028
ENSG00000088367	EPB41L1	0.346988375	1.271902758	7.497971478	2.798907114	0.011546004	0.693415778	-3.052685492
ENSG00000198276	UCKL1	0.227306385	1.170647225	6.144944526	2.797521265	0.011580774	0.693415778	-3.054273925
ENSG00000100600	LGMN	-0.538537496	-1.452499328	8.891502651	-2.796003626	0.011618965	0.693415778	-3.056013281
ENSG00000201415	RNA5SP204	0.374361548	1.296265777	5.880553272	2.793101918	0.011692323	0.693415778	-3.05933852
ENSG00000107262	BAG1	0.262651746	1.199681755	5.807766368	2.792057917	0.011718825	0.693415778	-3.060534777
ENSG00000048052	HDAC9	-0.30983527	-1.239566156	6.270458371	-2.791694041	0.011728075	0.693415778	-3.060951704
ENSG00000119523	ALG2	-0.216366383	-1.161803743	5.952676513	-2.79060984	0.011755679	0.693415778	-3.062193929
ENSG00000122121	XPNPEP2	-0.698627331	-1.622959873	5.597879718	-2.787965325	0.01182327	0.693415778	-3.06522358
ENSG00000149948	HMGA2	-0.203182266	-1.151234926	3.670476502	-2.786211964	0.011868289	0.693415778	-3.067232054
ENSG00000168214	RBPJ	-0.180608107	-1.133361505	8.595002735	-2.785836333	0.011877955	0.693415778	-3.067662315
ENSG00000110002	VWA5A	-0.354190248	-1.278267917	5.821342062	-2.785065444	0.011897816	0.693415778	-3.068545288
ENSG00000167702	KIFC2	0.283104207	1.216810246	4.804887371	2.781880621	0.011980205	0.693415778	-3.072192777
ENSG00000220008	LINGO3	0.296529715	1.228186555	4.17923936	2.78121733	0.011997433	0.693415778	-3.072952346
ENSG00000109881	CCDC34	-0.273606446	-1.208825875	4.056625954	-2.777384372	0.012097451	0.693415778	-3.077341109
ENSG00000198546	ZNF511	0.470431299	1.385523613	5.075026766	2.776009491	0.012133521	0.693415778	-3.078915127
ENSG00000107968	MAP3K8	-0.349349752	-1.27398629	6.257863681	-2.775511764	0.012146604	0.693415778	-3.079484914
ENSG00000162174	ASRGL1	-0.37687813	-1.298528906	5.330477223	-2.773563033	0.012197959	0.693415778	-3.081715626
ENSG00000157782	CABP1	0.464926923	1.380247437	4.199851029	2.771615561	0.012249489	0.693415778	-3.083944649
ENSG00000235244	DANT2	0.37412045	1.296049168	4.003932103	2.770939642	0.012267422	0.693415778	-3.084718229
ENSG00000244091	RN7SL483P	0.331001532	1.257886308	5.92807583	2.769566768	0.012303924	0.693415778	-3.086289372
ENSG00000221968	FADS3	0.393422683	1.313505902	8.598061265	2.768827533	0.012323622	0.693415778	-3.087135315
ENSG00000138785	INTS12	-0.309491547	-1.239270863	5.793615098	-2.768242965	0.01233922	0.693415778	-3.08780424
ENSG00000134817	APLNR	0.551758287	1.465871141	6.789707963	2.768196127	0.01234047	0.693415778	-3.087857836
ENSG00000118276	B4GALT6	0.548009861	1.462067441	5.924245878	2.767163284	0.012368078	0.693415778	-3.089039665
ENSG00000176289	IDSP1	0.808768503	1.751715524	4.566262131	2.766769484	0.01237862	0.693415778	-3.089490252
ENSG00000009950	MLXIPL	0.548213969	1.462274305	7.977097915	2.765898475	0.012401967	0.693415778	-3.090486824
ENSG00000277363	SRCIN1	0.235258149	1.177117346	3.81900256	2.765117987	0.012422923	0.693415778	-3.091379784
ENSG00000200903	RNU1-42P	0.352682949	1.276933106	5.941901544	2.762371257	0.012496944	0.693415778	-3.094522002
ENSG00000249115	HAUS5	0.300781959	1.23181189	5.402266682	2.760374431	0.01255102	0.693415778	-3.096806024
ENSG00000198901	PRC1	-0.344401446	-1.269624124	4.835051035	-2.760282299	0.012553521	0.693415778	-3.0969114
ENSG00000128805	ARHGAP22	-0.514700607	-1.428697621	3.638950315	-2.759296175	0.012580313	0.693415778	-3.098039246
ENSG00000100836	PABPN1	0.506798642	1.420893714	6.185043608	2.758118033	0.012612395	0.693415778	-3.099386621
ENSG00000165046	LETM2	-0.263219657	-1.200154097	3.572505069	-2.756966296	0.012643833	0.693415778	-3.100703707
ENSG00000004455	AK2	0.198322126	1.14736318	6.281284107	2.75634847	0.012660729	0.693415778	-3.101410193
ENSG00000174945	AMZ1	0.267373837	1.203614871	4.446945748	2.754179217	0.012720221	0.693415778	-3.103890532
ENSG00000117632	STMN1	-0.36067664	-1.28402798	4.751633335	-2.751922171	0.012782405	0.693415778	-3.106470909
ENSG00000233859	ADH5P4	-0.41630465	-1.334504944	4.477759918	-2.750536063	0.012820737	0.693415778	-3.108055406
ENSG00000092531	SNAP23	-0.244696057	-1.184843125	8.168898979	-2.750147569	0.0128315	0.693415778	-3.108499479
ENSG00000154122	ANKH	-0.25281205	-1.191527336	7.055203715	-2.748659561	0.012872806	0.693415778	-3.11020027
ENSG00000112029	FBXO5	-0.33431382	-1.260777611	4.37908373	-2.747817369	0.012896241	0.693415778	-3.111162825
ENSG00000102230	PCYT1B	0.241670586	1.182360998	3.528151388	2.744750179	0.012981934	0.693415778	-3.114667943
ENSG00000204291	COL15A1	0.438821302	1.355496419	8.641498511	2.743480868	0.013017555	0.693415778	-3.116118287
ENSG00000162924	REL	-0.28900148	-1.221794355	6.907704987	-2.741363975	0.013077171	0.693415778	-3.118536843
ENSG00000182057	OGFRP1	-0.279998652	-1.21419375	4.010386074	-2.739845908	0.013120083	0.693415778	-3.120271039
ENSG00000124203	ZNF831	0.341379064	1.266967102	3.999054148	2.738932334	0.013145972	0.693415778	-3.1213146
ENSG00000212221	RNU6-220P	0.30678423	1.236947467	3.537396156	2.737779998	0.013178697	0.693415778	-3.122630808
ENSG00000183128	CALHM3	0.355696922	1.27960357	2.905293221	2.729394284	0.013419196	0.693415778	-3.132206109
ENSG00000207183	RNU6-843P	0.303050452	1.233750314	5.846650548	2.729211907	0.013424472	0.693415778	-3.132414301
ENSG00000174775	HRAS	0.298189416	1.229600295	6.291594112	2.729148015	0.013426321	0.693415778	-3.132487235
ENSG00000095209	TMEM38B	-0.493900763	-1.408247357	5.55351082	-2.727136676	0.013484655	0.693415778	-3.134783087
ENSG00000131368	MRPS25	0.233901143	1.176010665	6.700368228	2.720609228	0.013675638	0.693415778	-3.142231773
ENSG00000182004	SNRPE	-0.440850953	-1.357404737	4.328091806	-2.720465136	0.013679883	0.693415778	-3.142396165
ENSG00000212321		0.261591825	1.198800695	2.636043384	2.720370361	0.013682675	0.693415778	-3.142504291
ENSG00000172748	ZNF596	-0.323586249	-1.251437507	4.935040868	-2.720220521	0.013687092	0.693415778	-3.142675237
ENSG00000142544	CTU1	0.281374178	1.215351966	5.097905874	2.719256829	0.013715528	0.693415778	-3.143774635
ENSG00000143845	ETNK2	-0.384894733	-1.305764508	4.557117882	-2.719165872	0.013718215	0.693415778	-3.143878396
ENSG00000220785	MTMR9LP	0.309724974	1.239471393	6.334385974	2.718929496	0.0137252	0.693415778	-3.144148045
ENSG00000197872	FAM49A	-0.318951098	-1.247423288	6.787279296	-2.717238121	0.013775279	0.693415778	-3.146077381
ENSG00000149418	ST14	-1.118645821	-2.171430565	5.018396831	-2.714550249	0.013855221	0.693415778	-3.149142956
ENSG00000177595	PIDD1	0.241589692	1.182294704	5.303996008	2.712929628	0.013903635	0.693415778	-3.150991038
ENSG00000077044	DGKD	0.270317198	1.206072972	6.199595411	2.712720663	0.013909889	0.693415778	-3.151229317
ENSG00000143178	TBX19	-0.228372005	-1.171512222	4.838181528	-2.709054856	0.014020043	0.693415778	-3.155408816
ENSG00000058668	ATP2B4	0.263344117	1.200257638	9.829978236	2.708142817	0.014047578	0.693415778	-3.156448495
ENSG00000138459	SLC35A5	-0.354144342	-1.278227243	6.717783098	-2.708123492	0.014048162	0.693415778	-3.156470524
ENSG00000147614	ATP6V0D2	-1.47341472	-2.776783543	3.65531692	-2.705848424	0.014117075	0.693415778	-3.159063697
ENSG00000105088	OLFM2	0.643513955	1.562129389	7.391346408	2.705200626	0.014136756	0.693415778	-3.159801996
ENSG00000171611	PTCRA	0.249647476	1.188916566	4.414797219	2.704041449	0.014172038	0.693415778	-3.161123034
ENSG00000163535	SGO2	-0.458018169	-1.373653533	3.590205609	-2.703582684	0.014186025	0.693415778	-3.161645828
ENSG00000105428	ZNRF4	0.279929177	1.21413528	3.259535403	2.703382116	0.014192144	0.693415778	-3.161874384
ENSG00000223220		0.219103108	1.164009722	4.439403679	2.702694337	0.014213147	0.693415778	-3.162658113
ENSG00000122378	PRXL2A	0.243714318	1.184037126	9.288112137	2.696601436	0.0144005	0.693415778	-3.169599347
ENSG00000163328	GPR155	-0.32382477	-1.251644424	6.265762253	-2.696388672	0.014407085	0.693415778	-3.169841679
ENSG00000197769	MAP1LC3C	-0.419030057	-1.337028351	5.15406713	-2.694845912	0.014454917	0.693415778	-3.171598736
ENSG00000138111	MFSD13A	-0.323506913	-1.251368691	5.096389017	-2.694735584	0.014458343	0.693415778	-3.171724383
ENSG00000172458	IL17D	0.233153628	1.175401487	4.789258792	2.694325713	0.014471079	0.693415778	-3.172191149
ENSG00000178229	ZNF543	-0.272363605	-1.207784953	5.71024942	-2.694226877	0.014474152	0.693415778	-3.172303703
ENSG00000279152		0.281494194	1.215453073	4.672762261	2.691852759	0.014548149	0.693415778	-3.175007095
ENSG00000141401	IMPA2	-0.302161072	-1.232989977	6.449600524	-2.691141492	0.014570388	0.693415778	-3.175816919
ENSG00000167792	NDUFV1	0.242429421	1.182983065	7.374137012	2.691115256	0.014571208	0.693415778	-3.17584679
ENSG00000114978	MOB1A	-0.296527499	-1.228184668	8.565433982	-2.688549339	0.014651709	0.693415778	-3.178767898
ENSG00000125355	TMEM255A	-0.823458376	-1.769643036	4.480266527	-2.686061373	0.014730169	0.693415778	-3.181599742
ENSG00000135838	NPL	-0.884741127	-1.846433274	5.898281409	-2.685182241	0.014757989	0.693415778	-3.18260026
ENSG00000065717	TLE2	0.328095447	1.255355041	6.173512495	2.684231391	0.014788134	0.693415778	-3.183682325
ENSG00000173641	HSPB7	0.660674532	1.580821564	7.672818024	2.683902432	0.014798577	0.693415778	-3.184056662
ENSG00000119411	BSPRY	0.317798425	1.24642703	4.084241465	2.681878031	0.014862996	0.693415778	-3.186360116
ENSG00000116014	KISS1R	0.205392313	1.15299984	4.260855773	2.68182445	0.014864705	0.693415778	-3.186421077
ENSG00000248099	INSL3	0.31873593	1.247237258	4.316092243	2.677480877	0.015003841	0.693415778	-3.19136219
ENSG00000141040	ZNF287	-0.356037803	-1.279905951	3.910180976	-2.677303717	0.015009542	0.693415778	-3.191563686
ENSG00000154589	LY96	-0.474017585	-1.388972066	4.339534761	-2.671946117	0.015182929	0.693415778	-3.197656007
ENSG00000213755		-0.480760565	-1.395479146	3.475051797	-2.671311858	0.015203581	0.693415778	-3.198377081
ENSG00000160307	S100B	0.569410574	1.483917179	7.854229261	2.671201809	0.015207167	0.693415778	-3.19850219
ENSG00000226098	SEC11B	-0.335228906	-1.261577562	4.864881096	-2.670347177	0.015235043	0.693415778	-3.199473736
ENSG00000204092	LINC00951	0.476589744	1.391450652	3.084113811	2.67022098	0.015239164	0.693415778	-3.199617192
ENSG00000119314	PTBP3	-0.265154818	-1.201765006	6.81084154	-2.666722493	0.015353814	0.693415778	-3.20359357
ENSG00000142731	PLK4	-0.305787506	-1.236093184	4.081744633	-2.665610271	0.015390434	0.693415778	-3.204857495
ENSG00000102575	ACP5	-1.220972773	-2.331038403	5.190796051	-2.665343025	0.015399246	0.693415778	-3.205161176
ENSG00000267493	CIRBP-AS1	-0.274411476	-1.209500593	2.995942169	-2.665337883	0.015399415	0.693415778	-3.205167019
ENSG00000252956	RNA5SP40	0.433114115	1.350144775	4.023616046	2.662917097	0.015479452	0.693415778	-3.207917554
ENSG00000170425	ADORA2B	-0.280831039	-1.214894501	4.330555354	-2.662589933	0.015490299	0.693415778	-3.208289243
ENSG00000275183	LENG9	0.276872328	1.211565438	4.824338898	2.662561035	0.015491258	0.693415778	-3.208322073
ENSG00000167772	ANGPTL4	-0.433253212	-1.350274956	7.508938413	-2.661796357	0.015516641	0.693415778	-3.20919078
ENSG00000234982		0.442944829	1.359376256	7.429917843	2.660591048	0.01555673	0.693415778	-3.210559956
ENSG00000121797	CCRL2	-0.599153432	-1.51482741	4.8544112	-2.660447531	0.01556151	0.693415778	-3.210722975
ENSG00000206654	RNU6-608P	0.381670866	1.302849885	6.381479897	2.66034942	0.015564778	0.693415778	-3.210834418
ENSG00000278523		0.739466269	1.669558065	5.903124558	2.660222498	0.015569007	0.693415778	-3.210978586
ENSG00000123416	TUBA1B	-0.693389031	-1.617077733	4.433015139	-2.658908089	0.01561287	0.693415778	-3.212471501
ENSG00000125675	GRIA3	-0.368375561	-1.290898493	3.447800049	-2.658427964	0.015628922	0.693415778	-3.213016792
ENSG00000187288	CIDEC	0.44496807	1.361283988	10.01897211	2.656573774	0.015691058	0.693415778	-3.215122451
ENSG00000139718	SETD1B	0.319309539	1.247733252	6.384707894	2.655489455	0.015727504	0.693415778	-3.216353683
ENSG00000233686	PIEZO1P1	0.265808547	1.202309686	4.838683198	2.653657871	0.015789249	0.693415778	-3.218433183
ENSG00000179111	HES7	0.251678596	1.190591579	4.357703333	2.653006918	0.015811249	0.693415778	-3.219172173
ENSG00000201613	RNU6-200P	0.23989309	1.180905148	4.020146021	2.652922126	0.015814116	0.693415778	-3.219268429
ENSG00000099904	ZDHHC8	0.21494975	1.160663487	6.108635886	2.652249198	0.015836894	0.693415778	-3.220032321
ENSG00000149531	FRG1BP	-0.49452998	-1.408861684	5.639808951	-2.650984889	0.015879772	0.693415778	-3.22146742
ENSG00000177112	MRVI1-AS1	0.294744164	1.22666743	4.100974282	2.650512861	0.015895809	0.693415778	-3.222003175
ENSG00000204439	C6orf47	0.182297688	1.134689594	5.584774631	2.649081429	0.015944535	0.693415778	-3.223627734
ENSG00000177548	RABEP2	0.280957628	1.215001106	4.074816652	2.64366504	0.016130196	0.693415778	-3.229773181
ENSG00000111713	GYS2	0.791707029	1.731121553	5.10726517	2.640424636	0.016242248	0.693415778	-3.233448442
ENSG00000266187	RN7SL480P	0.469517447	1.384646254	5.799644469	2.637987772	0.016327001	0.693415778	-3.236211678
ENSG00000186377	CYP4X1	-0.354579856	-1.278613167	6.762293815	-2.637822402	0.016332768	0.693415778	-3.236399176
ENSG00000184368	MAP7D2	0.343224426	1.268588726	2.894486134	2.637600478	0.01634051	0.693415778	-3.236650791
ENSG00000148408	CACNA1B	-0.220064994	-1.164786059	3.333003007	-2.637147947	0.016356307	0.693415778	-3.237163852
ENSG00000071967	CYBRD1	-0.272376351	-1.207795624	10.74796071	-2.636307203	0.016385695	0.693415778	-3.238117001
ENSG00000119782	FKBP1B	0.53911974	1.453085647	5.096350053	2.63628638	0.016386423	0.693415778	-3.238140606
ENSG00000113296	THBS4	0.86383345	1.819867544	6.583248774	2.636048641	0.016394743	0.693415778	-3.238410117
ENSG00000202398	RNU6-61P	0.472317825	1.387336565	4.908217905	2.634961944	0.016432822	0.693415778	-3.239641975
ENSG00000133318	RTN3	0.250040023	1.189240107	6.472101896	2.634243726	0.016458035	0.693415778	-3.240456071
ENSG00000132854	KANK4	0.439154061	1.355809102	5.790531985	2.633117046	0.016497662	0.693415778	-3.241733057
ENSG00000100077	GRK3	0.361493601	1.284755297	9.731355695	2.630957804	0.016573858	0.693415778	-3.244180015
ENSG00000184428	TOP1MT	-0.219540776	-1.164362899	5.652697252	-2.630250028	0.016598907	0.693415778	-3.244982003
ENSG00000156011	PSD3	-0.238371882	-1.179660633	5.879672652	-2.628990381	0.016643575	0.693415778	-3.246409202
ENSG00000102935	ZNF423	0.287399751	1.220438631	6.9269586	2.628168508	0.016672782	0.693415778	-3.247340315
ENSG00000174233	ADCY6	0.426187552	1.343678094	7.66492598	2.62807537	0.016676094	0.693415778	-3.247445829
ENSG00000210184	MT-TS2	0.462892305	1.378302261	9.771673548	2.628026231	0.016677842	0.693415778	-3.247501496
ENSG00000096070	BRPF3	-0.23645874	-1.178097335	6.018132872	-2.627469489	0.01669766	0.693415778	-3.248132193
ENSG00000095970	TREM2	-1.286711672	-2.439713387	4.719876039	-2.627176199	0.016708109	0.693415778	-3.248464429
ENSG00000269190	FBXO17	0.434919423	1.351835328	4.863890567	2.626743968	0.016723519	0.693415778	-3.248954043
ENSG00000136918	WDR38	0.214873063	1.160601793	4.546193341	2.620378624	0.016952028	0.693415778	-3.25616232
ENSG00000130182	ZSCAN10	0.275831293	1.210691499	3.669278213	2.619386445	0.016987911	0.693415778	-3.25728553
ENSG00000172000	ZNF556	0.264854328	1.201514724	3.088008769	2.618609327	0.017016067	0.693415778	-3.25816521
ENSG00000133703	KRAS	-0.306113221	-1.236372286	6.881246439	-2.617576614	0.017053552	0.693415778	-3.259334124
ENSG00000188070	C11orf95	0.386669888	1.307372166	6.036315963	2.614889755	0.017151445	0.693415778	-3.262374847
ENSG00000155495	MAGEC1	0.336822838	1.26297216	3.097446546	2.614236909	0.017175311	0.693415778	-3.263113565
ENSG00000062524	LTK	0.228079834	1.171274994	3.374658329	2.613577327	0.017199456	0.693415778	-3.263859862
ENSG00000010278	CD9	-0.653009262	-1.572444679	8.457152503	-2.612914599	0.017223748	0.693415778	-3.264609675
ENSG00000083817	ZNF416	-0.251950742	-1.190816191	4.755337165	-2.612704821	0.017231444	0.693415778	-3.264847009
ENSG00000162433	AK4	0.448127488	1.364268387	4.500909415	2.612090687	0.017253993	0.693415778	-3.26554179
ENSG00000170017	ALCAM	-1.11162778	-2.160893215	6.363415255	-2.609165001	0.0173618	0.693415778	-3.26885115
ENSG00000110911	SLC11A2	-0.282454092	-1.216262045	6.371579146	-2.60914698	0.017362466	0.693415778	-3.268871531
ENSG00000057252	SOAT1	-0.661803969	-1.58205962	6.752333437	-2.609082739	0.017364841	0.693415778	-3.268944187
ENSG00000198189	HSD17B11	-0.294501199	-1.226460864	8.80145423	-2.608813277	0.017374804	0.693415778	-3.26924894
ENSG00000261678	SCRT1	0.205728585	1.15326862	2.790366835	2.607355005	0.017428815	0.693415778	-3.270898074
ENSG00000111206	FOXM1	-0.44068141	-1.357245227	3.716626662	-2.605442174	0.017499904	0.693415778	-3.273060933
ENSG00000139970	RTN1	-0.337251513	-1.263347489	5.987200084	-2.605373195	0.017502472	0.693415778	-3.273138921
ENSG00000137975	CLCA2	0.55431306	1.468469254	3.822396265	2.604947732	0.017518324	0.693415778	-3.273619943
ENSG00000179859	RNF227	-0.406771974	-1.325716207	4.32150786	-2.604698677	0.017527609	0.693415778	-3.273901512
ENSG00000215386	MIR99AHG	0.318634927	1.247149942	6.331298093	2.603946988	0.017555662	0.693415778	-3.274751296
ENSG00000127528	KLF2	0.425155336	1.342717066	7.527067682	2.603635061	0.017567316	0.693415778	-3.275103912
ENSG00000091513	TF	0.828057816	1.775293818	7.70692317	2.603220907	0.0175828	0.693415778	-3.275572074
ENSG00000139618	BRCA2	-0.464644856	-1.379977607	3.870823107	-2.602246717	0.017619273	0.693415778	-3.276673237
ENSG00000179091	CYC1	0.314881292	1.243909297	6.886499081	2.60217761	0.017621863	0.693415778	-3.276751346
ENSG00000174996	KLC2	0.187422111	1.138727154	5.477484142	2.598506857	0.017759958	0.693415778	-3.280899626
ENSG00000086062	B4GALT1	-0.207738583	-1.154876502	6.769836334	-2.597846229	0.017784919	0.693415778	-3.281646047
ENSG00000119669	IRF2BPL	0.365374116	1.288215643	6.003314289	2.597661712	0.017791897	0.693415778	-3.281854518
ENSG00000039537	C6	-0.643123019	-1.561706147	6.659692298	-2.596663876	0.017829677	0.693415778	-3.282981833
ENSG00000196878	LAMB3	0.42775067	1.345134719	5.958148211	2.594268007	0.017920699	0.693415778	-3.285688166
ENSG00000189077	TMEM120A	0.343325286	1.268677417	6.445907712	2.591880628	0.018011836	0.693415778	-3.288384312
ENSG00000261606		0.55096541	1.465065748	3.595232465	2.588036263	0.018159514	0.693415778	-3.292724618
ENSG00000133110	POSTN	-0.303131892	-1.233819961	9.663088107	-2.587950333	0.018162828	0.693415778	-3.292821615
ENSG00000126453	BCL2L12	0.286397317	1.219590922	4.759424765	2.587692377	0.01817278	0.693415778	-3.293112791
ENSG00000123159	GIPC1	0.313428773	1.242657548	6.349816222	2.586326223	0.018225572	0.693415778	-3.294654757
ENSG00000166068	SPRED1	-0.335235344	-1.261583191	7.354561371	-2.585751492	0.018247824	0.693415778	-3.295303393
ENSG00000205485		0.427591274	1.34498611	6.487473585	2.584159334	0.018309603	0.693415778	-3.2971001
ENSG00000125356	NDUFA1	0.315432688	1.244384809	8.107123122	2.58395827	0.018317419	0.693415778	-3.297326976
ENSG00000145703	IQGAP2	-0.569619828	-1.484132428	7.13519544	-2.58256338	0.018371728	0.693415778	-3.29890082
ENSG00000185670	ZBTB3	-0.290046327	-1.222679539	5.512688401	-2.582431261	0.01837688	0.693415778	-3.299049878
ENSG00000103313	MEFV	0.468624229	1.383789241	4.610011957	2.581377967	0.018418001	0.693415778	-3.300238148
ENSG00000234754	LINC02817	-0.38093665	-1.302187008	3.47538349	-2.58115195	0.018426836	0.693415778	-3.300493112
ENSG00000179021	C3orf38	-0.261892086	-1.199050221	6.213027707	-2.577551625	0.018568117	0.693415778	-3.304553814
ENSG00000132600	PRMT7	0.256359949	1.194461165	6.45243085	2.575677177	0.018642077	0.693415778	-3.306667394
ENSG00000123505	AMD1	-0.311505714	-1.241002235	6.177739681	-2.574313995	0.018696039	0.693415778	-3.308204243
ENSG00000203772	SPRN	0.260272256	1.197704706	4.090289327	2.573830176	0.018715226	0.693415778	-3.30874965
ENSG00000109323	MANBA	-0.354711011	-1.278729411	6.541146014	-2.573635376	0.018722957	0.693415778	-3.308969241
ENSG00000225022	UBE2D3P1	-0.267583308	-1.203789641	4.528238092	-2.573261814	0.01873779	0.693415778	-3.30939033
ENSG00000115828	QPCT	-0.573373431	-1.48799887	4.344770416	-2.570921566	0.01883097	0.693415778	-3.312027976
ENSG00000134057	CCNB1	-0.354984931	-1.278972223	4.036164313	-2.570223459	0.01885885	0.693415778	-3.312814683
ENSG00000146666	LINC00525	-0.260743319	-1.19809584	3.081484034	-2.568147821	0.018941977	0.693415778	-3.315153429
ENSG00000163993	S100P	0.291216679	1.223671811	3.900677087	2.56675671	0.018997882	0.693415778	-3.31672061
ENSG00000077380	DYNC1I2	-0.238571652	-1.179823992	5.718422473	-2.566180306	0.019021092	0.693415778	-3.317369906
ENSG00000112146	FBXO9	0.261048742	1.198349508	7.294890059	2.565299233	0.019056622	0.693415778	-3.318362327
ENSG00000033627	ATP6V0A1	-0.281301247	-1.215290528	7.881018566	-2.56420597	0.019100795	0.693415778	-3.319593634
ENSG00000105851	PIK3CG	-0.426673919	-1.344131156	6.161056942	-2.56415141	0.019103002	0.693415778	-3.31965508
ENSG00000088325	TPX2	-0.410568875	-1.329209837	3.991650159	-2.563437009	0.019131923	0.693415778	-3.32045961
ENSG00000231607	DLEU2	-0.418245754	-1.33630169	6.251455905	-2.562390109	0.01917438	0.693415778	-3.321638485
ENSG00000169826	CSGALNACT2	-0.413979201	-1.332355617	6.374862517	-2.561741013	0.019200748	0.693415778	-3.322369346
ENSG00000144596	GRIP2	-0.325616503	-1.253199851	3.962020722	-2.56040922	0.019254956	0.693415778	-3.323868754
ENSG00000163704	PRRT3	0.199093009	1.14797642	3.825651511	2.555444006	0.019458334	0.693415778	-3.329457109
ENSG00000128268	MGAT3	0.295753023	1.227525524	5.599078656	2.555066472	0.019473881	0.693415778	-3.32988191
ENSG00000039560	RAI14	-0.404858146	-1.323958725	4.879022117	-2.552517014	0.019579173	0.693415778	-3.332750132
ENSG00000132793	LPIN3	0.22692159	1.170335032	5.759687989	2.551876266	0.01960572	0.693415778	-3.333470877
ENSG00000234036	TXNP6	-0.287384851	-1.220426026	4.806287308	-2.551370319	0.019626707	0.693415778	-3.334039957
ENSG00000103024	NME3	0.220418729	1.165071689	5.575198119	2.549949872	0.019685739	0.693415778	-3.335637497
ENSG00000148411	NACC2	0.259507218	1.197069751	6.070525525	2.549267426	0.01971416	0.693415778	-3.336404943
ENSG00000139631	CSAD	0.344945885	1.270103341	8.21743912	2.548791854	0.019733988	0.693415778	-3.336939717
ENSG00000123572	NRK	-0.405572494	-1.324614443	4.024487781	-2.548764391	0.019735134	0.693415778	-3.336970599
ENSG00000008283	CYB561	0.21282488	1.158955265	5.303404031	2.548664297	0.01973931	0.693415778	-3.337083149
ENSG00000177225	GATD1	0.224994944	1.168773153	6.221694089	2.547506408	0.019787678	0.693415778	-3.338385054
ENSG00000149091	DGKZ	0.28127146	1.215265437	4.974576384	2.54750227	0.019787851	0.693415778	-3.338389706
ENSG00000200091	RN7SKP163	0.328456479	1.255669231	3.467229701	2.545968121	0.01985211	0.693415778	-3.340114429
ENSG00000205702	CYP2D7	0.684915916	1.607608283	4.813812283	2.544569303	0.019910871	0.693415778	-3.341686771
ENSG00000185015	CA13	-0.350580727	-1.275073779	4.247857565	-2.544521398	0.019912887	0.693415778	-3.341740615
ENSG00000160185	UBASH3A	0.314628431	1.243691296	2.950052847	2.542951194	0.019979049	0.693415778	-3.343505325
ENSG00000179271	GADD45GIP1	0.276428255	1.211192566	5.52477725	2.542383744	0.020003011	0.693415778	-3.344142997
ENSG00000178715		-0.292941102	-1.225135315	4.444856705	-2.541744547	0.020030034	0.693415778	-3.344861248
ENSG00000137752	CASP1	-0.344663693	-1.269854932	5.149586978	-2.541652084	0.020033946	0.693415778	-3.344965143
ENSG00000242360	RN7SL272P	0.279037629	1.213385208	5.129626385	2.539768503	0.020113793	0.693415778	-3.347081383
ENSG00000018869	ZNF582	-0.314974188	-1.243989396	4.512276465	-2.539241805	0.020136174	0.693415778	-3.347673065
ENSG00000152439	ZNF773	-0.472492081	-1.387504144	4.987757105	-2.5389115	0.020150222	0.693415778	-3.348044105
ENSG00000197629	MPEG1	-0.479898039	-1.394645098	7.982760244	-2.537772519	0.020198732	0.693415778	-3.349323456
ENSG00000213741	RPS29	0.217880406	1.163023627	4.974077046	2.537587418	0.020206627	0.693415778	-3.349531355
ENSG00000130158	DOCK6	0.372083394	1.294220464	7.167722312	2.537237665	0.020221551	0.693415778	-3.349924174
ENSG00000259073	FOXN3-AS2	-0.285634553	-1.218946286	2.900372345	-2.53675508	0.02024216	0.693415778	-3.350466157
ENSG00000166823	MESP1	0.253897184	1.192423889	5.438293201	2.536506416	0.020252787	0.693415778	-3.350745417
ENSG00000177666	PNPLA2	0.310250669	1.239923118	10.17737841	2.536290347	0.020262025	0.693415778	-3.350988065
ENSG00000144713	RPL32	-0.4369269	-1.353717686	3.832112575	-2.53626202	0.020263237	0.693415778	-3.351019876
ENSG00000185298	CCDC137	0.25986504	1.197366689	5.131253645	2.536041412	0.020272674	0.693415778	-3.351267616
ENSG00000198829	SUCNR1	-0.69563157	-1.619593288	5.517192694	-2.53476407	0.020327397	0.693415778	-3.352701937
ENSG00000238168		0.235853536	1.177603232	5.10664795	2.534543177	0.020336874	0.693415778	-3.352949957
ENSG00000033030	ZCCHC8	-0.194794253	-1.14456092	6.476925836	-2.534314685	0.020346682	0.693415778	-3.353206502
ENSG00000150455	TIRAP	-0.221498211	-1.165943768	4.742397106	-2.53304246	0.020401373	0.693415778	-3.354634817
ENSG00000160207	HSF2BP	0.319776135	1.248136859	3.997588271	2.532851049	0.020409613	0.693415778	-3.354849696
ENSG00000263426	RN7SL471P	0.639785763	1.558097768	5.401370734	2.531859701	0.020452342	0.693415778	-3.355962516
ENSG00000173976	RAX2	0.278610365	1.213025908	4.65461284	2.531795798	0.020455099	0.693415778	-3.356034245
ENSG00000178053	MLF1	-0.311085029	-1.240640416	3.598370548	-2.531792687	0.020455233	0.693415778	-3.356037737
ENSG00000255986	MT1JP	-0.331343084	-1.258184143	3.953852414	-2.530522856	0.020510095	0.693415778	-3.357462983
ENSG00000101812	H2BFM	0.320802574	1.249025191	4.48871998	2.530296235	0.020519901	0.693415778	-3.357717321
ENSG00000148450	MSRB2	0.222471103	1.166730296	7.479427234	2.529239489	0.020565683	0.693415778	-3.358903226
ENSG00000183779	ZNF703	0.216575972	1.161972537	5.463939933	2.528844946	0.020582801	0.693415778	-3.359345957
ENSG00000271447	MMP28	0.307444144	1.237513397	6.021632001	2.528490597	0.020598186	0.693415778	-3.35974357
ENSG00000116032	GRIN3B	0.20954514	1.156323555	4.259501642	2.526136497	0.020700674	0.693415778	-3.362384704
ENSG00000135960	EDAR	0.210433492	1.157035791	2.992673641	2.525336836	0.020735596	0.693415778	-3.363281715
ENSG00000187912	CLEC17A	0.265716351	1.202232854	4.314520714	2.525089117	0.020746426	0.693415778	-3.363559575
ENSG00000148334	PTGES2	0.218989033	1.163917686	5.4215144	2.524995952	0.0207505	0.693415778	-3.363664075
ENSG00000185926	OR4C46	-0.291830502	-1.224192557	2.763491098	-2.524029106	0.020792827	0.693415778	-3.364748481
ENSG00000126217	MCF2L	0.380375727	1.301680813	6.762577864	2.522055623	0.020879475	0.693415778	-3.366961572
ENSG00000116690	PRG4	-0.883986927	-1.845468263	6.481641397	-2.521676044	0.02089618	0.693415778	-3.367387182
ENSG00000163689	C3orf67	-0.32322491	-1.25112411	3.480851437	-2.520938483	0.020928675	0.693415778	-3.368214137
ENSG00000112299	VNN1	-0.497380133	-1.411647747	4.936600759	-2.519041402	0.021012475	0.693415778	-3.370340845
ENSG00000062598	ELMO2	-0.276373501	-1.211146598	6.372587447	-2.518879789	0.021019629	0.693415778	-3.370522
ENSG00000126860	EVI2A	-0.702724193	-1.627575189	4.6082429	-2.518271251	0.021046585	0.693415778	-3.371204091
ENSG00000201815	RNU6-526P	-0.262092447	-1.199216756	3.669770764	-2.518057817	0.021056047	0.693415778	-3.371443312
ENSG00000165269	AQP7	0.309523216	1.239298067	10.26503216	2.517711756	0.021071398	0.693415778	-3.371831172
ENSG00000168615	ADAM9	-0.408310664	-1.327130889	8.403193841	-2.517512886	0.021080224	0.693415778	-3.372054056
ENSG00000102055	PPP1R2C	0.366357594	1.289094113	3.025265889	2.517258473	0.02109152	0.693415778	-3.372339183
ENSG00000236616	BAK1P2	0.243157155	1.183579944	4.304149673	2.515539841	0.021167979	0.693415778	-3.374265085
ENSG00000090339	ICAM1	-0.313270296	-1.242521052	6.45148689	-2.513840794	0.021243824	0.693415778	-3.376168685
ENSG00000213047	DENND1B	-0.318335543	-1.246891163	6.068832087	-2.51255193	0.021301528	0.693415778	-3.37761248
ENSG00000131471	AOC3	0.303655055	1.234267461	10.51385171	2.5106729	0.02138592	0.693415778	-3.379717015
ENSG00000132361	CLUH	0.26926299	1.20519199	6.581462016	2.509072187	0.021458059	0.693415778	-3.381509485
ENSG00000176318	FOXN3P1	-0.404639579	-1.323758161	4.655413748	-2.508941928	0.02146394	0.693415778	-3.381655335
ENSG00000171421	MRPL36	0.358078196	1.281717393	7.077238575	2.507780718	0.021516429	0.693415778	-3.382955434
ENSG00000177842	ZNF620	-0.254259144	-1.192723096	4.446887478	-2.506727919	0.021564122	0.693415778	-3.384134009
ENSG00000122679	RAMP3	0.32139494	1.249538142	6.204322541	2.505455527	0.021621896	0.693415778	-3.385558226
ENSG00000166928	MS4A14	-0.598896506	-1.514557663	5.898644028	-2.502147319	0.021772788	0.693415778	-3.389260228
ENSG00000079257	LXN	-0.376798365	-1.298457114	4.779635996	-2.502046343	0.02177741	0.693415778	-3.389373202
ENSG00000201325	RNA5SP142	0.400118551	1.319616344	4.085584192	2.501999082	0.021779573	0.693415778	-3.389426079
ENSG00000167799	NUDT8	0.247487402	1.187137794	5.227798092	2.499907067	0.021875532	0.693415778	-3.391766365
ENSG00000167173	C15orf39	0.30263244	1.233392894	5.400076696	2.499493561	0.021894546	0.693415778	-3.392228879
ENSG00000222205	RNA5SP266	0.283492558	1.217137837	4.746520352	2.498895685	0.021922065	0.693415778	-3.392897575
ENSG00000240871	KRTAP4-7	0.374927203	1.296774119	3.61107242	2.498562211	0.021937429	0.693415778	-3.39327053
ENSG00000166851	PLK1	-0.446784593	-1.362999085	4.530417106	-2.495961711	0.022057584	0.693415778	-3.396178427
ENSG00000099795	NDUFB7	0.248251641	1.187766823	6.532464827	2.495369409	0.022085037	0.693415778	-3.396840623
ENSG00000170876	TMEM43	-0.233076737	-1.175338843	8.695186099	-2.495231787	0.022091421	0.693415778	-3.396994478
ENSG00000183648	NDUFB1	0.213411419	1.159426543	7.236826544	2.493799453	0.022157961	0.693415778	-3.398595622
ENSG00000126870	WDR60	0.305428079	1.235785268	6.911981848	2.492180802	0.022233383	0.693415778	-3.400404724
ENSG00000185753	CXorf38	-0.228499208	-1.171615519	5.594696921	-2.491876496	0.02224759	0.693415778	-3.400744796
ENSG00000102804	TSC22D1	-0.211668734	-1.158026874	7.229911154	-2.490383363	0.022317419	0.693415778	-3.402413254
ENSG00000141298	SSH2	0.206492247	1.153879241	7.892093956	2.489563677	0.022355841	0.693415778	-3.403329066
ENSG00000278588	HIST1H2BI	-1.048047978	-2.067730235	5.142094178	-2.488174588	0.022421094	0.693415778	-3.404880858
ENSG00000146070	PLA2G7	-1.389171105	-2.619281477	6.850112329	-2.486781129	0.022486733	0.693415778	-3.406437279
ENSG00000102287	GABRE	0.440748865	1.357308688	8.737719326	2.485326496	0.022555446	0.693415778	-3.40806176
ENSG00000253022	RNU6-731P	0.250149173	1.189330084	5.701399719	2.484565614	0.022591466	0.693415778	-3.408911376
ENSG00000103023	PRSS54	0.303483985	1.234121115	3.137237356	2.484517371	0.022593752	0.693415778	-3.408965242
ENSG00000131944	FAAP24	-0.237270347	-1.178760275	3.972857123	-2.48293521	0.022668832	0.693415778	-3.410731661
ENSG00000157600	TMEM164	0.295367728	1.227197737	6.791594844	2.481751849	0.022725141	0.693415778	-3.412052622
ENSG00000136048	DRAM1	-0.291651536	-1.224040705	5.757263174	-2.480458135	0.02278685	0.693415778	-3.413496556
ENSG00000135211	TMEM60	-0.285871284	-1.219146318	4.814089074	-2.480361218	0.02279148	0.693415778	-3.413604719
ENSG00000165195	PIGA	-0.244600626	-1.184764753	4.714571949	-2.477827357	0.022912823	0.693415778	-3.416432131
ENSG00000139278	GLIPR1	-0.816904776	-1.76162247	8.128458001	-2.474492394	0.023073454	0.693415778	-3.420152161
ENSG00000113161	HMGCR	-0.291855071	-1.224213405	6.297811114	-2.47429738	0.02308288	0.693415778	-3.420369647
ENSG00000151150	ANK3	-0.2407939	-1.181642729	4.564020442	-2.473693632	0.023112084	0.693415778	-3.421042932
ENSG00000135047	CTSL	-0.450587099	-1.366596274	8.468661063	-2.473676284	0.023112924	0.693415778	-3.421062278
ENSG00000162882	HAAO	-0.388028019	-1.308603486	6.052944611	-2.473346182	0.023128906	0.693415778	-3.421430378
ENSG00000118777	ABCG2	-0.607481739	-1.523597408	5.0919481	-2.472998081	0.023145771	0.693415778	-3.421818534
ENSG00000101049	SGK2	0.470219348	1.385320077	6.068695625	2.471820666	0.023202902	0.693415778	-3.42313131
ENSG00000165804	ZNF219	0.327745888	1.255050911	6.048199551	2.471189568	0.023233579	0.693415778	-3.423834886
ENSG00000070214	SLC44A1	-0.221649636	-1.166066152	6.918298399	-2.47087829	0.023248723	0.693415778	-3.424181893
ENSG00000117984	CTSD	-0.585174887	-1.500220838	9.277912288	-2.470824955	0.023251319	0.693415778	-3.424241348
ENSG00000201330	SNORD32B	0.279128968	1.213462032	5.004520083	2.469863246	0.023298173	0.693415778	-3.425313355
ENSG00000138613	APH1B	-0.417341221	-1.335464125	6.144314871	-2.469525885	0.02331463	0.693415778	-3.425689377
ENSG00000180539	C9orf139	0.271953684	1.207441828	3.981213652	2.469353396	0.023323048	0.693415778	-3.425881628
ENSG00000205364	MT1M	-0.290568015	-1.223121748	7.6619612	-2.469227498	0.023329195	0.693415778	-3.426021948
ENSG00000110680	CALCA	0.29420579	1.226209757	4.435063129	2.46909896	0.023335472	0.693415778	-3.426165208
ENSG00000187954	CYHR1	0.228049146	1.17125008	5.868189021	2.469020508	0.023339303	0.693415778	-3.426252644
ENSG00000269086		0.239595068	1.18066123	3.475192173	2.466954127	0.023440443	0.693415778	-3.428555361
ENSG00000170255	MRGPRX1	0.296493886	1.228156054	3.408567523	2.466329855	0.023471079	0.693415778	-3.429250919
ENSG00000143416	SELENBP1	0.38300968	1.304059485	9.018828789	2.466293765	0.023472851	0.693415778	-3.429291129
ENSG00000111247	RAD51AP1	-0.512245619	-1.426268519	3.416852906	-2.465763979	0.023498881	0.693415778	-3.429881368
ENSG00000150768	DLAT	0.380393466	1.301696819	6.680763664	2.464775799	0.023547506	0.693415778	-3.430982206
ENSG00000185052	SLC24A3	0.36360167	1.286633957	6.605501617	2.464534301	0.023559404	0.693415778	-3.431251216
ENSG00000227507	LTB	0.331551488	1.258365906	6.08331943	2.464209119	0.023575433	0.693415778	-3.431613432
ENSG00000181690	PLAG1	-0.45381375	-1.369656147	3.525664467	-2.464207418	0.023575517	0.693415778	-3.431615326
ENSG00000005059	MCUB	-0.343780202	-1.269077524	6.53785501	-2.464077635	0.023581917	0.693415778	-3.431759885
ENSG00000238249	HMGN2P17	-0.301883511	-1.232752784	2.887218187	-2.462472997	0.023661186	0.693415778	-3.433547028
ENSG00000179403	VWA1	0.198746186	1.147700481	5.227881689	2.460376639	0.023765122	0.693415778	-3.43588129
ENSG00000185818	NAT8L	0.391109226	1.311401297	7.27858446	2.45999859	0.02378391	0.693415778	-3.436302178
ENSG00000182156	ENPP7	0.294586874	1.2265337	4.583029478	2.459501968	0.023808613	0.693415778	-3.436855045
ENSG00000158555	GDPD5	0.369658409	1.292046873	5.825044199	2.45798383	0.023884278	0.693415778	-3.438544912
ENSG00000014914	MTMR11	-0.237587534	-1.179019463	5.123134667	-2.457547158	0.023906083	0.693415778	-3.439030921
ENSG00000077585	GPR137B	-0.554166364	-1.468319945	6.930802583	-2.457232826	0.023921791	0.693415778	-3.439380752
ENSG00000101955	SRPX	-0.362517037	-1.285667016	8.877007823	-2.45717554	0.023924655	0.693415778	-3.439444506
ENSG00000182326	C1S	-0.25463362	-1.193032728	10.19474865	-2.45698699	0.023934083	0.693415778	-3.439654341
ENSG00000131979	GCH1	-0.26546656	-1.202024716	4.453518439	-2.455687039	0.023999179	0.693415778	-3.441100912
ENSG00000112695	COX7A2	0.254594562	1.193000429	6.899442205	2.454805907	0.024043397	0.693415778	-3.442081294
ENSG00000188011	RTP5	0.250764566	1.18983751	4.516813261	2.454050149	0.024081383	0.693415778	-3.442922094
ENSG00000146151	HMGCLL1	-0.415028659	-1.333325163	4.365664209	-2.453660611	0.024100985	0.693415778	-3.443355434
ENSG00000101825	MXRA5	0.569165659	1.483665287	7.274657979	2.45360067	0.024104002	0.693415778	-3.443422113
ENSG00000265763	ZNF488	-0.248813522	-1.188229508	3.532110959	-2.453061396	0.024131166	0.693415778	-3.444021988
ENSG00000139974	SLC38A6	-0.620057189	-1.536936105	6.844593708	-2.452722464	0.024148253	0.693415778	-3.444398987
ENSG00000113356	POLR3G	0.364929532	1.287818725	5.312138788	2.451940735	0.024187707	0.693415778	-3.445268455
ENSG00000204290	BTNL2	0.271730838	1.207255334	3.993098779	2.450698221	0.02425054	0.693415778	-3.446650249
ENSG00000076003	MCM6	-0.267181459	-1.203454384	5.632160016	-2.45050749	0.024260199	0.693415778	-3.446862341
ENSG00000143590	EFNA3	0.371609385	1.293795307	4.173816102	2.449992606	0.024286291	0.693415778	-3.447434865
ENSG00000173535	TNFRSF10C	0.399880295	1.319398432	5.403194275	2.448800418	0.024346807	0.693415778	-3.448760375
ENSG00000202193	RNA5SP427	0.324551254	1.252274862	4.895339648	2.446375873	0.024470313	0.693415778	-3.451455444
ENSG00000146700	SSC4D	0.241612708	1.182313565	3.939927561	2.444855996	0.024548034	0.693415778	-3.453144486
ENSG00000154743	TSEN2	0.255351754	1.193626734	6.271611233	2.444533153	0.024564573	0.693415778	-3.45350322
ENSG00000105967	TFEC	-0.699321908	-1.623741426	5.0395929	-2.444114675	0.024586027	0.693415778	-3.453968201
ENSG00000036565	SLC18A1	-0.195944371	-1.145473728	2.977362602	-2.443761283	0.024604157	0.693415778	-3.454360842
ENSG00000126803	HSPA2	0.321038001	1.24922903	5.971487862	2.443652118	0.02460976	0.693415778	-3.454482128
ENSG00000115904	SOS1	0.21466759	1.160436508	9.087119901	2.443209572	0.024632487	0.693415778	-3.454973795
ENSG00000124225	PMEPA1	0.71887769	1.645901147	8.135494708	2.443040186	0.024641191	0.693415778	-3.455161974
ENSG00000236138	DUX4L26	0.422103721	1.339879928	5.684548138	2.44106136	0.024743089	0.693415778	-3.457360056
ENSG00000254553		0.383474405	1.30447962	7.011877615	2.440991025	0.024746718	0.693415778	-3.457438174
ENSG00000151552	QDPR	0.345313684	1.270427181	7.342411101	2.440641125	0.024764779	0.693415778	-3.457826783
ENSG00000122971	ACADS	0.280066513	1.214250864	5.878632582	2.440094425	0.024793023	0.693415778	-3.458433928
ENSG00000175793	SFN	0.260718993	1.198075638	4.239343131	2.439448107	0.024826453	0.693415778	-3.459151651
ENSG00000135932	CAB39	-0.30852201	-1.238438314	7.927156516	-2.439194128	0.024839601	0.693415778	-3.459433673
ENSG00000232173	OR2H5P	0.452795363	1.368689659	5.46438162	2.437878434	0.024907817	0.693415778	-3.460894494
ENSG00000023839	ABCC2	-0.405345053	-1.324405634	3.911059522	-2.437840405	0.024909791	0.693415778	-3.460936715
ENSG00000162413	KLHL21	0.283245094	1.21692908	5.647346132	2.437648186	0.024919773	0.693415778	-3.461150114
ENSG00000185187	SIGIRR	0.202781922	1.150915506	5.62034408	2.436772185	0.024965309	0.693415778	-3.462122578
ENSG00000072506	HSD17B10	0.270437462	1.206173515	6.487652209	2.436575874	0.024975525	0.693415778	-3.462340491
ENSG00000199487		-0.299306417	-1.230552677	3.073514719	-2.43645292	0.024981925	0.693415778	-3.462476972
ENSG00000116871	MAP7D1	0.377799967	1.299358891	7.733174669	2.435770223	0.025017489	0.693415778	-3.463234739
ENSG00000102218	RP2	-0.408082544	-1.326921059	6.098555393	-2.43569405	0.02502146	0.693415778	-3.463319282
ENSG00000112983	BRD8	0.177774413	1.131137579	6.00967136	2.435447264	0.02503433	0.693415778	-3.463593187
ENSG00000115919	KYNU	-0.829788751	-1.777425081	5.045012749	-2.434799294	0.02506815	0.693415778	-3.464312317
ENSG00000066294	CD84	-0.813933879	-1.757998548	5.854466677	-2.433882114	0.025116095	0.693415778	-3.465330118
ENSG00000201852	RNU6-702P	0.53329278	1.447228556	7.366575417	2.433714416	0.02512487	0.693415778	-3.465516201
ENSG00000163110	PDLIM5	-0.251558995	-1.190492882	7.564547157	-2.433288099	0.025147192	0.693415778	-3.465989237
ENSG00000162636	FAM102B	-0.375472031	-1.297263933	6.327865165	-2.431421774	0.02524513	0.693415778	-3.468059782
ENSG00000255042		-0.39989106	-1.319408277	4.169546805	-2.431344226	0.025249207	0.693415778	-3.468145805
ENSG00000116396	KCNC4	0.355118855	1.279090954	5.421899403	2.430287392	0.025304832	0.693415778	-3.469318048
ENSG00000099864	PALM	0.260145374	1.197599375	7.906746791	2.429386716	0.025352329	0.693415778	-3.470316954
ENSG00000140990	NDUFB10	0.215601972	1.161188325	6.22523991	2.428498132	0.02539927	0.693415778	-3.471302335
ENSG00000163735	CXCL5	0.217662865	1.162848271	4.272761141	2.426504296	0.025504892	0.693415778	-3.473512951
ENSG00000122643	NT5C3A	-0.511948557	-1.425974869	5.159380003	-2.424662481	0.025602827	0.693415778	-3.475554508
ENSG00000105928	GSDME	-0.630330709	-1.547919783	4.77834406	-2.424641934	0.025603921	0.693415778	-3.47557728
ENSG00000186814	ZSCAN30	-0.259107256	-1.196737931	5.457061442	-2.423877022	0.025644698	0.693415778	-3.476424998
ENSG00000141232	TOB1	-0.212915912	-1.159028396	7.683802306	-2.422367886	0.025725328	0.693415778	-3.478097258
ENSG00000159082	SYNJ1	-0.21742087	-1.162653233	6.205047307	-2.422352171	0.025726169	0.693415778	-3.478114669
ENSG00000240583	AQP1	0.477705686	1.392527372	6.935378801	2.420986589	0.025799335	0.693415778	-3.479627569
ENSG00000131771	PPP1R1B	0.479051761	1.393827246	7.366516696	2.419898175	0.02585779	0.693415778	-3.480833205
ENSG00000100605	ITPK1	0.246549239	1.186366067	7.777832908	2.41942125	0.025883443	0.693415778	-3.48136144
ENSG00000104881	PPP1R13L	0.235038192	1.176937894	5.335498151	2.41924477	0.025892942	0.693415778	-3.481556899
ENSG00000165140	FBP1	-1.157465818	-2.230652555	6.482658735	-2.418712584	0.025921605	0.693415778	-3.482146287
ENSG00000089041	P2RX7	-0.621914514	-1.53891603	5.100392838	-2.418633044	0.025925892	0.693415778	-3.482234372
ENSG00000150527	MIA2	-0.757962597	-1.691100731	4.391908972	-2.417949892	0.025962735	0.693415778	-3.482990884
ENSG00000111325	OGFOD2	0.628044422	1.545468685	4.530986134	2.415821691	0.026077826	0.693415778	-3.485347182
ENSG00000106415	GLCCI1	0.328450654	1.255664161	8.2464068	2.415665902	0.02608627	0.693415778	-3.485519642
ENSG00000105379	ETFB	0.287533798	1.220552032	7.823953766	2.415160295	0.026113691	0.693415778	-3.486079329
ENSG00000132819	RBM38	0.287884932	1.220849135	5.155100281	2.41344997	0.026206648	0.693415778	-3.487972314
ENSG00000164251	F2RL1	-0.277228503	-1.211864588	3.922746121	-2.413228667	0.026218698	0.693415778	-3.48821722
ENSG00000143774	GUK1	0.241151798	1.181935902	8.014535425	2.413228167	0.026218725	0.693415778	-3.488217772
ENSG00000130529	TRPM4	0.307896221	1.23790124	5.893092794	2.412896089	0.026236817	0.693415778	-3.488585255
ENSG00000026508	CD44	-0.284379954	-1.217886724	9.153785212	-2.411815441	0.026295774	0.693415778	-3.489781002
ENSG00000106524	ANKMY2	-0.291860885	-1.224218339	6.153471995	-2.411432797	0.026316679	0.693415778	-3.49020436
ENSG00000104852	SNRNP70	0.285787423	1.219075453	7.748473807	2.411368403	0.026320199	0.693415778	-3.490275603
ENSG00000101605	MYOM1	0.44363	1.360022011	6.896525351	2.410291874	0.026379104	0.693415778	-3.491466549
ENSG00000197147	LRRC8B	-0.245253343	-1.185300896	5.387791561	-2.408918609	0.026454425	0.693415778	-3.492985518
ENSG00000140006	WDR89	-0.273114281	-1.208413562	5.387737503	-2.408815761	0.026460074	0.693415778	-3.493099267
ENSG00000135636	DYSF	0.294219282	1.226221225	6.148957396	2.408369119	0.02648462	0.693415778	-3.493593231
ENSG00000215788	TNFRSF25	0.465976923	1.381252354	6.701626554	2.40778435	0.026516788	0.693415778	-3.494239911
ENSG00000036530	CYP46A1	0.195553328	1.145163289	4.824803062	2.407070086	0.02655613	0.693415778	-3.495029728
ENSG00000201596		0.300579693	1.231639202	4.230581534	2.405263007	0.026655907	0.693415778	-3.497027611
ENSG00000164896	FASTK	0.29941824	1.23064806	5.707956486	2.405155557	0.026661851	0.693415778	-3.497146391
ENSG00000145685	LHFPL2	-0.572367163	-1.486961365	6.532530312	-2.404554934	0.026695099	0.693415778	-3.497810314
ENSG00000197575	RPS17P2	-0.392569175	-1.312729053	3.254221752	-2.404220283	0.02671364	0.693415778	-3.498180211
ENSG00000142538	PTH2	0.332853961	1.259502478	4.457874943	2.404055925	0.026722751	0.693415778	-3.498361872
ENSG00000210709	RNU6ATAC3P	0.374268866	1.296182504	2.854885544	2.402619798	0.026802481	0.693415778	-3.499949027
ENSG00000260903	XKR7	0.232805372	1.175117788	3.738082436	2.402134086	0.026829497	0.693415778	-3.500485748
ENSG00000150276	PPIAP26	0.296615462	1.228259555	3.47029632	2.401491264	0.026865291	0.693415778	-3.501196023
ENSG00000201931	RNA5SP172	0.699385384	1.62381287	2.84646437	2.401199361	0.026881559	0.693415778	-3.501518535
ENSG00000198682	PAPSS2	-0.276081523	-1.210901507	7.768721622	-2.400271578	0.026933328	0.693415778	-3.502543523
ENSG00000115525	ST3GAL5	-0.255024684	-1.19335616	6.519902019	-2.399442846	0.026979648	0.693415778	-3.503458971
ENSG00000103202	NME4	0.323731633	1.251563624	7.791006908	2.399408323	0.026981579	0.693415778	-3.503497104
ENSG00000172602	RND1	-0.224286301	-1.1681992	3.597347113	-2.39865722	0.027023628	0.693415778	-3.504326707
ENSG00000179057	IGSF22	-0.214122762	-1.159998357	3.440094495	-2.398444444	0.027035551	0.693415778	-3.504561705
ENSG00000171999	OR52P2P	0.304297809	1.234817478	3.051914467	2.397618326	0.027081888	0.693415778	-3.505474038
ENSG00000121481	RNF2	-0.245750208	-1.185709185	5.788965344	-2.396578114	0.02714034	0.693415778	-3.50662266
ENSG00000124249	KCNK15	0.241473807	1.182199739	5.340383278	2.395241284	0.027215632	0.693415778	-3.508098571
ENSG00000244326	RN7SL814P	0.246566677	1.186380407	3.497393585	2.395039193	0.02722703	0.693415778	-3.508321664
ENSG00000165118	C9orf64	-0.278696298	-1.213098164	6.873102457	-2.393355361	0.02732218	0.693415778	-3.510180239
ENSG00000131378	RFTN1	0.24403926	1.18430384	8.41742911	2.392960449	0.027344541	0.693415778	-3.510616072
ENSG00000136824	SMC2	-0.313232261	-1.242488296	5.782616047	-2.391749272	0.027413226	0.693415778	-3.5119526
ENSG00000050030	NEXMIF	-0.332725497	-1.259390332	3.632016858	-2.390687227	0.027473586	0.693415778	-3.513124376
ENSG00000130382	MLLT1	0.226414867	1.169924043	7.180729732	2.390165524	0.027503281	0.693415778	-3.513699919
ENSG00000197555	SIPA1L1	-0.240679323	-1.181548887	6.640037006	-2.389999846	0.027512718	0.693415778	-3.513882686
ENSG00000073712	FERMT2	0.290037239	1.222671837	9.700428263	2.389889525	0.027519004	0.693415778	-3.514004384
ENSG00000126500	FLRT1	0.211501306	1.15789249	4.041939355	2.38934827	0.02754986	0.693415778	-3.514601429
ENSG00000138031	ADCY3	-0.301038316	-1.232030794	6.996550178	-2.389174155	0.027559793	0.693415778	-3.514793481
ENSG00000089057	SLC23A2	-0.192569885	-1.142797579	6.187862629	-2.389151044	0.027561112	0.693415778	-3.514818973
ENSG00000176720	BOK	0.371791149	1.293958322	7.405243832	2.388793536	0.027581519	0.693415778	-3.515213295
ENSG00000099308	MAST3	0.321107397	1.249289121	6.286597484	2.388338518	0.027607512	0.693415778	-3.515715141
ENSG00000170027	YWHAG	0.265176892	1.201783394	8.818541882	2.386487679	0.027713477	0.693415778	-3.517756126
ENSG00000115042	FAHD2A	0.315868934	1.244761146	6.643622764	2.384818128	0.027809388	0.693415778	-3.519596744
ENSG00000149124	GLYAT	0.467412297	1.382627281	8.280342269	2.383664981	0.027875814	0.693415778	-3.520867794
ENSG00000253032	RNU6-299P	0.495462466	1.409772595	6.533130137	2.383568016	0.027881406	0.693415778	-3.520974664
ENSG00000132688	NES	0.303142797	1.233829288	5.906082472	2.383172432	0.027904232	0.693415778	-3.521410641
ENSG00000182310	SPACA6	0.304986123	1.235406754	4.940982572	2.382718557	0.027930442	0.693415778	-3.52191083
ENSG00000131650	KREMEN2	0.191965051	1.142318574	4.526407292	2.382199643	0.027960436	0.693415778	-3.522482656
ENSG00000197860	SGTB	-0.338465	-1.264410569	5.616052691	-2.381168344	0.028020137	0.693415778	-3.52361899
ENSG00000222658		0.317899969	1.246514763	4.471662225	2.379725023	0.028103887	0.693415778	-3.525209029
ENSG00000128918	ALDH1A2	-0.38863098	-1.309150519	4.647185562	-2.378585999	0.028170145	0.693415778	-3.526463608
ENSG00000135144	DTX1	0.38494268	1.305807904	6.686445682	2.37801398	0.028203475	0.693415778	-3.527093583
ENSG00000105289	TJP3	0.267875046	1.204033094	3.953433911	2.377688503	0.028222456	0.693415778	-3.527452014
ENSG00000133056	PIK3C2B	0.287148457	1.220226068	6.629662518	2.376980759	0.028263771	0.693415778	-3.528231357
ENSG00000276588	RN7SL322P	0.289698889	1.222385122	4.62762762	2.376509163	0.028291331	0.693415778	-3.528750619
ENSG00000065615	CYB5R4	-0.320288311	-1.248580043	5.724934011	-2.376075425	0.028316702	0.693415778	-3.529228166
ENSG00000132196	HSD17B7	-0.617745767	-1.534475665	4.416095231	-2.375534649	0.028348362	0.693415778	-3.52982352
ENSG00000207286		-0.363815244	-1.286824442	4.111008369	-2.373668951	0.028457847	0.693415778	-3.531877161
ENSG00000108298	RPL19	0.35881928	1.282375955	7.292785659	2.373592672	0.028462332	0.693415778	-3.531961113
ENSG00000164163	ABCE1	-0.255665178	-1.193886077	6.98400147	-2.373189577	0.028486041	0.693415778	-3.532404737
ENSG00000198792	TMEM184B	0.25383613	1.192373428	7.573738091	2.372575009	0.028522225	0.693415778	-3.533081047
ENSG00000259334	LINC00596	0.194831424	1.14459041	3.538159189	2.372398276	0.028532639	0.693415778	-3.533275524
ENSG00000119655	NPC2	-0.476031198	-1.39091205	9.57413024	-2.372320469	0.028537225	0.693415778	-3.533361142
ENSG00000168913	ENHO	0.197573583	1.146768024	3.862114737	2.371415833	0.028590591	0.693415778	-3.534356517
ENSG00000108784	NAGLU	0.225503062	1.169184867	6.518134114	2.371246611	0.028600584	0.693415778	-3.534542699
ENSG00000239873	GAPDHP27	-0.383280298	-1.304304121	4.647253068	-2.370814796	0.028626099	0.693415778	-3.535017769
ENSG00000101452	DHX35	-0.184894432	-1.136733791	6.097542763	-2.370322079	0.028655238	0.693415778	-3.535559806
ENSG00000185947	ZNF267	-0.307022544	-1.237151811	6.222958242	-2.370137756	0.028666145	0.693415778	-3.535762569
ENSG00000173599	PC	0.283219784	1.216907732	7.835306862	2.37001361	0.028673494	0.693415778	-3.535899133
ENSG00000197790	OR52M1	-0.412055351	-1.33058009	3.049544412	-2.369150494	0.028724635	0.693415778	-3.53684851
ENSG00000229230	MT1P3	-0.300937986	-1.231945117	7.980257967	-2.368763588	0.028747588	0.693415778	-3.537274045
ENSG00000008086	CDKL5	-0.189676341	-1.140507822	5.888749264	-2.368519682	0.028762066	0.693415778	-3.537542292
ENSG00000173769	TOPAZ1	0.296319403	1.228007526	4.667021389	2.367491335	0.028823182	0.693415778	-3.538673155
ENSG00000073350	LLGL2	0.226764786	1.170207838	4.325015764	2.367006157	0.028852059	0.693415778	-3.539206642
ENSG00000119242	CCDC92	0.236597654	1.178210777	7.929649626	2.367001021	0.028852365	0.693415778	-3.53921229
ENSG00000048162	NOP16	0.236982523	1.178525131	5.347691242	2.364920835	0.028976479	0.693415778	-3.541499172
ENSG00000150625	GPM6A	0.284631303	1.218098925	2.820250489	2.364434315	0.029005579	0.693415778	-3.542033935
ENSG00000203747	FCGR3A	-0.894923494	-1.859511272	4.996822047	-2.364160019	0.029021997	0.693415778	-3.542335413
ENSG00000138182	KIF20B	-0.366516793	-1.289236369	4.547680672	-2.363119696	0.029084345	0.693415778	-3.543478721
ENSG00000240490	RN7SL277P	0.469234707	1.384374917	8.880041869	2.362257137	0.029136134	0.693415778	-3.544426535
ENSG00000113248	PCDHB15	-0.479957833	-1.394702902	5.18836424	-2.361300201	0.02919369	0.693415778	-3.545477915
ENSG00000202063	RNA5SP79	0.304891359	1.235325608	4.049045084	2.360907444	0.029217343	0.693415778	-3.545909393
ENSG00000079931	MOXD1	-0.443493924	-1.359893738	3.834866065	-2.360057452	0.029268594	0.693415778	-3.546843096
ENSG00000189042	ZNF567	-0.202647968	-1.150808648	5.356595845	-2.359669292	0.029292026	0.693415778	-3.547269445
ENSG00000185800	DMWD	0.322607117	1.250588466	7.187459251	2.359564241	0.02929837	0.693415778	-3.547384828
ENSG00000136235	GPNMB	-0.663598616	-1.584028855	9.456967876	-2.359549787	0.029299243	0.693415778	-3.547400703
ENSG00000135480	KRT7	-0.18806408	-1.139233977	3.397961	-2.358920182	0.029337297	0.693415778	-3.548092187
ENSG00000136014	USP44	-0.274668792	-1.209716336	3.379056251	-2.35878646	0.029345385	0.693415778	-3.548239044
ENSG00000167671	UBXN6	0.252480824	1.191253807	7.570746929	2.358273017	0.029376459	0.693415778	-3.548802892
ENSG00000145494	NDUFS6	0.220498226	1.165135889	7.111117243	2.35825418	0.0293776	0.693415778	-3.548823577
ENSG00000171860	C3AR1	-0.850128914	-1.802661998	5.87579884	-2.357422429	0.029428005	0.693415778	-3.549736888
ENSG00000143032	BARHL2	0.212927562	1.159037755	4.177501064	2.356346295	0.02949334	0.693415778	-3.550918379
ENSG00000166401	SERPINB8	-0.358002678	-1.281650303	5.984181062	-2.35618565	0.029503105	0.693415778	-3.551094736
ENSG00000204392	LSM2	-0.284163072	-1.217703651	4.504030356	-2.355819067	0.029525399	0.693415778	-3.551497156
ENSG00000165186	PTCHD1	0.199736551	1.148488611	3.410741186	2.354042281	0.029633676	0.693415778	-3.553447331
ENSG00000186496	ZNF396	-0.271960666	-1.207447671	2.933178897	-2.353937032	0.029640102	0.693415778	-3.553562835
ENSG00000167701	GPT	0.285416249	1.218761853	5.490073703	2.353498101	0.029666912	0.693415778	-3.554044513
ENSG00000198826	ARHGAP11A	-0.487777567	-1.402283032	4.006975067	-2.352335185	0.029738054	0.693415778	-3.555320532
ENSG00000133874	RNF122	-0.409039402	-1.327801422	5.16741862	-2.352118617	0.029751321	0.693415778	-3.555558139
ENSG00000135124	P2RX4	-0.615636889	-1.532234265	5.933059858	-2.350721962	0.029837007	0.693415778	-3.557090288
ENSG00000165801	ARHGEF40	0.245593429	1.185580339	6.77901119	2.350211355	0.02986839	0.693415778	-3.557650351
ENSG00000139163	ETNK1	-0.347042148	-1.271950166	6.654017581	-2.350151165	0.029872091	0.693415778	-3.557716369
ENSG00000160299	PCNT	0.193911007	1.143860412	6.307243005	2.349832408	0.029891701	0.693415778	-3.558065974
ENSG00000181192	DHTKD1	0.226979108	1.170381693	5.942529043	2.348307	0.029985708	0.693415778	-3.55973878
ENSG00000103037	SETD6	0.195774692	1.145339015	5.456263046	2.347241131	0.030051557	0.693415778	-3.560907416
ENSG00000255122		-0.543769824	-1.457776778	3.381509415	-2.347065122	0.030062444	0.693415778	-3.561100377
ENSG00000184916	JAG2	0.350995822	1.275440698	6.134651535	2.346804886	0.030078547	0.693415778	-3.561385669
ENSG00000173432	SAA1	0.801432489	1.742830769	9.565086109	2.346473073	0.030099091	0.693415778	-3.561749411
ENSG00000065029	ZNF76	0.244911375	1.185019973	6.448065771	2.345811112	0.030140115	0.693415778	-3.562475017
ENSG00000188895	MSL1	0.346156398	1.271169485	8.09403226	2.345050616	0.030187309	0.693415778	-3.563308544
ENSG00000162630	B3GALT2	-0.292266965	-1.224562972	3.318226878	-2.344621428	0.030213974	0.693415778	-3.563778905
ENSG00000138413	IDH1	0.228667629	1.171752302	8.762710144	2.343647958	0.030274535	0.693415778	-3.564845648
ENSG00000006747	SCIN	-0.516552949	-1.430533169	5.765823178	-2.343494073	0.030284118	0.693415778	-3.565014263
ENSG00000163666	HESX1	0.224976711	1.168758382	2.903604362	2.34153043	0.030406658	0.693415778	-3.567165526
ENSG00000106003	LFNG	0.237497187	1.178945631	6.041441764	2.341375952	0.030416318	0.693415778	-3.567334737
ENSG00000252696	RNA5SP34	0.344298581	1.269533603	3.523852255	2.338954791	0.030568087	0.693415778	-3.569986288
ENSG00000152558	TMEM123	-0.254117448	-1.192605957	8.303537787	-2.338200844	0.030615491	0.693415778	-3.570811779
ENSG00000229809	ZNF688	0.184586663	1.136491318	4.999748788	2.337870284	0.030636296	0.693415778	-3.571173678
ENSG00000161682	FAM171A2	0.427792154	1.345173398	4.824589152	2.337562633	0.030655671	0.693415778	-3.571510478
ENSG00000099821	POLRMT	0.226319007	1.169846311	6.097250105	2.337516028	0.030658607	0.693415778	-3.571561498
ENSG00000112936	C7	-0.708371503	-1.633958682	7.659594785	-2.337163178	0.030680845	0.693415778	-3.571947757
ENSG00000232973	CYP1B1-AS1	-0.357985504	-1.281635047	3.072048579	-2.336992945	0.030691579	0.693415778	-3.572134102
ENSG00000142949	PTPRF	0.286473478	1.219655307	7.500984012	2.3365142	0.030721784	0.693415778	-3.57265813
ENSG00000169083	AR	0.237186067	1.178691416	7.263499525	2.335829999	0.030765001	0.693415778	-3.573406981
ENSG00000168461	RAB31	-0.338199894	-1.264178246	8.199547595	-2.334850971	0.030826938	0.693415778	-3.574478382
ENSG00000109670	FBXW7	0.244838755	1.184960324	6.645989011	2.334097974	0.030874654	0.693415778	-3.575302316
ENSG00000072694	FCGR2B	-0.510007817	-1.424057911	6.452624478	-2.33397069	0.030882727	0.693415778	-3.575441581
ENSG00000104043	ATP8B4	-0.342502116	-1.267953744	5.700249917	-2.332915039	0.030949753	0.693415778	-3.576596498
ENSG00000256043	CTSO	-0.259155363	-1.196777837	6.453983022	-2.332907658	0.030950222	0.693415778	-3.576604573
ENSG00000171763	SPATA5L1	-0.331191602	-1.25805204	4.591064407	-2.332230523	0.030993287	0.693415778	-3.577345281
ENSG00000184731	FAM110C	0.21429713	1.160138566	4.372584883	2.331975212	0.031009539	0.693415778	-3.577624542
ENSG00000136717	BIN1	0.192009882	1.142354071	7.032285554	2.331877602	0.031015754	0.693415778	-3.577731306
ENSG00000135956	TMEM127	-0.27747109	-1.212068378	7.636240215	-2.331644698	0.031030589	0.693415778	-3.577986044
ENSG00000065809	FAM107B	0.25770227	1.19557304	7.906732819	2.331355851	0.031048997	0.693415778	-3.578301959
ENSG00000165490	DDIAS	-0.38862684	-1.309146762	2.745627705	-2.330561876	0.031099648	0.693415778	-3.57917026
ENSG00000147894	C9orf72	-0.34405938	-1.269323129	5.966164552	-2.329465847	0.031169694	0.693415778	-3.580368719
ENSG00000235109	ZSCAN31	-0.236355595	-1.17801311	4.537742708	-2.329374001	0.03117557	0.693415778	-3.58046914
ENSG00000239545	RN7SL822P	0.322619373	1.250599091	4.881103767	2.329182423	0.031187831	0.693415778	-3.580678597
ENSG00000138623	SEMA7A	-0.36900482	-1.291461665	4.330580497	-2.32870826	0.031218196	0.693415778	-3.581196987
ENSG00000151229	SLC2A13	-0.232970773	-1.175252519	5.287228419	-2.328490061	0.031232178	0.693415778	-3.581435526
ENSG00000090612	ZNF268	0.351998849	1.27632775	6.113273815	2.328428179	0.031236145	0.693415778	-3.581503175
ENSG00000161011	SQSTM1	-0.205844323	-1.153361143	8.569823767	-2.326441236	0.031363752	0.693415778	-3.583674939
ENSG00000107731	UNC5B	0.251762005	1.190660415	5.220907813	2.324642804	0.03147967	0.693415778	-3.58564008
ENSG00000113273	ARSB	-0.35861611	-1.282195376	6.035450596	-2.324283765	0.031502859	0.693415778	-3.586032335
ENSG00000167984	NLRC3	0.237315285	1.178796993	4.140357801	2.3240592	0.031517371	0.693415778	-3.586277664
ENSG00000171766	GATM	-0.458925507	-1.374517721	5.869892581	-2.323821329	0.03153275	0.693415778	-3.586537519
ENSG00000156521	TYSND1	0.272904885	1.208238183	5.93402815	2.323657531	0.031543344	0.693415778	-3.586716451
ENSG00000140274	DUOXA2	0.207555898	1.154730272	3.138904753	2.321984974	0.031651707	0.693415778	-3.588543272
ENSG00000187550	SBK2	0.222010013	1.166357465	4.273676958	2.321841734	0.031661004	0.693415778	-3.588699701
ENSG00000182667	NTM	0.551043698	1.465145252	7.020175817	2.321491153	0.031683767	0.693415778	-3.589082548
ENSG00000047621	C12orf4	-0.259985834	-1.197466946	6.85262598	-2.321400611	0.031689649	0.693415778	-3.58918142
ENSG00000130818	ZNF426	-0.228141764	-1.171325274	6.25800188	-2.321356424	0.031692519	0.693415778	-3.589229671
ENSG00000250182	EEF1A1P13	0.2642517	1.201012944	7.094910632	2.320823728	0.031727146	0.693415778	-3.589811342
ENSG00000167889	MGAT5B	0.240819475	1.181663676	3.965909521	2.320732389	0.031733087	0.693415778	-3.589911073
ENSG00000087076	HSD17B14	-0.539227018	-1.453193702	4.466704218	-2.320307576	0.03176073	0.693415778	-3.5903749
ENSG00000100985	MMP9	-1.128624321	-2.186501474	6.874593965	-2.320112647	0.031773422	0.693415778	-3.590587721
ENSG00000119673	ACOT2	0.325868574	1.253418832	6.842289972	2.319552185	0.031809941	0.693415778	-3.59119959
ENSG00000146701	MDH2	0.21498427	1.160691259	8.325850584	2.318273562	0.031893399	0.693415778	-3.592595287
ENSG00000096401	CDC5L	-0.164267929	-1.120597306	7.176043718	-2.318002761	0.0319111	0.693415778	-3.592890847
ENSG00000133454	MYO18B	0.204761838	1.152496075	3.812994326	2.317448005	0.031947392	0.693415778	-3.593496285
ENSG00000115694	STK25	0.16453076	1.120801475	6.814675517	2.317208219	0.03196309	0.693415778	-3.593757962
ENSG00000147905	ZCCHC7	-0.210794912	-1.157325685	6.355049916	-2.317037772	0.031974254	0.693415778	-3.593943963
ENSG00000102547	CAB39L	-0.332383298	-1.259091647	7.219255981	-2.316858088	0.031986026	0.693415778	-3.594140038
ENSG00000167113	COQ4	0.199500385	1.148300622	5.901329409	2.316177279	0.032030666	0.693415778	-3.594882904
ENSG00000169299	PGM2	-0.340432074	-1.266135733	6.535598131	-2.315951626	0.032045474	0.693415778	-3.595129107
ENSG00000058453	CROCC	0.28339292	1.21705378	4.121903462	2.314331333	0.032151993	0.693415778	-3.596896706
ENSG00000196739	COL27A1	0.219082287	1.163992923	5.323367173	2.313768539	0.032189068	0.693415778	-3.59751056
ENSG00000252776	RNU4ATAC10P	0.244093965	1.184348748	2.756527041	2.313445619	0.032210359	0.693415778	-3.597862751
ENSG00000206177	HBM	0.299144162	1.230414288	4.846014919	2.313400559	0.032213331	0.693415778	-3.597911895
ENSG00000038210	PI4K2B	-0.726035042	-1.654086912	4.295527829	-2.313026833	0.03223799	0.693415778	-3.598319473
ENSG00000163823	CCR1	-0.872393992	-1.830698221	4.728061071	-2.312925818	0.032244658	0.693415778	-3.598429634
ENSG00000197558	SSPO	0.208256136	1.155290877	4.799968659	2.31284202	0.03225019	0.693415778	-3.598521016
ENSG00000168101	NUDT16L1	0.213822768	1.159757172	5.251172907	2.3125457	0.032269761	0.693415778	-3.598844151
ENSG00000126351	THRA	0.220173353	1.164873549	7.593726909	2.31253179	0.03227068	0.693415778	-3.598859319
ENSG00000168004	PLAAT5	0.304626842	1.235099133	7.399654902	2.311638532	0.032329745	0.693415778	-3.599833313
ENSG00000180035	ZNF48	0.243166567	1.183587666	3.626657966	2.310735358	0.032389567	0.693415778	-3.600817979
ENSG00000111670	GNPTAB	-0.311694039	-1.241164243	6.915267191	-2.310457704	0.032407978	0.693415778	-3.601120656
ENSG00000144231	POLR2D	-0.333908918	-1.260423815	5.07815825	-2.31043721	0.032409337	0.693415778	-3.601142997
ENSG00000162878	PKDCC	0.296025525	1.227757406	7.432068632	2.310353084	0.032414917	0.693415778	-3.601234702
ENSG00000118785	SPP1	-1.366438326	-2.578332503	8.252810675	-2.310324689	0.032416801	0.693415778	-3.601265654
ENSG00000167286	CD3D	0.39200978	1.31222015	4.339310556	2.30985543	0.032447947	0.693415778	-3.601777164
ENSG00000211734	TRBV5-1	0.327957632	1.255235128	6.607131538	2.30904008	0.03250213	0.693415778	-3.602665835
ENSG00000130305	NSUN5	0.263031482	1.199997568	6.01858042	2.308172778	0.032559858	0.693415778	-3.603611001
ENSG00000104626	ERI1	-0.319719516	-1.248087876	5.429638455	-2.307855012	0.032581032	0.693415778	-3.603957263
ENSG00000207359	RNU6-925P	0.552000416	1.46611718	6.376129271	2.306988421	0.032638841	0.693415778	-3.604901476
ENSG00000078070	MCCC1	0.222573671	1.166813247	7.434944446	2.306574317	0.032666499	0.693415778	-3.605352625
ENSG00000201598	RNU6-219P	0.2535894	1.192169525	5.142122055	2.305551963	0.032734875	0.693415778	-3.606466311
ENSG00000125249	RAP2A	-0.270145781	-1.205929678	7.144924444	-2.304833103	0.032783033	0.693415778	-3.60724928
ENSG00000198695	MT-ND6	0.367860187	1.290437426	9.56111523	2.304762695	0.032787753	0.693415778	-3.607325961
ENSG00000165030	NFIL3	-0.292736761	-1.224961801	5.362466633	-2.304709542	0.032791317	0.693415778	-3.607383851
ENSG00000124251	TP53TG5	0.30008238	1.231214716	3.678851087	2.304443485	0.032809161	0.693415778	-3.607673606
ENSG00000164211	STARD4	-0.439873866	-1.356485725	4.564107565	-2.304185564	0.032826468	0.693415778	-3.607954489
ENSG00000241652	RN7SL253P	0.333767984	1.260300692	5.368159161	2.304016773	0.032837799	0.693415778	-3.608138301
ENSG00000011201	ANOS1	0.403030109	1.322282201	5.736572013	2.303297149	0.032886148	0.693415778	-3.608921908
ENSG00000176840	MIR7-3HG	0.194211595	1.144098762	3.906904123	2.303256956	0.03288885	0.693415778	-3.608965671
ENSG00000224887		-0.303946735	-1.234517027	2.858655853	-2.302843516	0.03291666	0.693415778	-3.609415827
ENSG00000101916	TLR8	-0.663648247	-1.584083349	4.99578788	-2.302746617	0.032923181	0.693415778	-3.609521327
ENSG00000207154	RNU1-46P	0.242285812	1.182865314	3.11331734	2.300389033	0.033082204	0.695418464	-3.61208766
ENSG00000214262	ANKRD36BP1	-0.350534569	-1.275032984	3.41730284	-2.30015469	0.03309805	0.695418464	-3.6123427
ENSG00000255769	GOLGA2P10	0.3488219	1.27352025	4.621690632	2.29963157	0.033133448	0.695418464	-3.612911984
ENSG00000118418	HMGN3	0.209786813	1.156517273	6.811821377	2.297785412	0.033258649	0.697000984	-3.614920675
ENSG00000130748	TMEM160	0.225854421	1.16946965	5.582568184	2.297385735	0.033285812	0.697000984	-3.61535546
ENSG00000205302	SNX2	-0.313570615	-1.242779729	9.368460563	-2.296820088	0.033324289	0.697000984	-3.615970744
ENSG00000099942	CRKL	-0.189846775	-1.140642565	6.830202974	-2.294846842	0.033458839	0.697258792	-3.618116705
ENSG00000181588	MEX3D	0.243563433	1.183913299	5.63887432	2.294473595	0.033484345	0.697258792	-3.618522544
ENSG00000157538	VPS26C	-0.307429739	-1.237501042	7.265396253	-2.292939095	0.033589399	0.697258792	-3.620190775
ENSG00000121152	NCAPH	-0.807086517	-1.749674453	4.132300966	-2.291468537	0.03369036	0.697258792	-3.621789097
ENSG00000169136	ATF5	0.28116874	1.215178913	5.291339344	2.291392257	0.033695605	0.697258792	-3.621871994
ENSG00000254893		-0.246571302	-1.18638421	8.792760803	-2.290474152	0.033758789	0.697258792	-3.622869658
ENSG00000117362	APH1A	-0.206639379	-1.153996925	6.40898829	-2.289777969	0.033806773	0.697258792	-3.623626066
ENSG00000155465	SLC7A7	-0.716038753	-1.642665525	5.123170915	-2.289619157	0.033817728	0.697258792	-3.623798605
ENSG00000236790	LINC00299	0.204342466	1.152161109	2.603420866	2.289599083	0.033819113	0.697258792	-3.623820413
ENSG00000138834	MAPK8IP3	0.256665696	1.194714331	5.961944342	2.289147365	0.033850292	0.697258792	-3.624311149
ENSG00000010671	BTK	-0.733837376	-1.663056723	4.782022927	-2.287297202	0.033978273	0.697258792	-3.626320736
ENSG00000146067	FAM193B	0.256074701	1.194225021	5.833592783	2.285409019	0.034109344	0.697258792	-3.628370984
ENSG00000173285	OR10K1	-0.256144964	-1.194283184	2.774119607	-2.285350122	0.03411344	0.697258792	-3.628434926
ENSG00000113328	CCNG1	-0.210557423	-1.157135187	8.25096062	-2.283996532	0.034207699	0.697258792	-3.629904287
ENSG00000272333	KMT2B	0.291897285	1.224249227	5.862675583	2.28366114	0.034231092	0.697258792	-3.630268313
ENSG00000137338	PGBD1	-0.270036364	-1.205838221	4.519114987	-2.283132904	0.034267965	0.697258792	-3.630841605
ENSG00000122547	EEPD1	0.303996874	1.234559931	7.182800779	2.280907485	0.034423711	0.697258792	-3.633256292
ENSG00000244104	RN7SL659P	0.225400306	1.169101595	4.194819131	2.278811495	0.034570997	0.697258792	-3.635529718
ENSG00000171587	DSCAM	0.167472891	1.123089491	2.76647228	2.278810284	0.034571082	0.697258792	-3.635531031
ENSG00000100181	TPTEP1	-0.191004728	-1.141558448	4.433191722	-2.278469571	0.034595079	0.697258792	-3.635900512
ENSG00000088538	DOCK3	-0.635801132	-1.553800339	4.2631689	-2.275427858	0.034809993	0.697258792	-3.639198108
ENSG00000023171	GRAMD1B	-0.358817675	-1.282374529	4.112897013	-2.274770424	0.034856606	0.697258792	-3.639910625
ENSG00000186860	KRTAP17-1	0.271017941	1.206658925	4.033389873	2.274390751	0.034883552	0.697258792	-3.640322074
ENSG00000074855	ANO8	0.232505365	1.174873448	5.485857951	2.274294523	0.034890384	0.697258792	-3.64042635
ENSG00000052795	FNIP2	-0.226292607	-1.169824903	7.434287465	-2.273951204	0.034914771	0.697258792	-3.640798374
ENSG00000111319	SCNN1A	-0.244221791	-1.184453689	3.885805898	-2.273736891	0.034930002	0.697258792	-3.641030593
ENSG00000121743	GJA3	0.271732866	1.207257031	4.244357613	2.273547577	0.034943461	0.697258792	-3.641235719
ENSG00000156136	DCK	-0.396846623	-1.31662694	5.993050354	-2.272982972	0.034983631	0.697258792	-3.641847441
ENSG00000136052	SLC41A2	-0.310622974	-1.240243137	6.769142407	-2.271989157	0.03505444	0.697258792	-3.642924046
ENSG00000134755	DSC2	-0.256531279	-1.194603024	6.438272061	-2.271953713	0.035056968	0.697258792	-3.642962439
ENSG00000196072	BLOC1S2	-0.258122601	-1.195921422	6.237105133	-2.27192302	0.035059157	0.697258792	-3.642995687
ENSG00000170638	TRABD	0.26430788	1.201059714	5.81514711	2.271835614	0.035065392	0.697258792	-3.643090364
ENSG00000151151	IPMK	-0.296211948	-1.227916065	5.487205275	-2.269431514	0.035237281	0.697258792	-3.645693922
ENSG00000240347	RN7SL35P	0.270341584	1.206093358	4.835089961	2.268475781	0.03530583	0.697258792	-3.646728651
ENSG00000169592	INO80E	0.220619479	1.165233819	5.78843755	2.268125284	0.035331	0.697258792	-3.647108076
ENSG00000165959	CLMN	0.287295029	1.220350045	7.892593912	2.267033345	0.03540952	0.697258792	-3.648289992
ENSG00000152413	HOMER1	-0.317818821	-1.246444651	3.426545928	-2.26691797	0.035417826	0.697258792	-3.648414862
ENSG00000008441	NFIX	0.271009699	1.206652032	8.311587488	2.266564517	0.035443283	0.697258792	-3.648797384
ENSG00000089220	PEBP1	0.19714312	1.146425909	8.438361745	2.266536866	0.035445275	0.697258792	-3.648827308
ENSG00000169105	CHST14	0.263917355	1.200734641	5.081125621	2.265230023	0.035539548	0.697258792	-3.650241427
ENSG00000156076	WIF1	-0.212946755	-1.159053175	2.976975103	-2.265018289	0.035554844	0.697258792	-3.650470511
ENSG00000095370	SH2D3C	0.320801753	1.24902448	7.371098135	2.26458268	0.035586332	0.697258792	-3.65094179
ENSG00000197670		-0.212476748	-1.158675635	4.67354623	-2.262711811	0.035721859	0.697258792	-3.652965456
ENSG00000128045	RASL11B	-0.368035297	-1.290594066	3.228728626	-2.262564428	0.035732556	0.697258792	-3.653124848
ENSG00000151388	ADAMTS12	0.261331242	1.198584184	6.92133015	2.260278128	0.035898869	0.697258792	-3.655596923
ENSG00000163633	C4orf36	-0.236631473	-1.178238396	3.472261134	-2.259981269	0.035920516	0.697258792	-3.655917832
ENSG00000167874	TMEM88	0.414491322	1.332828654	6.838213579	2.259913372	0.035925468	0.697258792	-3.655991227
ENSG00000249717		0.449271594	1.365350727	2.78917295	2.259666543	0.035943478	0.697258792	-3.656258037
ENSG00000149582	TMEM25	-0.23367997	-1.175830389	4.97326001	-2.258939087	0.035996606	0.697258792	-3.657044315
ENSG00000182287	AP1S2	-0.308184121	-1.238148297	4.677399283	-2.258824213	0.036005002	0.697258792	-3.657168468
ENSG00000131634	TMEM204	0.25706961	1.195048865	7.592610257	2.25862929	0.036019253	0.697258792	-3.657379132
ENSG00000162511	LAPTM5	-0.741755502	-1.672209382	9.432036893	-2.258449507	0.036032402	0.697258792	-3.657573427
ENSG00000179363	TMEM31	-0.285432613	-1.218775676	3.076036714	-2.258368301	0.036038342	0.697258792	-3.657661185
ENSG00000152234	ATP5F1A	0.212814768	1.158947142	8.916094511	2.258142861	0.036054839	0.697258792	-3.65790481
ENSG00000131143	COX4I1	0.261040064	1.198342299	6.304806688	2.258122824	0.036056306	0.697258792	-3.657926463
ENSG00000171532	NEUROD2	0.203562049	1.151538023	4.122784187	2.257689307	0.036088049	0.697258792	-3.658394921
ENSG00000122254	HS3ST2	-0.343219472	-1.26858437	4.758967015	-2.257593812	0.036095045	0.697258792	-3.658498108
ENSG00000132589	FLOT2	0.188770861	1.139792228	7.481612281	2.25751771	0.036100621	0.697258792	-3.658580338
ENSG00000106538	RARRES2	0.432817757	1.349867458	7.625182575	2.256767477	0.036155634	0.697258792	-3.659390931
ENSG00000088992	TESC	0.238943878	1.180128434	5.144076075	2.256524436	0.036173473	0.697258792	-3.659653502
ENSG00000228979	PPIAP55	0.203931046	1.151832589	6.355382407	2.255424384	0.036254313	0.697258792	-3.660841817
ENSG00000077800	FKBP6	0.262992832	1.199965421	2.952465909	2.254235019	0.036341905	0.697258792	-3.662126354
ENSG00000158864	NDUFS2	0.207464544	1.154657154	7.37404171	2.25235656	0.036480642	0.697258792	-3.664154582
ENSG00000011600	TYROBP	-0.82966709	-1.777275199	9.505517777	-2.252201989	0.03649208	0.697258792	-3.664321447
ENSG00000007545	CRAMP1	0.315258934	1.244234947	6.146257415	2.251727107	0.036527241	0.697258792	-3.664834072
ENSG00000010610	CD4	-0.72251596	-1.650057112	6.673806214	-2.250944739	0.036585236	0.697258792	-3.665678528
ENSG00000196504	PRPF40A	-0.187649821	-1.138906902	8.013752805	-2.250600674	0.036610767	0.697258792	-3.666049861
ENSG00000140525	FANCI	-0.208869222	-1.155781932	4.350858782	-2.248320297	0.0367804	0.697258792	-3.668510395
ENSG00000207158	RNU6-929P	0.484390823	1.398995016	5.805565566	2.248168163	0.036791742	0.697258792	-3.668674513
ENSG00000133030	MPRIP	0.374888501	1.296739332	6.741834903	2.247805412	0.036818801	0.697258792	-3.669065821
ENSG00000144815	NXPE3	-0.265899879	-1.202385802	5.646734755	-2.246841594	0.036890783	0.697258792	-3.670105392
ENSG00000204386	NEU1	-0.292795992	-1.225012094	6.503043068	-2.246167662	0.036941193	0.697258792	-3.670832188
ENSG00000060982	BCAT1	-0.757470033	-1.690523455	5.784746659	-2.246071392	0.036948399	0.697258792	-3.670936002
ENSG00000139797	RNF113B	0.260909508	1.198233861	3.951121746	2.24565365	0.036979683	0.697258792	-3.671386461
ENSG00000139197	PEX5	0.226640203	1.17010679	5.879394351	2.245342766	0.03700298	0.697258792	-3.671721671
ENSG00000147852	VLDLR	0.514268945	1.428270211	8.482366902	2.244901472	0.037036074	0.697258792	-3.672197464
ENSG00000179253		0.288889792	1.221699772	2.883599396	2.244777812	0.037045352	0.697258792	-3.672330784
ENSG00000188869	TMC3	0.271559323	1.207111818	2.86975329	2.244504412	0.037065873	0.697258792	-3.672625533
ENSG00000200966	RN7SKP87	0.19666542	1.146046372	6.06606953	2.242135308	0.037244135	0.697258792	-3.675179029
ENSG00000171574	ZNF584	-0.244823838	-1.184948072	4.889634739	-2.241406676	0.037299119	0.697258792	-3.675964156
ENSG00000274618	HIST1H4F	-0.411171321	-1.329765009	5.382970115	-2.24102364	0.037328053	0.697258792	-3.67637685
ENSG00000079739	PGM1	0.33246458	1.259162586	8.864042101	2.24095272	0.037333413	0.697258792	-3.676453259
ENSG00000186407	CD300E	0.255560742	1.193799655	4.25379975	2.240877996	0.037339061	0.697258792	-3.676533764
ENSG00000185774	KCNIP4	-0.205561537	-1.153135092	2.657560564	-2.240569328	0.037362399	0.697258792	-3.676866302
ENSG00000202111	VTRNA1-2	0.274736915	1.209773459	2.693907838	2.240061835	0.037400799	0.697258792	-3.677413002
ENSG00000135077	HAVCR2	-0.72533314	-1.653282361	5.79402796	-2.239354259	0.037454399	0.697258792	-3.67817516
ENSG00000120992	LYPLA1	-0.84945707	-1.801822717	4.460483485	-2.238712784	0.037503054	0.697258792	-3.678866034
ENSG00000042445	RETSAT	0.299015546	1.230304602	9.818220375	2.23869491	0.03750441	0.697258792	-3.678885283
ENSG00000201136	RNU6-353P	0.373962875	1.295907617	4.22314391	2.2385943	0.037512047	0.697258792	-3.678993633
ENSG00000183684	ALYREF	0.168643002	1.124000753	6.785042597	2.238132321	0.03754713	0.697258792	-3.679491129
ENSG00000263988	RN7SL147P	0.416665563	1.334838833	5.400608229	2.237977173	0.037558919	0.697258792	-3.679658196
ENSG00000101542	CDH20	0.49978989	1.414007615	5.850302586	2.237817929	0.037571023	0.697258792	-3.679829667
ENSG00000170190	SLC16A5	-0.234143571	-1.176208296	5.214664226	-2.237029181	0.037631027	0.697258792	-3.680678911
ENSG00000082497	SERTAD4	-0.40914257	-1.327896377	4.897177238	-2.236008649	0.037708794	0.697258792	-3.681777537
ENSG00000068383	INPP5A	0.188384111	1.13948672	7.043569056	2.234795788	0.03780141	0.697258792	-3.683082949
ENSG00000139289	PHLDA1	-0.508316892	-1.422389808	5.371756739	-2.23479448	0.03780151	0.697258792	-3.683084357
ENSG00000136243	NUP42	-0.321095265	-1.249278616	5.771321557	-2.23289959	0.037946625	0.697258792	-3.68512327
ENSG00000136444	RSAD1	0.233370987	1.175578588	5.938900304	2.232845416	0.037950781	0.697258792	-3.685181551
ENSG00000065325	GLP2R	-0.224326328	-1.168231611	5.108953136	-2.232536584	0.037974483	0.697258792	-3.685513787
ENSG00000119686	FLVCR2	-0.591409788	-1.506718379	5.11341724	-2.232295665	0.037992983	0.697258792	-3.68577295
ENSG00000277062	RN7SL88P	0.226545548	1.170030022	3.557206787	2.232131313	0.038005607	0.697258792	-3.685949741
ENSG00000178789	CD300LB	-0.888405684	-1.851129318	5.079079024	-2.23210676	0.038007494	0.697258792	-3.685976153
ENSG00000164112	TMEM155	-0.202191621	-1.150444687	2.768159545	-2.231867675	0.038025867	0.697258792	-3.686233323
ENSG00000149743	TRPT1	0.261699408	1.198890094	6.31215444	2.231759049	0.038034217	0.697258792	-3.686350163
ENSG00000106113	CRHR2	0.332606398	1.259286369	3.708263807	2.231513444	0.038053104	0.697258792	-3.686614329
ENSG00000204227	RING1	0.243070226	1.18350863	6.661807242	2.230991583	0.038093262	0.697258792	-3.687175591
ENSG00000185220	PGBD2	-0.290281376	-1.222878758	4.31257764	-2.230483262	0.038132416	0.697258792	-3.68772224
ENSG00000163013	FBXO41	-0.237563992	-1.179000224	3.752614862	-2.229867462	0.038179898	0.697258792	-3.688384405
ENSG00000124593		0.337850816	1.263872399	4.726968605	2.229815833	0.038183882	0.697258792	-3.688439918
ENSG00000275221	HIST1H2AK	-0.333160249	-1.259769902	4.523492567	-2.229241171	0.038228245	0.697258792	-3.689057775
ENSG00000240203	RN7SL567P	0.267391008	1.203629197	5.872271805	2.228757861	0.038265593	0.697258792	-3.689577363
ENSG00000162692	VCAM1	-0.387431131	-1.308062188	5.895267737	-2.228294674	0.038301417	0.697258792	-3.690075275
ENSG00000054983	GALC	-0.29458901	-1.226535516	6.869928174	-2.227479043	0.038364575	0.697258792	-3.690951952
ENSG00000149131	SERPING1	-0.224616607	-1.16846669	10.3713821	-2.226916777	0.03840817	0.697258792	-3.691556224
ENSG00000233251		0.299105529	1.23038134	6.509701095	2.226749719	0.038421131	0.697258792	-3.691735751
ENSG00000109133	TMEM33	-0.209371163	-1.156184121	6.751510188	-2.226674558	0.038426964	0.697258792	-3.691816521
ENSG00000128262	POM121L9P	-0.641717648	-1.560185584	3.195605068	-2.226580425	0.03843427	0.697258792	-3.691917676
ENSG00000155506	LARP1	0.175983209	1.129734066	7.951468088	2.226441328	0.038445069	0.697258792	-3.692067146
ENSG00000179044	EXOC3L1	0.209895404	1.156604327	4.866825742	2.225964931	0.038482074	0.697258792	-3.692579041
ENSG00000114450	GNB4	-0.270588045	-1.206299418	6.459743091	-2.225911423	0.038486232	0.697258792	-3.692636534
ENSG00000206069	TMEM211	0.258487448	1.196223901	2.773568411	2.225015934	0.038555887	0.697258792	-3.693598621
ENSG00000234589		0.223431853	1.167507529	5.0816531	2.224696064	0.038580795	0.697258792	-3.693942241
ENSG00000147873	IFNA5	-0.195730313	-1.145303783	2.700775258	-2.224085541	0.038628379	0.697258792	-3.69459804
ENSG00000277161	PIGW	-0.334386756	-1.260841351	4.490249654	-2.224021826	0.038633348	0.697258792	-3.694666476
ENSG00000221963	APOL6	-0.279879609	-1.214093566	8.784179924	-2.223584242	0.03866749	0.697258792	-3.69513646
ENSG00000202029	RNU6-580P	0.459291299	1.374866271	7.54908735	2.223275826	0.03869157	0.697258792	-3.69546769
ENSG00000088386	SLC15A1	-0.249527285	-1.188817522	3.015925284	-2.222705442	0.03873614	0.697258792	-3.696080216
ENSG00000124102	PI3	0.336344663	1.262553623	4.220517354	2.222545042	0.038748683	0.697258792	-3.696252456
ENSG00000133265	HSPBP1	0.209745656	1.15648428	5.274397566	2.222338382	0.038764848	0.697258792	-3.696474362
ENSG00000137491	SLCO2B1	-0.774701081	-1.710835539	6.809068997	-2.221757098	0.038810349	0.697258792	-3.697098486
ENSG00000133048	CHI3L1	-1.130795231	-2.189794111	8.063163127	-2.221664566	0.038817597	0.697258792	-3.69719783
ENSG00000175130	MARCKSL1	0.249616666	1.188891176	6.202196583	2.221283412	0.038847465	0.697258792	-3.697607032
ENSG00000169689	CENPX	0.159165178	1.116640802	5.808288495	2.22087096	0.038879808	0.697258792	-3.698049802
ENSG00000130300	PLVAP	0.335665616	1.261959505	7.50846212	2.22009869	0.038940435	0.697258792	-3.698878748
ENSG00000181220	ZNF746	0.211610902	1.157980454	7.047083255	2.219130101	0.039016597	0.697258792	-3.699918255
ENSG00000114771	AADAC	-0.64220935	-1.56071742	5.664776863	-2.217721199	0.039127625	0.697258792	-3.701429982
ENSG00000113722	CDX1	0.275976259	1.210813159	4.543902865	2.215064551	0.03933777	0.697258792	-3.704279446
ENSG00000071537	SEL1L	-0.189753387	-1.140568731	8.235718273	-2.2140856	0.039415467	0.697258792	-3.705329094
ENSG00000129009	ISLR	-0.248220933	-1.187741542	7.117677796	-2.213564129	0.039456913	0.697258792	-3.705888146
ENSG00000158270	COLEC12	-0.287454706	-1.22048512	6.727482997	-2.213500519	0.039461971	0.697258792	-3.705956336
ENSG00000144395	CCDC150	-0.1950042	-1.144727493	2.75759505	-2.212768244	0.039520245	0.697258792	-3.706741284
ENSG00000266439	RN7SL493P	0.274608219	1.209665546	6.002614177	2.212068655	0.039575992	0.697258792	-3.707491095
ENSG00000116353	MECR	0.238509953	1.179773536	6.339561951	2.211674171	0.039607458	0.697258792	-3.707913855
ENSG00000263999	RN7SL42P	0.357633584	1.281322452	3.52075586	2.21085216	0.0396731	0.697258792	-3.708794685
ENSG00000252034	RNY4P37	0.395375027	1.315284623	5.341849929	2.210790811	0.039678003	0.697258792	-3.708860419
ENSG00000053438	NNAT	0.538794815	1.452758419	8.272074764	2.210571456	0.039695539	0.697258792	-3.709095445
ENSG00000163291	PAQR3	-0.227645435	-1.170922374	4.119939407	-2.209750316	0.039761245	0.697258792	-3.709975161
ENSG00000261787	TCF24	0.333969183	1.260476467	6.113994373	2.209073556	0.039815473	0.697258792	-3.710700096
ENSG00000206908	RNU1-136P	0.254420082	1.192856156	5.179779341	2.208086518	0.039894685	0.697258792	-3.711757232
ENSG00000163218	PGLYRP4	0.189355791	1.140254442	2.999037027	2.207819401	0.039916146	0.697258792	-3.712043286
ENSG00000272804	KRTAP10-7	-0.232587435	-1.174940284	2.99095835	-2.207349435	0.039953931	0.697258792	-3.712546535
ENSG00000229644	NAMPTP1	-0.415313	-1.333587974	7.870278589	-2.207250908	0.039961857	0.697258792	-3.712652033
ENSG00000196357	ZNF565	-0.230506931	-1.173247129	4.511267748	-2.204807512	0.04015887	0.697258792	-3.715267702
ENSG00000182195	LDOC1	0.343519038	1.268847811	6.949157796	2.204397403	0.040192025	0.697258792	-3.715706609
ENSG00000204634	TBC1D8	-0.516364109	-1.430345933	6.667418441	-2.204337849	0.040196841	0.697258792	-3.715770341
ENSG00000174804	FZD4	0.301498805	1.232424105	9.51210741	2.203892168	0.040232904	0.697258792	-3.716247273
ENSG00000196284	SUPT3H	-0.255220552	-1.193518188	5.079457265	-2.203031507	0.040302629	0.697258792	-3.71716817
ENSG00000087237	CETP	1.070854615	2.100677386	5.983225618	2.202892472	0.040313903	0.697258792	-3.717316922
ENSG00000168394	TAP1	0.204109409	1.151975001	6.833526634	2.202610049	0.040336813	0.697258792	-3.71761907
ENSG00000107789	MINPP1	-0.2087209	-1.155663113	6.238751714	-2.202448325	0.040349937	0.697258792	-3.717792082
ENSG00000145888	GLRA1	0.188008418	1.139190024	2.739155636	2.202327106	0.040359777	0.697258792	-3.717921759
ENSG00000149609	C20orf144	0.273073045	1.208379023	5.308704533	2.202019654	0.040384744	0.697258792	-3.718250648
ENSG00000186063	AIDA	0.223262773	1.167370708	5.196074085	2.201260161	0.04044648	0.697258792	-3.719063016
ENSG00000135951	TSGA10	0.300663536	1.231710782	4.641071575	2.201023118	0.040465766	0.697258792	-3.719316539
ENSG00000122862	SRGN	-0.505433418	-1.419549756	9.00155772	-2.200827302	0.040481704	0.697258792	-3.719525958
ENSG00000132329	RAMP1	0.303462341	1.2341026	4.840514858	2.199933763	0.040554505	0.697258792	-3.720481476
ENSG00000142208	AKT1	0.19103981	1.141586208	7.721181131	2.199792822	0.040565999	0.697258792	-3.720632178
ENSG00000112343	TRIM38	-0.199934006	-1.14864581	7.002591544	-2.199753247	0.040569227	0.697258792	-3.720674494
ENSG00000168389	MFSD2A	-0.351399392	-1.275797531	3.304970951	-2.199386586	0.040599146	0.697258792	-3.721066528
ENSG00000274997	HIST1H2AH	-0.446865793	-1.363075801	4.871196286	-2.198925668	0.040636784	0.697258792	-3.721559302
ENSG00000163737	PF4	0.385564591	1.306370928	5.939808228	2.198454502	0.040675291	0.697258792	-3.722062988
ENSG00000112137	PHACTR1	-0.232039409	-1.174494053	5.018615899	-2.197890361	0.040721442	0.697258792	-3.722666006
ENSG00000185189	NRBP2	0.251981536	1.190841609	6.734513969	2.197702026	0.04073686	0.697258792	-3.722867306
ENSG00000049167	ERCC8	-0.272451676	-1.207858686	4.589931923	-2.197276666	0.040771701	0.697258792	-3.723321921
ENSG00000058729	RIOK2	-0.282031725	-1.215906021	6.403711968	-2.196854529	0.040806305	0.697258792	-3.723773054
ENSG00000149557	FEZ1	-0.263869805	-1.200695067	4.758506123	-2.19681199	0.040809794	0.697258792	-3.723818513
ENSG00000198198	SZT2	0.189685615	1.140515153	6.21570947	2.196393259	0.040844148	0.697258792	-3.724265967
ENSG00000239333	RN7SL658P	0.232696952	1.175029479	4.427284038	2.196221288	0.040858265	0.697258792	-3.724449723
ENSG00000199732		0.296825785	1.228438629	4.062498636	2.196106226	0.040867712	0.697258792	-3.724572668
ENSG00000184545	DUSP8	0.318986877	1.247454224	5.135302518	2.195773584	0.040895037	0.697258792	-3.724928083
ENSG00000157456	CCNB2	-0.431310928	-1.348458319	3.704578156	-2.195582374	0.040910751	0.697258792	-3.725132372
ENSG00000167302	TEPSIN	0.256223771	1.194348424	5.289359349	2.194794901	0.040975526	0.697258792	-3.725973635
ENSG00000207190	RNU6-809P	0.221497495	1.165943189	4.768041456	2.194642073	0.040988108	0.697258792	-3.726136888
ENSG00000186431	FCAR	-0.271719983	-1.207246251	3.724177987	-2.194579846	0.040993232	0.697258792	-3.726203357
ENSG00000214706	IFRD2	0.18835064	1.139460284	5.764063632	2.19450341	0.040999527	0.697258792	-3.726285004
ENSG00000217644		-0.310706907	-1.240315294	3.890500648	-2.19445187	0.041003773	0.697258792	-3.726340058
ENSG00000264618	RN7SL732P	0.303046907	1.233747282	4.462533377	2.194064695	0.041035675	0.697258792	-3.726753605
ENSG00000184185	KCNJ12	0.289295357	1.22204326	5.343162397	2.19373996	0.04106245	0.697258792	-3.727100437
ENSG00000186952	TMEM232	-0.346346408	-1.271336916	4.45615928	-2.193606468	0.041073461	0.697258792	-3.727243005
ENSG00000102390	PBDC1	-0.306845503	-1.237000003	5.289152511	-2.193254497	0.041102507	0.697258792	-3.727618892
ENSG00000131171	SH3BGRL	-0.277151492	-1.2117999	9.481896776	-2.193041638	0.041120082	0.697258792	-3.727846201
ENSG00000241032	RN7SL709P	0.278816053	1.213198864	4.016973471	2.192658079	0.041151769	0.697258792	-3.728255776
ENSG00000167476	JSRP1	0.191173492	1.141691994	4.95045971	2.192575297	0.041158611	0.697258792	-3.728344169
ENSG00000187763	OR2B7P	0.213085798	1.159164886	3.343804885	2.192564879	0.041159472	0.697258792	-3.728355293
ENSG00000152133	GPATCH11	0.33124737	1.258100672	7.635429077	2.192297184	0.041181604	0.697258792	-3.728641123
ENSG00000165512	ZNF22	-0.245462304	-1.185472588	6.166377352	-2.192260102	0.04118467	0.697258792	-3.728680716
ENSG00000134061	CD180	-1.016258087	-2.022665969	5.175299478	-2.191813101	0.041221653	0.697258792	-3.729157961
ENSG00000102057	KCND1	-0.336187658	-1.26241623	3.937850717	-2.191537652	0.041244457	0.697258792	-3.729452027
ENSG00000187626	ZKSCAN4	-0.387584773	-1.308201499	4.04612426	-2.19071722	0.04131245	0.697258792	-3.730327817
ENSG00000227308	LINC02832	0.2174846	1.162704593	3.468354431	2.190210536	0.041354492	0.697258792	-3.73086862
ENSG00000137267	TUBB2A	0.247298336	1.186982229	6.474740669	2.189718118	0.041395388	0.697258792	-3.731394145
ENSG00000200052		0.201895234	1.150208365	2.824678214	2.189586176	0.041406352	0.697258792	-3.731534951
ENSG00000240205	RN7SL865P	0.315528868	1.244467771	5.554201203	2.189117431	0.041445325	0.697258792	-3.732035152
ENSG00000162722	TRIM58	0.48206118	1.396737762	5.92791039	2.188865678	0.041466271	0.697258792	-3.732303782
ENSG00000163106	HPGDS	-0.596245487	-1.511777148	6.551760416	-2.188538998	0.041493465	0.697258792	-3.732652341
ENSG00000164291	ARSK	-0.328986273	-1.256130429	4.813616729	-2.188507178	0.041496115	0.697258792	-3.732686291
ENSG00000215908	CROCCP2	0.468459797	1.383631531	4.984329998	2.188462156	0.041499864	0.697258792	-3.732734326
ENSG00000139597	N4BP2L1	-0.258876982	-1.19654693	5.949655254	-2.188415614	0.04150374	0.697258792	-3.732783983
ENSG00000222428	RNA5SP231	0.321409731	1.249550953	5.063472894	2.188139038	0.041526782	0.697258792	-3.733079059
ENSG00000203485	INF2	0.268456384	1.20451836	7.103499369	2.187794746	0.041555481	0.697258792	-3.733446358
ENSG00000129250	KIF1C	0.238906752	1.180098066	8.416955139	2.187041409	0.041618339	0.697258792	-3.734249951
ENSG00000275395	FCGBP	-0.701019666	-1.625653364	4.996077447	-2.186549419	0.041659438	0.697258792	-3.734774697
ENSG00000231852	CYP21A2	0.337258548	1.26335365	3.301129115	2.186096714	0.041697288	0.697258792	-3.7352575
ENSG00000137573	SULF1	-0.317313553	-1.246008192	6.642883797	-2.184888565	0.041798453	0.697258792	-3.736545765
ENSG00000005893	LAMP2	-0.265583047	-1.202121773	8.385839985	-2.184775009	0.041807973	0.697258792	-3.736666836
ENSG00000136110	CNMD	0.278987838	1.213343332	3.107560085	2.184606074	0.04182214	0.697258792	-3.736846946
ENSG00000202260	RN7SKP69	-0.270992288	-1.20663747	2.563144633	-2.184162867	0.041859328	0.697258792	-3.737319441
ENSG00000151287	TEX30	-0.377723836	-1.299290326	4.262051676	-2.183828743	0.041887383	0.697258792	-3.737675617
ENSG00000277632	CCL3	-0.537522533	-1.451477827	5.369368192	-2.183797845	0.041889978	0.697258792	-3.737708554
ENSG00000164438	TLX3	-0.293491672	-1.225602947	2.89878359	-2.18296098	0.041960326	0.697258792	-3.738600547
ENSG00000166908	PIP4K2C	-0.254961282	-1.193303718	5.202064736	-2.182612782	0.041989627	0.697258792	-3.73897164
ENSG00000273428		0.207280354	1.154509748	3.359575266	2.182359238	0.042010976	0.697258792	-3.739241839
ENSG00000166136	NDUFB8	0.389554212	1.309988559	3.823210661	2.181612327	0.042073922	0.697258792	-3.740037736
ENSG00000162415	ZSWIM5	-0.287139905	-1.220218835	4.621719667	-2.180669161	0.042153532	0.697258792	-3.741042594
ENSG00000163755	HPS3	-0.323436433	-1.251307559	7.761316861	-2.180660956	0.042154225	0.697258792	-3.741051335
ENSG00000118217	ATF6	-0.187237141	-1.138581166	7.784854567	-2.18047625	0.042169831	0.697258792	-3.7412481
ENSG00000198746	GPATCH3	0.166733515	1.122514059	5.36650082	2.180266186	0.042187587	0.697258792	-3.741471872
ENSG00000255717	SNHG1	0.195538081	1.145151187	5.876662609	2.180102793	0.042201403	0.697258792	-3.741645919
ENSG00000147416	ATP6V1B2	-0.389042464	-1.309523966	8.502530074	-2.179465343	0.042255342	0.697258792	-3.742324885
ENSG00000064309	CDON	-0.248052594	-1.18760296	7.790179278	-2.178818122	0.042310172	0.697258792	-3.74301417
ENSG00000262919	CCNQ	0.250899694	1.18994896	5.626667468	2.178674496	0.042322348	0.697258792	-3.74316712
ENSG00000178171	AMER3	0.244212249	1.184445854	3.83475703	2.177586422	0.042414697	0.697258792	-3.744325681
ENSG00000196664	TLR7	-0.474635821	-1.389567407	4.351613544	-2.17658034	0.04250025	0.697258792	-3.745396718
ENSG00000198948	MFAP3L	-0.286855039	-1.219977922	4.005446979	-2.176001723	0.042549525	0.697258792	-3.746012596
ENSG00000008394	MGST1	0.216306251	1.16175532	10.52501679	2.175995532	0.042550053	0.697258792	-3.746019186
ENSG00000059145	UNKL	0.230723204	1.173423023	5.880157158	2.175563595	0.042586871	0.697258792	-3.746478892
ENSG00000225357	RPF2P1	-0.448896523	-1.36499581	5.169094276	-2.175482592	0.042593778	0.697258792	-3.746565098
ENSG00000132823	OSER1	-0.25561079	-1.19384107	6.136808955	-2.175244585	0.042614081	0.697258792	-3.746818386
ENSG00000164733	CTSB	-0.57489839	-1.489572548	10.08788137	-2.174769551	0.04265463	0.697258792	-3.747323884
ENSG00000138376	BARD1	-0.263370012	-1.200279182	4.625286867	-2.174417336	0.042684718	0.697258792	-3.747698655
ENSG00000187969	ZCCHC13	0.234084711	1.176160309	2.862215404	2.17425228	0.042698825	0.697258792	-3.747874272
ENSG00000130508	PXDN	0.223434597	1.167509749	8.965077244	2.172903881	0.042814225	0.697258792	-3.749308737
ENSG00000130513	GDF15	-0.526449226	-1.440379754	4.23669758	-2.172853223	0.042818566	0.697258792	-3.749362621
ENSG00000201161	RN7SKP10	0.20709967	1.154365165	3.988538692	2.17253015	0.042846261	0.697258792	-3.749706255
ENSG00000196433	ASMT	0.401169611	1.320578086	3.322730954	2.172150048	0.042878865	0.697258792	-3.750110519
ENSG00000179428		0.434906604	1.351823317	2.965189795	2.171549063	0.042930462	0.697258792	-3.750749646
ENSG00000147872	PLIN2	-0.406026504	-1.32503136	7.809780673	-2.170971468	0.042980105	0.697258792	-3.751363825
ENSG00000101327	PDYN	0.194347477	1.144206525	3.182136094	2.170841124	0.042991314	0.697258792	-3.751502416
ENSG00000169718	DUS1L	0.236567567	1.178186206	6.650540148	2.170674548	0.043005644	0.697258792	-3.751679525
ENSG00000115942	ORC2	-0.188047351	-1.139220767	6.483481718	-2.170126988	0.043052779	0.697258792	-3.752261669
ENSG00000109586	GALNT7	-0.256388778	-1.194485034	5.403827002	-2.16985936	0.043075834	0.697258792	-3.752546177
ENSG00000137801	THBS1	-0.64755143	-1.566507232	9.330481258	-2.168947964	0.043154432	0.697443091	-3.753514944
ENSG00000125846	ZNF133	0.17438068	1.128479867	5.76065447	2.168611513	0.04318348	0.697443091	-3.75387253
ENSG00000166128	RAB8B	-0.212570137	-1.158750641	7.463181373	-2.165872223	0.043420648	0.697443091	-3.756783001
ENSG00000202343		-0.29853267	-1.229892883	5.458888559	-2.165811034	0.04342596	0.697443091	-3.756847995
ENSG00000223126	RN7SKP263	-0.214741373	-1.160495858	3.904662909	-2.162865811	0.043682312	0.697443091	-3.759975455
ENSG00000157303	SUSD3	0.224236194	1.168158627	4.03352862	2.16247593	0.043716351	0.697443091	-3.760389321
ENSG00000163931	TKT	0.315808969	1.244709409	9.063153028	2.162064294	0.043752315	0.697443091	-3.760826246
ENSG00000160216	AGPAT3	0.184419474	1.136359622	6.691548803	2.162007734	0.043757259	0.697443091	-3.760886278
ENSG00000198363	ASPH	0.248299883	1.187806542	9.050021655	2.160770963	0.043865487	0.697443091	-3.762198797
ENSG00000100644	HIF1A	-0.265586735	-1.202124846	8.255025152	-2.160500286	0.043889207	0.697443091	-3.762486009
ENSG00000161921	CXCL16	-0.811298343	-1.754789943	6.215655049	-2.16008051	0.043926015	0.697443091	-3.762931397
ENSG00000091106	NLRC4	-0.660088825	-1.580179911	4.172329761	-2.159797865	0.043950814	0.697443091	-3.763231265
ENSG00000136816	TOR1B	-0.256427572	-1.194517154	5.980694242	-2.159239178	0.043999871	0.697443091	-3.763823946
ENSG00000128606	LRRC17	-0.362357829	-1.285525145	4.864924341	-2.15893957	0.0440262	0.697443091	-3.764141757
ENSG00000114859	CLCN2	0.192977649	1.143120626	4.596147201	2.15807433	0.044102315	0.697443091	-3.765059457
ENSG00000158290	CUL4B	-0.212759796	-1.158902982	7.385228526	-2.157726254	0.044132969	0.697443091	-3.765428592
ENSG00000105357	MYH14	0.224058346	1.168014631	5.662360276	2.157698453	0.044135419	0.697443091	-3.765458074
ENSG00000201638	RNY4P16	0.411220651	1.329810479	5.601965518	2.157156577	0.044183181	0.697443091	-3.766032678
ENSG00000233778		0.264107314	1.200892752	5.496760773	2.156575349	0.044234465	0.697443091	-3.766648942
ENSG00000278192		-0.24202543	-1.182651846	2.669357973	-2.156082575	0.044277987	0.697443091	-3.767171364
ENSG00000207550	MIR99B	-0.151927134	-1.111052611	4.248029713	-2.155892933	0.044294746	0.697443091	-3.767372401
ENSG00000115355	CCDC88A	-0.460548231	-1.37606463	7.780926651	-2.155858351	0.044297803	0.697443091	-3.767409061
ENSG00000204897	KRT25	-0.198020523	-1.147123343	2.85259343	-2.155848485	0.044298675	0.697443091	-3.767419519
ENSG00000133878	DUSP26	0.183963788	1.136000751	2.975254462	2.152488875	0.044596563	0.697443091	-3.770979694
ENSG00000168497	CAVIN2	0.291516791	1.223926388	8.967351451	2.152417065	0.04460295	0.697443091	-3.771055764
ENSG00000276396		0.250497037	1.189616891	3.638102477	2.152408288	0.044603731	0.697443091	-3.771065062
ENSG00000100403	ZC3H7B	0.192703939	1.142903772	6.948606905	2.151534023	0.04468156	0.697443091	-3.771991105
ENSG00000183098	GPC6	0.413096235	1.331540431	7.530828218	2.151278906	0.044704295	0.697443091	-3.7722613
ENSG00000132382	MYBBP1A	0.214317394	1.160154861	5.777749543	2.150972851	0.044731583	0.697443091	-3.772585425
ENSG00000252821	RNU6-388P	0.455997436	1.37173085	3.780909659	2.150903846	0.044737737	0.697443091	-3.772658502
ENSG00000148343	MIGA2	0.228957565	1.171987811	5.160866215	2.150761147	0.044750467	0.697443091	-3.772809617
ENSG00000187474	FPR3	-0.865664888	-1.822179253	6.995117457	-2.15075347	0.044751152	0.697443091	-3.772817746
ENSG00000121417	ZNF211	-0.18847599	-1.139559291	5.738677744	-2.150740709	0.04475229	0.697443091	-3.77283126
ENSG00000101057	MYBL2	-0.359140269	-1.282661306	4.100130375	-2.150576394	0.044766953	0.697443091	-3.77300526
ENSG00000198355	PIM3	0.214386878	1.160210739	6.377408838	2.149753541	0.044840446	0.697443091	-3.773876525
ENSG00000101220	C20orf27	0.213252871	1.159299132	5.791028211	2.149136681	0.044895613	0.697443091	-3.774529581
ENSG00000123009	NME2P1	0.276227898	1.211024371	6.583931385	2.148741268	0.044931008	0.697443091	-3.774948153
ENSG00000155659	VSIG4	-0.79085167	-1.730095493	7.07284057	-2.148516029	0.044951182	0.697443091	-3.77518657
ENSG00000156869	FRRS1	-0.502999581	-1.417156985	5.722715693	-2.148482307	0.044954203	0.697443091	-3.775222263
ENSG00000197937	ZNF347	-0.225959127	-1.169554529	5.779899449	-2.148215608	0.044978102	0.697443091	-3.775504548
ENSG00000106554	CHCHD3	0.27635148	1.211128112	7.778785986	2.148203946	0.044979147	0.697443091	-3.775516892
ENSG00000083857	FAT1	0.300171809	1.231291038	8.333147739	2.148030954	0.044994656	0.697443091	-3.775699984
ENSG00000196730	DAPK1	-0.337876858	-1.263895213	6.982324781	-2.146577918	0.04512511	0.697443091	-3.777237608
ENSG00000199906	RNU5B-2P	0.629098953	1.546598751	3.101824912	2.146499479	0.045132162	0.697443091	-3.7773206
ENSG00000212598		0.212989022	1.159087132	3.620988425	2.146115124	0.045166732	0.697443091	-3.777727247
ENSG00000110060	PUS3	-0.364609689	-1.287533249	3.976861883	-2.145026425	0.045264784	0.697443091	-3.778878913
ENSG00000156384	SFR1	-0.330751361	-1.257668202	4.475964691	-2.143548133	0.045398234	0.697443091	-3.780442291
ENSG00000026751	SLAMF7	-0.825633712	-1.772313366	4.859410902	-2.143146416	0.045434561	0.697443091	-3.780867048
ENSG00000124613	ZNF391	0.232394261	1.174782973	6.216609528	2.14277857	0.045467847	0.697443091	-3.78125596
ENSG00000186160	CYP4Z1	-0.570240884	-1.484771459	4.108344989	-2.14250097	0.045492982	0.697443091	-3.781549438
ENSG00000169598	DFFB	-0.160638531	-1.117781754	4.960392909	-2.142089482	0.045530263	0.697443091	-3.781984431
ENSG00000100027	YPEL1	0.189842658	1.14063931	5.695934709	2.141778238	0.04555848	0.697443091	-3.78231343
ENSG00000187994	RINL	-0.227554042	-1.170848199	3.948179015	-2.141673751	0.045567956	0.697443091	-3.782423872
ENSG00000187098	MITF	-0.243165757	-1.183587001	7.571605692	-2.141404806	0.045592356	0.697443091	-3.782708135
ENSG00000164221	CCDC112	-0.338503597	-1.264444397	5.009604605	-2.140866838	0.045641199	0.697443091	-3.783276697
ENSG00000198246	SLC29A3	-0.715301497	-1.641826294	6.049682317	-2.139949209	0.045724621	0.697443091	-3.784246364
ENSG00000115718	PROC	0.166399542	1.122254236	3.583852128	2.138901291	0.045820057	0.697443091	-3.785353484
ENSG00000070388	FGF22	0.251014843	1.19004394	4.282698573	2.138084146	0.045894603	0.697443091	-3.786216625
ENSG00000101152	DNAJC5	0.243801836	1.184108955	6.96550817	2.137585405	0.045940155	0.697443091	-3.786743368
ENSG00000239679	RN7SL193P	0.184956842	1.136782966	3.388281395	2.137484602	0.045949367	0.697443091	-3.786849824
ENSG00000144407	PTH2R	-0.336700122	-1.262864736	2.869483603	-2.137380669	0.045958867	0.697443091	-3.786959583
ENSG00000186399	GOLGA8R	0.48111088	1.395818038	7.378967568	2.136924568	0.046000576	0.697443091	-3.787441223
ENSG00000222784	RN7SKP91	0.303012927	1.233718224	2.814021869	2.136739439	0.046017516	0.697443091	-3.787636706
ENSG00000168899	VAMP5	0.29964883	1.230844774	6.794893064	2.136174906	0.046069206	0.697443091	-3.788232763
ENSG00000145337	PYURF	0.166838495	1.122595744	7.262208849	2.135882053	0.046096042	0.697443091	-3.788541942
ENSG00000164078	MST1R	-0.281582966	-1.215527865	3.447777263	-2.135033605	0.046173869	0.697443091	-3.789437583
ENSG00000238243	OR2W3	0.363793023	1.286804622	4.961743175	2.134787732	0.046196445	0.697443091	-3.789697101
ENSG00000162482	AKR7A3	0.275839089	1.210698041	4.859248867	2.134549641	0.046218316	0.697443091	-3.789948394
ENSG00000178295	GEN1	-0.362823565	-1.285940209	4.958950254	-2.134513071	0.046221676	0.697443091	-3.789986991
ENSG00000187010	RHD	0.337430587	1.263504312	3.006387696	2.134273877	0.04624366	0.697443091	-3.790239433
ENSG00000156206	CFAP161	0.257648626	1.195528585	3.544760386	2.134086707	0.046260868	0.697443091	-3.790436961
ENSG00000243872	RN7SL464P	0.294441685	1.226410271	5.4870011	2.133174997	0.046344775	0.697443091	-3.791399014
ENSG00000113272	THG1L	-0.245435574	-1.185450625	5.516215441	-2.132328299	0.046422823	0.697443091	-3.792292301
ENSG00000158955	WNT9B	0.220394902	1.165052447	4.743663346	2.131978069	0.046455142	0.697443091	-3.792661755
ENSG00000182220	ATP6AP2	-0.250765004	-1.189837872	8.074971769	-2.131830503	0.046468765	0.697443091	-3.792817414
ENSG00000141052	MYOCD	-0.291826673	-1.224189308	3.017628942	-2.131785661	0.046472906	0.697443091	-3.792864714
ENSG00000201584		0.480585432	1.395309755	5.527026552	2.131286204	0.046519047	0.697443091	-3.793391519
ENSG00000252297	RNU6-875P	0.311031653	1.240594517	5.830252688	2.130970595	0.046548225	0.697443091	-3.79372438
ENSG00000222054	RNA5SP177	0.241043544	1.181847217	3.618700737	2.130646045	0.046578247	0.697443091	-3.794066649
ENSG00000141748	ARL5C	0.214319056	1.160156198	2.853146249	2.130133353	0.046625708	0.697443091	-3.794607283
ENSG00000234741	GAS5	0.199711551	1.14846871	8.267420972	2.13009042	0.046629685	0.697443091	-3.794652553
ENSG00000197142	ACSL5	-0.229236635	-1.172214538	7.137645367	-2.1295845	0.046676566	0.697443091	-3.795185984
ENSG00000223350	IGLV9-49	0.221080126	1.165605933	5.508255248	2.129467479	0.046687416	0.697443091	-3.79530936
ENSG00000182541	LIMK2	0.224851917	1.168657288	6.011535485	2.129254118	0.046707205	0.697443091	-3.795534301
ENSG00000180332	KCTD4	0.242734242	1.183233039	2.954897526	2.129033589	0.046727666	0.697443091	-3.795766788
ENSG00000241333	RN7SL385P	0.264391249	1.201129121	3.724912094	2.128894264	0.046740597	0.697443091	-3.795913663
ENSG00000221867	MAGEA3	0.258028008	1.195843012	3.065604816	2.12744885	0.046874941	0.697443091	-3.79743714
ENSG00000186790	FOXE3	0.228434566	1.171563024	4.661727655	2.126957684	0.046920672	0.697443091	-3.797954727
ENSG00000111802	TDP2	-0.216553993	-1.161954835	7.375224818	-2.125683505	0.047039497	0.697443091	-3.799297197
ENSG00000089250	NOS1	0.241546351	1.182259185	3.32881278	2.124953027	0.047107742	0.697443091	-3.800066663
ENSG00000256683	ZNF350	-0.233574644	-1.17574455	6.134712315	-2.124572966	0.047143285	0.697443091	-3.800466962
ENSG00000243633	RN7SL542P	0.202193138	1.150445896	3.550251955	2.124435316	0.047156164	0.697443091	-3.800611933
ENSG00000129467	ADCY4	0.37492133	1.29676884	7.675162264	2.123902934	0.047206005	0.697443091	-3.801172593
ENSG00000164031	DNAJB14	-0.204864677	-1.152578232	6.93173701	-2.123534359	0.047240539	0.697443091	-3.801560708
ENSG00000202474	RNA5SP283	0.394476084	1.314465325	5.596365883	2.123281843	0.047264211	0.697443091	-3.801826594
ENSG00000169894	MUC3A	0.362452134	1.285609179	5.194724663	2.122981514	0.04729238	0.697443091	-3.802142805
ENSG00000050767	COL23A1	0.215429364	1.161049406	4.999976257	2.122369354	0.047349845	0.697443091	-3.802787276
ENSG00000115421	PAPOLG	-0.217034698	-1.162342062	6.643575741	-2.122366647	0.047350099	0.697443091	-3.802790125
ENSG00000128218	VPREB3	0.217585404	1.162785837	4.421311218	2.122130105	0.047372321	0.697443091	-3.80303913
ENSG00000134443	GRP	0.213323041	1.15935552	3.672376117	2.122022688	0.047382415	0.697443091	-3.803152203
ENSG00000167614	TTYH1	0.339683449	1.265478897	4.745041722	2.1218108	0.047402332	0.697443091	-3.803375238
ENSG00000106609	TMEM248	-0.187672081	-1.138924475	8.655760221	-2.121321913	0.047448317	0.697443091	-3.803889807
ENSG00000175305	CCNE2	-0.298484757	-1.229852038	3.578944506	-2.121233933	0.047456596	0.697443091	-3.803982404
ENSG00000070759	TESK2	-0.205187928	-1.152836508	5.628311238	-2.120996541	0.047478943	0.697443091	-3.804232242
ENSG00000143110	C1orf162	-0.911572145	-1.881094263	6.837065524	-2.120655057	0.047511106	0.697443091	-3.80459161
ENSG00000185386	MAPK11	0.364792159	1.287696105	5.317904992	2.120389295	0.04753615	0.697443091	-3.80487127
ENSG00000163121	NEURL3	0.264437306	1.201167467	3.935310628	2.120161546	0.047557622	0.697443091	-3.805110918
ENSG00000156009	MAGEA8	-0.211580554	-1.157956095	4.882236394	-2.119689723	0.047602133	0.697443091	-3.805607353
ENSG00000107130	NCS1	-0.382058514	-1.303200004	3.978191705	-2.119538684	0.04761639	0.697443091	-3.805766261
ENSG00000173175	ADCY5	0.384161089	1.305100665	6.303836331	2.119123257	0.047655622	0.697443091	-3.806203303
ENSG00000090097	PCBP4	0.277233614	1.211868881	5.258180113	2.118795999	0.047686549	0.697443091	-3.80654756
ENSG00000162076	FLYWCH2	0.192299619	1.142583514	6.493309158	2.11827295	0.047736016	0.697443091	-3.807097731
ENSG00000177791	MYOZ1	-0.50410878	-1.418246968	3.458003294	-2.117777737	0.047782893	0.697443091	-3.807618565
ENSG00000152078	TLCD4	-0.603670498	-1.519577756	4.302775054	-2.11684878	0.047870942	0.697443091	-3.808595434
ENSG00000150773	PIH1D2	-0.284965477	-1.218381108	3.30874911	-2.116596519	0.047894877	0.697443091	-3.808860673
ENSG00000170579	DLGAP1	0.162996553	1.119610214	4.250462567	2.116446311	0.047909135	0.697443091	-3.809018602
ENSG00000265894	RN7SL357P	0.232688609	1.175022684	4.347697197	2.115870757	0.047963801	0.697443091	-3.809623691
ENSG00000174600	CMKLR1	-0.441030415	-1.3575736	6.288796385	-2.115563996	0.04799296	0.697443091	-3.809946163
ENSG00000145569	OTULINL	-0.277379017	-1.211991026	5.571263384	-2.114443574	0.048099598	0.697443091	-3.811123788
ENSG00000158186	MRAS	0.31232386	1.241706202	7.925924434	2.114144101	0.048128138	0.697443091	-3.811438503
ENSG00000213281	NRAS	-0.248008695	-1.187566823	7.445144963	-2.113975678	0.048144195	0.697443091	-3.81161549
ENSG00000131116	ZNF428	0.227233455	1.170588049	5.239778324	2.113747393	0.048165967	0.697443091	-3.811855371
ENSG00000135363	LMO2	0.168797242	1.124120928	5.159994236	2.112258082	0.048308227	0.697443091	-3.813420045
ENSG00000253368	TRNP1	0.240028718	1.18101617	4.357890095	2.112185305	0.048315188	0.697443091	-3.813496491
ENSG00000196776	CD47	-0.208702031	-1.155647999	7.852216444	-2.112172615	0.048316402	0.697443091	-3.813509821
ENSG00000173275	ZNF449	-0.183164313	-1.135371406	5.77321638	-2.112096614	0.048323673	0.697443091	-3.813589653
ENSG00000137976	DNASE2B	-0.99070062	-1.987149782	4.241453366	-2.111626507	0.04836867	0.697443091	-3.814083427
ENSG00000140030	GPR65	-0.741083702	-1.671430888	4.560697629	-2.111454999	0.048385096	0.697443091	-3.814263557
ENSG00000100813	ACIN1	0.177829647	1.131180885	7.278206433	2.111323726	0.048397671	0.697443091	-3.814401425
ENSG00000025770	NCAPH2	0.181538728	1.134092824	5.499999491	2.111096395	0.048419456	0.697443091	-3.814640167
ENSG00000076716	GPC4	-0.647538713	-1.566493424	6.206299536	-2.110408906	0.048485391	0.697443091	-3.815362094
ENSG00000240374	RN7SL503P	-0.205622882	-1.153184125	3.490851779	-2.110002563	0.048524401	0.697443091	-3.815788741
ENSG00000142867	BCL10	-0.199927263	-1.148640442	5.599055323	-2.109759341	0.048547764	0.697443091	-3.816044098
ENSG00000140749	IGSF6	-0.879690022	-1.83997992	6.2820509	-2.108878771	0.048632435	0.697443091	-3.816968491
ENSG00000263563	UBBP4	0.2818109	1.215719924	6.404982784	2.106640451	0.048848264	0.697443091	-3.819317408
ENSG00000152464	RPP38	-0.309055411	-1.23889628	4.992833964	-2.106577299	0.048854366	0.697443091	-3.819383664
ENSG00000187151	ANGPTL5	-0.298144801	-1.22956227	3.544561811	-2.10653899	0.048858068	0.697443091	-3.819423856
ENSG00000131724	IL13RA1	-0.240716506	-1.18157934	8.650224528	-2.105881179	0.048921673	0.697443091	-3.820113937
ENSG00000072133	RPS6KA6	-0.206991053	-1.154278259	2.849859264	-2.105820176	0.048927576	0.697443091	-3.820177928
ENSG00000174697	LEP	0.496443376	1.410731446	9.660824023	2.105553261	0.048953409	0.697443091	-3.820457905
ENSG00000164935	DCSTAMP	-1.092465764	-2.132381786	3.778456265	-2.105321114	0.048975887	0.697443091	-3.820701399
ENSG00000196767	POU3F4	0.177229151	1.130710149	2.880046674	2.105283154	0.048979563	0.697443091	-3.820741214
ENSG00000170153	RNF150	0.271462285	1.207030628	7.61767578	2.104729233	0.049033239	0.697443091	-3.821322156
ENSG00000162438	CTRC	0.282869048	1.216611923	3.752205682	2.104454807	0.049059851	0.697443091	-3.821609944
ENSG00000113368	LMNB1	-0.335499618	-1.261814311	4.343364103	-2.104444453	0.049060855	0.697443091	-3.821620801
ENSG00000163565	IFI16	-0.230932227	-1.173593045	7.858412204	-2.103804218	0.049122994	0.697443091	-3.822292139
ENSG00000132622	HSPA12B	0.268881844	1.204873632	6.294110025	2.103345642	0.049167545	0.697443091	-3.822772936
ENSG00000137821	LRRC49	-0.285575544	-1.218896429	5.24367675	-2.102821234	0.049218536	0.697443091	-3.823322694
ENSG00000087087	SRRT	0.18966576	1.140499457	6.799445422	2.102643798	0.0492358	0.697443091	-3.823508693
ENSG00000155158	TTC39B	-0.327188236	-1.254565884	5.135484184	-2.102224997	0.04927657	0.697443091	-3.823947678
ENSG00000101347	SAMHD1	-0.495744412	-1.410048134	8.637162078	-2.101604672	0.049337015	0.697443091	-3.824597824
ENSG00000146267	FAXC	0.246796532	1.18656944	2.857517605	2.100392637	0.04945531	0.697443091	-3.825867871
ENSG00000240505	TNFRSF13B	0.179265771	1.132307475	5.031689688	2.100314269	0.049462968	0.697443091	-3.825949978
ENSG00000134871	COL4A2	0.269266201	1.205194672	8.662106964	2.100240847	0.049470143	0.697443091	-3.826026902
ENSG00000146926	ASB10	0.233712923	1.175857247	3.894289464	2.099904035	0.049503071	0.697443091	-3.826379763
ENSG00000163155	LYSMD1	0.23383855	1.175959643	5.34308677	2.099825984	0.049510704	0.697443091	-3.826461529
ENSG00000075188	NUP37	-0.230341915	-1.173112941	5.913826605	-2.099447791	0.049547706	0.697443091	-3.826857705
ENSG00000133275	CSNK1G2	0.186465336	1.137972217	7.005187781	2.099325176	0.049559708	0.697443091	-3.826986144
ENSG00000130414	NDUFA10	0.202196513	1.150448588	6.942328958	2.099196743	0.049572282	0.697443091	-3.827120672
ENSG00000136689	IL1RN	-1.198202964	-2.29453683	5.887677339	-2.098644532	0.049626379	0.697443091	-3.82769905
ENSG00000172465	TCEAL1	-0.256559455	-1.194626355	6.930797986	-2.098523048	0.049638287	0.697443091	-3.827826281
ENSG00000102010	BMX	-0.306387259	-1.236607156	3.960458015	-2.098489276	0.049641598	0.697443091	-3.82786165
ENSG00000173272	MZT2A	0.269755568	1.205603548	7.025554376	2.098395498	0.049650793	0.697443091	-3.827959861
ENSG00000108932	SLC16A6	-0.731183853	-1.660000703	4.49443989	-2.097766564	0.049712499	0.697443091	-3.828618475
ENSG00000175325	PROP1	0.23668047	1.178278412	5.089940837	2.096963209	0.049791418	0.697443091	-3.829459609
ENSG00000236333	TRHDE-AS1	0.354272473	1.278340772	7.146678566	2.096927073	0.049794971	0.697443091	-3.829497441
ENSG00000157107	FCHO2	-0.263021302	-1.1999891	7.666373564	-2.096815129	0.049805978	0.697443091	-3.829614636
ENSG00000198835	GJC2	0.234121147	1.176190014	4.741792638	2.096782645	0.049809172	0.697443091	-3.829648644
ENSG00000166104		0.385785899	1.30657134	4.280009534	2.096620783	0.049825092	0.697443091	-3.829818093
ENSG00000167604	NFKBID	-0.246707806	-1.186496468	5.641924463	-2.096086962	0.049877628	0.697443091	-3.830376892
ENSG00000100095	SEZ6L	0.210392764	1.157003127	3.030034707	2.095879243	0.049898084	0.697443091	-3.830594314
ENSG00000035499	DEPDC1B	-0.227180764	-1.170545297	2.925645934	-2.095858389	0.049900138	0.697443091	-3.830616141
ENSG00000149289	ZC3H12C	-0.219904229	-1.16465627	6.543017314	-2.095798068	0.04990608	0.697443091	-3.830679277
ENSG00000216863	LY86-AS1	0.444625207	1.360960511	4.543610126	2.095793016	0.049906578	0.697443091	-3.830684565
ENSG00000100239	PPP6R2	0.212993498	1.159090728	6.568888072	2.095784613	0.049907406	0.697443091	-3.83069336
ENSG00000181963	OR52K2	0.2128365	1.158964599	2.783069967	2.094807208	0.05000378	0.697443091	-3.831716261
ENSG00000205413	SAMD9	-0.189566633	-1.140421097	6.626037016	-2.094537351	0.050030418	0.697443091	-3.83199864
ENSG00000182185	RAD51B	-0.232850175	-1.175154282	5.69957382	-2.094069099	0.05007667	0.697443091	-3.832488581
ENSG00000162639	HENMT1	-0.285896809	-1.219167888	4.114592482	-2.093755354	0.050107683	0.697443091	-3.83281683
ENSG00000007350	TKTL1	0.171804935	1.12646691	2.861957856	2.093543431	0.050128641	0.697443091	-3.833038536
ENSG00000199306	RNU6-858P	0.307957162	1.237953532	5.58146298	2.093386919	0.050144123	0.697443091	-3.833202267
ENSG00000105397	TYK2	0.17319406	1.127552071	6.579765406	2.093219695	0.050160671	0.697443091	-3.833377197
ENSG00000151632	AKR1C2	0.260773436	1.198120851	10.43396257	2.092879788	0.050194321	0.697443091	-3.83373275
ENSG00000276747	PADI6	0.203258776	1.151295981	2.945951174	2.092466728	0.050235241	0.697443091	-3.834164785
ENSG00000123240	OPTN	0.248262578	1.187775828	8.482313816	2.09236094	0.050245726	0.697443091	-3.834275427
ENSG00000006432	MAP3K9	0.18048246	1.133262803	2.9459192	2.092282803	0.050253471	0.697443091	-3.834357148
ENSG00000144488	ESPNL	0.193731785	1.143718322	4.189426796	2.091512917	0.050329846	0.697443091	-3.835162264
ENSG00000053371	AKR7A2	0.2451507	1.185216569	6.965849387	2.091226611	0.050358275	0.697443091	-3.835461636
ENSG00000168077	SCARA3	-0.353979474	-1.278081179	6.027494854	-2.090981643	0.050382611	0.697443091	-3.835717768
ENSG00000126016	AMOT	0.317001294	1.245738533	6.441138443	2.090715224	0.05040909	0.697443091	-3.835996313
ENSG00000210196	MT-TP	0.38417073	1.305109386	9.508549479	2.090387327	0.050441697	0.697443091	-3.836339112
ENSG00000116194	ANGPTL1	-0.3199497	-1.248287027	6.621155828	-2.089736481	0.050506474	0.697728117	-3.837019463
ENSG00000075234	TTC38	0.235632835	1.177423098	6.467317829	2.089406431	0.050539352	0.697728117	-3.837364437
ENSG00000137288	UQCC2	0.215294531	1.1609409	5.535627927	2.088344575	0.050645261	0.698105093	-3.838474136
ENSG00000128564	VGF	0.213590223	1.159570248	4.714282577	2.08801335	0.050678338	0.698105093	-3.838820231
ENSG00000137815	RTF1	-0.161749255	-1.118642661	6.520524593	-2.087735966	0.050706054	0.698105093	-3.839110048
ENSG00000072422	RHOBTB1	-0.16727536	-1.122935731	6.410558214	-2.08725431	0.050754213	0.698105093	-3.839613251
ENSG00000171456	ASXL1	0.197128603	1.146414373	6.89335825	2.086884671	0.050791199	0.698105093	-3.839999388
ENSG00000255874	LINC00346	-0.308721484	-1.238609558	4.434542535	-2.086817648	0.050797908	0.698105093	-3.840069399
ENSG00000167117	ANKRD40CL	0.223620791	1.167660438	3.250424862	2.086328321	0.050846914	0.698248794	-3.84058051
ENSG00000165066	NKX6-3	0.243638642	1.18397502	5.532770364	2.084377409	0.051042724	0.699209034	-3.842617717
ENSG00000148459	PDSS1	-0.266150373	-1.20259459	5.084497319	-2.083903899	0.051090352	0.699209034	-3.843112037
ENSG00000250317	SMIM20	-0.237140752	-1.178654394	6.544623334	-2.083792726	0.05110154	0.699209034	-3.843228089
ENSG00000103152	MPG	0.23540105	1.177233947	6.046647602	2.083441254	0.051136926	0.699209034	-3.843594965
ENSG00000138642	HERC6	-0.200072292	-1.148755917	5.676097626	-2.083142103	0.051167062	0.699209034	-3.843907203
ENSG00000182722	SEPHS1P1	0.183152002	1.135361718	3.899811642	2.082892675	0.051192201	0.699209034	-3.844167528
ENSG00000115998	C2orf42	-0.209669626	-1.156423335	6.241779062	-2.082086093	0.051273571	0.699209034	-3.845009245
ENSG00000068831	RASGRP2	0.333047511	1.259671463	5.579201496	2.081535323	0.0513292	0.699209034	-3.84558392
ENSG00000179774	ATOH7	0.195141498	1.14483644	3.547838146	2.081043316	0.051378941	0.699209034	-3.84609722
ENSG00000196544	BORCS6	-0.240592543	-1.181477818	4.744555538	-2.08099581	0.051383746	0.699209034	-3.846146779
ENSG00000143653	SCCPDH	-0.191806912	-1.142193368	6.736361256	-2.079681598	0.051516835	0.699209034	-3.847517575
ENSG00000177917	ARL6IP6	-0.329856879	-1.25688868	5.411414058	-2.079604674	0.051524635	0.699209034	-3.847597799
ENSG00000138621	PPCDC	0.183871282	1.135927912	4.949108713	2.079147366	0.051571025	0.699209034	-3.848074693
ENSG00000212609	RNU1-139P	0.246301685	1.186162514	2.97262734	2.078666303	0.051619867	0.699209034	-3.848576306
ENSG00000125148	MT2A	-0.361384074	-1.284657765	9.34878212	-2.078426389	0.05164424	0.699209034	-3.848826448
ENSG00000178922	HYI	0.247653049	1.187274106	6.224328488	2.077875146	0.051700282	0.699209034	-3.84940114
ENSG00000110975	SYT10	0.182206238	1.13461767	2.838384002	2.077828794	0.051704996	0.699209034	-3.84944946
ENSG00000132386	SERPINF1	0.244502429	1.184684115	9.803454199	2.077587656	0.051729531	0.699209034	-3.849700832
ENSG00000138600	SPPL2A	-0.198658091	-1.147630401	7.558751852	-2.077522046	0.051736208	0.699209034	-3.849769223
ENSG00000186073	C15orf41	-0.246965584	-1.186708488	6.186793466	-2.077421557	0.051746437	0.699209034	-3.849873971
ENSG00000188459	WASF4P	-0.229063664	-1.172074004	4.527435251	-2.07733836	0.051754906	0.699209034	-3.849960692
ENSG00000120457	KCNJ5	-0.580123905	-1.494977638	5.271673645	-2.077228454	0.051766097	0.699209034	-3.85007525
ENSG00000127527	EPS15L1	0.134073986	1.097388214	7.471966602	2.074713533	0.052022768	0.700727513	-3.852695858
ENSG00000252882	RNU6-1137P	0.333870133	1.26038993	5.364252709	2.074663931	0.052027841	0.700727513	-3.852747529
ENSG00000119630	PGF	0.217093308	1.162389284	4.845839543	2.074122305	0.052083275	0.700727513	-3.853311715
ENSG00000200146	RNU6-544P	0.285573666	1.218894843	5.154573779	2.072922084	0.052206302	0.700727513	-3.854561677
ENSG00000173673	HES3	0.275389711	1.210320985	4.114423611	2.072733743	0.052225632	0.700727513	-3.854757791
ENSG00000243883	RN7SL419P	0.255074687	1.193397523	3.077732533	2.072521248	0.052247448	0.700727513	-3.854979048
ENSG00000085465	OVGP1	-0.210588803	-1.157160356	4.787180533	-2.072028423	0.052298077	0.700727513	-3.855492151
ENSG00000167588	GPD1	0.268055863	1.204184008	11.09521321	2.071687013	0.052333176	0.700727513	-3.855847575
ENSG00000172830	SSH3	-0.214850632	-1.160583748	5.572175135	-2.071652434	0.052336733	0.700727513	-3.855883572
ENSG00000204136	GGTA1P	-0.32969179	-1.256744861	6.374947296	-2.070796502	0.052424828	0.700727513	-3.856774509
ENSG00000135374	ELF5	-0.264448097	-1.201176451	3.487283423	-2.070722511	0.05243245	0.700727513	-3.856851518
ENSG00000117151	CTBS	-0.205028234	-1.152708905	6.841816287	-2.070600849	0.052444984	0.700727513	-3.85697814
ENSG00000207402	RNU6-959P	0.275475724	1.210393147	4.864034122	2.070509345	0.052454413	0.700727513	-3.857073371
ENSG00000171446	KRT27	0.198093081	1.147181037	3.442209956	2.070472327	0.052458228	0.700727513	-3.857111897
ENSG00000185839		0.255242673	1.193536489	8.705401208	2.070167813	0.05248962	0.700727513	-3.857428799
ENSG00000115310	RTN4	0.168876974	1.124183054	9.306510126	2.069205199	0.052588967	0.700727513	-3.858430428
ENSG00000162971	TYW5	-0.246665882	-1.18646199	5.171026942	-2.06881947	0.052628823	0.700727513	-3.858831728
ENSG00000095574	IKZF5	-0.259351795	-1.196940796	6.891874479	-2.068039369	0.052709513	0.700727513	-3.859643213
ENSG00000188313	PLSCR1	-0.22252275	-1.166772065	6.502862745	-2.067938316	0.052719974	0.700727513	-3.859748322
ENSG00000058404	CAMK2B	-0.455283452	-1.371052155	3.161025016	-2.067283149	0.05278784	0.700727513	-3.860429718
ENSG00000151948	GLT1D1	0.527257798	1.441187255	4.769207501	2.066457628	0.052873464	0.700727513	-3.861288142
ENSG00000264364	DYNLL2	0.198555127	1.147548498	7.326252	2.065441845	0.052978995	0.700727513	-3.862344189
ENSG00000159674	SPON2	0.201709415	1.150060227	5.620375652	2.065345443	0.05298902	0.700727513	-3.862444398
ENSG00000198216	CACNA1E	-0.160647726	-1.117788878	2.797688571	-2.065162794	0.053008019	0.700727513	-3.862634257
ENSG00000181409	AATK	0.223523838	1.16758197	4.444668058	2.065102965	0.053014244	0.700727513	-3.862696446
ENSG00000126562	WNK4	0.212190135	1.158445469	3.126350372	2.065017719	0.053023114	0.700727513	-3.862785052
ENSG00000073737	DHRS9	-0.923649812	-1.896908135	5.620046149	-2.064636097	0.05306284	0.700727513	-3.863181698
ENSG00000169018	FEM1B	-0.18294041	-1.135195212	6.453733844	-2.064482319	0.053078856	0.700727513	-3.86334152
ENSG00000167962	ZNF598	0.201820844	1.150149057	5.298942744	2.063977996	0.053131411	0.700727513	-3.863865626
ENSG00000106804	C5	-0.3333071	-1.259898141	4.975416537	-2.063855998	0.053144131	0.700727513	-3.8639924
ENSG00000186716	BCR	0.198617713	1.147598281	7.370922236	2.063601417	0.053170684	0.700727513	-3.864256936
ENSG00000188921	HACD4	-0.445985554	-1.362244394	5.58397413	-2.063536084	0.0531775	0.700727513	-3.864324821
ENSG00000095951	HIVEP1	-0.16352831	-1.120022962	7.254223983	-2.063018794	0.053231497	0.700727513	-3.864862284
ENSG00000172889	EGFL7	0.271733542	1.207257597	6.000761988	2.062135875	0.053323774	0.700727513	-3.865779485
ENSG00000252444	RNU6-344P	0.248643542	1.188089518	4.060535191	2.062068738	0.053330797	0.700727513	-3.865849221
ENSG00000125611	CHCHD5	-0.225574667	-1.169242899	4.579911236	-2.062020189	0.053335876	0.700727513	-3.865899649
ENSG00000146006	LRRTM2	-0.438669015	-1.355353344	5.350401509	-2.061898548	0.053348603	0.700727513	-3.866025995
ENSG00000122515	ZMIZ2	0.16665732	1.122454776	6.3507859	2.060705165	0.05347361	0.700952338	-3.867265349
ENSG00000115085	ZAP70	0.293000814	1.225186023	4.533103382	2.060423777	0.053503124	0.700952338	-3.867557526
ENSG00000067177	PHKA1	-0.226966283	-1.170371288	5.382657612	-2.060378862	0.053507836	0.700952338	-3.867604161
ENSG00000205707	ETFRF1	0.220223856	1.164914327	6.590869583	2.060059963	0.053541305	0.700952338	-3.867935261
ENSG00000096654	ZNF184	-0.194240585	-1.144121752	5.646467615	-2.059653937	0.053583945	0.700952338	-3.868356786
ENSG00000135451	TROAP	0.242916794	1.18338277	4.368076524	2.059520998	0.053597912	0.700952338	-3.868494792
ENSG00000136404	TM6SF1	-0.475734155	-1.390625698	5.905268835	-2.058818297	0.053671799	0.701130631	-3.869224199
ENSG00000131845	ZNF304	-0.206719994	-1.15406141	5.333278264	-2.057684416	0.053791216	0.701130631	-3.870400925
ENSG00000280486		0.267264669	1.203523797	5.751538913	2.057450819	0.053815847	0.701130631	-3.870643309
ENSG00000163590	PPM1L	-0.221665285	-1.1660788	6.622376412	-2.057233669	0.053838753	0.701130631	-3.870868617
ENSG00000126464	PRR12	0.212856057	1.158980311	6.040821288	2.056406732	0.053926065	0.701130631	-3.871726514
ENSG00000166963	MAP1A	-0.163261687	-1.119815991	5.740520754	-2.056377775	0.053929124	0.701130631	-3.871756552
ENSG00000188021	UBQLN2	-0.175164768	-1.129093349	7.022688483	-2.056375169	0.0539294	0.701130631	-3.871759255
ENSG00000181274	FRAT2	0.22293376	1.167104514	5.44704196	2.056221325	0.053945658	0.701130631	-3.871918839
ENSG00000105664	COMP	-0.247022464	-1.186755276	3.956087215	-2.054657426	0.054111184	0.701130631	-3.873540766
ENSG00000182796	TMEM198B	-0.209039416	-1.155918287	6.171713504	-2.054259165	0.05415341	0.701130631	-3.87395371
ENSG00000159882	ZNF230	-0.232135808	-1.174572534	4.022458305	-2.054180113	0.054161795	0.701130631	-3.874035672
ENSG00000242114	MTFP1	0.625841253	1.54311037	3.302596094	2.054011407	0.054179693	0.701130631	-3.874210582
ENSG00000185668	POU3F1	0.261957411	1.199104515	4.642869167	2.053915206	0.054189902	0.701130631	-3.874310318
ENSG00000265486	RN7SL518P	0.260880304	1.198209606	4.945447488	2.053811541	0.054200905	0.701130631	-3.87441779
ENSG00000113262	GRM6	0.240047788	1.181031782	3.697584708	2.053354371	0.054249452	0.701130631	-3.874891717
ENSG00000138495	COX17	0.259633836	1.197174817	6.894172385	2.053018501	0.054285142	0.701130631	-3.875239866
ENSG00000215458	AATBC	0.292472858	1.224737747	4.010766613	2.052373115	0.054353783	0.701130631	-3.875908768
ENSG00000121769	FABP3	-0.808696122	-1.751627642	5.884595567	-2.051594535	0.054436694	0.701130631	-3.876715584
ENSG00000076826	CAMSAP3	0.228604255	1.171700831	3.708280087	2.051587325	0.054437462	0.701130631	-3.876723055
ENSG00000184357	HIST1H1B	-0.576470877	-1.491197015	5.412627371	-2.051577657	0.054438492	0.701130631	-3.876733072
ENSG00000186350	RXRA	0.241526598	1.182242998	7.864209868	2.051521139	0.054444516	0.701130631	-3.876791634
ENSG00000124588	NQO2	0.372244972	1.294365421	7.65239514	2.050548205	0.054548297	0.701130631	-3.877799626
ENSG00000163541	SUCLG1	0.228777492	1.171841536	7.786864168	2.049755479	0.054632987	0.701130631	-3.878620748
ENSG00000179988	PSTK	-0.224966147	-1.168749823	3.86723531	-2.049012664	0.054712453	0.701130631	-3.87939003
ENSG00000204581	ACOXL-AS1	-0.224698571	-1.168533076	2.885404251	-2.048621055	0.054754389	0.701130631	-3.879795538
ENSG00000127054	INTS11	0.227965894	1.171182494	6.637761489	2.048461108	0.054771526	0.701130631	-3.879961151
ENSG00000251521	IMPA1P1	-0.402348573	-1.321657696	3.509350561	-2.047745569	0.054848247	0.701130631	-3.880701962
ENSG00000122861	PLAU	-0.231668229	-1.174191915	5.661155724	-2.047650523	0.054858445	0.701130631	-3.880800355
ENSG00000106066	CPVL	-0.564887857	-1.479272519	5.660443327	-2.047600579	0.054863804	0.701130631	-3.880852057
ENSG00000236939	BAALC-AS2	-0.254474295	-1.192900982	3.507026292	-2.047443361	0.054880679	0.701130631	-3.881014806
ENSG00000124610	HIST1H1A	-0.307466145	-1.237532269	5.094743372	-2.047359138	0.05488972	0.701130631	-3.881101989
ENSG00000123342	MMP19	-0.683178318	-1.605673228	7.40961381	-2.04678053	0.054951873	0.701130631	-3.881700886
ENSG00000099337	KCNK6	-0.29513911	-1.227003284	5.257226845	-2.04635551	0.054997567	0.701130631	-3.882140758
ENSG00000136167	LCP1	-0.708048201	-1.63359256	9.212029345	-2.046249911	0.055008926	0.701130631	-3.88225004
ENSG00000131055	COX4I2	0.230285748	1.17306727	5.374656631	2.04602765	0.055032839	0.701130631	-3.882480043
ENSG00000215866	LINC01356	0.455010534	1.370792814	3.595970349	2.045518658	0.055087639	0.701130631	-3.883006722
ENSG00000207403		0.382273276	1.303394015	2.841186192	2.04406893	0.05524399	0.701130631	-3.884506478
ENSG00000145687	SSBP2	-0.186016607	-1.137618323	8.464923908	-2.04390997	0.055261157	0.701130631	-3.884670891
ENSG00000024422	EHD2	0.268496133	1.204551547	10.05100933	2.043490907	0.05530644	0.701130631	-3.885104303
ENSG00000179630	LACC1	-0.300996834	-1.23199537	5.598864821	-2.043440619	0.055311876	0.701130631	-3.885156309
ENSG00000134020	PEBP4	-0.268179407	-1.204287132	3.445836563	-2.043396081	0.055316691	0.701130631	-3.885202369
ENSG00000198393	ZNF26	-0.254581149	-1.192989338	5.183454411	-2.042850274	0.055375729	0.701130631	-3.885766787
ENSG00000175315	CST6	-0.212379018	-1.158597148	3.741817662	-2.042730884	0.05538865	0.701130631	-3.885890238
ENSG00000167685	ZNF444	0.406376716	1.325353048	4.002703675	2.042467876	0.055417125	0.701130631	-3.886162181
ENSG00000206674	RNU6-945P	-0.430093082	-1.347320503	2.806026368	-2.042053442	0.055462021	0.701130631	-3.886590657
ENSG00000251655	PRB1	0.383803469	1.304777192	5.334061218	2.041924752	0.055475968	0.701130631	-3.886723699
ENSG00000196684	HSH2D	0.407088962	1.326007525	4.723932963	2.041609519	0.055510147	0.701130631	-3.887049576
ENSG00000133961	NUMB	-0.238224118	-1.179539815	7.719006643	-2.041139738	0.055561118	0.701130631	-3.887535173
ENSG00000250479	CHCHD10	0.23482072	1.176760495	7.125737658	2.040496307	0.055630999	0.701130631	-3.888200179
ENSG00000199584		0.292671022	1.224905985	2.95280804	2.040470926	0.055633757	0.701130631	-3.888226409
ENSG00000138670	RASGEF1B	-0.540486027	-1.454462426	5.582012884	-2.040213585	0.055661729	0.701130631	-3.888492348
ENSG00000107021	TBC1D13	0.187752343	1.138987838	6.666778101	2.039863115	0.055699844	0.701130631	-3.888854502
ENSG00000241627	UBQLN4P1	-0.289488814	-1.22220714	4.310172987	-2.039860925	0.055700082	0.701130631	-3.888856765
ENSG00000135929	CYP27A1	-0.708902723	-1.63456044	6.081485322	-2.039701155	0.055717466	0.701130631	-3.889021851
ENSG00000007080	CCDC124	0.205910911	1.153414377	6.506386558	2.039489304	0.055740524	0.701130631	-3.889240741
ENSG00000159335	PTMS	0.334167435	1.260649691	7.420625066	2.038187357	0.055882416	0.701430418	-3.890585706
ENSG00000226268		0.588872652	1.50407098	3.591713493	2.038084547	0.055893634	0.701430418	-3.890691896
ENSG00000158869	FCER1G	-0.803864956	-1.745771761	7.164672532	-2.037944662	0.055908902	0.701430418	-3.890836374
ENSG00000212864	RNF208	0.231176117	1.17379146	4.939978175	2.037849792	0.055919258	0.701430418	-3.890934357
ENSG00000094963	FMO2	-0.249847527	-1.189081439	9.186457116	-2.037401205	0.055968252	0.701559128	-3.891397631
ENSG00000186010	NDUFA13	0.215861253	1.161397033	2.77378889	2.037015429	0.056010416	0.701602117	-3.891795998
ENSG00000129128	SPCS3	-0.27146178	-1.207030206	6.687964302	-2.034945884	0.0562371	0.70226169	-3.89393246
ENSG00000214026	MRPL23	0.174709409	1.128737029	5.812200005	2.034301123	0.056307891	0.70226169	-3.894597852
ENSG00000151320	AKAP6	-0.328594038	-1.255788963	3.930103059	-2.033896969	0.056352305	0.70226169	-3.895014885
ENSG00000122490	SLC66A2	0.239824267	1.180848815	6.381289322	2.033844771	0.056358044	0.70226169	-3.895068744
ENSG00000244242	IFITM10	-0.793799992	-1.733634767	6.151841074	-2.033663943	0.056377928	0.70226169	-3.89525532
ENSG00000132821	VSTM2L	0.217528427	1.162739915	4.537834752	2.033657199	0.05637867	0.70226169	-3.895262278
ENSG00000108528	SLC25A11	0.23653643	1.178160778	7.317032122	2.033292307	0.056418814	0.70226169	-3.895638741
ENSG00000178722	C5orf64	0.238870703	1.180068579	3.450480052	2.033089063	0.056441185	0.70226169	-3.895848416
ENSG00000100292	HMOX1	-0.70062516	-1.625208889	6.02229682	-2.032901126	0.056461879	0.70226169	-3.896042291
ENSG00000117133	RPF1	-0.220868797	-1.165435205	6.471137412	-2.031274803	0.056641236	0.70226169	-3.897719626
ENSG00000179922	ZNF784	0.225108348	1.168865028	5.225420937	2.031218315	0.056647475	0.70226169	-3.897777875
ENSG00000162676	GFI1	0.190358626	1.141047323	3.331994147	2.030722995	0.056702208	0.70226169	-3.898288593
ENSG00000162695	SLC30A7	-0.209415684	-1.156219801	7.128525942	-2.030134963	0.056767248	0.70226169	-3.898894828
ENSG00000100601	ALKBH1	-0.271179585	-1.206794131	5.804353955	-2.030031609	0.056778686	0.70226169	-3.899001372
ENSG00000179038		0.362893062	1.286002157	3.174305985	2.030025174	0.056779399	0.70226169	-3.899008006
ENSG00000134551	PRH2	-0.338772946	-1.264680489	2.982529092	-2.029980502	0.056784343	0.70226169	-3.899054055
ENSG00000159685	CHCHD6	0.182228144	1.134634899	5.427495639	2.029858378	0.056797863	0.70226169	-3.899179944
ENSG00000171643	S100Z	-0.391091875	-1.311385524	3.536847232	-2.029715787	0.056813652	0.70226169	-3.899326927
ENSG00000132205	EMILIN2	-0.500427328	-1.414632516	6.529303559	-2.028821811	0.056912732	0.70226169	-3.900248316
ENSG00000107819	SFXN3	-0.237463375	-1.178918	6.571646738	-2.027823453	0.057023564	0.70226169	-3.901277051
ENSG00000135116	HRK	0.237760906	1.179161157	5.265588317	2.02757429	0.057051255	0.70226169	-3.901533757
ENSG00000237172	B3GNT9	-0.250389738	-1.189528418	4.164310061	-2.026913078	0.057124798	0.70226169	-3.902214911
ENSG00000167615	LENG8	0.241478484	1.182203571	8.246971221	2.026440026	0.057177465	0.70226169	-3.902702162
ENSG00000151491	EPS8	-0.193627867	-1.143635943	9.182194574	-2.025245051	0.057310702	0.70226169	-3.903932755
ENSG00000276281	RN7SL126P	0.272014156	1.20749244	4.494678351	2.025054693	0.057331953	0.70226169	-3.904128754
ENSG00000097046	CDC7	-0.411428744	-1.330002304	3.155251746	-2.024505025	0.057393354	0.70226169	-3.90469466
ENSG00000114054	PCCB	0.186915752	1.138327553	6.815550349	2.023844339	0.057467234	0.70226169	-3.905374763
ENSG00000091039	OSBPL8	-0.210449095	-1.157048304	8.381202785	-2.02378464	0.057473914	0.70226169	-3.90543621
ENSG00000173114	LRRN3	0.457123902	1.372802326	6.272763791	2.023545228	0.05750071	0.70226169	-3.905682628
ENSG00000177989	ODF3B	0.325459147	1.253063171	5.498572579	2.022983616	0.057563611	0.70226169	-3.906260616
ENSG00000112367	FIG4	-0.373014709	-1.295056203	6.33927017	-2.022739918	0.057590925	0.70226169	-3.906511396
ENSG00000185339	TCN2	-0.380694127	-1.301968124	6.933568981	-2.02252303	0.057615244	0.70226169	-3.906734574
ENSG00000166548	TK2	0.194478331	1.144310311	6.445472873	2.022090998	0.057663714	0.70226169	-3.9071791
ENSG00000244620		0.470623016	1.385707745	4.451677743	2.021989775	0.057675075	0.70226169	-3.907283243
ENSG00000177098	SCN4B	0.362486296	1.285639621	6.353365572	2.0217132	0.057706129	0.70226169	-3.907567785
ENSG00000244405	ETV5	-0.366396164	-1.289128577	4.969549175	-2.021602235	0.057718592	0.70226169	-3.907681941
ENSG00000093183	SEC22C	-0.150773443	-1.110164483	7.005577426	-2.021483685	0.05773191	0.70226169	-3.907803897
ENSG00000092847	AGO1	-0.215245894	-1.160901762	6.836987141	-2.021440441	0.057736769	0.70226169	-3.907848382
ENSG00000101474	APMAP	0.216514147	1.161922743	8.435222606	2.021338473	0.057748227	0.70226169	-3.907953275
ENSG00000147650	LRP12	-0.297278882	-1.228824497	5.344702679	-2.020419224	0.057851615	0.70226169	-3.908898777
ENSG00000111331	OAS3	-0.296147164	-1.227860927	5.579507162	-2.020202876	0.057875972	0.70226169	-3.909121273
ENSG00000183114	FAM43B	0.250382011	1.189522046	4.98638038	2.020000248	0.057898792	0.70226169	-3.909329648
ENSG00000169442	CD52	-0.932312068	-1.908331846	7.312018408	-2.0187638	0.05803822	0.70226169	-3.910600942
ENSG00000105879	CBLL1	-0.142223722	-1.103604865	7.903291305	-2.018285814	0.058092201	0.70226169	-3.911092295
ENSG00000215474	SKOR2	0.247199751	1.186901121	4.117121293	2.018209402	0.058100835	0.70226169	-3.911170838
ENSG00000137804	NUSAP1	-0.462593988	-1.378017288	4.013487845	-2.018092059	0.058114095	0.70226169	-3.911291452
ENSG00000149212	SESN3	-0.286599758	-1.219762069	7.772820388	-2.017755579	0.058152135	0.70226169	-3.91163729
ENSG00000108830	RND2	0.203771647	1.151705334	4.071393483	2.017236048	0.058210913	0.70226169	-3.912171215
ENSG00000182035	ADIG	0.198092545	1.14718061	3.616757817	2.017058881	0.05823097	0.70226169	-3.912353274
ENSG00000140575	IQGAP1	-0.175490774	-1.12934852	9.604575937	-2.016954337	0.058242808	0.70226169	-3.912460702
ENSG00000114812	VIPR1	0.365636825	1.288450243	7.185469254	2.016763665	0.058264404	0.70226169	-3.912656626
ENSG00000095585	BLNK	-0.433572366	-1.350573698	5.090984041	-2.016743219	0.05826672	0.70226169	-3.912677635
ENSG00000112992	NNT	0.172020118	1.126634939	8.029986014	2.016373191	0.058308652	0.70226169	-3.913057826
ENSG00000128311	TST	0.231379446	1.173956903	7.280615741	2.016221666	0.058325831	0.70226169	-3.913213503
ENSG00000186174	BCL9L	0.288661941	1.221506839	6.297423722	2.015848403	0.058368169	0.70226169	-3.913596969
ENSG00000153130	SCOC	0.224445068	1.168327766	5.131725637	2.015807231	0.058372841	0.70226169	-3.913639264
ENSG00000174226	SNX31	-0.259308154	-1.19690459	3.051431379	-2.01557687	0.058398985	0.70226169	-3.913875903
ENSG00000166189	HPS6	-0.240909859	-1.181737708	4.680173493	-2.014795917	0.058487697	0.70226169	-3.914678036
ENSG00000186205	Mar-01	0.361433944	1.284702172	8.666385064	2.014707497	0.058497748	0.70226169	-3.914768843
ENSG00000168453	HR	0.152844221	1.111759106	4.28673226	2.014600911	0.058509867	0.70226169	-3.914878305
ENSG00000224916	APOC4-APOC2	-0.278676162	-1.213081233	3.324398017	-2.014283129	0.058546012	0.70226169	-3.915204646
ENSG00000143891	GALM	-0.542748425	-1.456745066	5.83105252	-2.013268566	0.058661544	0.70226169	-3.91624636
ENSG00000118557	PMFBP1	-0.411844103	-1.330385273	3.606226215	-2.013142489	0.058675915	0.70226169	-3.916375793
ENSG00000250685		0.491738917	1.406138709	3.692127923	2.012810894	0.058713728	0.70226169	-3.916716195
ENSG00000090266	NDUFB2	0.204956682	1.152651737	5.928285179	2.012091497	0.058795838	0.70226169	-3.917454602
ENSG00000241246	RN7SL302P	0.244504518	1.184685831	3.808139697	2.011784503	0.058830909	0.70226169	-3.917769669
ENSG00000143324	XPR1	-0.22959277	-1.17250394	7.484599082	-2.011498743	0.058863571	0.70226169	-3.918062921
ENSG00000205683	DPF3	0.218688421	1.163675188	3.834997545	2.011328624	0.058883023	0.70226169	-3.91823749
ENSG00000222033	LINC01124	-0.297297843	-1.228840648	2.615779525	-2.011100747	0.058909088	0.70226169	-3.918471317
ENSG00000171522	PTGER4	-0.202516767	-1.150703997	6.433343108	-2.011002108	0.058920374	0.70226169	-3.918572528
ENSG00000006047	YBX2	0.220141919	1.164848168	5.70131832	2.010671493	0.058958216	0.70226169	-3.918911743
ENSG00000166845	C18orf54	-0.400409436	-1.31988244	3.864929341	-2.010278423	0.059003234	0.70226169	-3.919315002
ENSG00000140526	ABHD2	-0.255654068	-1.193876883	7.495717759	-2.009972941	0.059038243	0.70226169	-3.919628376
ENSG00000169519	METTL15	-0.444604396	-1.360940879	5.150734769	-2.009840496	0.059053427	0.70226169	-3.919764235
ENSG00000170312	CDK1	-0.488702895	-1.403182729	2.930249761	-2.009699143	0.059069636	0.70226169	-3.919909227
ENSG00000197616	MYH6	-0.278291024	-1.212757435	3.380337671	-2.009616658	0.059079097	0.70226169	-3.919993833
ENSG00000132953	XPO4	-0.189585246	-1.14043581	5.902576077	-2.009282933	0.059117387	0.70226169	-3.920336121
ENSG00000197498	RPF2	-0.316559966	-1.245357513	6.124247028	-2.009114258	0.059136748	0.70226169	-3.920509113
ENSG00000110031	LPXN	-0.505437447	-1.419553721	6.612886734	-2.008122467	0.059250707	0.70226169	-3.921526143
ENSG00000255819	KLRC4-KLRK1	-0.505795046	-1.419905628	2.947695752	-2.008057837	0.05925814	0.70226169	-3.921592409
ENSG00000083720	OXCT1	0.282715867	1.216482754	7.75650959	2.008008863	0.059263773	0.70226169	-3.921642622
ENSG00000151725	CENPU	-0.328313605	-1.255544885	3.622947908	-2.007858454	0.059281076	0.70226169	-3.921796833
ENSG00000241227	RN7SL553P	0.213673699	1.159637344	3.974123691	2.006747504	0.059409018	0.702485089	-3.92293568
ENSG00000156711	MAPK13	-0.499346816	-1.413573418	5.616507147	-2.006202481	0.059471877	0.702485089	-3.923494274
ENSG00000196839	ADA	-0.180292659	-1.13311372	5.68366008	-2.00598465	0.059497016	0.702485089	-3.923717507
ENSG00000123080	CDKN2C	0.252427643	1.191209895	5.030027792	2.005337536	0.059571754	0.702485089	-3.924380599
ENSG00000163376	KBTBD8	-0.274970382	-1.209969249	2.99178677	-2.005314652	0.059574399	0.702485089	-3.924404046
ENSG00000157999	ANKRD61	0.26840863	1.204478491	2.9393376	2.005155674	0.059592774	0.702485089	-3.924566932
ENSG00000108773	KAT2A	0.241927777	1.182571798	6.893931111	2.004887202	0.059623815	0.702485089	-3.92484199
ENSG00000181856	SLC2A4	0.369778595	1.292154513	6.316634022	2.004509408	0.059667522	0.702485089	-3.925229018
ENSG00000105011	ASF1B	-0.24353196	-1.183887472	3.309173496	-2.004059735	0.059719581	0.702485089	-3.925689636
ENSG00000236773		-0.345598839	-1.270678311	6.579100935	-2.002926326	0.059850978	0.702485089	-3.926850399
ENSG00000186416	NKRF	-0.243197586	-1.183613113	4.667011387	-2.002457361	0.059905422	0.702485089	-3.927330585
ENSG00000199687	RNU1-38P	0.337890967	1.263907574	6.135311559	2.001949404	0.059964442	0.702485089	-3.927850633
ENSG00000005513	SOX8	0.203273607	1.151307816	4.528773803	2.001490932	0.060017757	0.702485089	-3.928319961
ENSG00000064393	HIPK2	0.202504743	1.150694406	9.038970686	2.000001178	0.060191292	0.702485089	-3.929844617
ENSG00000120708	TGFBI	-0.364871622	-1.287767033	7.600957193	-1.999302698	0.06027281	0.702485089	-3.930559264
ENSG00000120658	ENOX1	-0.219266146	-1.164141274	4.865484484	-1.998855077	0.060325102	0.702485089	-3.931017179
ENSG00000187391	MAGI2	0.16927144	1.124490474	5.838419583	1.998771274	0.060334897	0.702485089	-3.931102903
ENSG00000222859	RN7SKP136	0.216985644	1.162302542	4.447635439	1.998744759	0.060337996	0.702485089	-3.931130026
ENSG00000188396	TCTEX1D4	0.29272732	1.224953785	4.135217413	1.998739769	0.06033858	0.702485089	-3.931135131
ENSG00000183873	SCN5A	0.188600967	1.139658012	3.179436708	1.998180048	0.060404038	0.702485089	-3.931707635
ENSG00000085449	WDFY1	-0.192861756	-1.143028801	7.577509075	-1.998029811	0.060421619	0.702485089	-3.931861289
ENSG00000137845	ADAM10	-0.261534028	-1.198752669	7.619415472	-1.997673295	0.060463357	0.702485089	-3.932225891
ENSG00000145040	UCN2	0.283991308	1.217558683	4.543829662	1.997607914	0.060471015	0.702485089	-3.932292751
ENSG00000181915	ADO	-0.204716653	-1.15245998	5.421556942	-1.997606058	0.060471232	0.702485089	-3.932294649
ENSG00000061273	HDAC7	0.257756187	1.195617722	6.432939508	1.997584086	0.060473805	0.702485089	-3.932317118
ENSG00000204308	RNF5	0.350861989	1.275322386	6.13734322	1.997404924	0.060494793	0.702485089	-3.932500326
ENSG00000260314	MRC1	-0.417667152	-1.335765865	7.850068667	-1.997161727	0.060523293	0.702485089	-3.932749005
ENSG00000226608	FTLP3	-0.353678438	-1.277814519	9.674906237	-1.997093759	0.06053126	0.702485089	-3.932818501
ENSG00000110723	EXPH5	-0.43431797	-1.351271872	4.39048604	-1.996466045	0.060604885	0.702485089	-3.933460278
ENSG00000188078		0.224109884	1.168056357	5.35163075	1.99644833	0.060606964	0.702485089	-3.933478388
ENSG00000163131	CTSS	-0.648018068	-1.567013999	7.705745973	-1.996374765	0.060615598	0.702485089	-3.933553594
ENSG00000178531	CTXN1	0.21816268	1.163251204	4.66829661	1.996095988	0.060648327	0.702485089	-3.933838578
ENSG00000171914	TLN2	0.25739611	1.19531935	7.942695467	1.996094009	0.060648559	0.702485089	-3.933840601
ENSG00000166736	HTR3A	-0.26617229	-1.202612859	3.559509878	-1.995658425	0.060699729	0.702485089	-3.934285841
ENSG00000159884	CCDC107	0.22899681	1.172019692	6.728324762	1.994763455	0.060804986	0.702485089	-3.935200498
ENSG00000156875	MFSD14A	-0.17346549	-1.12776423	7.974803546	-1.994679799	0.060814834	0.702485089	-3.935285984
ENSG00000186340	THBS2	-0.28786696	-1.220833927	7.667716696	-1.994640857	0.060819418	0.702485089	-3.935325777
ENSG00000046604	DSG2	-0.254447238	-1.19287861	7.90935009	-1.994280019	0.060861911	0.702485089	-3.935694482
ENSG00000196396	PTPN1	-0.206865896	-1.154178127	6.774232152	-1.994263889	0.060863811	0.702485089	-3.935710963
ENSG00000139899	CBLN3	-0.234218193	-1.176269135	4.362347382	-1.994031326	0.060891214	0.702485089	-3.935948577
ENSG00000179431	FJX1	0.230705914	1.173408961	4.246468473	1.993351376	0.060971393	0.702485089	-3.936643216
ENSG00000147324	MFHAS1	-0.262969149	-1.199945722	5.66558146	-1.993175795	0.060992113	0.702485089	-3.936822571
ENSG00000137673	MMP7	-0.796640417	-1.737051367	3.901533348	-1.992951048	0.061018644	0.702485089	-3.937052136
ENSG00000116793	PHTF1	-0.282257615	-1.216096416	4.986883428	-1.992520099	0.061069546	0.702485089	-3.937492288
ENSG00000176853	FAM91A1	-0.204264328	-1.152098709	7.94458803	-1.992296312	0.061095994	0.702485089	-3.937720834
ENSG00000173267	SNCG	0.404512238	1.323641324	7.37357204	1.991743229	0.061161402	0.702485089	-3.938285625
ENSG00000159387	IRX6	0.326282882	1.253778836	6.806236745	1.99149825	0.061190394	0.702485089	-3.938535764
ENSG00000175104	TRAF6	-0.147633899	-1.107751208	6.897263633	-1.99086738	0.06126511	0.702485089	-3.939179852
ENSG00000111816	FRK	-0.400506684	-1.319971412	3.712720867	-1.990776041	0.061275935	0.702485089	-3.939273096
ENSG00000196421	C20orf204	0.209247034	1.156084647	3.917079535	1.990655655	0.061290204	0.702485089	-3.939395989
ENSG00000138756	BMP2K	-0.327331798	-1.254690731	6.367820298	-1.990124385	0.061353211	0.702485089	-3.93993828
ENSG00000130005	GAMT	0.203364788	1.151380583	5.129534107	1.989952843	0.061373567	0.702485089	-3.940113364
ENSG00000185022	MAFF	-0.243207626	-1.183621351	4.489439989	-1.98987543	0.061382756	0.702485089	-3.940192373
ENSG00000167700	MFSD3	0.193583552	1.143600814	5.196456036	1.989778675	0.061394242	0.702485089	-3.940291122
ENSG00000125084	WNT1	0.227020217	1.170415043	4.575984696	1.98930408	0.061450609	0.70262637	-3.940775457
ENSG00000167858	TEKT1	0.206464972	1.153857426	3.046344886	1.988706091	0.061521699	0.70262637	-3.941385634
ENSG00000130052	STARD8	0.205552676	1.153128009	5.741438474	1.988695465	0.061522963	0.70262637	-3.941396476
ENSG00000212978		-0.244803918	-1.184931712	5.232809868	-1.987741032	0.061636581	0.703011962	-3.942370167
ENSG00000231333	RPL34P6	-0.430422808	-1.347628466	5.025658425	-1.987541987	0.0616603	0.703011962	-3.942573198
ENSG00000134874	DZIP1	-0.244565051	-1.184735539	5.04562782	-1.987434063	0.061673163	0.703011962	-3.942683279
ENSG00000172971	UNC93B3	0.241787698	1.182456981	5.608474475	1.986705017	0.061760124	0.703560451	-3.943426816
ENSG00000228118	MYL6P5	0.197704597	1.146872169	4.61177494	1.985741698	0.061875196	0.704340742	-3.944409069
ENSG00000171102	OBP2B	0.310271176	1.239940743	3.575818662	1.985480826	0.061906391	0.704340742	-3.944675027
ENSG00000083457	ITGAE	-0.635108553	-1.553054602	4.202631226	-1.984380436	0.062038131	0.705015552	-3.945796674
ENSG00000170522	ELOVL6	0.800353397	1.741527673	5.56478507	1.984201411	0.062059588	0.705015552	-3.945979127
ENSG00000175398	OR10P1	0.198359205	1.147392668	2.992423978	1.983366213	0.062159777	0.705015552	-3.946830207
ENSG00000112855	HARS2	0.202739883	1.150881969	5.803888393	1.98190318	0.062335629	0.705015552	-3.948320619
ENSG00000136383	ALPK3	0.329337333	1.256436129	5.546919849	1.981321698	0.062405645	0.705015552	-3.948912827
ENSG00000148400	NOTCH1	0.312787758	1.242105536	7.265958465	1.980793098	0.062469354	0.705015552	-3.9494511
ENSG00000244020	MT1HL1	-0.233760564	-1.175896077	4.724829678	-1.979927148	0.062573848	0.705015552	-3.950332737
ENSG00000169508	GPR183	-0.61611303	-1.532740041	5.589218299	-1.979906784	0.062576308	0.705015552	-3.950353468
ENSG00000105792	CFAP69	-0.354961655	-1.278951588	5.49274075	-1.979414134	0.062635827	0.705015552	-3.950854952
ENSG00000204592	HLA-E	-0.176623163	-1.130235307	10.16635487	-1.979335043	0.062645387	0.705015552	-3.950935455
ENSG00000174125	TLR1	-0.385671357	-1.306467609	5.472145418	-1.97933247	0.062645698	0.705015552	-3.950938074
ENSG00000065911	MTHFD2	-0.336253721	-1.262474038	6.034051808	-1.979243278	0.062656481	0.705015552	-3.951028857
ENSG00000145868	FBXO38	-0.169942523	-1.125013664	6.786122058	-1.978773101	0.06271335	0.705015552	-3.951507383
ENSG00000064999	ANKS1A	0.237673233	1.179089501	7.659089601	1.978535862	0.062742062	0.705015552	-3.951748813
ENSG00000113249	HAVCR1	-0.396472836	-1.31628586	3.56288627	-1.978444677	0.0627531	0.705015552	-3.951841605
ENSG00000128567	PODXL	0.288386724	1.221273839	8.080381965	1.977938843	0.062814368	0.705015552	-3.952356314
ENSG00000149823	VPS51	0.187944227	1.139139338	6.652622471	1.977823705	0.062828321	0.705015552	-3.952473463
ENSG00000132740	IGHMBP2	0.167214749	1.122888554	5.071019809	1.977223041	0.062901158	0.705015552	-3.953084559
ENSG00000077782	FGFR1	0.202224814	1.150471156	7.892711147	1.977097769	0.062916359	0.705015552	-3.953211994
ENSG00000165475	CRYL1	-0.214647892	-1.160420665	5.768540495	-1.976475824	0.062991872	0.705015552	-3.95384462
ENSG00000100034	PPM1F	0.175660992	1.129481775	5.979237895	1.976305976	0.063012509	0.705015552	-3.954017366
ENSG00000138061	CYP1B1	-0.507394911	-1.421481094	6.152383284	-1.976092068	0.063038507	0.705015552	-3.954234914
ENSG00000144909	OSBPL11	-0.273600305	-1.208820728	6.387720079	-1.975370888	0.063126228	0.705015552	-3.954968277
ENSG00000173080	RXFP4	-0.196554253	-1.145958067	4.057528991	-1.974357057	0.063249732	0.705015552	-3.955999003
ENSG00000119139	TJP2	0.181724312	1.13423872	8.103366788	1.974272041	0.063260098	0.705015552	-3.956085423
ENSG00000158639	PAGE5	0.216238057	1.161700406	4.698686195	1.974120949	0.063278525	0.705015552	-3.956239006
ENSG00000243905	RN7SL679P	0.261046276	1.198347459	2.706260726	1.973884378	0.063307386	0.705015552	-3.956479464
ENSG00000182257	PRR34	-0.244727692	-1.184869106	4.112568753	-1.973532943	0.063350283	0.705015552	-3.956836648
ENSG00000058673	ZC3H11A	0.180057174	1.132928782	8.321185163	1.97309307	0.063404011	0.705015552	-3.95728367
ENSG00000174744	BRMS1	0.215709797	1.161275114	5.597621686	1.972529456	0.063472912	0.705015552	-3.95785637
ENSG00000134046	MBD2	0.155507658	1.11381348	8.502309486	1.972481696	0.063478754	0.705015552	-3.957904895
ENSG00000236499	LINC00896	0.20516194	1.152815741	3.781187776	1.972309104	0.063499868	0.705015552	-3.958080251
ENSG00000161609	CCDC155	0.192735295	1.142928612	4.33562355	1.972041642	0.063532601	0.705015552	-3.958351978
ENSG00000155629	PIK3AP1	-0.52609246	-1.440023604	5.775250196	-1.972034616	0.063533461	0.705015552	-3.958359117
ENSG00000164695	CHMP4C	0.192803842	1.142982918	3.654414708	1.970820215	0.063682275	0.705015552	-3.959592646
ENSG00000100811	YY1	0.162346657	1.119105973	6.961219251	1.970744668	0.063691543	0.705015552	-3.95966937
ENSG00000049860	HEXB	-0.385305695	-1.306136517	8.757837085	-1.970641828	0.063704161	0.705015552	-3.95977381
ENSG00000010219	DYRK4	-0.699763873	-1.62423893	3.962298799	-1.970231258	0.063754558	0.705015552	-3.960190738
ENSG00000161944	ASGR2	0.202798164	1.150928462	4.206830467	1.969925538	0.063792109	0.705015552	-3.960501163
ENSG00000198959	TGM2	-0.459660656	-1.375218307	6.801791045	-1.969874912	0.063798329	0.705015552	-3.960552566
ENSG00000155115	GTF3C6	0.264764889	1.201440239	5.346492106	1.969649615	0.063826016	0.705015552	-3.960781313
ENSG00000187051	RPS19BP1	0.159472991	1.116879073	6.819741118	1.969298843	0.063869145	0.705015552	-3.961137427
ENSG00000117791	Mar-02	0.294966357	1.226856367	7.154450375	1.969224423	0.063878298	0.705015552	-3.961212976
ENSG00000184271	POU6F1	0.228898622	1.171939929	6.195764734	1.969114363	0.063891838	0.705015552	-3.961324704
ENSG00000172046	USP19	0.223545877	1.167599806	6.969276652	1.968388528	0.063981192	0.705015552	-3.962061454
ENSG00000183978	COA3	0.179774414	1.132706756	6.4380142	1.968361646	0.063984504	0.705015552	-3.962088738
ENSG00000135272	MDFIC	0.183023425	1.135260536	7.329174979	1.968088822	0.06401812	0.705015552	-3.962365626
ENSG00000158714	SLAMF8	-0.817978983	-1.762934633	5.301833305	-1.967834062	0.064049526	0.705015552	-3.962624164
ENSG00000259429	UBE2Q2P2	0.3220862	1.250136995	4.521579483	1.967487017	0.064092329	0.705015552	-3.962976327
ENSG00000179921	GPBAR1	0.242913557	1.183380114	5.350594503	1.96744839	0.064097095	0.705015552	-3.963015522
ENSG00000198075	SULT1C4	-0.332057992	-1.258807773	4.83060517	-1.967160993	0.064132563	0.705015552	-3.963307129
ENSG00000166619	BLCAP	0.219169195	1.164063044	8.289493535	1.967033226	0.064148337	0.705015552	-3.963436762
ENSG00000174109	C16orf91	-0.290092414	-1.222718598	5.051046114	-1.966313344	0.064237276	0.705015552	-3.96416707
ENSG00000185274	GALNT17	-0.280477733	-1.214597018	4.054210089	-1.96571279	0.064311556	0.705015552	-3.964776216
ENSG00000179751	SYCN	0.199598975	1.148379096	3.324682532	1.965615097	0.064323647	0.705015552	-3.964875298
ENSG00000162894	FCMR	-0.837299481	-1.786702558	6.104004271	-1.96560322	0.064325117	0.705015552	-3.964887343
ENSG00000070614	NDST1	0.255926723	1.194102535	8.559726331	1.96463758	0.064444736	0.705015552	-3.965866568
ENSG00000130475	FCHO1	0.274968506	1.209967675	4.65525363	1.964579851	0.064451894	0.705015552	-3.965925102
ENSG00000166578	IQCD	0.197624065	1.146808152	3.571093846	1.964017946	0.064521599	0.705015552	-3.966494787
ENSG00000104980	TIMM44	0.151188581	1.11048398	5.850368919	1.963846984	0.06454282	0.705015552	-3.966668101
ENSG00000109667	SLC2A9	-0.509809404	-1.423862075	4.869219255	-1.96357123	0.064577062	0.705015552	-3.966947629
ENSG00000100575	TIMM9	-0.226514501	-1.170004843	5.319892564	-1.963026095	0.064644803	0.705015552	-3.967500168
ENSG00000160908	ZNF394	-0.170201634	-1.125215736	6.021355285	-1.962714099	0.064683602	0.705015552	-3.967816365
ENSG00000180998	GPR137C	-0.241091666	-1.181886639	4.278187864	-1.96268647	0.064687038	0.705015552	-3.967844365
ENSG00000275302	CCL4	-0.328534557	-1.255737189	4.658554193	-1.961784124	0.064799372	0.705015552	-3.968758707
ENSG00000102531	FNDC3A	-0.146053303	-1.106538235	7.696652649	-1.961748669	0.06480379	0.705015552	-3.968794629
ENSG00000163632	C3orf49	0.208352567	1.1553681	2.761906143	1.961365699	0.064851521	0.705015552	-3.96918262
ENSG00000186153	WWOX	0.147444948	1.107606134	6.140185729	1.961078159	0.06488738	0.705015552	-3.969473905
ENSG00000172197	MBOAT1	-0.268560397	-1.204605204	7.280543285	-1.961069384	0.064888474	0.705015552	-3.969482793
ENSG00000155893	PXYLP1	-0.16747362	-1.123090059	4.504298278	-1.960062709	0.065014155	0.705015552	-3.9705024
ENSG00000183273	CCDC60	0.201153891	1.14961747	3.086001199	1.960009644	0.065020787	0.705015552	-3.97055614
ENSG00000022840	RNF10	0.207986797	1.155075214	8.221214916	1.959863721	0.065039024	0.705015552	-3.970703913
ENSG00000276031	RN7SL197P	0.281704039	1.215629878	4.559306898	1.959794161	0.06504772	0.705015552	-3.970774352
ENSG00000130725	UBE2M	0.231415309	1.173986085	6.274468522	1.959568781	0.0650759	0.705015552	-3.971002573
ENSG00000052802	MSMO1	-0.439957364	-1.356564236	5.810706882	-1.959118006	0.065132297	0.705015552	-3.971458991
ENSG00000119537	KDSR	-0.190604918	-1.141242135	7.330766074	-1.958472357	0.065213149	0.705015552	-3.972112625
ENSG00000206959		0.307413403	1.237487029	3.555475667	1.958158453	0.065252491	0.705015552	-3.972430371
ENSG00000196364	PRSS29P	0.173265541	1.12760794	5.015892278	1.957478614	0.065337768	0.705015552	-3.973118441
ENSG00000182578	CSF1R	-0.471664329	-1.386708287	7.125923059	-1.956142782	0.06550562	0.705015552	-3.97447008
ENSG00000182979	MTA1	0.248968622	1.188357258	7.397583136	1.95596768	0.06552765	0.705015552	-3.974647219
ENSG00000157734	SNX22	0.227658429	1.170932919	3.761842352	1.95538843	0.065600576	0.705015552	-3.975233146
ENSG00000169218	RSPO1	-0.322716647	-1.250683415	4.462958855	-1.954966268	0.065653771	0.705015552	-3.975660117
ENSG00000162139	NEU3	-0.193710864	-1.143701737	4.622442862	-1.954956469	0.065655006	0.705015552	-3.975670028
ENSG00000153790	C7orf31	-0.239761728	-1.180797628	5.131817792	-1.954877462	0.065664966	0.705015552	-3.975749929
ENSG00000118816	CCNI	-0.156917968	-1.114902823	10.17351249	-1.954792913	0.065675625	0.705015552	-3.975835433
ENSG00000177030	DEAF1	0.182796469	1.135081957	5.572155811	1.95406406	0.065767582	0.705015552	-3.976572442
ENSG00000152147	GEMIN6	-0.246277716	-1.186142808	4.834561417	-1.953883751	0.065790349	0.705015552	-3.976754747
ENSG00000100298	APOBEC3H	-0.237827183	-1.179215328	3.540128467	-1.953551363	0.065832336	0.705015552	-3.977090789
ENSG00000066185	ZMYND12	-0.227239776	-1.170593178	4.167684557	-1.953377431	0.065854317	0.705015552	-3.977266622
ENSG00000072274	TFRC	-0.735069831	-1.664478033	7.530552073	-1.953291378	0.065865194	0.705015552	-3.977353612
ENSG00000138594	TMOD3	-0.233399882	-1.175602133	8.128602754	-1.952756987	0.065932779	0.705015552	-3.97789378
ENSG00000089006	SNX5	-0.16315639	-1.119734263	8.750996894	-1.952597547	0.065952955	0.705015552	-3.978054928
ENSG00000115386	REG1A	-0.160080257	-1.117349294	3.301552765	-1.952166616	0.066007514	0.705015552	-3.978490442
ENSG00000169047	IRS1	0.310397927	1.240049686	5.655210267	1.952075054	0.066019112	0.705015552	-3.978582971
ENSG00000182013	PNMA8A	-0.178343465	-1.131583829	3.846490706	-1.952028239	0.066025043	0.705015552	-3.97863028
ENSG00000170340	B3GNT2	-0.274653996	-1.209703929	5.759238788	-1.951812687	0.066052355	0.705015552	-3.978848097
ENSG00000109743	BST1	-0.213163132	-1.159227024	6.455450447	-1.951548194	0.066085882	0.705015552	-3.979115352
ENSG00000166912	MTMR10	0.161046655	1.118098009	8.025152085	1.951413379	0.066102977	0.705015552	-3.979251568
ENSG00000164329	TENT2	-0.164146858	-1.120503269	8.102812479	-1.950918267	0.066165793	0.705015552	-3.979751782
ENSG00000166681	BEX3	0.189221501	1.140148309	7.222600576	1.950704917	0.066192878	0.705015552	-3.97996731
ENSG00000183971	NPW	0.339599429	1.265405199	4.392735666	1.95064586	0.066200377	0.705015552	-3.980026968
ENSG00000134259	NGF	0.170265682	1.125265691	4.629227027	1.950581813	0.06620851	0.705015552	-3.980091665
ENSG00000124772	CPNE5	0.252802788	1.191519686	3.480254088	1.950576964	0.066209126	0.705015552	-3.980096563
ENSG00000243156	MICAL3	0.305801989	1.236105593	6.775280702	1.950571328	0.066209842	0.705015552	-3.980102256
ENSG00000267156	TPMTP1	-0.318735142	-1.247236577	3.852954509	-1.950477429	0.066221768	0.705015552	-3.980197107
ENSG00000229721		-0.384946601	-1.305811454	3.263666013	-1.950431025	0.066227663	0.705015552	-3.98024398
ENSG00000092295	TGM1	0.208871743	1.155783951	3.82878904	1.950321094	0.066241629	0.705015552	-3.98035502
ENSG00000170469	SPATA24	0.235801549	1.177560799	3.429346813	1.950156812	0.066262505	0.705015552	-3.980520953
ENSG00000256294	ZNF225	-0.238322887	-1.179620572	4.308158866	-1.950129006	0.066266039	0.705015552	-3.980549038
ENSG00000205426	KRT81	0.480182389	1.394920004	3.76613783	1.950112789	0.0662681	0.705015552	-3.980565418
ENSG00000174611	KY	-0.210232369	-1.156874502	3.258161385	-1.949970595	0.066286175	0.705015552	-3.980709034
ENSG00000223175	RNU4-61P	0.200227182	1.148879255	4.47479363	1.949064922	0.066401403	0.705180346	-3.981623633
ENSG00000163170	BOLA3	0.240204535	1.181160106	7.383596611	1.948853932	0.066428273	0.705180346	-3.98183667
ENSG00000206710	RNU6-147P	0.24022212	1.181174503	5.373588066	1.948534571	0.066468963	0.705180346	-3.982159108
ENSG00000171827	ZNF570	-0.20794504	-1.155041782	5.614075497	-1.948410712	0.066484749	0.705180346	-3.982284152
ENSG00000240606	RN7SL564P	0.3222171	1.250250429	7.13030597	1.94804647	0.066531194	0.705180346	-3.982651857
ENSG00000132623	ANKEF1	0.271757307	1.207277484	5.131709971	1.948014572	0.066535263	0.705180346	-3.982684056
ENSG00000198046	ZNF667	-0.20020943	-1.148865119	4.522374922	-1.946969616	0.066668673	0.706053162	-3.983738735
ENSG00000197191	CYSRT1	0.176486036	1.130127884	4.603060189	1.946313201	0.066752599	0.706053162	-3.984401105
ENSG00000162086	ZNF75A	-0.162334784	-1.119096762	5.816305449	-1.946011376	0.066791221	0.706053162	-3.984705629
ENSG00000189376	C8orf76	-0.350482176	-1.27498668	3.796373793	-1.94571519	0.06682914	0.706053162	-3.985004439
ENSG00000130734	ATG4D	0.177707265	1.131084933	5.445358723	1.945593513	0.066844724	0.706053162	-3.985127187
ENSG00000023318	ERP44	-0.160004926	-1.117290953	8.055553898	-1.945311105	0.066880904	0.706053162	-3.985412065
ENSG00000185515	BRCC3	-0.284804211	-1.218244924	6.250015036	-1.945186058	0.06689693	0.706053162	-3.985538199
ENSG00000176399	DMRTA1	0.211544337	1.157927027	4.412494953	1.944732777	0.066955052	0.706053162	-3.985995384
ENSG00000044012	GUCA2B	-0.194493613	-1.144322432	3.503290375	-1.94462842	0.066968439	0.706053162	-3.986100632
ENSG00000124459	ZNF45	-0.210523144	-1.157107694	4.131507847	-1.944135599	0.067031692	0.706308923	-3.986597619
ENSG00000180098	TRNAU1AP	-0.15586182	-1.114086939	5.899676008	-1.94338465	0.067128178	0.706914356	-3.98735479
ENSG00000171680	PLEKHG5	0.428969221	1.346271347	5.611973245	1.942556652	0.067234707	0.707117203	-3.988189469
ENSG00000076944	STXBP2	0.299069039	1.230350221	5.068033	1.941688709	0.067346537	0.707117203	-3.989064213
ENSG00000169372	CRADD	-0.206879791	-1.154189244	4.982872802	-1.941327077	0.06739318	0.707117203	-3.989428617
ENSG00000138411	HECW2	0.27354084	1.208770904	7.408446172	1.940964665	0.067439952	0.707117203	-3.989793772
ENSG00000167074	TEF	0.221235587	1.165731543	6.255229496	1.940840122	0.067456033	0.707117203	-3.989919249
ENSG00000135968	GCC2	-0.175850164	-1.129629887	8.038812663	-1.940822041	0.067458367	0.707117203	-3.989937465
ENSG00000255192	NANOGP8	0.426901317	1.344343036	5.378423045	1.940725065	0.067470891	0.707117203	-3.990035166
ENSG00000102393	GLA	-0.553526249	-1.467668605	5.939871339	-1.940156325	0.06754438	0.707117203	-3.990608099
ENSG00000100156	SLC16A8	0.225730277	1.169369021	4.230130139	1.938589492	0.067747205	0.707117203	-3.992186027
ENSG00000174206	C12orf66	-0.20328854	-1.151319733	5.206330227	-1.938066175	0.067815069	0.707117203	-3.992712899
ENSG00000160767	FAM189B	-0.200556925	-1.149141874	5.164472691	-1.937905401	0.06783593	0.707117203	-3.99287475
ENSG00000176410	DNAJC30	0.167305047	1.122958838	6.009303237	1.937899541	0.06783669	0.707117203	-3.992880649
ENSG00000199361	RNU1-150P	0.287604118	1.220611525	5.083191088	1.937518553	0.067886149	0.707117203	-3.99326416
ENSG00000140538	NTRK3	0.638314076	1.556509169	4.825600202	1.937204657	0.067926921	0.707117203	-3.993580105
ENSG00000188010	MORN2	-0.24602313	-1.185933513	4.642684096	-1.937162224	0.067932435	0.707117203	-3.993622813
ENSG00000197976	AKAP17A	0.237505514	1.178952435	5.819983507	1.937013024	0.067951824	0.707117203	-3.993772975
ENSG00000101608	MYL12A	-0.170179147	-1.125198198	5.428290167	-1.936917063	0.067964297	0.707117203	-3.993869552
ENSG00000163739	CXCL1	-0.277673405	-1.212238364	4.433135258	-1.936818961	0.06797705	0.707117203	-3.993968282
ENSG00000126602	TRAP1	0.167023528	1.122739732	7.427741944	1.936717993	0.067990179	0.707117203	-3.994069892
ENSG00000124614	RPS10	0.31221492	1.241612443	5.781174243	1.936405311	0.068030849	0.707117203	-3.994384546
ENSG00000154229	PRKCA	-0.238079025	-1.179421195	5.348272016	-1.936395772	0.06803209	0.707117203	-3.994394144
ENSG00000111707	SUDS3	-0.220570385	-1.165194167	6.197451319	-1.935867614	0.068100837	0.707117203	-3.994925571
ENSG00000123836	PFKFB2	-0.285979448	-1.219237725	4.349851564	-1.935560231	0.068140876	0.707117203	-3.99523482
ENSG00000128965	CHAC1	0.246008345	1.185921359	3.868671844	1.935125367	0.068197556	0.707117203	-3.99567228
ENSG00000229035	SPRR2C	0.200223137	1.148876034	5.960879652	1.935083808	0.068202975	0.707117203	-3.995714085
ENSG00000176435	CLEC14A	0.286374969	1.21957203	6.686782198	1.935006314	0.068213081	0.707117203	-3.995792036
ENSG00000117245	KIF17	0.223273304	1.167379229	4.307037582	1.934859624	0.068232213	0.707117203	-3.995939585
ENSG00000275074	NUDT18	0.347346826	1.272218813	5.578089967	1.934685018	0.068254993	0.707117203	-3.996115206
ENSG00000141448	GATA6	0.208272324	1.15530384	5.654382681	1.934295764	0.068305802	0.707117203	-3.996506691
ENSG00000121634	GJA8	-0.196605415	-1.145998706	3.995804298	-1.934197628	0.068318617	0.707117203	-3.996605383
ENSG00000107859	PITX3	0.227594687	1.170881186	4.280909369	1.933330677	0.068431918	0.707692203	-3.997477132
ENSG00000148154	UGCG	-0.272287909	-1.207721584	6.334355283	-1.933174756	0.068452313	0.707692203	-3.997633893
ENSG00000167601	AXL	-0.217805267	-1.162963056	7.627908259	-1.931673489	0.068648959	0.708916371	-3.999142912
ENSG00000251752	RNU4-29P	-0.222916553	-1.167090594	3.679714979	-1.931576153	0.068661726	0.708916371	-3.999240728
ENSG00000125743	SNRPD2	0.205155425	1.152810535	6.524974804	1.931374845	0.068688137	0.708916371	-3.999443023
ENSG00000175348	TMEM9B	-0.207466422	-1.154658657	7.597543244	-1.930951605	0.068743695	0.709038577	-3.9998683
ENSG00000188227	ZNF793	-0.291719915	-1.224098723	4.075345211	-1.93047266	0.068806613	0.709038577	-4.00034949
ENSG00000165204	OR1K1	-0.250787685	-1.189856577	3.331720928	-1.93039048	0.068817414	0.709038577	-4.000432049
ENSG00000166250	CLMP	0.256614264	1.194671741	10.00260704	1.92875057	0.069033263	0.709737191	-4.002079127
ENSG00000152778	IFIT5	-0.300595798	-1.231652951	5.601293633	-1.928184875	0.069107861	0.709737191	-4.002647121
ENSG00000183066	WBP2NL	-0.271087507	-1.206717111	3.399882743	-1.928100377	0.06911901	0.709737191	-4.002731955
ENSG00000104093	DMXL2	-0.390235508	-1.310607333	6.989344918	-1.927720217	0.069169188	0.709737191	-4.003113602
ENSG00000116044	NFE2L2	-0.184422694	-1.136362158	8.234546506	-1.927053492	0.06925727	0.709737191	-4.003782836
ENSG00000186594	MIR22HG	0.273456937	1.208700608	6.789255517	1.926576247	0.06932038	0.709737191	-4.004261801
ENSG00000124688	MAD2L1BP	-0.181902636	-1.134378926	5.51555602	-1.926181991	0.069372555	0.709737191	-4.00465743
ENSG00000265813	RN7SL300P	0.358145348	1.281777053	6.427956598	1.925011317	0.069527683	0.709737191	-4.005831926
ENSG00000100427	MLC1	-0.170280371	-1.125277148	4.629431008	-1.924541759	0.069589992	0.709737191	-4.006302911
ENSG00000184945	AQP12A	-0.2852969	-1.218661032	5.342807619	-1.924294433	0.069622831	0.709737191	-4.006550962
ENSG00000105383	CD33	-0.300437917	-1.231518173	5.146556008	-1.92415266	0.069641661	0.709737191	-4.006693144
ENSG00000002016	RAD52	0.179140143	1.13220888	6.398582395	1.923920715	0.069672478	0.709737191	-4.006925746
ENSG00000142619	PADI3	0.220015259	1.164745906	3.846157501	1.923783754	0.06969068	0.709737191	-4.007063087
ENSG00000183579	ZNRF3	0.243610692	1.183952082	5.355104565	1.92376945	0.069692582	0.709737191	-4.00707743
ENSG00000159069	FBXW5	0.178253294	1.131513105	7.29817027	1.923648896	0.069708608	0.709737191	-4.007198315
ENSG00000093072	ADA2	-0.876701582	-1.836172478	6.67229478	-1.923259057	0.069760454	0.709737191	-4.007589193
ENSG00000074416	MGLL	0.231791231	1.17429203	9.411753697	1.922260318	0.069893436	0.709737191	-4.008590401
ENSG00000256073	URB1-AS1	0.210977745	1.157472362	5.239051088	1.922135012	0.069910136	0.709737191	-4.008715997
ENSG00000107104	KANK1	0.296468504	1.228134446	7.351615323	1.921542528	0.069989148	0.709737191	-4.009309793
ENSG00000225077	LINC00337	0.271140711	1.206761614	2.624669278	1.921281155	0.070024029	0.709737191	-4.009571713
ENSG00000082438	COBLL1	0.266156877	1.202600011	8.629486334	1.920663065	0.070106577	0.709737191	-4.010191022
ENSG00000165985	C1QL3	0.216100449	1.161589606	4.944496297	1.920658283	0.070107216	0.709737191	-4.010195814
ENSG00000212939		0.210429095	1.157032264	3.541082413	1.9206228	0.070111958	0.709737191	-4.010231364
ENSG00000184178	SCFD2	0.19144676	1.141908268	6.821502971	1.920448736	0.070135222	0.709737191	-4.010405749
ENSG00000183617	MRPL54	0.214229393	1.160084097	5.171832497	1.920060542	0.070187129	0.709737191	-4.01079463
ENSG00000196616	ADH1B	-0.291331911	-1.223769553	10.91395093	-1.919433729	0.070271015	0.709737191	-4.011422464
ENSG00000010270	STARD3NL	-0.221370752	-1.165840764	6.260909399	-1.919250839	0.070295508	0.709737191	-4.011605632
ENSG00000104983	CCDC61	0.214536287	1.1603309	4.927318498	1.919213951	0.070300449	0.709737191	-4.011642574
ENSG00000102871	TRADD	0.193469725	1.143510588	6.435010842	1.918995898	0.070329663	0.709737191	-4.011860943
ENSG00000134690	CDCA8	-0.18571657	-1.137381757	3.995020683	-1.918746342	0.07036311	0.709737191	-4.012110843
ENSG00000197479	PCDHB11	-0.272629677	-1.208007722	6.045136132	-1.918567766	0.070387053	0.709737191	-4.012289656
ENSG00000132170	PPARG	0.207326086	1.154546345	9.335268545	1.918123742	0.070446618	0.709737191	-4.012734228
ENSG00000197647	ZNF433	-0.222602375	-1.166836463	4.104838762	-1.917672645	0.070507177	0.709737191	-4.013185825
ENSG00000169291	SHE	0.25267364	1.191413028	6.880167618	1.917299615	0.070557291	0.709737191	-4.013559226
ENSG00000138166	DUSP5	0.187746456	1.138983191	4.809530273	1.916490499	0.070666097	0.709737191	-4.014369011
ENSG00000177614	PGBD5	-0.621074732	-1.538020499	3.783436874	-1.915794226	0.070759849	0.709737191	-4.015065712
ENSG00000178796	RIIAD1	0.215667971	1.161241448	3.332250641	1.915691379	0.070773706	0.709737191	-4.01516861
ENSG00000164402	SEPTIN8	0.183950643	1.1359904	6.794329602	1.915658468	0.070778141	0.709737191	-4.015201538
ENSG00000119514	GALNT12	-0.419480384	-1.33744576	4.97220126	-1.915560896	0.070791291	0.709737191	-4.015299155
ENSG00000195024	RNU1-15P	-0.178546891	-1.131743398	2.963092687	-1.915180453	0.070842583	0.709737191	-4.015679749
ENSG00000143376	SNX27	-0.161408885	-1.118378774	6.819504516	-1.915148678	0.070846868	0.709737191	-4.015711535
ENSG00000122965	RBM19	0.159662236	1.117025589	6.633337384	1.914379404	0.07095069	0.709737191	-4.016480983
ENSG00000140939	NOL3	0.222056863	1.166395342	5.86728227	1.914184583	0.070977005	0.709737191	-4.016675822
ENSG00000177679	SRRM3	-0.138140165	-1.100485522	4.198114288	-1.914168367	0.070979195	0.709737191	-4.016692039
ENSG00000005243	COPZ2	0.229661019	1.172559408	7.456269645	1.913973249	0.071005559	0.709737191	-4.016887163
ENSG00000006576	PHTF2	-0.282455664	-1.21626337	6.307884278	-1.913770564	0.071032955	0.709737191	-4.017089843
ENSG00000238645		0.234239544	1.176286544	6.779298942	1.913553186	0.071062347	0.709737191	-4.017307203
ENSG00000175874	CREG2	0.197655959	1.146833505	3.766120215	1.913456605	0.07107541	0.709737191	-4.017403771
ENSG00000130311	DDA1	0.237949242	1.1793151	7.669356897	1.913446559	0.071076768	0.709737191	-4.017413816
ENSG00000012124	CD22	-0.499582633	-1.413804494	5.339909504	-1.91320617	0.07110929	0.709737191	-4.017654162
ENSG00000100979	PLTP	-0.362586963	-1.285729332	9.094002317	-1.91299358	0.071138062	0.709737191	-4.0178667
ENSG00000099910	KLHL22	0.193709786	1.143700882	6.385331276	1.912563407	0.071196313	0.709737191	-4.018296729
ENSG00000166961	MS4A15	0.203781511	1.151713208	3.228585273	1.911854412	0.071292413	0.709737191	-4.019005373
ENSG00000187266	EPOR	0.216977023	1.162295596	4.573824666	1.911797016	0.071300198	0.709737191	-4.019062734
ENSG00000130600	H19	0.396411944	1.316230305	10.48657488	1.911548211	0.071333952	0.709737191	-4.019311379
ENSG00000100410	PHF5A	-0.199858335	-1.148585565	5.451438528	-1.911390783	0.071355317	0.709737191	-4.019468695
ENSG00000142082	SIRT3	0.175928229	1.129691014	6.065737311	1.911367498	0.071358478	0.709737191	-4.019491964
ENSG00000112414	ADGRG6	-0.256592909	-1.194654057	5.074924272	-1.911243213	0.071375349	0.709737191	-4.019616155
ENSG00000180626	ZNF594	0.323584036	1.251435587	5.882532749	1.911238086	0.071376045	0.709737191	-4.019621279
ENSG00000100387	RBX1	-0.155074248	-1.113478922	6.169661682	-1.910569241	0.071466902	0.709737191	-4.020289545
ENSG00000263616	RN7SL178P	0.219779965	1.164555959	4.744095397	1.910462479	0.071481415	0.709737191	-4.020396203
ENSG00000108958		0.327247961	1.254617822	7.83753697	1.910420044	0.071487184	0.709737191	-4.020438596
ENSG00000089116	LHX5	0.147768174	1.107854313	3.630405249	1.910278649	0.071506409	0.709737191	-4.020579847
ENSG00000251711	RNU6-632P	0.252261206	1.191072478	4.789401139	1.910010438	0.07154289	0.709737191	-4.020847768
ENSG00000177575	CD163	-0.466267534	-1.381530616	7.685990187	-1.90966099	0.071590445	0.709737191	-4.021196809
ENSG00000211792	TRAV14DV4	0.436602665	1.353413482	2.735123826	1.908563713	0.071739952	0.709737191	-4.02229258
ENSG00000102302	FGD1	0.18270589	1.135010693	4.951295839	1.908299364	0.071776011	0.709737191	-4.022556515
ENSG00000170265	ZNF282	0.170475216	1.125429134	5.681724432	1.908191603	0.071790715	0.709737191	-4.022664102
ENSG00000223452	HMGN2P18	-0.254230757	-1.192699627	3.297998113	-1.908010535	0.071815428	0.709737191	-4.02284487
ENSG00000170615	SLC26A5	-0.26229103	-1.199381836	3.11194072	-1.907919573	0.071827846	0.709737191	-4.022935677
ENSG00000143375	CGN	0.160418682	1.117611431	3.583346531	1.90757055	0.071875511	0.709737191	-4.023284086
ENSG00000214279	SCART1	0.253977421	1.192490209	4.355366193	1.905360655	0.072177959	0.709737191	-4.025489287
ENSG00000177084	POLE	0.137348853	1.099882076	5.750133178	1.9052694	0.072190472	0.709737191	-4.025580319
ENSG00000183682	BMP8A	-0.31254957	-1.241900482	4.615600183	-1.905176081	0.072203271	0.709737191	-4.025673406
ENSG00000165689	ENTR1	0.182590619	1.13492001	5.052061882	1.905127183	0.072209978	0.709737191	-4.025722182
ENSG00000204542	C6orf15	-0.278881427	-1.213253841	3.734117198	-1.90509509	0.07221438	0.709737191	-4.025754195
ENSG00000141101	NOB1	-0.214495524	-1.160298115	6.882928206	-1.903991444	0.072365915	0.709737191	-4.026854894
ENSG00000173193	PARP14	-0.176636408	-1.130245683	7.828203343	-1.903959268	0.072370337	0.709737191	-4.026886978
ENSG00000141655	TNFRSF11A	-0.542647961	-1.456643628	4.637517134	-1.90350581	0.072432683	0.709737191	-4.02733912
ENSG00000139354	GAS2L3	-0.422854949	-1.340577801	5.667781691	-1.902877754	0.072519114	0.709737191	-4.027965257
ENSG00000252927	RNA5SP404	0.346023249	1.271052172	5.136274512	1.902640774	0.07255175	0.709737191	-4.028201483
ENSG00000122376	SHLD2	0.195383744	1.145028687	6.2577453	1.902582317	0.072559802	0.709737191	-4.028259752
ENSG00000005810	MYCBP2	0.155315829	1.113665391	8.463948517	1.902217088	0.072610131	0.709737191	-4.028623782
ENSG00000144559	TAMM41	0.167818315	1.123358425	6.185548889	1.901704331	0.07268084	0.709737191	-4.029134792
ENSG00000007402	CACNA2D2	0.175135413	1.129070376	3.913955259	1.901265623	0.072741387	0.709737191	-4.029571945
ENSG00000136104	RNASEH2B	-0.174192915	-1.128333006	5.918952699	-1.901143436	0.072758258	0.709737191	-4.029693689
ENSG00000112394	SLC16A10	-0.680942825	-1.603187122	4.348880812	-1.900095367	0.072903113	0.709737191	-4.030737784
ENSG00000118242	MREG	-0.463455046	-1.37883999	5.671282743	-1.899966999	0.072920873	0.709737191	-4.030865644
ENSG00000171451	DSEL	0.325097309	1.252748933	7.105293968	1.899909403	0.072928843	0.709737191	-4.030923011
ENSG00000132837	DMGDH	0.265207795	1.201809137	6.079858514	1.899724144	0.072954482	0.709737191	-4.031107524
ENSG00000103363	ELOB	0.246293165	1.18615551	6.215704771	1.899404363	0.072998758	0.709737191	-4.031425997
ENSG00000167136	ENDOG	0.165247062	1.121358095	5.610365337	1.899249237	0.073020245	0.709737191	-4.031580477
ENSG00000163792	TCF23	0.172180039	1.126759832	4.294203262	1.898847492	0.073075917	0.709737191	-4.031980518
ENSG00000164879	CA3	0.592705182	1.508071868	6.306977704	1.898451121	0.073130882	0.709737191	-4.032375164
ENSG00000177234	LINC01561	-0.243050478	-1.183492429	3.144773791	-1.898316076	0.073149617	0.709737191	-4.03250961
ENSG00000090905	TNRC6A	0.171408152	1.126157142	8.279572087	1.898248471	0.073158997	0.709737191	-4.032576914
ENSG00000117724	CENPF	-0.442025356	-1.35851016	4.020556051	-1.897760493	0.073226738	0.709737191	-4.033062676
ENSG00000134668	SPOCD1	-0.534360873	-1.448300402	5.072193957	-1.897592119	0.073250125	0.709737191	-4.03323027
ENSG00000181163	NPM1	-0.158283423	-1.115958535	4.950964009	-1.897573573	0.073252701	0.709737191	-4.033248729
ENSG00000157851	DPYSL5	0.227825014	1.171068132	3.047064485	1.897542088	0.073257075	0.709737191	-4.033280067
ENSG00000100580	TMED8	-0.179336265	-1.132362804	6.158059036	-1.897184636	0.07330675	0.709737191	-4.03363583
ENSG00000163273	NPPC	0.229132895	1.172130251	5.163416035	1.89709343	0.073319429	0.709737191	-4.0337266
ENSG00000044446	PHKA2	0.195761539	1.145328572	6.603989003	1.896746088	0.073367735	0.709737191	-4.034072256
ENSG00000148985	PGAP2	-0.202898534	-1.151008537	6.164859628	-1.896711389	0.073372562	0.709737191	-4.034106785
ENSG00000252864	RNA5SP278	0.216687438	1.162062318	4.60419245	1.896623416	0.073384802	0.709737191	-4.034194325
ENSG00000184254	ALDH1A3	-0.456181858	-1.371906212	5.988603196	-1.894732078	0.073648383	0.709737191	-4.036075812
ENSG00000221574	RNU6ATAC33P	0.266538447	1.202918122	3.226342002	1.894444848	0.073688485	0.709737191	-4.036361457
ENSG00000164039	BDH2	-0.390184777	-1.310561247	6.298633231	-1.894372008	0.073698658	0.709737191	-4.03643389
ENSG00000100413	POLR3H	0.186871347	1.138292516	6.684117687	1.893590272	0.073807912	0.709737191	-4.037211173
ENSG00000105520	PLPPR2	0.205661045	1.153214631	5.83046117	1.893214896	0.073860425	0.709737191	-4.037584349
ENSG00000230655	OR7E55P	0.155714001	1.113972796	6.283354821	1.893049302	0.073883601	0.709737191	-4.037748959
ENSG00000117009	KMO	-0.841028127	-1.791326263	3.133885911	-1.892619812	0.073943742	0.709737191	-4.038175861
ENSG00000124380	SNRNP27	0.171024435	1.125857655	6.440817983	1.892010869	0.074029085	0.709737191	-4.038781042
ENSG00000104047	DTWD1	-0.30439164	-1.234897792	5.737022887	-1.891762234	0.074063955	0.709737191	-4.039028111
ENSG00000260496		-0.202039748	-1.150323585	3.201101109	-1.891486236	0.074102681	0.709737191	-4.039302349
ENSG00000153774	CFDP1	0.173899265	1.128103366	7.091019489	1.891335309	0.074123865	0.709737191	-4.039452304
ENSG00000033867	SLC4A7	-0.288780288	-1.221607046	5.849292215	-1.891228023	0.074138928	0.709737191	-4.039558896
ENSG00000144843	ADPRH	-0.255931144	-1.194106194	4.539561791	-1.89119681	0.07414331	0.709737191	-4.039589906
ENSG00000168356	SCN11A	-0.283097837	-1.216804874	4.813563521	-1.89104274	0.074164946	0.709737191	-4.039742971
ENSG00000183770	FOXL2	0.224658538	1.168500651	4.364829162	1.890737814	0.074207783	0.709737191	-4.040045888
ENSG00000087303	NID2	0.301656271	1.232558628	7.653575905	1.890712804	0.074211298	0.709737191	-4.040070733
ENSG00000185088	RPS27L	-0.234591271	-1.176573356	5.898517967	-1.89013278	0.074292845	0.709737191	-4.040646857
ENSG00000153989	NUS1	-0.570504119	-1.485042396	4.516396754	-1.889655004	0.074360077	0.709737191	-4.041121348
ENSG00000126001	CEP250	-0.159959724	-1.117255947	4.846158822	-1.889102685	0.074437865	0.709737191	-4.041669787
ENSG00000118855	MFSD1	-0.409871267	-1.328567259	8.524375656	-1.888959506	0.074458042	0.709737191	-4.041811945
ENSG00000119421	NDUFA8	0.153783446	1.11248312	6.106584879	1.888524629	0.074519355	0.709737191	-4.042243688
ENSG00000111731	C2CD5	-0.206399153	-1.153804786	7.193258237	-1.888392289	0.074538022	0.709737191	-4.042375063
ENSG00000137642	SORL1	0.438324416	1.355029646	6.709988394	1.888133488	0.07457454	0.709737191	-4.042631963
ENSG00000163002	NUP35	-0.269845358	-1.205678584	5.467319696	-1.888027523	0.074589496	0.709737191	-4.042737143
ENSG00000156795	WDYHV1	-0.216352683	-1.161792711	4.544635103	-1.887890365	0.074608859	0.709737191	-4.042873281
ENSG00000100241	SBF1	0.193450627	1.143495451	5.897365617	1.887354223	0.074684591	0.709737191	-4.043405384
ENSG00000145604	SKP2	0.181567685	1.134115587	7.055262516	1.886710962	0.074775544	0.709737191	-4.04404369
ENSG00000163286	ALPG	0.276060818	1.210884129	4.208256847	1.886389746	0.074820998	0.709737191	-4.044362386
ENSG00000188542	DUSP28	-0.193744931	-1.143728744	4.510899837	-1.886016825	0.074873799	0.709737191	-4.044732344
ENSG00000146386	ABRACL	-0.371592087	-1.293779795	5.079177762	-1.885504194	0.074946436	0.709737191	-4.045240837
ENSG00000174021	GNG5	-0.304839587	-1.235281279	5.926729289	-1.885432516	0.074956597	0.709737191	-4.04531193
ENSG00000241174	RN7SL570P	0.190998908	1.141553843	3.727784485	1.885389624	0.074962678	0.709737191	-4.045354471
ENSG00000169877	AHSP	0.395129936	1.315061196	4.122003886	1.885294896	0.074976109	0.709737191	-4.045448423
ENSG00000103932	RPAP1	0.155608672	1.113891469	5.801275187	1.884836777	0.075041097	0.709737191	-4.045902751
ENSG00000113231	PDE8B	0.290744178	1.223271109	6.912586151	1.884748546	0.075053619	0.709737191	-4.045990244
ENSG00000145912	NHP2	0.17737029	1.130820773	5.523445614	1.884560118	0.075080367	0.709737191	-4.046177091
ENSG00000163348	PYGO2	0.195998899	1.145517024	4.911713389	1.884329882	0.075113062	0.709737191	-4.04640538
ENSG00000276036	RNA5SP440	0.349785437	1.274371084	5.318358963	1.884273566	0.075121061	0.709737191	-4.046461217
ENSG00000163795	ZNF513	0.234167058	1.176227444	5.894807408	1.88401996	0.075157092	0.709737191	-4.046712657
ENSG00000168646	AXIN2	0.181554184	1.134104974	5.751890482	1.883790504	0.075189706	0.709737191	-4.046940137
ENSG00000128791	TWSG1	-0.15583242	-1.114064236	6.679139353	-1.883594922	0.075217514	0.709737191	-4.047134023
ENSG00000141503	MINK1	0.220417341	1.165070568	6.374831626	1.883547503	0.075224257	0.709737191	-4.047181029
ENSG00000120549	KIAA1217	0.283021157	1.216740202	7.994058714	1.88339602	0.075245804	0.709737191	-4.047331188
ENSG00000139173	TMEM117	-0.195892771	-1.14543276	5.451111941	-1.882836975	0.075325367	0.709737191	-4.04788529
ENSG00000156273	BACH1	-0.281025542	-1.215058304	4.510302174	-1.882377057	0.075390878	0.709737191	-4.048341074
ENSG00000007216	SLC13A2	0.16756605	1.123162015	3.602230694	1.882351995	0.075394449	0.709737191	-4.048365908
ENSG00000206168		-0.38621406	-1.30695916	4.860426907	-1.882044499	0.075438279	0.709737191	-4.048670603
ENSG00000121316	PLBD1	-0.443951731	-1.360325338	7.357386579	-1.881710291	0.075485942	0.709737191	-4.049001735
ENSG00000204701	OR2J3	-0.339916377	-1.265683229	3.009831992	-1.881496655	0.075516424	0.709737191	-4.049213388
ENSG00000134802	SLC43A3	-0.378969928	-1.30041304	8.028696192	-1.881101709	0.075572803	0.709737191	-4.049604634
ENSG00000140853	NLRC5	0.223983348	1.167953913	6.09679641	1.881074416	0.075576701	0.709737191	-4.049631669
ENSG00000116141	MARK1	0.304275944	1.234798764	6.973794134	1.881050069	0.075580177	0.709737191	-4.049655786
ENSG00000196743	GM2A	-0.607960514	-1.524103116	8.412904432	-1.880967843	0.075591921	0.709737191	-4.049737235
ENSG00000114446	IFT57	-0.260356261	-1.197774448	6.558000517	-1.880527643	0.075654818	0.709737191	-4.050173238
ENSG00000168454	TXNDC2	-0.174183884	-1.128325943	3.273152623	-1.880315303	0.075685175	0.709737191	-4.050383534
ENSG00000177602	HASPIN	-0.262007161	-1.199145866	3.539866499	-1.880213671	0.075699708	0.709737191	-4.050484184
ENSG00000200898	RNU6-1243P	0.365916202	1.288699775	4.722976535	1.879997255	0.075730663	0.709737191	-4.050698495
ENSG00000115414	FN1	-0.374114307	-1.296043649	9.855951486	-1.879439882	0.075810439	0.709737191	-4.051250388
ENSG00000183486	MX2	-0.278234894	-1.212710252	6.722650164	-1.879299367	0.075830562	0.709737191	-4.051389508
ENSG00000141867	BRD4	0.190045448	1.140799653	6.56341581	1.878967882	0.075878053	0.709737191	-4.051717676
ENSG00000229117	RPL41	-0.195161118	-1.144852009	4.6625483	-1.878934745	0.075882802	0.709737191	-4.051750481
ENSG00000165023	DIRAS2	-0.222919305	-1.16709282	3.615612567	-1.878909462	0.075886426	0.709737191	-4.051775509
ENSG00000129007	CALML4	-0.38583232	-1.306613381	3.566182183	-1.878677951	0.075919613	0.709737191	-4.05200468
ENSG00000150782	IL18	-0.796627072	-1.737035299	4.335525033	-1.878360344	0.075965162	0.709737191	-4.052319054
ENSG00000188641	DPYD	-0.183127994	-1.135342824	7.861133531	-1.87833796	0.075968373	0.709737191	-4.052341209
ENSG00000148843	PDCD11	-0.176773868	-1.130353379	5.843205827	-1.878331602	0.075969286	0.709737191	-4.052347502
ENSG00000172020	GAP43	-0.230019034	-1.172850423	3.526237702	-1.877888653	0.076032854	0.709737191	-4.052785887
ENSG00000197694	SPTAN1	0.170827131	1.125703692	9.212487337	1.877803023	0.076045148	0.709737191	-4.052870628
ENSG00000140067	FAM181A	-0.178865721	-1.131993537	3.70014478	-1.877533774	0.076083818	0.709737191	-4.053137068
ENSG00000188710	QRFP	0.19743277	1.1466561	5.060950634	1.877426235	0.076099267	0.709737191	-4.05324348
ENSG00000185467	KPNA7	0.223680401	1.167708684	2.705977196	1.876787847	0.076191037	0.709737191	-4.053875104
ENSG00000255883	FUNDC2P1	-0.287526616	-1.220545955	5.33716751	-1.875938042	0.076313349	0.709737191	-4.054715718
ENSG00000178556	CKS1BP6	0.25962242	1.197165344	3.975387829	1.875931869	0.076314238	0.709737191	-4.054721824
ENSG00000134531	EMP1	0.177165673	1.1306604	10.08797445	1.875640392	0.076356231	0.709737191	-4.055010099
ENSG00000137166	FOXP4	0.200405664	1.149021397	6.039960852	1.875214352	0.076417647	0.709737191	-4.055431415
ENSG00000124217	MOCS3	-0.334074669	-1.260568633	4.665791174	-1.874893613	0.076463911	0.709737191	-4.055748563
ENSG00000069424	KCNAB2	-0.609829945	-1.526079314	6.401022737	-1.874068036	0.07658311	0.709737191	-4.056564756
ENSG00000183535	COL18A1-AS1	0.151636584	1.110828875	3.451482286	1.874044789	0.076586469	0.709737191	-4.056587736
ENSG00000077009	NMRK2	0.296516352	1.228175179	4.943639195	1.874018304	0.076590295	0.709737191	-4.056613917
ENSG00000066735	KIF26A	0.197317053	1.146564132	4.813341512	1.873900844	0.076607269	0.709737191	-4.056730024
ENSG00000118526	TCF21	-0.26744667	-1.203675636	3.879921933	-1.873829563	0.076617571	0.709737191	-4.056800482
ENSG00000138190	EXOC6	-0.212752686	-1.158897271	5.8383962	-1.873556077	0.07665711	0.709737191	-4.057070796
ENSG00000244607	CCDC13	-0.182497429	-1.134846703	3.976211981	-1.873349573	0.076686976	0.709737191	-4.05727489
ENSG00000177453	NIM1K	-0.20065012	-1.149216108	3.60427656	-1.873343483	0.076687857	0.709737191	-4.057280909
ENSG00000129991	TNNI3	0.190937266	1.141505069	2.882102436	1.873261953	0.076699651	0.709737191	-4.057361485
ENSG00000164120	HPGD	-0.500445807	-1.414650636	5.777197552	-1.872693642	0.07678191	0.709737191	-4.057923085
ENSG00000136160	EDNRB	-0.2110016	-1.157491501	7.850635272	-1.872393277	0.076825417	0.709737191	-4.058219865
ENSG00000170482	SLC23A1	0.197771574	1.146925414	4.272297108	1.871876639	0.076900302	0.709737191	-4.058730275
ENSG00000170485	NPAS2	0.225266581	1.168993235	5.497884652	1.871420023	0.07696654	0.709737191	-4.05918132
ENSG00000187164	SHTN1	-0.330072871	-1.257076868	7.106211346	-1.871358391	0.076975484	0.709737191	-4.059242196
ENSG00000159210	SNF8	0.18981918	1.140620747	6.909819718	1.871183357	0.077000891	0.709737191	-4.059415075
ENSG00000223273	RN7SKP172	0.227700025	1.17096668	6.661735985	1.871054085	0.07701966	0.709737191	-4.05954275
ENSG00000126467	TSKS	0.184819219	1.13667453	3.83964877	1.871048591	0.077020458	0.709737191	-4.059548176
ENSG00000125347	IRF1	0.199903165	1.148621256	6.493726415	1.870534233	0.077095179	0.709737191	-4.06005613
ENSG00000174370	C11orf45	-0.469200378	-1.384341976	3.701164767	-1.870338529	0.077123625	0.709737191	-4.060249377
ENSG00000182459	TEX19	0.150284557	1.109788345	3.57257982	1.870137939	0.077152792	0.709737191	-4.060447437
ENSG00000101460	MAP1LC3A	0.198946241	1.14785964	5.321047751	1.869450121	0.077252877	0.709737191	-4.061126489
ENSG00000172428	COPS9	0.238630079	1.179871774	5.689776289	1.869358799	0.077266173	0.709737191	-4.061216636
ENSG00000089060	SLC8B1	-0.258441649	-1.196185926	6.229887031	-1.869314953	0.077272558	0.709737191	-4.061259918
ENSG00000201519	RNU6-645P	0.25526155	1.193552106	5.525177735	1.86930258	0.07727436	0.709737191	-4.061272131
ENSG00000173198	CYSLTR1	-0.346992715	-1.271906584	5.339212648	-1.868814308	0.077345496	0.709737191	-4.061754074
ENSG00000131323	TRAF3	-0.161332844	-1.118319828	6.055727753	-1.868783866	0.077349933	0.709737191	-4.061784119
ENSG00000205903	ZNF316	0.236683809	1.178281139	5.720496435	1.86855766	0.077382909	0.709737191	-4.062007367
ENSG00000175556	LONRF3	-0.261828975	-1.19899777	5.422577877	-1.868525795	0.077387556	0.709737191	-4.062038814
ENSG00000250722	SELENOP	-0.151378103	-1.11062987	10.47601157	-1.868272683	0.077424472	0.709737191	-4.062288596
ENSG00000136270	TBRG4	0.204461563	1.152256226	5.203354613	1.868184317	0.077437363	0.709737191	-4.062375796
ENSG00000116661	FBXO2	0.168195752	1.123652355	4.601717005	1.868077775	0.077452909	0.709737191	-4.062480928
ENSG00000146963	LUC7L2	-0.213726293	-1.15967962	7.425705976	-1.867517163	0.077534754	0.709737191	-4.063034063
ENSG00000099869	IGF2-AS	0.210653384	1.157212157	4.87184279	1.867383928	0.077554217	0.709737191	-4.063165509
ENSG00000114423	CBLB	-0.201974038	-1.150271193	8.115701393	-1.867065351	0.077600772	0.709737191	-4.063479784
ENSG00000186493	C5orf38	0.168291898	1.123727242	5.000801929	1.866795225	0.077640265	0.709737191	-4.063746238
ENSG00000112659	CUL9	0.163328632	1.119867954	5.765871046	1.866743723	0.077647797	0.709737191	-4.063797038
ENSG00000176988	FMR1NB	-0.186528514	-1.138022052	2.959697359	-1.866377689	0.077701345	0.709737191	-4.064158058
ENSG00000176903	PNMA1	0.210664383	1.157220979	7.416325179	1.866082198	0.077744597	0.709737191	-4.064449471
ENSG00000165997	ARL5B	-0.162196874	-1.118989791	6.35104665	-1.865426941	0.077840585	0.709737191	-4.065095595
ENSG00000090659	CD209	-0.400201435	-1.319692159	5.905615659	-1.865118204	0.077885847	0.709737191	-4.065399984
ENSG00000221866	PLXNA4	0.26755002	1.203761867	7.757041491	1.864985024	0.077905379	0.709737191	-4.065531281
ENSG00000136193	SCRN1	-0.232036677	-1.174491829	7.261795815	-1.864980418	0.077906055	0.709737191	-4.065535821
ENSG00000124391	IL17C	0.168779235	1.124106896	4.760935066	1.864677074	0.07795056	0.709737191	-4.065834854
ENSG00000226360	RPL10AP6	0.238181143	1.17950468	7.927890949	1.864555505	0.077968402	0.709737191	-4.065954687
ENSG00000221859	KRTAP10-10	0.301379536	1.232322223	4.711187776	1.864216508	0.078018174	0.709737191	-4.066288822
ENSG00000184009	ACTG1	-0.193725149	-1.143713061	11.48161132	-1.864171713	0.078024753	0.709737191	-4.066332972
ENSG00000178966	RMI1	-0.344920572	-1.270081056	4.648951655	-1.863854792	0.078071312	0.709737191	-4.066645312
ENSG00000197448	GSTK1	0.158898013	1.116434036	8.209891075	1.863771289	0.078083584	0.709737191	-4.066727604
ENSG00000269559		0.257594845	1.19548402	3.931243674	1.863558707	0.078114833	0.709737191	-4.06693709
ENSG00000178537	SLC25A20	0.186045421	1.137641044	6.346330211	1.862901901	0.078211451	0.709737191	-4.067584251
ENSG00000124570	SERPINB6	0.13927627	1.101352482	7.644079807	1.862680564	0.078244034	0.709737191	-4.067802308
ENSG00000105701	FKBP8	0.228220042	1.17138883	8.283123509	1.861751367	0.078380951	0.709737191	-4.068717578
ENSG00000127663	KDM4B	0.206384186	1.153792816	5.655687053	1.860894415	0.078507409	0.709737191	-4.069561459
ENSG00000065600	PACC1	-0.411441304	-1.330013882	3.711695024	-1.860207377	0.078608924	0.709737191	-4.07023786
ENSG00000196979	GPRACR	0.21215111	1.158414134	3.914870283	1.859998386	0.078639827	0.709737191	-4.070443587
ENSG00000176731	RBIS	-0.210554657	-1.157132969	5.70351026	-1.859925324	0.078650632	0.709737191	-4.070515505
ENSG00000178226	PRSS36	-0.204489664	-1.15227867	4.164537711	-1.859830589	0.078664646	0.709737191	-4.070608754
ENSG00000065054	SLC9A3R2	0.214279579	1.160124453	7.953450455	1.859828871	0.0786649	0.709737191	-4.070610446
ENSG00000196123	KIAA0895L	0.23130414	1.173895625	5.711645045	1.859815168	0.078666927	0.709737191	-4.070623933
ENSG00000184500	PROS1	-0.249891211	-1.189117444	7.169357101	-1.859763867	0.078674517	0.709737191	-4.070674429
ENSG00000136059	VILL	0.248388686	1.187879658	4.968669708	1.859642236	0.078692514	0.709737191	-4.070794146
ENSG00000104044	OCA2	0.180260782	1.133088684	3.436796303	1.859602017	0.078698465	0.709737191	-4.070833731
ENSG00000160298	C21orf58	0.183745204	1.135828647	4.0567358	1.859168698	0.078762615	0.709737191	-4.071260191
ENSG00000150907	FOXO1	0.159479078	1.116883786	7.189820262	1.859163369	0.078763404	0.709737191	-4.071265434
ENSG00000106479	ZNF862	0.174068951	1.128236058	5.687493137	1.859124096	0.07876922	0.709737191	-4.071304083
ENSG00000105708	ZNF14	-0.305954693	-1.236236437	4.989827853	-1.858895792	0.07880304	0.709737191	-4.071528748
ENSG00000153975	ZUP1	-0.261944045	-1.199093406	4.411733995	-1.858870208	0.07880683	0.709737191	-4.071553923
ENSG00000244538		-0.224682928	-1.168520406	4.103950088	-1.858719383	0.078829181	0.709737191	-4.071702334
ENSG00000072163	LIMS2	0.277547465	1.212132546	6.347287096	1.858153562	0.078913077	0.709737191	-4.072259039
[truncated: 16,114 more rows]
