# Supplementary material for: Stratifying cellular metabolism during weight loss: an interplay of metabolism, metabolic flexibility and inflammation
Source: Sci Rep. 2020 Feb 3;10:1651. doi: 10.1038/s41598-020-58358-z (PMC6997359; doi:10.1038/s41598-020-58358-z)
Supplement: Supplementary file 4 [file 41598_2020_58358_MOESM4_ESM.zip › Comparison 4/sig_diffT33C21wBlk-2.txt]

ENSG	HGNC.symbol	logFC	Fold.Change	AveExpr	t	P.Value	adj.P.Val	B
ENSG00000110092	CCND1	0.752542993	1.684759887	8.357021257	6.09168365	5.75E-06	0.104124478	1.416349274
ENSG00000198848	CES1	1.164690807	2.241851639	9.860741568	5.05359879	5.95E-05	0.528437611	0.214856207
ENSG00000188735	TMEM120B	0.55940634	1.473662689	6.521152373	4.808500374	0.000104951	0.528437611	-0.094561485
ENSG00000213585	VDAC1	0.713449828	1.639720396	6.664717154	4.622382871	0.000161842	0.528437611	-0.335482116
ENSG00000183775	KCTD16	0.683753558	1.606313578	2.852257653	4.606835574	0.000167819	0.528437611	-0.355828521
ENSG00000168209	DDIT4	0.762954491	1.696962273	7.517307315	4.468745693	0.000231717	0.528437611	-0.537968267
ENSG00000118276	B4GALT6	0.880965404	1.841607232	5.731857359	4.45002527	0.000242091	0.528437611	-0.562851945
ENSG00000228286		0.49397835	1.408323093	4.314293976	4.408960707	0.000266516	0.528437611	-0.617590592
ENSG00000189337	KAZN	0.374477712	1.296370155	4.718189025	4.386646683	0.000280812	0.528437611	-0.64742256
ENSG00000115459	ELMOD3	0.358401787	1.28200491	6.793140861	4.368424851	0.000293057	0.528437611	-0.671828604
ENSG00000047457	CP	0.787944619	1.726612836	5.216368825	4.25432087	0.000382918	0.528437611	-0.825546507
ENSG00000160972	PPP1R16A	0.365147257	1.288013091	5.363611138	4.23287648	0.000402669	0.528437611	-0.85460075
ENSG00000168461	RAB31	-0.440368567	-1.356950945	8.263583949	-4.21129494	0.000423577	0.528437611	-0.883891395
ENSG00000201426		1.089118225	2.127439677	2.990870067	4.16744642	0.000469468	0.528437611	-0.943555487
ENSG00000100784	RPS6KA5	-0.54563577	-1.459663451	4.55819447	-4.143905993	0.000496126	0.528437611	-0.975668777
ENSG00000268869	ESPNP	-0.547137104	-1.461183233	4.536029845	-4.106805516	0.000541248	0.528437611	-1.02639312
ENSG00000159307	SCUBE1	0.346305719	1.27130106	4.69691663	4.095669216	0.000555577	0.528437611	-1.041645133
ENSG00000201665	RN7SKP6	-0.345258629	-1.2703787	3.788445222	-4.083771412	0.000571305	0.528437611	-1.057953224
ENSG00000161682	FAM171A2	0.686467536	1.609338198	4.675061239	4.076785159	0.000580747	0.528437611	-1.067535403
ENSG00000236404	VLDLR-AS1	0.520610393	1.434562072	5.248270957	4.07480006	0.000583458	0.528437611	-1.070258957
ENSG00000189212	DPY19L2P1	-0.48192801	-1.396608841	4.500852182	-4.033618407	0.000642643	0.554325093	-1.126842298
ENSG00000102996	MMP15	0.359164225	1.282682605	5.080772833	4.003762304	0.000689265	0.564934922	-1.167959705
ENSG00000067840	PDZD4	0.425551162	1.343085512	3.844944857	3.986753455	0.000717318	0.564934922	-1.19141862
ENSG00000006740	ARHGAP44	-0.331022798	-1.257904849	4.282174369	-3.910234443	0.000858282	0.629680119	-1.297249017
ENSG00000164983	TMEM65	-0.430003695	-1.347237027	6.330533748	-3.891476937	0.000896855	0.629680119	-1.323261367
ENSG00000145604	SKP2	0.32297976	1.250911531	6.975057074	3.871368786	0.000940121	0.629680119	-1.351175417
ENSG00000164488	DACT2	0.389276139	1.309736089	3.850570509	3.860963901	0.000963318	0.629680119	-1.365630766
ENSG00000226757		-0.354173973	-1.278253497	2.635667023	-3.856546367	0.000973338	0.629680119	-1.371770271
ENSG00000104812	GYS1	0.441695399	1.358199493	6.993529416	3.829187724	0.001037741	0.633631131	-1.409823065
ENSG00000170262	MRAP	0.455366112	1.371130712	6.212309774	3.824413741	0.001049406	0.633631131	-1.416468255
ENSG00000165868	HSPA12A	0.477550389	1.392377484	7.087168922	3.756599706	0.00122986	0.685845933	-1.511016452
ENSG00000148218	ALAD	0.452729257	1.368626946	7.313443715	3.74592986	0.001260928	0.685845933	-1.525917305
ENSG00000160216	AGPAT3	0.308303672	1.238250902	6.620538949	3.738037126	0.00128441	0.685845933	-1.536943851
ENSG00000255833	TIFAB	-0.404591208	-1.323713779	3.350280307	-3.731014368	0.001305667	0.685845933	-1.546757821
ENSG00000159399	HK2	0.44684736	1.363058385	8.938086692	3.724661583	0.001325196	0.685845933	-1.555637788
ENSG00000171940	ZNF217	-0.326492468	-1.25396099	6.939041226	-3.699637957	0.001404977	0.685874577	-1.590636109
ENSG00000131828	PDHA1	0.341006998	1.266640398	8.181462527	3.69680762	0.001414295	0.685874577	-1.594596609
ENSG00000170417	TMEM182	0.33866296	1.264584078	4.912041009	3.681898409	0.001464398	0.685874577	-1.615465425
ENSG00000112186	CAP2	0.498036508	1.412290143	8.41165678	3.678312072	0.001476709	0.685874577	-1.620486865
ENSG00000183579	ZNRF3	0.367628385	1.290230105	5.282283119	3.646668398	0.001589872	0.695716536	-1.664817755
ENSG00000183128	CALHM3	0.413681429	1.332080647	2.864133867	3.641690481	0.001608438	0.695716536	-1.671795389
ENSG00000269404	SPIB	-0.661824114	-1.582081711	3.468666425	-3.63391871	0.001637853	0.695716536	-1.682691215
ENSG00000157782	CABP1	0.556501773	1.47069876	4.137695905	3.61332683	0.001718385	0.695716536	-1.711571818
ENSG00000127884	ECHS1	0.416280181	1.33448231	8.90616007	3.59861991	0.001778283	0.695716536	-1.732208129
ENSG00000076826	CAMSAP3	0.387637462	1.308249277	3.617362382	3.586108479	0.001830858	0.695716536	-1.749769629
ENSG00000171962	DRC3	-0.432903396	-1.349947588	3.871336378	-3.580412423	0.001855299	0.695716536	-1.757766512
ENSG00000143149	ALDH9A1	0.368606367	1.29110503	8.13668713	3.566307598	0.001917216	0.695716536	-1.777573075
ENSG00000075643	MOCOS	-0.50687515	-1.420969068	4.208713975	-3.548806664	0.001996878	0.695716536	-1.802156642
ENSG00000165478	HEPACAM	0.447423674	1.363602996	6.720658979	3.546458447	0.002007812	0.695716536	-1.805455822
ENSG00000173530	TNFRSF10D	0.370751817	1.293026477	5.269711295	3.525222813	0.00210941	0.695716536	-1.835297621
ENSG00000067992	PDK3	-0.388211094	-1.308769555	5.330126705	-3.521181644	0.00212931	0.695716536	-1.840977772
ENSG00000062282	DGAT2	0.663339727	1.583744629	9.319521575	3.516795822	0.002151116	0.695716536	-1.847142768
ENSG00000102683	SGCG	0.408207909	1.327036369	6.613714841	3.513812005	0.002166077	0.695716536	-1.851337255
ENSG00000158571	PFKFB1	0.4047908	1.323896923	7.993854245	3.507527049	0.002197926	0.695716536	-1.86017291
ENSG00000137936	BCAR3	0.339122518	1.264986964	5.852880601	3.503533585	0.002218402	0.695716536	-1.865787506
ENSG00000150471	ADGRL3	-0.694702826	-1.618551001	5.17451899	-3.49799085	0.002247133	0.695716536	-1.873580807
ENSG00000159650	UROC1	0.444532646	1.360873197	2.696117087	3.49420998	0.002266941	0.695716536	-1.878897189
ENSG00000177599	ZNF491	0.394417152	1.314411632	4.645672307	3.494138476	0.002267318	0.695716536	-1.878997734
ENSG00000144802	NFKBIZ	-0.452494611	-1.368404365	5.727563154	-3.491508307	0.002281201	0.695716536	-1.882696241
ENSG00000038219	BOD1L1	-0.313468528	-1.242691791	7.19515876	-3.476065057	0.002364418	0.695716536	-1.904414676
ENSG00000115271	GCA	-0.419469635	-1.337435795	6.325690508	-3.473750271	0.002377146	0.695716536	-1.907670372
ENSG00000172927	MYEOV	0.526682183	1.440612356	5.066980604	3.44468141	0.002542833	0.695716536	-1.948561166
ENSG00000176658	MYO1D	-0.373031952	-1.295071681	6.955326021	-3.437860119	0.002583328	0.695716536	-1.95815796
ENSG00000186188	FFAR4	0.718480444	1.645448011	5.985304149	3.433042175	0.00261231	0.695716536	-1.964936518
ENSG00000102055	PPP1R2C	0.555088941	1.469259209	2.91457407	3.428891576	0.002637534	0.695716536	-1.970776313
ENSG00000137713	PPP2R1B	0.503249884	1.417402878	9.482871541	3.411263865	0.00274735	0.695716536	-1.995579352
ENSG00000234043	NUDT9P1	-0.288674184	-1.221517205	3.537757225	-3.410615698	0.002751473	0.695716536	-1.996491386
ENSG00000149090	PAMR1	0.811077405	1.75452123	4.283897639	3.410594432	0.002751608	0.695716536	-1.996521309
ENSG00000134874	DZIP1	-0.368323642	-1.290852036	5.118340164	-3.407241542	0.00277303	0.695716536	-2.00123918
ENSG00000160791	CCR5	-0.399054643	-1.318643558	3.873086035	-3.39035222	0.002883452	0.695716536	-2.025004738
ENSG00000164109	MAD2L1	-0.47371866	-1.388684302	4.726939488	-3.386142297	0.00291164	0.695716536	-2.030928739
ENSG00000107104	KANK1	0.328436081	1.255651477	7.32597165	3.384593885	0.002922076	0.695716536	-2.03310759
ENSG00000213057	C1orf220	-0.822473481	-1.768435354	3.961496096	-3.383211851	0.002931421	0.695716536	-2.035052322
ENSG00000069974	RAB27A	-0.403020734	-1.322273608	5.652823744	-3.3764088	0.002977852	0.695716536	-2.04462523
ENSG00000149124	GLYAT	0.426927131	1.34436709	8.288028171	3.376349836	0.002978257	0.695716536	-2.044708202
ENSG00000196549	MME	0.385535974	1.306345016	8.965431217	3.370132146	0.003021328	0.695716536	-2.053457357
ENSG00000106546	AHR	-0.29390873	-1.225957299	8.716823519	-3.369535543	0.003025493	0.695716536	-2.054296856
ENSG00000130997	POLN	0.318699681	1.24720592	5.271501352	3.368290009	0.003034206	0.695716536	-2.056049483
ENSG00000171033	PKIA	-0.338806493	-1.264709897	3.906651579	-3.347467901	0.003183555	0.715162859	-2.085347926
ENSG00000092621	PHGDH	1.036781129	2.051645012	7.526771381	3.345507769	0.003197979	0.715162859	-2.088105873
ENSG00000147852	VLDLR	0.710624435	1.636512288	8.363288438	3.329648447	0.003317062	0.715562626	-2.110419171
ENSG00000176769	TCERG1L	0.274598469	1.20965737	4.538857222	3.327786136	0.003331327	0.715562626	-2.113039205
ENSG00000101049	SGK2	0.828585007	1.775942666	5.865142649	3.31133581	0.003459968	0.715562626	-2.136181066
ENSG00000278523		0.720628243	1.647899481	5.891348623	3.30867666	0.003481213	0.715562626	-2.139921573
ENSG00000162174	ASRGL1	-0.46298394	-1.378389809	5.387147303	-3.303343423	0.003524209	0.715562626	-2.147423309
ENSG00000201545	RNU4-85P	-0.548344038	-1.462406145	3.875017563	-3.299635886	0.003554403	0.715562626	-2.152638093
ENSG00000178537	SLC25A20	0.375228643	1.297045098	6.240702463	3.284291261	0.003682082	0.715562626	-2.174218543
ENSG00000038210	PI4K2B	-0.83614126	-1.785268738	4.375173328	-3.28292356	0.003693677	0.715562626	-2.176141862
ENSG00000187624	C17orf97	0.368230786	1.290768957	4.283441477	3.277762468	0.003737754	0.715562626	-2.183399297
ENSG00000112214	FHL5	-0.563577248	-1.477929291	5.913623024	-3.271847498	0.003788902	0.715562626	-2.191716194
ENSG00000122176	FMOD	0.604856648	1.52082763	8.990593386	3.258821764	0.003903958	0.715562626	-2.210028816
ENSG00000008382	MPND	0.332583528	1.259266407	4.782662233	3.257901659	0.003912213	0.715562626	-2.211322234
ENSG00000154920	EME1	-0.301306802	-1.232260097	3.43954907	-3.256685911	0.003923146	0.715562626	-2.213031215
ENSG00000077380	DYNC1I2	-0.28264245	-1.21642085	5.748770885	-3.255261782	0.003935991	0.715562626	-2.215033075
ENSG00000119927	GPAM	0.48419987	1.39880986	11.03099383	3.251964142	0.003965893	0.715562626	-2.219668296
ENSG00000159387	IRX6	0.558273449	1.472505935	6.673821654	3.250156141	0.003982381	0.715562626	-2.222209544
ENSG00000186205	Mar-01	0.469075577	1.384222228	8.598767907	3.249319622	0.003990033	0.715562626	-2.223385292
ENSG00000164638	SLC29A4	0.491561153	1.405965461	7.068801091	3.24835209	0.0039989	0.715562626	-2.224745162
ENSG00000162630	B3GALT2	-0.356441293	-1.280263962	3.360797609	-3.245037935	0.004029421	0.715562626	-2.229403041
ENSG00000157827	FMNL2	0.265192929	1.201796753	7.797896098	3.239257803	0.004083195	0.715562626	-2.237526062
ENSG00000180066	C10orf91	0.322077522	1.250129475	2.93903893	3.238308098	0.004092097	0.715562626	-2.238860633
ENSG00000150276	PPIAP26	0.365825439	1.288618703	3.42493176	3.237152124	0.004102958	0.715562626	-2.240485029
ENSG00000184557	SOCS3	-0.444141964	-1.360504722	5.185664329	-3.236580162	0.004108342	0.715562626	-2.241288749
ENSG00000278540	ACACA	0.386954034	1.307629686	6.773705465	3.228185783	0.004188161	0.722517684	-2.253083475
ENSG00000182667	NTM	0.47871511	1.393502036	7.042260255	3.210108548	0.004365215	0.727948799	-2.278476401
ENSG00000044446	PHKA2	0.277342924	1.211960705	6.555041166	3.20997224	0.004366578	0.727948799	-2.278667834
ENSG00000174501	ANKRD36C	-0.463507003	-1.378889648	8.190026485	-3.209955837	0.004366742	0.727948799	-2.27869087
ENSG00000138193	PLCE1	-0.423553551	-1.341227111	6.452184197	-3.208592418	0.004380392	0.727948799	-2.280605639
ENSG00000112294	ALDH5A1	0.303018089	1.233722639	5.522660973	3.199793221	0.004469491	0.730476524	-2.292961662
ENSG00000168917	SLC35G2	0.324742826	1.252441159	5.694050015	3.195953873	0.004508918	0.730476524	-2.298352146
ENSG00000156113	KCNMA1	-0.551549586	-1.465659102	4.424255213	-3.194867614	0.004520135	0.730476524	-2.299877173
ENSG00000128311	TST	0.384329071	1.305252635	7.192837133	3.19132449	0.004556909	0.730476524	-2.30485117
ENSG00000185818	NAT8L	0.481276727	1.395978504	7.219345512	3.183009147	0.004644361	0.737964482	-2.316522864
ENSG00000107611	CUBN	-0.324583893	-1.252303193	5.135456106	-3.173208333	0.004749532	0.748113271	-2.330276318
ENSG00000121075	TBX4	0.350022628	1.274580618	4.074051296	3.154193801	0.004960218	0.774563696	-2.356948532
ENSG00000133401	PDZD2	0.551145478	1.465248619	8.308054266	3.128664775	0.005257412	0.788989046	-2.392734316
ENSG00000099194	SCD	0.801357739	1.742740471	10.42104645	3.127899993	0.005266577	0.788989046	-2.3938059
ENSG00000181019	NQO1	0.461538537	1.377009523	8.424715475	3.127493644	0.005271452	0.788989046	-2.394375249
ENSG00000197647	ZNF433	-0.357810889	-1.281479934	4.182966868	-3.125229425	0.005298701	0.788989046	-2.397547581
ENSG00000079739	PGM1	0.395909955	1.3157724	8.820675002	3.121651702	0.005342035	0.788989046	-2.402559715
ENSG00000089163	SIRT4	0.316640773	1.245427269	3.633267079	3.121460478	0.005344361	0.788989046	-2.402827589
ENSG00000145362	ANK2	-0.434057542	-1.35102797	6.604687437	-3.117183753	0.005396635	0.788989046	-2.408818111
ENSG00000174808	BTC	0.422645405	1.340383103	3.940318141	3.115742283	0.005414365	0.788989046	-2.410837011
ENSG00000115461	IGFBP5	-0.37861476	-1.300092939	10.44207227	-3.110990458	0.005473215	0.788989046	-2.417491596
ENSG00000101638	ST8SIA5	0.309618577	1.239379986	3.647036391	3.106581731	0.00552837	0.788989046	-2.423664664
ENSG00000183840	GPR39	0.515536881	1.429526021	2.65687489	3.106315169	0.005531722	0.788989046	-2.42403787
ENSG00000169372	CRADD	-0.311083365	-1.240638985	5.0441241	-3.083407522	0.005827263	0.824648739	-2.456095948
ENSG00000171596	NMUR1	0.514421508	1.428421257	6.639472309	3.077513033	0.00590575	0.829277222	-2.464340253
ENSG00000087085	ACHE	-0.296151666	-1.227864759	3.522357957	-3.070815577	0.005996172	0.830174751	-2.473705172
ENSG00000239504	RN7SL583P	0.402276442	1.321591618	4.115117415	3.059136832	0.006157061	0.830174751	-2.490028913
ENSG00000136160	EDNRB	-0.327619259	-1.254940756	7.918579962	-3.059080352	0.006157849	0.830174751	-2.490107836
ENSG00000158186	MRAS	0.394540586	1.314524094	7.873211937	3.056515161	0.006193747	0.830174751	-2.493692155
ENSG00000107745	MICU1	0.271011876	1.206653853	6.922551392	3.046988966	0.006328841	0.830174751	-2.506999397
ENSG00000152784	PRDM8	-0.389772961	-1.310187202	5.275187949	-3.045805584	0.006345821	0.830174751	-2.508652071
ENSG00000170615	SLC26A5	-0.482046512	-1.396723561	3.2359963	-3.043617551	0.006377332	0.830174751	-2.511707571
ENSG00000143452	HORMAD1	-0.660466736	-1.580593889	3.514019031	-3.04273558	0.006390076	0.830174751	-2.51293912
ENSG00000107614	TRDMT1	-0.308236123	-1.238192926	4.272084381	-3.042577922	0.006392357	0.830174751	-2.513159262
ENSG00000168702	LRP1B	-0.868626965	-1.825924313	4.316217646	-3.032362695	0.006541822	0.830174751	-2.52741955
ENSG00000215193	PEX26	0.299284648	1.230534109	5.483179778	3.030465767	0.006569946	0.830174751	-2.53006686
ENSG00000163485	ADORA1	0.314214655	1.243334648	5.422839908	3.028845678	0.006594058	0.830174751	-2.532327628
ENSG00000256453	DND1	0.7860859	1.724389759	4.628005421	3.026352582	0.006631331	0.830174751	-2.535806291
ENSG00000151773	CCDC122	-0.555742056	-1.469924501	4.289631172	-3.017590555	0.006763948	0.830174751	-2.548028696
ENSG00000133454	MYO18B	0.270690678	1.206385236	3.772068416	3.017452151	0.006766063	0.830174751	-2.548221716
ENSG00000178826	TMEM139	0.410704757	1.329335036	4.099762456	3.013816272	0.006821859	0.830174751	-2.553291891
ENSG00000101347	SAMHD1	-0.400197116	-1.319688208	8.601158933	-3.013369007	0.006828753	0.830174751	-2.55391553
ENSG00000124743	KLHL31	0.771633791	1.707202023	6.651235672	3.004335091	0.006969454	0.838783708	-2.566508778
ENSG00000151468	CCDC3	0.707343487	1.632794793	8.816294238	3.001915973	0.007007603	0.838783708	-2.569880009
ENSG00000127954	STEAP4	-0.370066401	-1.292412313	8.9912751	-2.99996696	0.007038485	0.838783708	-2.572595798
ENSG00000089775	ZBTB25	-0.502778929	-1.416940255	5.603754465	-2.984241893	0.007292498	0.85163421	-2.594496907
ENSG00000212265	RNA5SP185	0.36751499	1.290128697	4.195603333	2.976815986	0.007415503	0.85163421	-2.604832718
ENSG00000125384	PTGER2	-0.332351021	-1.259063478	6.077879593	-2.974921958	0.007447194	0.85163421	-2.60746824
ENSG00000271447	MMP28	0.273912029	1.209081948	6.030341822	2.973141964	0.007477097	0.85163421	-2.609944823
ENSG00000254585	MAGEL2	0.392422089	1.312595224	3.086608811	2.972750517	0.007483688	0.85163421	-2.610489427
ENSG00000105088	OLFM2	0.615805891	1.532413766	7.387088502	2.968153473	0.007561517	0.85163421	-2.616884173
ENSG00000136014	USP44	-0.376153807	-1.297877127	3.440862106	-2.959131862	0.007716527	0.85163421	-2.62942873
ENSG00000104763	ASAH1	0.355398403	1.279338824	10.10245144	2.948974498	0.007894714	0.85163421	-2.643544442
ENSG00000233122	CTAGE7P	0.345316625	1.270429771	2.792075692	2.947566965	0.007919716	0.85163421	-2.645499803
ENSG00000131771	PPP1R1B	0.593662314	1.509072704	7.291750764	2.946467082	0.007939306	0.85163421	-2.647027654
ENSG00000132938	MTUS2	-0.318199212	-1.24677334	3.53101651	-2.937799959	0.008095318	0.85163421	-2.65906353
ENSG00000005471	ABCB4	-0.396351881	-1.316175509	4.280883924	-2.93464024	0.008152924	0.85163421	-2.663449741
ENSG00000222859	RN7SKP136	0.32218364	1.250221433	4.385560452	2.934072368	0.008163319	0.85163421	-2.664237947
ENSG00000196109	ZNF676	-0.841761749	-1.792237399	4.362926374	-2.932108927	0.008199358	0.85163421	-2.666962982
ENSG00000245848	CEBPA	0.421207102	1.339047466	8.260367615	2.928845051	0.008259605	0.85163421	-2.671492111
ENSG00000156510	HKDC1	0.295445294	1.227263719	2.775401196	2.928098018	0.008273454	0.85163421	-2.672528601
ENSG00000132881	CPLANE2	0.283052193	1.216766378	4.368100146	2.927964979	0.008275922	0.85163421	-2.672713184
ENSG00000101825	MXRA5	0.678366194	1.60032641	7.200105765	2.926058308	0.008311381	0.85163421	-2.67535839
ENSG00000151572	ANO4	0.326691445	1.254133949	3.168362732	2.922850818	0.008371361	0.85163421	-2.679807534
ENSG00000228695	CES1P1	0.782251249	1.719812456	4.444265338	2.916224186	0.008496599	0.85163421	-2.688996427
ENSG00000056487	PHF21B	0.336724962	1.26288648	4.203219578	2.915619081	0.008508124	0.85163421	-2.689835301
ENSG00000159110	IFNAR2	-0.304376714	-1.234885016	6.263955946	-2.911471549	0.008587526	0.85163421	-2.695584222
ENSG00000163541	SUCLG1	0.340545172	1.266234994	7.720964293	2.908639814	0.008642146	0.85163421	-2.699508383
ENSG00000106415	GLCCI1	0.32956148	1.256631352	8.236158402	2.9066926	0.008679899	0.85163421	-2.702206354
ENSG00000104823	ECH1	0.333378265	1.25996029	10.45422908	2.906408019	0.00868543	0.85163421	-2.702600626
ENSG00000101230	ISM1	0.585453169	1.500510245	5.636042576	2.90548813	0.00870333	0.85163421	-2.703875032
ENSG00000168792	ABHD15	0.318372639	1.246923225	6.200164646	2.90133653	0.008784561	0.85163421	-2.70962562
ENSG00000073734	ABCB11	-1.199945007	-2.297309139	4.415712601	-2.897847254	0.008853394	0.85163421	-2.714457511
ENSG00000123609	NMI	-0.289397692	-1.222129947	6.198193917	-2.870613033	0.00940872	0.85163421	-2.752129752
ENSG00000026508	CD44	-0.297870826	-1.229328793	9.169291555	-2.866456533	0.009496358	0.85163421	-2.757872702
ENSG00000166123	GPT2	0.430019598	1.347251878	6.724100936	2.866350935	0.009498595	0.85163421	-2.758018582
ENSG00000099725	PRKY	-0.902695485	-1.86955574	4.408550186	-2.86244971	0.00958158	0.85163421	-2.76340715
ENSG00000106078	COBL	0.504142611	1.418280226	4.661204561	2.857794952	0.009681504	0.85163421	-2.769834445
ENSG00000057294	PKP2	-0.912569226	-1.882394781	6.131342483	-2.857415955	0.009689683	0.85163421	-2.770357663
ENSG00000149256	TENM4	0.41970593	1.337654867	5.812401534	2.849213924	0.009868334	0.85163421	-2.781677106
ENSG00000159915	ZNF233	0.293166857	1.225327041	3.419145424	2.847783375	0.009899814	0.85163421	-2.783650635
ENSG00000113212	PCDHB7	-0.365199246	-1.288059507	4.653935141	-2.847757035	0.009900395	0.85163421	-2.783686971
ENSG00000268628		-0.338613975	-1.264541141	3.731079619	-2.847637875	0.009903021	0.85163421	-2.78385135
ENSG00000065911	MTHFD2	-0.35120326	-1.2756241	6.051856085	-2.845214312	0.00995659	0.85163421	-2.787194258
ENSG00000187715	KBTBD12	0.312697827	1.242028111	3.090257563	2.841177644	0.010046429	0.85163421	-2.792760761
ENSG00000136110	CNMD	0.27955189	1.213817806	3.099055945	2.841171891	0.010046558	0.85163421	-2.792768693
ENSG00000186090	HTR3D	0.365807848	1.28860299	3.406703786	2.836977661	0.010140727	0.85163421	-2.798550574
ENSG00000123159	GIPC1	0.312456948	1.241820754	6.341112224	2.836870964	0.010143133	0.85163421	-2.798697634
ENSG00000185561	TLCD2	0.380798391	1.30206222	6.532306848	2.8366083	0.01014906	0.85163421	-2.799059657
ENSG00000131473	ACLY	0.286032585	1.219282632	7.76337133	2.834622801	0.010193968	0.85163421	-2.801795972
ENSG00000198142	SOWAHC	-0.310961123	-1.240533868	4.339554395	-2.833956371	0.010209083	0.85163421	-2.802714314
ENSG00000207158	RNU6-929P	0.445572885	1.361854793	5.81186945	2.833885168	0.0102107	0.85163421	-2.802812428
ENSG00000111713	GYS2	0.673291613	1.59470726	5.146670183	2.832403621	0.010244386	0.85163421	-2.804853816
ENSG00000132854	KANK4	0.465094012	1.380407303	5.763882774	2.831179523	0.010272298	0.85163421	-2.806540283
ENSG00000078295	ADCY2	-0.325664793	-1.253241799	4.512087312	-2.828835432	0.010325952	0.85163421	-2.809769323
ENSG00000166250	CLMP	0.326132391	1.253648058	9.958255842	2.825799655	0.010395837	0.85163421	-2.813950257
ENSG00000152763	WDR78	-0.309152147	-1.238979354	3.904990043	-2.825046002	0.010413256	0.85163421	-2.814988041
ENSG00000134755	DSC2	-0.300461109	-1.23153797	6.469074067	-2.8242701	0.010431219	0.85163421	-2.816056396
ENSG00000151365	THRSP	0.389445337	1.309889703	10.41642872	2.822882066	0.010463427	0.85163421	-2.817967435
ENSG00000118162	KPTN	0.497530231	1.411794622	3.705304357	2.822415376	0.010474277	0.85163421	-2.818609923
ENSG00000072133	RPS6KA6	-0.301256769	-1.232217363	2.905852615	-2.819660516	0.010538547	0.85163421	-2.822402005
ENSG00000120533	ENY2	-0.282135088	-1.215993139	7.000859193	-2.819539081	0.010541388	0.85163421	-2.822569141
ENSG00000147100	SLC16A2	0.321467365	1.249600872	6.980179433	2.819420742	0.010544158	0.85163421	-2.822732014
ENSG00000265758	LINC01900	0.411436272	1.330009243	4.170234154	2.817597347	0.010586926	0.85163421	-2.8252414
ENSG00000141560	FN3KRP	0.294717269	1.226644563	6.291694359	2.814956404	0.010649163	0.85163421	-2.828875229
ENSG00000141622	RNF165	-0.264045989	-1.200841706	4.198798428	-2.809897931	0.010769349	0.85163421	-2.83583322
ENSG00000111729	CLEC4A	-0.372610671	-1.294693563	5.015383578	-2.809885584	0.010769644	0.85163421	-2.835850201
ENSG00000143612	C1orf43	0.304807681	1.23525396	8.168905774	2.809526784	0.010778219	0.85163421	-2.836343621
ENSG00000183463	URAD	0.682596117	1.605025387	3.402180027	2.807237783	0.010833072	0.85163421	-2.839491086
ENSG00000103202	NME4	0.354000469	1.278099778	7.765460712	2.805641749	0.010871477	0.85163421	-2.841685332
ENSG00000163931	TKT	0.405829939	1.324850838	9.006206368	2.804840344	0.01089081	0.85163421	-2.842786999
ENSG00000125675	GRIA3	-0.476683031	-1.391540628	3.515973873	-2.800779386	0.010989281	0.85163421	-2.848368305
ENSG00000166833	NAV2	-0.397109454	-1.316866826	6.016718239	-2.799920342	0.011010221	0.85163421	-2.849548707
ENSG00000157107	FCHO2	-0.264212469	-1.200980285	7.674740102	-2.796795012	0.011086722	0.85163421	-2.853842444
ENSG00000102539	MLNR	0.297518386	1.229028513	2.992043014	2.795174992	0.011126576	0.85163421	-2.856067649
ENSG00000196656		0.590036565	1.505284898	5.411657803	2.790829475	0.011234156	0.85163421	-2.862034939
ENSG00000181781	ODF3L2	0.265143048	1.201755202	4.339822622	2.790451159	0.011243569	0.85163421	-2.862554336
ENSG00000235649	MXRA5Y	0.456144329	1.371870526	4.3628122	2.788329924	0.011296485	0.85163421	-2.865466299
ENSG00000169692	AGPAT2	0.5090232	1.423086346	8.469927461	2.7771183	0.011580142	0.85163421	-2.880848071
ENSG00000181577	C6orf223	0.26516997	1.201777628	2.935766948	2.774824323	0.011639011	0.85163421	-2.883993367
ENSG00000133083	DCLK1	-0.320859467	-1.249074447	7.820647481	-2.773001861	0.011685983	0.85163421	-2.886491694
ENSG00000163565	IFI16	-0.298093354	-1.229518424	7.900760219	-2.772225258	0.011706054	0.85163421	-2.887556176
ENSG00000088682	COQ9	0.318976146	1.247444946	7.109597677	2.771967559	0.011712722	0.85163421	-2.887909385
ENSG00000164896	FASTK	0.371884711	1.29404224	5.660785465	2.771586027	0.0117226	0.85163421	-2.888432306
ENSG00000151287	TEX30	-0.452568572	-1.368474519	4.312784885	-2.770412951	0.011753021	0.85163421	-2.890039991
ENSG00000080007	DDX43	-0.368606048	-1.291104744	3.498719821	-2.769475575	0.011777383	0.85163421	-2.891324526
ENSG00000185000	DGAT1	0.334714596	1.261127899	7.746650173	2.769426622	0.011778657	0.85163421	-2.891391606
ENSG00000124795	DEK	-0.33969563	-1.265489581	8.119138274	-2.766542232	0.011853933	0.85163421	-2.895343521
ENSG00000126860	EVI2A	-0.537782788	-1.45173969	4.541589338	-2.766058783	0.011866595	0.85163421	-2.896005794
ENSG00000104983	CCDC61	0.277383077	1.211994437	4.887736778	2.764453256	0.011908737	0.85163421	-2.898204975
ENSG00000119421	NDUFA8	0.297017072	1.228601519	6.026232269	2.76390963	0.011923039	0.85163421	-2.898949536
ENSG00000112293	GPLD1	0.380421617	1.301722218	5.922516035	2.760697313	0.012007881	0.85163421	-2.903348416
ENSG00000151552	QDPR	0.341238385	1.266843565	7.334412328	2.756458811	0.012120707	0.85163421	-2.909150498
ENSG00000177233	OR2M1P	-0.426398583	-1.343874656	3.814878007	-2.752250018	0.012233741	0.85163421	-2.914909606
ENSG00000200903	RNU1-42P	0.336552796	1.262735781	5.940068009	2.752139622	0.01223672	0.85163421	-2.915060636
ENSG00000131069	ACSS2	0.307677113	1.23771325	8.370108675	2.75119332	0.012262278	0.85163421	-2.916355177
ENSG00000161912	ADCY10P1	0.383221228	1.304250719	4.603567628	2.750870064	0.01227102	0.85163421	-2.916797365
ENSG00000229644	NAMPTP1	-0.455218061	-1.370990012	7.903619886	-2.743229211	0.012479399	0.85163421	-2.927245415
ENSG00000108932	SLC16A6	-0.622607406	-1.539655312	4.458463649	-2.742854865	0.012489694	0.85163421	-2.927757096
ENSG00000101224	CDC25B	-0.31165895	-1.241134055	5.971275756	-2.739157725	0.012591807	0.85163421	-2.932809576
ENSG00000138207	RBP4	0.293140433	1.225304599	10.9001572	2.727608038	0.01291594	0.858824347	-2.948581436
ENSG00000188153	COL4A5	-0.348738273	-1.273446432	4.148316827	-2.726207289	0.012955786	0.858824347	-2.950493019
ENSG00000237004	ZNRF2P1	0.652817977	1.572236205	4.52266063	2.722809981	0.013052913	0.858824347	-2.95512816
ENSG00000266733	TBC1D29P	-0.413744086	-1.332138501	3.742515216	-2.712688583	0.013346395	0.858824347	-2.96892789
ENSG00000153404	PLEKHG4B	0.284347037	1.217858937	3.761295838	2.712369933	0.013355736	0.858824347	-2.969362112
ENSG00000184811	TRARG1	0.339545395	1.265357807	8.405947093	2.710778295	0.013402485	0.858824347	-2.971530812
ENSG00000136404	TM6SF1	-0.317601781	-1.24625715	5.835543876	-2.708491063	0.013469937	0.858824347	-2.974646675
ENSG00000185168	LINC00482	0.328041581	1.255308171	4.257365567	2.707412188	0.013501866	0.858824347	-2.976116155
ENSG00000162390	ACOT11	0.292684808	1.22491769	3.749815448	2.707054302	0.013512473	0.858824347	-2.976603577
ENSG00000133678	TMEM254	0.292344251	1.224628575	7.407141648	2.703388849	0.013621569	0.86182796	-2.981594679
ENSG00000124588	NQO2	0.530376077	1.444305643	7.557730291	2.702274954	0.013654887	0.86182796	-2.983111046
ENSG00000122043	LINC00544	-0.290093373	-1.222719411	2.984780144	-2.695478512	0.013859861	0.870230358	-2.992359327
ENSG00000042286	AIFM2	0.377025036	1.298661139	7.807348462	2.691050274	0.01399498	0.870230358	-2.998381476
ENSG00000179542	SLITRK4	-0.590116306	-1.505368101	4.389658245	-2.69031744	0.014017461	0.870230358	-2.999377813
ENSG00000116353	MECR	0.282926736	1.216660572	6.309032185	2.689876587	0.014031002	0.870230358	-2.999977146
ENSG00000033867	SLC4A7	-0.321861051	-1.249941912	5.875299098	-2.688405769	0.014076267	0.870230358	-3.001976492
ENSG00000252238		0.414631527	1.332958188	3.930237998	2.685212228	0.014175026	0.871570463	-3.006316517
ENSG00000176845	METRNL	0.425726443	1.343248702	4.78113204	2.677400552	0.014419378	0.871570463	-3.016926252
ENSG00000115828	QPCT	-0.477364651	-1.392198235	4.310806163	-2.675608964	0.014475979	0.871570463	-3.01935829
ENSG00000126453	BCL2L12	0.334384296	1.260839202	4.725596443	2.67470878	0.014504498	0.871570463	-3.020580087
ENSG00000174669	SLC29A2	-0.268373387	-1.204449067	4.789836885	-2.670549073	0.014636975	0.871570463	-3.026224376
ENSG00000124549	BTN2A3P	-0.329778266	-1.256820193	4.6056831	-2.663130295	0.014876095	0.871570463	-3.036284397
ENSG00000117020	AKT3	-0.286041359	-1.219290048	7.706136528	-2.662007874	0.014912593	0.871570463	-3.037805696
ENSG00000119185	ITGB1BP1	0.342750506	1.268172068	8.046695723	2.661332552	0.014934594	0.871570463	-3.038720915
ENSG00000163364	LINC01116	-0.34339793	-1.268741301	4.399495607	-2.658105116	0.015040162	0.871570463	-3.043093882
ENSG00000100299	ARSA	0.352775247	1.277014801	5.746913217	2.657850345	0.015048525	0.871570463	-3.043439012
ENSG00000107021	TBC1D13	0.269631186	1.205499612	6.61790835	2.656921238	0.015079063	0.871570463	-3.044697559
ENSG00000160209	PDXK	0.26616639	1.202607941	7.197357419	2.649270628	0.015332759	0.871570463	-3.055055821
ENSG00000039560	RAI14	-0.405312847	-1.324376069	4.891170433	-2.648511662	0.015358145	0.871570463	-3.056082899
ENSG00000117682	DHDDS	0.279031766	1.213380276	9.600772482	2.64792599	0.015377762	0.871570463	-3.056875404
ENSG00000154642	C21orf91	-0.315775751	-1.24468075	5.333290533	-2.642562889	0.015558506	0.871570463	-3.064130005
ENSG00000169740	ZNF32	0.288997108	1.221790653	5.195693287	2.641034686	0.015610375	0.871570463	-3.066196357
ENSG00000206663		-0.451108449	-1.367090213	3.9854117	-2.639371567	0.015667009	0.871570463	-3.068444718
ENSG00000146151	HMGCLL1	-0.420292758	-1.338199081	4.380657811	-2.636625078	0.015760961	0.871570463	-3.072156716
ENSG00000105409	ATP1A3	-0.289963589	-1.222609421	3.199953416	-2.636090853	0.015779297	0.871570463	-3.072878605
ENSG00000221932	HEPN1	0.297743934	1.229220671	3.978631021	2.635701961	0.015792658	0.871570463	-3.073404078
ENSG00000173511	VEGFB	0.375519769	1.29730686	8.611703751	2.632071897	0.01591789	0.871570463	-3.078307889
ENSG00000197927	C2orf27A	-0.769085161	-1.704188784	4.131826327	-2.62429704	0.016189274	0.871570463	-3.08880372
ENSG00000182782	HCAR2	0.401117125	1.320530043	7.486792729	2.621465952	0.016289176	0.871570463	-3.092623177
ENSG00000146147	MLIP	-0.60914511	-1.525355069	3.81513261	-2.618633085	0.016389722	0.871570463	-3.096443724
ENSG00000244509	APOBEC3C	-0.395085193	-1.315020412	6.047352158	-2.618025365	0.016411368	0.871570463	-3.097263154
ENSG00000102287	GABRE	0.322628945	1.250607388	8.7872902	2.617858593	0.016417313	0.871570463	-3.097488014
ENSG00000117154	IGSF21	-0.294746985	-1.226669829	4.363434908	-2.613304383	0.016580443	0.871570463	-3.103626713
ENSG00000131002	TXLNGY	-1.706150882	-3.2628912	3.782715862	-2.61111319	0.016659475	0.871570463	-3.106579041
ENSG00000151726	ACSL1	0.368890319	1.291359171	10.70628047	2.608504728	0.01675402	0.871570463	-3.110092543
ENSG00000185825	BCAP31	0.3105962	1.24022012	8.265500656	2.608297485	0.016761553	0.871570463	-3.110371643
ENSG00000168952	STXBP6	0.283077879	1.216788041	4.180749957	2.605304343	0.016870711	0.871570463	-3.114401797
ENSG00000239810	PRAMEF11	0.398364126	1.318012567	3.162729737	2.603325214	0.016943257	0.871570463	-3.117065799
ENSG00000148926	ADM	-0.528002627	-1.441931498	8.004116221	-2.598731394	0.01711278	0.871570463	-3.123246762
ENSG00000138738	PRDM5	-0.323834255	-1.251652653	5.960503223	-2.596040855	0.017212809	0.871570463	-3.126865215
ENSG00000273727		-1.005832287	-2.008101631	2.993655696	-2.591261814	0.017391844	0.871570463	-3.133289425
ENSG00000101474	APMAP	0.301276856	1.232234519	8.383980167	2.589668099	0.017451938	0.871570463	-3.135430906
ENSG00000081803	CADPS2	-0.342966336	-1.268361803	6.074255361	-2.588637862	0.01749089	0.871570463	-3.136815007
ENSG00000131471	AOC3	0.278959352	1.213319374	10.51799487	2.58718383	0.017546003	0.871570463	-3.138768159
ENSG00000134962	KLB	0.330750797	1.257667711	7.662594124	2.584527742	0.017647101	0.871570463	-3.142335052
ENSG00000178188	SH2B1	0.264663438	1.201355756	5.210235926	2.57876942	0.017868167	0.871570463	-3.150063787
ENSG00000042304	C2orf83	0.30453202	1.235017958	4.506903545	2.578669275	0.017872034	0.871570463	-3.15019815
ENSG00000122912	SLC25A16	0.344583417	1.269784275	7.747150338	2.578614171	0.017874163	0.871570463	-3.15027208
ENSG00000177098	SCN4B	0.313586049	1.242793025	6.368592577	2.574033247	0.018051943	0.871570463	-3.156416287
ENSG00000143845	ETNK2	-0.358560782	-1.282146203	4.554496812	-2.573444028	0.018074931	0.871570463	-3.157206316
ENSG00000175857	GAPT	-0.487678577	-1.402186818	4.497282474	-2.572630535	0.018106713	0.871570463	-3.158296953
ENSG00000116096	SPR	0.307363121	1.237443899	5.746041787	2.571294161	0.018159038	0.871570463	-3.160088357
ENSG00000196169	KIF19	0.297375814	1.228907063	3.727415994	2.568599828	0.018264966	0.871570463	-3.16369914
ENSG00000080298	RFX3	-0.358124779	-1.281758779	5.39648637	-2.562483478	0.018507592	0.871570463	-3.17189114
ENSG00000119986	AVPI1	0.388681217	1.309196107	6.975325254	2.55238596	0.01891479	0.871570463	-3.185400744
ENSG00000185947	ZNF267	-0.380009874	-1.301350762	6.270628668	-2.551375038	0.018956017	0.871570463	-3.186752258
ENSG00000173198	CYSLTR1	-0.412456103	-1.33094975	5.384075404	-2.550198396	0.019004109	0.871570463	-3.188325093
ENSG00000144331	ZNF385B	-0.444250284	-1.360606875	4.705266386	-2.549479588	0.019033545	0.871570463	-3.189285812
ENSG00000151665	PIGF	-0.462157892	-1.377600806	4.670319934	-2.549215221	0.019044382	0.871570463	-3.189639126
ENSG00000184408	KCND2	0.468305347	1.383483413	5.335272577	2.547474385	0.019115887	0.871570463	-3.191965356
ENSG00000121743	GJA3	0.338244715	1.264217521	4.201153315	2.543347019	0.019286427	0.871570463	-3.197478429
ENSG00000220831	NDUFA5P9	-0.290850881	-1.223361587	2.940169411	-2.53679996	0.019559881	0.871570463	-3.206217166
ENSG00000150051	MKX	0.379139178	1.300565608	4.227436717	2.536567262	0.019569667	0.871570463	-3.206527615
ENSG00000171999	OR52P2P	0.276776665	1.211485103	3.057534549	2.535341021	0.019621312	0.871570463	-3.208163417
ENSG00000173786	CNP	0.286417603	1.219608071	6.343211074	2.534149507	0.019671616	0.871570463	-3.209752627
ENSG00000222210	RN7SKP65	-0.46239288	-1.377825209	4.252577844	-2.528721324	0.019902323	0.871570463	-3.216989252
ENSG00000184838	PRR16	-0.458416168	-1.374032537	4.318097878	-2.527688155	0.019946521	0.871570463	-3.218366007
ENSG00000115896	PLCL1	-0.329388954	-1.256481086	5.333571887	-2.527242118	0.019965631	0.871570463	-3.218960314
ENSG00000086200	IPO11	-0.307353971	-1.237436051	6.925462329	-2.524254356	0.020094079	0.871570463	-3.222940294
ENSG00000167107	ACSF2	0.383991819	1.304947548	6.575770947	2.523393716	0.020131222	0.871570463	-3.224086437
ENSG00000153495	TEX29	0.275432641	1.210357002	4.237170259	2.521071129	0.020231783	0.871570463	-3.227178804
ENSG00000107902	LHPP	0.40069764	1.320146136	6.319226985	2.520280392	0.020266126	0.871570463	-3.228231384
ENSG00000145819	ARHGAP26	-0.314112893	-1.243246951	7.418095207	-2.511461303	0.020652883	0.871570463	-3.23996276
ENSG00000104093	DMXL2	-0.282930117	-1.216663423	6.944013696	-2.50833857	0.020791479	0.871570463	-3.244113135
ENSG00000103067	ESRP2	0.318453587	1.246993191	3.257372635	2.507164982	0.020843792	0.871570463	-3.245672448
ENSG00000162433	AK4	0.306508357	1.236710959	4.562704029	2.506871612	0.020856888	0.871570463	-3.246062199
ENSG00000204653	ASPDH	0.285336917	1.218694836	3.813677639	2.503039436	0.021028667	0.871570463	-3.251151833
ENSG00000169814	BTD	0.26437887	1.201118815	7.265517641	2.501610154	0.021093073	0.871570463	-3.25304938
ENSG00000142273	CBLC	-0.271651489	-1.207188936	3.515068188	-2.500068045	0.021162772	0.871570463	-3.255096274
ENSG00000123416	TUBA1B	-0.507553663	-1.421637521	4.355025504	-2.49392837	0.021442408	0.871570463	-3.263241073
ENSG00000138182	KIF20B	-0.429570623	-1.346832671	4.591842018	-2.491160584	0.021569596	0.871570463	-3.266910361
ENSG00000196912	ANKRD36B	-0.283674481	-1.217291327	7.906629973	-2.490786229	0.021586853	0.871570463	-3.267406532
ENSG00000232030	MAGEB6B	0.452861356	1.368752268	3.397004392	2.488467482	0.02169403	0.871570463	-3.270479191
ENSG00000135905	DOCK10	-0.37105746	-1.293300441	6.779158753	-2.485372951	0.021837841	0.871570463	-3.274578213
ENSG00000130173	ANGPTL8	0.28669083	1.21983907	4.584723421	2.48031828	0.022074664	0.871570463	-3.28126955
ENSG00000123505	AMD1	-0.285486099	-1.218820862	6.173126524	-2.477783331	0.022194334	0.871570463	-3.284623376
ENSG00000163568	AIM2	-0.329298659	-1.256402448	3.154429098	-2.477343535	0.022215158	0.871570463	-3.28520511
ENSG00000155324	GRAMD2B	-0.309474957	-1.239256613	6.000654753	-2.475891362	0.022284045	0.871570463	-3.287125678
ENSG00000186056	MATN1-AS1	-0.317088299	-1.245813662	3.620571137	-2.473413045	0.022402072	0.871570463	-3.290402388
ENSG00000176386	CDC26	0.273542004	1.20877188	5.902451618	2.47254589	0.022443507	0.871570463	-3.291548607
ENSG00000224916	APOC4-APOC2	-0.274639067	-1.209691411	3.330457089	-2.46723062	0.022699053	0.871570463	-3.298571084
ENSG00000105227	PRX	0.267977837	1.204118883	4.330313743	2.46482272	0.022815712	0.871570463	-3.301750487
ENSG00000144815	NXPE3	-0.337997409	-1.264000829	5.69272462	-2.463352587	0.022887212	0.871570463	-3.303691076
ENSG00000201364	RN7SKP37	-0.299262748	-1.230515429	3.415750139	-2.461671814	0.022969213	0.871570463	-3.305909171
ENSG00000151491	EPS8	-0.268852638	-1.204849241	9.22771439	-2.458990432	0.0231006	0.871570463	-3.309446559
ENSG00000180730	SHISA2	0.263931375	1.20074631	4.135877677	2.458752163	0.023112309	0.871570463	-3.309760821
ENSG00000173267	SNCG	0.506095757	1.420201619	7.307895111	2.458649018	0.02311738	0.871570463	-3.30989686
ENSG00000188042	ARL4C	-0.349632923	-1.274236371	5.271045227	-2.458133537	0.023142735	0.871570463	-3.310576697
ENSG00000215154		0.270256334	1.206022091	4.960134288	2.458002572	0.023149182	0.871570463	-3.310749411
ENSG00000133703	KRAS	-0.30187088	-1.232741991	6.888003824	-2.456717918	0.023212502	0.871570463	-3.312443395
ENSG00000164185	ZNF474	-0.274926013	-1.209932038	2.862986918	-2.454365866	0.023328852	0.871570463	-3.315543997
ENSG00000172367	PDZD3	0.285170419	1.218554197	3.065623669	2.453573595	0.023368166	0.871570463	-3.316588155
ENSG00000225950	NTF4	0.274669904	1.209717268	4.25456864	2.452487288	0.023422171	0.871570463	-3.31801962
ENSG00000186431	FCAR	-0.272078162	-1.207546012	3.732359376	-2.450223761	0.023535076	0.871570463	-3.321001562
ENSG00000113272	THG1L	-0.278290595	-1.212757074	5.540827969	-2.445713633	0.023761556	0.871570463	-3.326939969
ENSG00000196313	POM121	0.31085171	1.24043979	7.668806614	2.444527198	0.02382147	0.871570463	-3.328501422
ENSG00000115232	ITGA4	-0.521957713	-1.435902422	5.956680044	-2.444509047	0.023822388	0.871570463	-3.328525308
ENSG00000265243	IGLJCOR18	0.30352107	1.234152838	4.246140963	2.444132538	0.023841432	0.871570463	-3.329020763
ENSG00000142583	SLC2A5	0.342762543	1.268182649	4.501115764	2.443725628	0.023862029	0.871570463	-3.329556192
ENSG00000143669	LYST	-0.274896979	-1.209907688	8.049537519	-2.443101728	0.023893642	0.871570463	-3.330377075
ENSG00000186952	TMEM232	-0.458509748	-1.374121667	4.525726531	-2.442642056	0.023916959	0.871570463	-3.330981827
ENSG00000114374	USP9Y	-1.756077178	-3.377784242	4.268925114	-2.442185951	0.023940116	0.871570463	-3.331581842
ENSG00000124614	RPS10	0.410932856	1.329545228	5.719729015	2.440538493	0.024023933	0.871570463	-3.333748743
ENSG00000246174	KCTD21-AS1	0.280265781	1.21441859	4.749463017	2.440445221	0.024028686	0.871570463	-3.333871407
ENSG00000188227	ZNF793	-0.463083616	-1.378485045	4.174647168	-2.44015635	0.024043414	0.871570463	-3.334251294
ENSG00000103199	ZNF500	-0.26691959	-1.20323596	4.544486198	-2.43929622	0.024087316	0.871570463	-3.335382326
ENSG00000173432	SAA1	1.026462116	2.037022783	9.422381233	2.437752285	0.024166308	0.871570463	-3.33741214
ENSG00000197575	RPS17P2	-0.337031029	-1.263154429	3.236365356	-2.437694837	0.024169252	0.871570463	-3.337487656
ENSG00000140945	CDH13	0.407082216	1.326001324	7.509133257	2.434604254	0.024328118	0.871570463	-3.341549298
ENSG00000119397	CNTRL	-0.27557442	-1.210475953	6.221301065	-2.434421025	0.024337567	0.871570463	-3.341790034
ENSG00000152760	TCTEX1D1	-0.295229744	-1.22708037	4.366568043	-2.433988452	0.024359889	0.871570463	-3.342358342
ENSG00000149573	MPZL2	-0.480417873	-1.395147709	4.881546253	-2.430542095	0.024538407	0.871570463	-3.3468847
ENSG00000165283	STOML2	0.346643449	1.271598702	7.240361641	2.429021778	0.024617545	0.871570463	-3.348880641
ENSG00000131389	SLC6A6	-0.493018044	-1.407385978	7.76903137	-2.428583512	0.024640402	0.871570463	-3.349455925
ENSG00000133794	ARNTL	-0.350833416	-1.275297128	5.454548906	-2.426524746	0.02474804	0.871570463	-3.352157786
ENSG00000183562		-0.314256004	-1.243370284	3.705157368	-2.426141873	0.024768105	0.871570463	-3.352660157
ENSG00000197385	ZNF860	-0.467825235	-1.383023083	3.93197691	-2.425953654	0.024777975	0.871570463	-3.352907108
ENSG00000166816	LDHD	0.327415022	1.254763112	5.911793287	2.425690976	0.024791756	0.871570463	-3.353251741
ENSG00000144115	THNSL2	0.410384959	1.329040399	5.322329428	2.425469067	0.024803403	0.871570463	-3.353542874
ENSG00000166272	WBP1L	0.286687714	1.219836435	7.338984042	2.425117694	0.024821856	0.871570463	-3.354003835
ENSG00000205426	KRT81	0.4871751	1.401697563	3.748312795	2.424234364	0.024868301	0.871570463	-3.355162545
ENSG00000114446	IFT57	-0.360533548	-1.283900631	6.618693088	-2.424102757	0.024875228	0.871570463	-3.355335166
ENSG00000165030	NFIL3	-0.286798969	-1.219930508	5.367933001	-2.42355	0.024904341	0.871570463	-3.356060145
ENSG00000119684	MLH3	-0.278160432	-1.212647662	5.905804099	-2.423429517	0.02491069	0.871570463	-3.356218159
ENSG00000165966	PDZRN4	-0.66082382	-1.580985153	3.120798228	-2.419519208	0.025117595	0.871570463	-3.361344818
ENSG00000145692	BHMT	0.331802199	1.258584603	4.092772533	2.419057709	0.02514212	0.871570463	-3.361949654
ENSG00000140939	NOL3	0.270537617	1.206257253	5.835084904	2.418009325	0.025197914	0.871570463	-3.363323484
ENSG00000150768	DLAT	0.348584579	1.273310776	6.686415619	2.417613463	0.025219012	0.871570463	-3.36384217
ENSG00000083857	FAT1	0.339342632	1.26517998	8.303581662	2.412476552	0.025494279	0.871570463	-3.370569827
ENSG00000163110	PDLIM5	-0.316900541	-1.245651538	7.606538534	-2.410913735	0.025578578	0.871570463	-3.372615461
ENSG00000179902	C1orf194	0.265863259	1.202355282	3.402590964	2.410127888	0.025621064	0.871570463	-3.373643886
ENSG00000116133	DHCR24	0.372818838	1.294880388	7.876193974	2.409808633	0.025638343	0.871570463	-3.374061651
ENSG00000157680	DGKI	0.392603958	1.312760703	5.434008648	2.407700464	0.025752716	0.871570463	-3.376819762
ENSG00000269335	IKBKG	0.265862313	1.202354494	3.942437583	2.407057464	0.025787695	0.871570463	-3.377660802
ENSG00000137265	IRF4	-0.263273407	-1.200198812	4.562316325	-2.404690126	0.025916856	0.871570463	-3.380756484
ENSG00000198099	ADH4	-0.384765821	-1.305647837	3.442968065	-2.403280635	0.025994043	0.871570463	-3.38259904
ENSG00000249087	ZNF436-AS1	0.273150847	1.208444191	4.771773668	2.403073348	0.026005413	0.871570463	-3.382869978
ENSG00000197891	SLC22A12	0.336918355	1.263055781	4.13574593	2.402582311	0.026032364	0.871570463	-3.38351176
ENSG00000113578	FGF1	0.394513711	1.314499607	5.056151557	2.400523386	0.026145654	0.871570463	-3.38620218
ENSG00000163545	NUAK2	-0.403669892	-1.322868715	4.512054861	-2.400040584	0.026172286	0.871570463	-3.386832927
ENSG00000188620	HMX3	0.266354118	1.202764438	4.267078547	2.399990529	0.026175049	0.871570463	-3.386898317
ENSG00000173531	MST1	0.37065102	1.29293614	4.405483991	2.399124001	0.026222915	0.871570463	-3.388030235
ENSG00000200630		-0.819485645	-1.764776696	3.235167767	-2.398629665	0.026250259	0.871570463	-3.388675897
ENSG00000108179	PPIF	0.312102171	1.241515412	6.680820533	2.397537739	0.02631075	0.871570463	-3.390101889
ENSG00000183655	KLHL25	0.284818923	1.218257347	5.206946281	2.3960086	0.026395681	0.871570463	-3.39209841
ENSG00000275221	HIST1H2AK	-0.347207687	-1.272096121	4.540728277	-2.394878578	0.026458608	0.871570463	-3.39357349
ENSG00000196242	OR2C3	-0.297872016	-1.229329806	2.667389107	-2.394567149	0.026475975	0.871570463	-3.393979964
ENSG00000158816	VWA5B1	-0.367233155	-1.289876692	3.295673186	-2.39393407	0.026511311	0.871570463	-3.39480619
ENSG00000166436	TRIM66	0.266080573	1.202536408	5.589105626	2.393602306	0.026529846	0.871570463	-3.395239134
ENSG00000183878	UTY	-2.102684709	-4.295079124	4.263627247	-2.38819204	0.026833816	0.871570463	-3.402295953
ENSG00000131495	NDUFA2	0.290399661	1.222979025	6.780336343	2.38748796	0.02687361	0.871570463	-3.403213828
ENSG00000196502	SULT1A1	0.398540542	1.318173746	3.503852715	2.387071146	0.026897195	0.871570463	-3.403757157
ENSG00000129295	LRRC6	-0.293743816	-1.225817168	5.172399819	-2.386627443	0.026922321	0.871570463	-3.404335491
ENSG00000188313	PLSCR1	-0.291543299	-1.223948877	6.545947822	-2.385998459	0.026957978	0.871570463	-3.405155253
ENSG00000176714	CCDC121	0.277461843	1.21206061	5.21882417	2.384497625	0.027043236	0.871570463	-3.407110942
ENSG00000173276	ZBTB21	-0.266281266	-1.202703704	6.189904179	-2.384282795	0.02705546	0.871570463	-3.407390839
ENSG00000103540	CCP110	-0.318993383	-1.24745985	5.324741566	-2.383198604	0.027117231	0.871570463	-3.408803245
ENSG00000183850	ZNF730	-0.494388374	-1.408723405	3.283456773	-2.382209234	0.027173714	0.871570463	-3.410091892
ENSG00000107249	GLIS3	-0.322962247	-1.250896346	4.698950435	-2.380550175	0.027268675	0.871570463	-3.412252309
ENSG00000188991	SLC15A5	0.344171124	1.269421448	3.347603948	2.3802656	0.027284994	0.871570463	-3.412622818
ENSG00000067646	ZFY	-1.126009232	-2.182541721	3.955162175	-2.379394432	0.027335008	0.871570463	-3.41375694
ENSG00000204637		0.389162428	1.309632861	2.639665443	2.377211791	0.027460689	0.871570463	-3.416597637
ENSG00000196433	ASMT	0.472690389	1.38769488	3.273067906	2.377176748	0.027462711	0.871570463	-3.416643236
ENSG00000135069	PSAT1	0.40886139	1.327637597	5.516188196	2.373228937	0.027691411	0.871570463	-3.421778501
ENSG00000101605	MYOM1	0.327657107	1.25497368	6.944874824	2.372212404	0.027750585	0.871570463	-3.423100217
ENSG00000197555	SIPA1L1	-0.27851458	-1.212945375	6.66714624	-2.372158456	0.027753729	0.871570463	-3.423170355
ENSG00000110955	ATP5F1B	0.296357604	1.228040043	10.06038186	2.37147113	0.027793809	0.871570463	-3.424063888
ENSG00000124253	PCK1	0.641237308	1.559666213	7.5367605	2.369963295	0.027881926	0.871570463	-3.426023712
ENSG00000163006	CCDC138	-0.283051468	-1.216765766	3.610986891	-2.368814949	0.027949207	0.871570463	-3.427515937
ENSG00000060718	COL11A1	0.347751079	1.272575347	4.10107992	2.368437685	0.027971344	0.871570463	-3.428006109
ENSG00000074416	MGLL	0.274957311	1.209958287	9.382083677	2.367708827	0.028014157	0.871570463	-3.428953006
ENSG00000166289	PLEKHF1	0.308343686	1.238285247	5.997463669	2.367594455	0.028020881	0.871570463	-3.429101582
ENSG00000231333	RPL34P6	-0.593906686	-1.509328342	5.124868209	-2.367383371	0.028033294	0.871570463	-3.429375784
ENSG00000077943	ITGA8	-0.498812095	-1.413049588	3.641439062	-2.366731303	0.028071672	0.871570463	-3.430222766
ENSG00000147894	C9orf72	-0.313498753	-1.242717827	5.960104791	-2.366412691	0.028090442	0.871570463	-3.430636582
ENSG00000222950	RN7SKP262	0.280904881	1.214956685	3.283504646	2.365713022	0.028131702	0.871570463	-3.431545234
ENSG00000207980	MIR23A	-0.276622483	-1.211355637	3.995767248	-2.365588691	0.028139039	0.871570463	-3.43170669
ENSG00000187954	CYHR1	0.27175639	1.207276716	5.838342564	2.363975857	0.028234385	0.871570463	-3.433800782
ENSG00000198692	EIF1AY	-2.008267747	-4.022988871	4.998762565	-2.362266294	0.028335776	0.871570463	-3.436019809
ENSG00000174348	PODN	-0.364786721	-1.287691251	8.674028037	-2.361968752	0.028353457	0.871570463	-3.436405952
ENSG00000228794	LINC01128	0.537419826	1.451374498	6.326469271	2.360050972	0.028467664	0.871570463	-3.438894307
ENSG00000127399	LRRC61	0.32698012	1.254384919	4.468520786	2.358690993	0.028548911	0.871570463	-3.440658387
ENSG00000255262	ELOBP2	0.316080838	1.244943991	4.566981292	2.358611289	0.028553679	0.871570463	-3.44076176
ENSG00000102802	MEDAG	-0.38874413	-1.309253199	6.595964531	-2.354610192	0.028793994	0.871570463	-3.445949157
ENSG00000162520	SYNC	0.401027786	1.320448272	6.314263995	2.353253023	0.028875933	0.871570463	-3.447707868
ENSG00000135074	ADAM19	-0.330690228	-1.257614911	5.198818985	-2.352292353	0.028934064	0.871570463	-3.448952508
ENSG00000157734	SNX22	0.282370681	1.216191727	3.726181206	2.352028752	0.028950033	0.871570463	-3.44929399
ENSG00000172766	NAA16	-0.328889294	-1.256045994	6.157866035	-2.351968334	0.028953694	0.871570463	-3.449372256
ENSG00000151164	RAD9B	-0.289673539	-1.222363643	2.819588881	-2.351836091	0.02896171	0.871570463	-3.449543563
ENSG00000271361	HTATSF1P2	0.939829315	1.918301271	6.267537782	2.350956152	0.029015098	0.871570463	-3.450683323
ENSG00000128524	ATP6V1F	0.30022552	1.231336879	6.8753874	2.35040184	0.029048776	0.871570463	-3.451401214
ENSG00000157613	CREB3L1	-0.521752738	-1.435698427	5.291444515	-2.349594124	0.029097914	0.871570463	-3.452447161
ENSG00000153922	CHD1	-0.276070698	-1.210892421	7.208281651	-2.346603027	0.029280553	0.871570463	-3.456319124
ENSG00000183444	OR7E38P	0.670698915	1.591843951	6.582647484	2.346424401	0.029291493	0.871570463	-3.456550287
ENSG00000151131	C12orf45	0.325463909	1.253067307	5.300636563	2.344740915	0.029394789	0.871570463	-3.458728552
ENSG00000138190	EXOC6	-0.320554102	-1.248810093	5.90172497	-2.343838004	0.029450329	0.871570463	-3.459896553
ENSG00000073578	SDHA	0.331753427	1.258542056	8.579556565	2.343800732	0.029452624	0.871570463	-3.459944764
ENSG00000173988	LRRC63	-0.337776672	-1.263807447	2.890693786	-2.342842101	0.029511702	0.871570463	-3.461184625
ENSG00000234465	PINLYP	-0.299061809	-1.230344055	5.439259942	-2.342339663	0.02954271	0.871570463	-3.461834373
ENSG00000186458	DEFB132	1.153921218	2.225178726	6.12112549	2.341945597	0.02956705	0.871570463	-3.462343934
ENSG00000184601	C14orf180	0.27758755	1.212166225	6.439734158	2.341731909	0.029580257	0.871570463	-3.462620235
ENSG00000166148	AVPR1A	-0.380556139	-1.301843602	7.287464815	-2.339718044	0.02970499	0.871570463	-3.465223657
ENSG00000243284	VSIG8	-0.446000167	-1.362258193	4.077327695	-2.339660252	0.029708577	0.871570463	-3.465298354
ENSG00000182534	MXRA7	0.293575224	1.225673929	5.182307001	2.33548686	0.029968643	0.871570463	-3.470690364
ENSG00000276031	RN7SL197P	0.315511646	1.244452915	4.533123341	2.335485226	0.029968746	0.871570463	-3.470692474
ENSG00000132793	LPIN3	0.271936426	1.207427383	5.72918244	2.331749103	0.030203347	0.871570463	-3.475515997
ENSG00000207287	RNU6-1274P	-0.33706706	-1.263185976	3.630118389	-2.331090815	0.030244858	0.871570463	-3.476365532
ENSG00000228834		0.277175325	1.211819919	5.774623749	2.330184291	0.030302109	0.871570463	-3.477535251
ENSG00000100714	MTHFD1	0.31830781	1.246867195	8.541142959	2.330040432	0.030311204	0.871570463	-3.477720859
ENSG00000134508	CABLES1	0.26542574	1.201990705	7.10848912	2.327119856	0.030496384	0.871570463	-3.481487929
ENSG00000103264	FBXO31	0.352358149	1.276645656	7.429775357	2.325652836	0.030589794	0.871570463	-3.48337937
ENSG00000111452	ADGRD1	0.333262586	1.259859267	5.55491889	2.324813123	0.03064338	0.871570463	-3.484461784
ENSG00000215030	RPL13P12	-0.622375896	-1.539408263	5.138774639	-2.324228694	0.030680727	0.871570463	-3.485215029
ENSG00000154162	CDH12	-0.925131179	-1.89885689	4.106245597	-2.323125658	0.030751328	0.871570463	-3.486636459
ENSG00000049192	ADAMTS6	-0.380033061	-1.301371678	4.189444263	-2.322167014	0.030812809	0.871570463	-3.487871576
ENSG00000198759	EGFL6	1.038090727	2.053508227	7.943849206	2.315488439	0.031244285	0.871570463	-3.496470046
ENSG00000073792	IGF2BP2	-0.334604575	-1.261031728	5.887458247	-2.315404922	0.031249716	0.871570463	-3.496577502
ENSG00000196459	TRAPPC2	-0.297169269	-1.228731137	4.491706391	-2.315166125	0.031265249	0.871570463	-3.496884739
ENSG00000005073	HOXA11	0.409007216	1.327771799	2.758722561	2.313738262	0.031358276	0.871570463	-3.498721543
ENSG00000241604	RN7SL340P	0.287435341	1.220468737	4.307098657	2.313513957	0.031372912	0.871570463	-3.499010043
ENSG00000143153	ATP1B1	-0.475067088	-1.389982855	5.983907521	-2.313066739	0.031402114	0.871570463	-3.499585218
ENSG00000244376	RN7SL636P	0.304460347	1.234956604	3.730027239	2.311765788	0.031487204	0.871570463	-3.501258111
ENSG00000182107	TMEM30B	-0.26383425	-1.200665476	4.948622646	-2.311035303	0.031535075	0.871570463	-3.502197259
ENSG00000178053	MLF1	-0.307131287	-1.237245065	3.60542695	-2.310439524	0.031574168	0.871570463	-3.502963126
ENSG00000115107	STEAP3	-0.297004839	-1.228591101	5.807535614	-2.309744339	0.03161984	0.871570463	-3.503856667
ENSG00000171402	XAGE3	0.293885501	1.22593756	4.185895748	2.307990017	0.031735366	0.871570463	-3.506111016
ENSG00000145824	CXCL14	-0.454601428	-1.370404153	10.50256188	-2.307842137	0.031745122	0.871570463	-3.506301011
ENSG00000124107	SLPI	0.405874868	1.324892097	4.698808437	2.305595386	0.031893686	0.871570463	-3.509186952
ENSG00000258701	LINC00638	0.29763049	1.229124018	3.505174718	2.304388383	0.031973762	0.871570463	-3.510736825
ENSG00000108774	RAB5C	0.518993861	1.432955553	5.719372927	2.302853612	0.032075851	0.871570463	-3.512707051
ENSG00000278588	HIST1H2BI	-0.769923601	-1.705179482	5.025676801	-2.302842209	0.032076611	0.871570463	-3.512721688
ENSG00000252816	RNA5SP337	0.364624417	1.287546394	2.821198394	2.300966651	0.032201778	0.871570463	-3.515128592
ENSG00000240871	KRTAP4-7	0.366253099	1.289000747	3.604637322	2.300718371	0.032218381	0.871570463	-3.515447145
ENSG00000173546	CSPG4	0.357411519	1.281125241	6.342118572	2.299830705	0.032277805	0.871570463	-3.516585926
ENSG00000210709	RNU6ATAC3P	0.344746307	1.269927651	2.859507226	2.299733928	0.03228429	0.871570463	-3.516710069
ENSG00000150347	ARID5B	-0.29448363	-1.226445929	8.865460566	-2.297279384	0.032449165	0.871570463	-3.519857906
ENSG00000275588	RN7SL341P	-0.301514723	-1.232437703	2.956569337	-2.296890024	0.03247539	0.871570463	-3.520357104
ENSG00000211787	TRAV8-3	0.73905896	1.669086773	2.702499457	2.296293851	0.032515582	0.871570463	-3.521121383
ENSG00000126012	KDM5C	0.263063114	1.200023879	7.11645484	2.292218418	0.032791565	0.871570463	-3.526343597
ENSG00000164978	NUDT2	0.266570671	1.202944991	5.709245968	2.291677198	0.032828378	0.871570463	-3.527036796
ENSG00000197275	RAD54B	-0.401196017	-1.320602257	4.390214223	-2.289510101	0.03297616	0.871570463	-3.529811694
ENSG00000276805		0.350276217	1.274804677	3.693356324	2.289420204	0.032982304	0.871570463	-3.529926778
ENSG00000113805	CNTN3	-0.418466734	-1.336506389	5.232665277	-2.289115743	0.033003119	0.871570463	-3.530316529
ENSG00000187048	CYP4A11	0.461614131	1.377081677	3.955298742	2.285824889	0.033228875	0.871570463	-3.534527768
ENSG00000198598	MMP17	0.267171252	1.20344587	4.85234059	2.285165688	0.033274267	0.871570463	-3.535371004
ENSG00000179097	HTR1F	-0.371743004	-1.293915141	4.422724002	-2.284058426	0.033350641	0.871570463	-3.536787142
ENSG00000134072	CAMK1	0.299718877	1.230904536	6.651752688	2.283474454	0.033390986	0.871570463	-3.53753389
ENSG00000157992	KRTCAP3	0.297392842	1.228921567	4.289020914	2.282679007	0.033446013	0.871570463	-3.538550922
ENSG00000182156	ENPP7	0.304391408	1.234897594	4.569174522	2.282404283	0.033465037	0.871570463	-3.538902137
ENSG00000167613	LAIR1	0.312327788	1.241709583	7.95931297	2.281025634	0.033560656	0.871570463	-3.540664352
ENSG00000136488	CSH1	-0.445449029	-1.361737882	4.611205889	-2.27857293	0.03373139	0.871570463	-3.543798248
ENSG00000044459	CNTLN	-0.276467034	-1.211225122	6.507202114	-2.276723845	0.033860633	0.871570463	-3.546159866
ENSG00000012124	CD22	-0.356930757	-1.280698392	5.279081529	-2.276394604	0.033883693	0.871570463	-3.546580274
ENSG00000222428	RNA5SP231	0.310491473	1.240130095	5.059799921	2.275828828	0.033923354	0.871570463	-3.547302651
ENSG00000090339	ICAM1	-0.26944332	-1.205342643	6.437498205	-2.275711057	0.033931615	0.871570463	-3.54745301
ENSG00000147676	MAL2	0.569156064	1.48365542	7.470980527	2.274196442	0.034038023	0.871570463	-3.549386402
ENSG00000178568	ERBB4	0.511245262	1.425279895	5.593596816	2.273634258	0.034077597	0.871570463	-3.550103877
ENSG00000134215	VAV3	-0.360992936	-1.284309521	4.890467743	-2.273046899	0.034118988	0.871570463	-3.550853392
ENSG00000198515	CNGA1	-0.42869796	-1.34601824	3.156960863	-2.272510564	0.034156824	0.871570463	-3.55153772
ENSG00000147869	CER1	0.269400999	1.205307285	3.753543783	2.269425493	0.034375211	0.871570463	-3.555472626
ENSG00000130876	SLC7A10	0.635774927	1.553772117	7.148372075	2.268777174	0.034421267	0.871570463	-3.556299225
ENSG00000188906	LRRK2	-0.329591959	-1.256657901	6.395200913	-2.268502249	0.034440815	0.871570463	-3.556649718
ENSG00000128578	STRIP2	-0.282480819	-1.216284577	3.135709236	-2.268376097	0.034449788	0.871570463	-3.556810538
ENSG00000168004	PLAAT5	0.263309891	1.200229164	7.412568969	2.267571377	0.034507077	0.871570463	-3.55783631
ENSG00000201119	RNU1-33P	0.299657435	1.230852116	3.076662094	2.264119437	0.034753819	0.871570463	-3.562234579
ENSG00000150594	ADRA2A	0.269619047	1.205489468	8.005980064	2.263555008	0.034794318	0.871570463	-3.562953449
ENSG00000067048	DDX3Y	-2.232897099	-4.700770017	4.555670571	-2.261469162	0.034944357	0.871570463	-3.565609313
ENSG00000147231	RADX	-0.350686781	-1.275167514	3.784849789	-2.260814927	0.03499154	0.871570463	-3.566442104
ENSG00000070159	PTPN3	0.300503614	1.231574255	5.818165687	2.260679952	0.035001282	0.871570463	-3.566613903
ENSG00000178075	GRAMD1C	-0.38872485	-1.309235703	4.457826533	-2.260675834	0.035001579	0.871570463	-3.566619144
ENSG00000101342	TLDC2	0.285632178	1.218944279	4.362580856	2.258536232	0.035156334	0.871570463	-3.569341837
ENSG00000149970	CNKSR2	-0.323825726	-1.251645254	5.332407215	-2.257784574	0.035210849	0.871570463	-3.570298054
ENSG00000012817	KDM5D	-1.718810958	-3.291650035	4.639749419	-2.257149728	0.035256953	0.871570463	-3.571105556
ENSG00000122862	SRGN	-0.298815468	-1.230133991	8.907037436	-2.256501567	0.035304081	0.871570463	-3.571929884
ENSG00000255122		-0.501488861	-1.415673784	3.375118606	-2.255724179	0.035360681	0.871570463	-3.572918419
ENSG00000146350	TBC1D32	-0.355458496	-1.279392114	4.922736206	-2.255632978	0.035367327	0.871570463	-3.57303438
ENSG00000244623	OR2AE1	0.408173085	1.327004337	3.632641244	2.254547506	0.035446511	0.871570463	-3.574414386
ENSG00000163286	ALPG	0.337709342	1.263748467	4.167499957	2.254282681	0.035465854	0.871570463	-3.574751023
ENSG00000106554	CHCHD3	0.269194723	1.205134963	7.774446873	2.25420621	0.035471442	0.871570463	-3.574848227
ENSG00000181856	SLC2A4	0.392867529	1.313000558	6.293534628	2.253685689	0.035509496	0.871570463	-3.57550983
ENSG00000174799	CEP135	-0.383030436	-1.304078247	5.675853625	-2.252044856	0.035629697	0.872183702	-3.577594932
ENSG00000223229	RN7SKP270	0.276421679	1.211187045	3.209235177	2.250065032	0.035775229	0.872183702	-3.580109867
ENSG00000056998	GYG2	0.554557153	1.468717729	9.218174417	2.249076775	0.035848076	0.872785022	-3.581364846
ENSG00000199564	RNA5SP502	0.426077476	1.343575576	3.040989895	2.245537188	0.036110109	0.875064992	-3.585857619
ENSG00000180998	GPR137C	-0.35797939	-1.281629615	4.347160532	-2.244833147	0.036162437	0.875064992	-3.586750859
ENSG00000163633	C4orf36	-0.297093109	-1.228666274	3.511229985	-2.24281648	0.036312712	0.875438503	-3.589308742
ENSG00000186439	TRDN	1.197239338	2.293004741	4.949258449	2.241755156	0.036392028	0.875438503	-3.590654461
ENSG00000224023	EDRF1-DT	-0.325189107	-1.252828647	2.918239304	-2.24074436	0.036467715	0.875866573	-3.591935834
ENSG00000152785	BMP3	-0.940135102	-1.918707908	4.370218291	-2.238884162	0.036607381	0.876381926	-3.594293271
ENSG00000185909	KLHDC8B	0.325785115	1.253346324	5.776494909	2.238652996	0.036624772	0.876381926	-3.594586165
ENSG00000177301	KCNA2	-0.441000188	-1.357545157	4.717065964	-2.234841554	0.036912597	0.877539375	-3.599413305
ENSG00000186472	PCLO	0.650045831	1.569218045	5.692585898	2.233950067	0.036980217	0.877539375	-3.6005418
ENSG00000130287	NCAN	0.292548818	1.224802233	3.645150186	2.232851219	0.037063721	0.877539375	-3.601932492
ENSG00000176894	PXMP2	0.320629853	1.248875665	6.315686755	2.23142721	0.037172192	0.877539375	-3.603734221
ENSG00000131711	MAP1B	-0.368873874	-1.291344451	9.001859701	-2.22951215	0.037318525	0.877539375	-3.606156394
ENSG00000174233	ADCY6	0.320277281	1.248570496	7.708461196	2.228744199	0.037377354	0.877539375	-3.607127423
ENSG00000166845	C18orf54	-0.376197149	-1.29791612	3.863887819	-2.227116254	0.037502343	0.877539375	-3.609185338
ENSG00000101405	OXT	0.272249787	1.207689672	5.001556354	2.226831889	0.037524215	0.877539375	-3.609544736
ENSG00000144366	GULP1	-0.31017745	-1.239860192	5.818615291	-2.226045942	0.037584727	0.877539375	-3.610537949
ENSG00000105963	ADAP1	0.537301371	1.451255335	3.962635036	2.225600728	0.037619044	0.877539375	-3.611100499
ENSG00000184292	TACSTD2	-0.304993148	-1.23541277	3.349587884	-2.224339984	0.037716379	0.877539375	-3.612693221
ENSG00000153721	CNKSR3	-0.325111672	-1.252761405	4.681305763	-2.222703335	0.037843079	0.877539375	-3.614760187
ENSG00000115963	RND3	-0.292680688	-1.224914192	7.258181313	-2.221346709	0.037948397	0.877539375	-3.616472955
ENSG00000176597	B3GNT5	-0.305352151	-1.235720231	5.246637383	-2.221016068	0.037974105	0.877539375	-3.61689032
ENSG00000153234	NR4A2	-0.368932013	-1.291396492	4.55297898	-2.221000465	0.037975319	0.877539375	-3.616910014
ENSG00000041988	THAP3	0.359151397	1.2826712	4.63788698	2.220573428	0.038008548	0.877539375	-3.617449013
ENSG00000089847	ANKRD24	0.295443051	1.227261811	4.436663584	2.220302883	0.038029613	0.877539375	-3.617790465
ENSG00000122482	ZNF644	-0.280946249	-1.214991524	7.553272243	-2.217861183	0.038220214	0.880540709	-3.620871206
ENSG00000139083	ETV6	-0.26332786	-1.200244113	7.334925647	-2.217392456	0.038256903	0.880540709	-3.621462421
ENSG00000161243	FBXO27	0.2887537	1.221584533	5.643071096	2.216318979	0.038341049	0.881326661	-3.622816197
ENSG00000155495	MAGEC1	0.293206444	1.225360664	3.110631024	2.212649839	0.038629939	0.883472176	-3.627441016
ENSG00000102452	NALCN	-0.325003243	-1.252667254	2.982978487	-2.210850871	0.038772306	0.883472176	-3.629707203
ENSG00000099889	ARVCF	0.272083816	1.207550744	4.148964528	2.20983581	0.038852847	0.883472176	-3.630985497
ENSG00000200097	RNU6-1167P	0.372257866	1.29437699	6.081159936	2.207502574	0.039038561	0.883472176	-3.633922733
ENSG00000128917	DLL4	0.265563241	1.202105271	6.270437989	2.206662129	0.039105654	0.883472176	-3.634980375
ENSG00000007080	CCDC124	0.274616412	1.209672415	6.463956854	2.205468384	0.039201133	0.883472176	-3.636482285
ENSG00000134775	FHOD3	-0.503063042	-1.417219324	4.415674111	-2.205245555	0.039218979	0.883472176	-3.636762593
ENSG00000252696	RNA5SP34	0.295154456	1.227016335	3.539743304	2.204876796	0.039248528	0.883472176	-3.637226445
ENSG00000164163	ABCE1	-0.316890526	-1.24564289	7.023934453	-2.203729938	0.039340559	0.883472176	-3.638668806
ENSG00000077800	FKBP6	0.2793316	1.213632478	2.93608089	2.203555601	0.039354566	0.883472176	-3.638888031
ENSG00000240639	RN7SL666P	0.301011853	1.232008196	4.04954431	2.201553361	0.039515761	0.883472176	-3.641405203
ENSG00000120594	PLXDC2	-0.268497707	-1.204552861	9.069949003	-2.200340331	0.039613712	0.883472176	-3.642929658
ENSG00000132507	EIF5A	0.29302298	1.225204847	5.504967023	2.200162811	0.039628065	0.883472176	-3.643152719
ENSG00000122643	NT5C3A	-0.472307011	-1.387326166	5.153450613	-2.197555612	0.039839414	0.883472176	-3.646427759
ENSG00000104549	SQLE	-0.309158778	-1.238985048	4.864467508	-2.196027632	0.039963755	0.883472176	-3.648346254
ENSG00000169218	RSPO1	-0.469901312	-1.385014722	4.550371814	-2.194373686	0.040098745	0.883472176	-3.650422176
ENSG00000072310	SREBF1	0.356977566	1.280739945	6.539532776	2.193257337	0.040190093	0.883472176	-3.65182291
ENSG00000165704	HPRT1	-0.313389548	-1.242623763	5.263916741	-2.190784529	0.040393113	0.883472176	-3.654924412
ENSG00000156738	MS4A1	-0.661432145	-1.581651931	4.722440579	-2.188529745	0.040579047	0.883472176	-3.657750965
ENSG00000177045	SIX5	0.263831718	1.200663369	4.630599741	2.187809456	0.040638607	0.883706762	-3.658653603
ENSG00000157150	TIMP4	0.339725522	1.265515802	8.426178659	2.183532184	0.040993939	0.883791586	-3.664010707
ENSG00000041982	TNC	-0.443830295	-1.360210841	5.1164349	-2.183512353	0.040995593	0.883791586	-3.664035533
ENSG00000118922	KLF12	-0.29738933	-1.228918576	5.907072919	-2.181530625	0.041161187	0.883791586	-3.666515803
ENSG00000042445	RETSAT	0.3256369	1.253217568	9.795332143	2.180516141	0.041246194	0.884181715	-3.667785068
ENSG00000099337	KCNK6	-0.397112723	-1.31686981	5.319893437	-2.179691363	0.041315422	0.884264789	-3.66881677
ENSG00000146856	AGBL3	-0.341511142	-1.267083098	3.763398375	-2.177892614	0.041466768	0.884264789	-3.671066126
ENSG00000148513	ANKRD30A	0.493847362	1.408195231	3.676784681	2.176605715	0.041575357	0.884264789	-3.672674843
ENSG00000070193	FGF10	-0.543636897	-1.457642468	7.677287273	-2.175892016	0.04163569	0.884264789	-3.673566816
ENSG00000174718	RESF1	-0.273645206	-1.208858352	8.275832483	-2.17431552	0.041769244	0.885243094	-3.675536589
ENSG00000162894	FCMR	-0.523115007	-1.437054729	5.962297769	-2.172084298	0.04195893	0.885243094	-3.678323203
ENSG00000092377	TBL1Y	-0.645794743	-1.564600946	3.111521969	-2.172081665	0.041959154	0.885243094	-3.678326491
ENSG00000252942	RNA5SP290	-0.304688297	-1.235151746	4.522858752	-2.171839679	0.041979773	0.885243094	-3.678628627
ENSG00000172243	CLEC7A	-0.466378429	-1.381636814	4.750622006	-2.17165115	0.041995844	0.885243094	-3.678864005
ENSG00000105379	ETFB	0.342549829	1.267995679	7.786370756	2.170307223	0.042110567	0.885243094	-3.680541608
ENSG00000104883	PEX11G	0.301636833	1.232542021	5.11827762	2.167830306	0.042322753	0.885259057	-3.683632148
ENSG00000138028	CGREF1	-0.300897576	-1.231910611	3.710817824	-2.165888832	0.042489749	0.886051977	-3.686053363
ENSG00000164120	HPGD	-0.430554259	-1.347751261	5.754915139	-2.165870832	0.0424913	0.886051977	-3.686075806
ENSG00000004846	ABCB5	0.77787332	1.714601511	3.271696389	2.164744571	0.042588453	0.88672097	-3.687479866
ENSG00000122852	SFTPA1	0.274036948	1.209186643	3.523975141	2.163561673	0.042690709	0.886827732	-3.688954138
ENSG00000176289	IDSP1	0.522800517	1.436741503	4.693869638	2.161295984	0.042887191	0.886876241	-3.691776792
ENSG00000199347	RNU5E-1	-0.447924801	-1.364076732	9.985470987	-2.160229425	0.042979968	0.887180725	-3.693105025
ENSG00000164221	CCDC112	-0.38804929	-1.30862278	5.045790666	-2.157639073	0.043206055	0.888520383	-3.696329533
ENSG00000163710	PCOLCE2	0.333663567	1.26020948	7.764987446	2.156288231	0.043324386	0.888589924	-3.698010309
ENSG00000125538	IL1B	-0.540590962	-1.454568221	4.306097008	-2.155825428	0.043364994	0.888589924	-3.698586027
ENSG00000231607	DLEU2	-0.368102181	-1.2906539	6.237210653	-2.154133407	0.043513752	0.889004027	-3.700690336
ENSG00000155918	RAET1L	0.298454891	1.229826579	4.997380567	2.149301572	0.043941109	0.890628213	-3.706694933
ENSG00000222784	RN7SKP91	0.359014451	1.282549449	2.775461858	2.14842169	0.044019341	0.890628213	-3.707787643
ENSG00000140479	PCSK6	-0.371898813	-1.294054889	4.733503735	-2.146869951	0.044157615	0.890675309	-3.709714165
ENSG00000171483	SSX6P	-0.319696015	-1.248067545	3.668288967	-2.140516467	0.04472789	0.890675309	-3.717594799
ENSG00000205176	REXO1L1P	0.695926187	1.619924064	3.978377402	2.140448112	0.044734062	0.890675309	-3.71767952
ENSG00000160818	GPATCH4	-0.301656099	-1.23255848	5.601418046	-2.138147472	0.04494223	0.890675309	-3.720530171
ENSG00000189077	TMEM120A	0.310626325	1.240246017	6.453121124	2.136837193	0.04506118	0.890675309	-3.722152997
ENSG00000162144	CYB561A3	0.268920417	1.204905848	6.44591626	2.135361003	0.045195533	0.890675309	-3.723980699
ENSG00000133265	HSPBP1	0.263184	1.200124436	5.239937689	2.133893325	0.045329472	0.890675309	-3.725797223
ENSG00000153989	NUS1	-0.546080165	-1.460113141	4.520245958	-2.133198819	0.045392977	0.890675309	-3.726656581
ENSG00000156384	SFR1	-0.386260847	-1.307001545	4.515080048	-2.132683116	0.045440185	0.890675309	-3.7272946
ENSG00000135899	SP110	-0.33646321	-1.262657372	6.46282044	-2.13220717	0.045483792	0.890675309	-3.727883363
ENSG00000235194	PPP1R3E	-0.308843094	-1.238713969	4.612452995	-2.132196406	0.045484779	0.890675309	-3.727896677
ENSG00000189164	ZNF527	-0.272544664	-1.207936541	4.706718847	-2.130288947	0.045659931	0.890675309	-3.730255592
ENSG00000242114	MTFP1	-0.61924872	-1.536075065	3.943354278	-2.127840258	0.045885676	0.890675309	-3.733282244
ENSG00000100336	APOL4	-0.408173409	-1.327004634	5.405385899	-2.126954346	0.045967597	0.890675309	-3.734376816
ENSG00000167207	NOD2	-0.304133388	-1.234676757	3.754054813	-2.1262105	0.046036484	0.890675309	-3.73529568
ENSG00000197301	HMGA2-AS1	0.300241021	1.231350109	3.82571656	2.123211962	0.046315123	0.890675309	-3.738998056
ENSG00000100077	GRK3	0.293794002	1.225859811	9.756564495	2.121672848	0.046458737	0.890675309	-3.740897395
ENSG00000145416	Mar-01	-0.319859992	-1.248209409	5.514021246	-2.118749141	0.046732657	0.890675309	-3.744503423
ENSG00000124593		0.393809785	1.313858388	4.68740648	2.117706509	0.046830694	0.890675309	-3.745788757
ENSG00000099282	TSPAN15	0.355147328	1.279116198	8.387191477	2.115802521	0.047010202	0.890675309	-3.748135104
ENSG00000115355	CCDC88A	-0.283369248	-1.21703381	7.700671549	-2.115064018	0.047079996	0.890675309	-3.749044891
ENSG00000178789	CD300LB	-0.338818873	-1.26472075	4.81425088	-2.114906743	0.047094871	0.890675309	-3.749238622
ENSG00000255883	FUNDC2P1	-0.341186916	-1.26679837	5.374032569	-2.114487065	0.047134587	0.890675309	-3.749755544
ENSG00000146285	SCML4	-0.322196428	-1.250232514	4.133026513	-2.113492653	0.047228812	0.890675309	-3.75098016
ENSG00000227425	MRPS21P2	-0.300714356	-1.23175417	4.073656788	-2.113278064	0.047249168	0.890675309	-3.751244385
ENSG00000157600	TMEM164	0.316835284	1.245595195	6.771542381	2.111740448	0.047395257	0.890675309	-3.753137265
ENSG00000114209	PDCD10	-0.277570107	-1.212151569	6.341177939	-2.111248095	0.047442121	0.890675309	-3.753743224
ENSG00000184305	CCSER1	-0.294502801	-1.226462226	5.412317195	-2.108177619	0.047735331	0.890675309	-3.757520519
ENSG00000176595	KBTBD11	0.277087871	1.211746462	4.170648851	2.107621618	0.0477886	0.890675309	-3.758204204
ENSG00000123684	LPGAT1	0.27925613	1.213568993	7.524170671	2.103413279	0.048193536	0.890675309	-3.763375916
ENSG00000135477	KRT87P	-0.348954808	-1.273637578	4.360553567	-2.103159748	0.04821803	0.890675309	-3.763687312
ENSG00000200779	RNU6-105P	-0.274537704	-1.209606422	2.800103141	-2.101062474	0.048421083	0.890675309	-3.766262508
ENSG00000160307	S100B	0.377644568	1.299218938	7.939005071	2.099898236	0.048534135	0.890675309	-3.767691469
ENSG00000116191	RALGPS2	-0.447165533	-1.363359028	4.60660605	-2.099808562	0.048542852	0.890675309	-3.767801516
ENSG00000116560	SFPQ	-0.301744012	-1.232633591	9.032312198	-2.099740519	0.048549468	0.890675309	-3.767885016
ENSG00000228547	OR7E26P	0.299039069	1.230324662	5.879159896	2.097211953	0.048795891	0.890675309	-3.770986966
ENSG00000198838	RYR3	-0.395871188	-1.315737043	4.506590765	-2.09603237	0.048911235	0.890675309	-3.772433361
ENSG00000182253	SYNM	-0.26321219	-1.200147885	7.55155543	-2.095893315	0.048924848	0.890675309	-3.772603841
ENSG00000219481	NBPF1	0.290789618	1.223309638	8.45817492	2.095824463	0.04893159	0.890675309	-3.77268825
ENSG00000241627	UBQLN4P1	-0.340286398	-1.266007892	4.345580202	-2.094993829	0.04901299	0.890675309	-3.773706457
ENSG00000096968	JAK2	-0.285428586	-1.218772274	7.113435237	-2.094300172	0.04908106	0.890675309	-3.774556591
ENSG00000171227	TMEM37	0.393621721	1.313687129	9.251119443	2.093193711	0.049189816	0.890675309	-3.775912344
ENSG00000240654	C1QTNF9	0.420884417	1.338747998	2.616651127	2.092889672	0.049219739	0.890675309	-3.776284818
ENSG00000177465	ACOT4	0.30216997	1.232997582	3.859515651	2.090868457	0.049419079	0.890675309	-3.778760256
ENSG00000110172	CHORDC1	-0.275855388	-1.21071172	6.015497804	-2.090663571	0.049439326	0.890675309	-3.779011115
ENSG00000166106	ADAMTS15	0.334221948	1.260697325	6.010095492	2.089033623	0.049600667	0.890675309	-3.781006334
ENSG00000185296		0.297907372	1.229359933	4.842231206	2.0866492	0.049837546	0.890675309	-3.783923619
ENSG00000249357	NA	-0.368181778	-1.29072511	4.59639375	-2.870172081	0.009417981	0.85163421	-2.752739091
ENSG00000282056	NA	0.823325215	1.769479705	4.207007102	3.386360863	0.00291017	0.695716536	-2.030621184
