# Supplementary material for: Stratifying cellular metabolism during weight loss: an interplay of metabolism, metabolic flexibility and inflammation
Source: Sci Rep. 2020 Feb 3;10:1651. doi: 10.1038/s41598-020-58358-z (PMC6997359; doi:10.1038/s41598-020-58358-z)
Supplement: Supplementary file 4 [file 41598_2020_58358_MOESM4_ESM.zip › Comparison 4/statnq-2.txt]

ENSG	HGNC.symbol	logFC	Fold.Change	AveExpr	t	P.Value	adj.P.Val	B
ENSG00000110092	CCND1	0.752542993	1.684759887	8.357021257	6.09168365	5.75E-06	0.104124478	1.416349274
ENSG00000198848	CES1	1.164690807	2.241851639	9.860741568	5.05359879	5.95E-05	0.528437611	0.214856207
ENSG00000188735	TMEM120B	0.55940634	1.473662689	6.521152373	4.808500374	0.000104951	0.528437611	-0.094561485
ENSG00000213585	VDAC1	0.713449828	1.639720396	6.664717154	4.622382871	0.000161842	0.528437611	-0.335482116
ENSG00000183775	KCTD16	0.683753558	1.606313578	2.852257653	4.606835574	0.000167819	0.528437611	-0.355828521
ENSG00000168209	DDIT4	0.762954491	1.696962273	7.517307315	4.468745693	0.000231717	0.528437611	-0.537968267
ENSG00000118276	B4GALT6	0.880965404	1.841607232	5.731857359	4.45002527	0.000242091	0.528437611	-0.562851945
ENSG00000228286		0.49397835	1.408323093	4.314293976	4.408960707	0.000266516	0.528437611	-0.617590592
ENSG00000189337	KAZN	0.374477712	1.296370155	4.718189025	4.386646683	0.000280812	0.528437611	-0.64742256
ENSG00000115459	ELMOD3	0.358401787	1.28200491	6.793140861	4.368424851	0.000293057	0.528437611	-0.671828604
ENSG00000047457	CP	0.787944619	1.726612836	5.216368825	4.25432087	0.000382918	0.528437611	-0.825546507
ENSG00000160972	PPP1R16A	0.365147257	1.288013091	5.363611138	4.23287648	0.000402669	0.528437611	-0.85460075
ENSG00000168461	RAB31	-0.440368567	-1.356950945	8.263583949	-4.21129494	0.000423577	0.528437611	-0.883891395
ENSG00000201426		1.089118225	2.127439677	2.990870067	4.16744642	0.000469468	0.528437611	-0.943555487
ENSG00000100784	RPS6KA5	-0.54563577	-1.459663451	4.55819447	-4.143905993	0.000496126	0.528437611	-0.975668777
ENSG00000268869	ESPNP	-0.547137104	-1.461183233	4.536029845	-4.106805516	0.000541248	0.528437611	-1.02639312
ENSG00000159307	SCUBE1	0.346305719	1.27130106	4.69691663	4.095669216	0.000555577	0.528437611	-1.041645133
ENSG00000201665	RN7SKP6	-0.345258629	-1.2703787	3.788445222	-4.083771412	0.000571305	0.528437611	-1.057953224
ENSG00000161682	FAM171A2	0.686467536	1.609338198	4.675061239	4.076785159	0.000580747	0.528437611	-1.067535403
ENSG00000236404	VLDLR-AS1	0.520610393	1.434562072	5.248270957	4.07480006	0.000583458	0.528437611	-1.070258957
ENSG00000189212	DPY19L2P1	-0.48192801	-1.396608841	4.500852182	-4.033618407	0.000642643	0.554325093	-1.126842298
ENSG00000102996	MMP15	0.359164225	1.282682605	5.080772833	4.003762304	0.000689265	0.564934922	-1.167959705
ENSG00000067840	PDZD4	0.425551162	1.343085512	3.844944857	3.986753455	0.000717318	0.564934922	-1.19141862
ENSG00000006740	ARHGAP44	-0.331022798	-1.257904849	4.282174369	-3.910234443	0.000858282	0.629680119	-1.297249017
ENSG00000164983	TMEM65	-0.430003695	-1.347237027	6.330533748	-3.891476937	0.000896855	0.629680119	-1.323261367
ENSG00000145604	SKP2	0.32297976	1.250911531	6.975057074	3.871368786	0.000940121	0.629680119	-1.351175417
ENSG00000164488	DACT2	0.389276139	1.309736089	3.850570509	3.860963901	0.000963318	0.629680119	-1.365630766
ENSG00000226757		-0.354173973	-1.278253497	2.635667023	-3.856546367	0.000973338	0.629680119	-1.371770271
ENSG00000104812	GYS1	0.441695399	1.358199493	6.993529416	3.829187724	0.001037741	0.633631131	-1.409823065
ENSG00000170262	MRAP	0.455366112	1.371130712	6.212309774	3.824413741	0.001049406	0.633631131	-1.416468255
ENSG00000165868	HSPA12A	0.477550389	1.392377484	7.087168922	3.756599706	0.00122986	0.685845933	-1.511016452
ENSG00000148218	ALAD	0.452729257	1.368626946	7.313443715	3.74592986	0.001260928	0.685845933	-1.525917305
ENSG00000160216	AGPAT3	0.308303672	1.238250902	6.620538949	3.738037126	0.00128441	0.685845933	-1.536943851
ENSG00000255833	TIFAB	-0.404591208	-1.323713779	3.350280307	-3.731014368	0.001305667	0.685845933	-1.546757821
ENSG00000159399	HK2	0.44684736	1.363058385	8.938086692	3.724661583	0.001325196	0.685845933	-1.555637788
ENSG00000171940	ZNF217	-0.326492468	-1.25396099	6.939041226	-3.699637957	0.001404977	0.685874577	-1.590636109
ENSG00000131828	PDHA1	0.341006998	1.266640398	8.181462527	3.69680762	0.001414295	0.685874577	-1.594596609
ENSG00000170417	TMEM182	0.33866296	1.264584078	4.912041009	3.681898409	0.001464398	0.685874577	-1.615465425
ENSG00000112186	CAP2	0.498036508	1.412290143	8.41165678	3.678312072	0.001476709	0.685874577	-1.620486865
ENSG00000183579	ZNRF3	0.367628385	1.290230105	5.282283119	3.646668398	0.001589872	0.695716536	-1.664817755
ENSG00000183128	CALHM3	0.413681429	1.332080647	2.864133867	3.641690481	0.001608438	0.695716536	-1.671795389
ENSG00000269404	SPIB	-0.661824114	-1.582081711	3.468666425	-3.63391871	0.001637853	0.695716536	-1.682691215
ENSG00000157782	CABP1	0.556501773	1.47069876	4.137695905	3.61332683	0.001718385	0.695716536	-1.711571818
ENSG00000127884	ECHS1	0.416280181	1.33448231	8.90616007	3.59861991	0.001778283	0.695716536	-1.732208129
ENSG00000076826	CAMSAP3	0.387637462	1.308249277	3.617362382	3.586108479	0.001830858	0.695716536	-1.749769629
ENSG00000171962	DRC3	-0.432903396	-1.349947588	3.871336378	-3.580412423	0.001855299	0.695716536	-1.757766512
ENSG00000143149	ALDH9A1	0.368606367	1.29110503	8.13668713	3.566307598	0.001917216	0.695716536	-1.777573075
ENSG00000075643	MOCOS	-0.50687515	-1.420969068	4.208713975	-3.548806664	0.001996878	0.695716536	-1.802156642
ENSG00000165478	HEPACAM	0.447423674	1.363602996	6.720658979	3.546458447	0.002007812	0.695716536	-1.805455822
ENSG00000173530	TNFRSF10D	0.370751817	1.293026477	5.269711295	3.525222813	0.00210941	0.695716536	-1.835297621
ENSG00000067992	PDK3	-0.388211094	-1.308769555	5.330126705	-3.521181644	0.00212931	0.695716536	-1.840977772
ENSG00000062282	DGAT2	0.663339727	1.583744629	9.319521575	3.516795822	0.002151116	0.695716536	-1.847142768
ENSG00000102683	SGCG	0.408207909	1.327036369	6.613714841	3.513812005	0.002166077	0.695716536	-1.851337255
ENSG00000158571	PFKFB1	0.4047908	1.323896923	7.993854245	3.507527049	0.002197926	0.695716536	-1.86017291
ENSG00000137936	BCAR3	0.339122518	1.264986964	5.852880601	3.503533585	0.002218402	0.695716536	-1.865787506
ENSG00000150471	ADGRL3	-0.694702826	-1.618551001	5.17451899	-3.49799085	0.002247133	0.695716536	-1.873580807
ENSG00000159650	UROC1	0.444532646	1.360873197	2.696117087	3.49420998	0.002266941	0.695716536	-1.878897189
ENSG00000177599	ZNF491	0.394417152	1.314411632	4.645672307	3.494138476	0.002267318	0.695716536	-1.878997734
ENSG00000144802	NFKBIZ	-0.452494611	-1.368404365	5.727563154	-3.491508307	0.002281201	0.695716536	-1.882696241
ENSG00000038219	BOD1L1	-0.313468528	-1.242691791	7.19515876	-3.476065057	0.002364418	0.695716536	-1.904414676
ENSG00000115271	GCA	-0.419469635	-1.337435795	6.325690508	-3.473750271	0.002377146	0.695716536	-1.907670372
ENSG00000172927	MYEOV	0.526682183	1.440612356	5.066980604	3.44468141	0.002542833	0.695716536	-1.948561166
ENSG00000176658	MYO1D	-0.373031952	-1.295071681	6.955326021	-3.437860119	0.002583328	0.695716536	-1.95815796
ENSG00000186188	FFAR4	0.718480444	1.645448011	5.985304149	3.433042175	0.00261231	0.695716536	-1.964936518
ENSG00000102055	PPP1R2C	0.555088941	1.469259209	2.91457407	3.428891576	0.002637534	0.695716536	-1.970776313
ENSG00000137713	PPP2R1B	0.503249884	1.417402878	9.482871541	3.411263865	0.00274735	0.695716536	-1.995579352
ENSG00000234043	NUDT9P1	-0.288674184	-1.221517205	3.537757225	-3.410615698	0.002751473	0.695716536	-1.996491386
ENSG00000149090	PAMR1	0.811077405	1.75452123	4.283897639	3.410594432	0.002751608	0.695716536	-1.996521309
ENSG00000134874	DZIP1	-0.368323642	-1.290852036	5.118340164	-3.407241542	0.00277303	0.695716536	-2.00123918
ENSG00000160791	CCR5	-0.399054643	-1.318643558	3.873086035	-3.39035222	0.002883452	0.695716536	-2.025004738
ENSG00000164109	MAD2L1	-0.47371866	-1.388684302	4.726939488	-3.386142297	0.00291164	0.695716536	-2.030928739
ENSG00000107104	KANK1	0.328436081	1.255651477	7.32597165	3.384593885	0.002922076	0.695716536	-2.03310759
ENSG00000213057	C1orf220	-0.822473481	-1.768435354	3.961496096	-3.383211851	0.002931421	0.695716536	-2.035052322
ENSG00000069974	RAB27A	-0.403020734	-1.322273608	5.652823744	-3.3764088	0.002977852	0.695716536	-2.04462523
ENSG00000149124	GLYAT	0.426927131	1.34436709	8.288028171	3.376349836	0.002978257	0.695716536	-2.044708202
ENSG00000196549	MME	0.385535974	1.306345016	8.965431217	3.370132146	0.003021328	0.695716536	-2.053457357
ENSG00000106546	AHR	-0.29390873	-1.225957299	8.716823519	-3.369535543	0.003025493	0.695716536	-2.054296856
ENSG00000130997	POLN	0.318699681	1.24720592	5.271501352	3.368290009	0.003034206	0.695716536	-2.056049483
ENSG00000171033	PKIA	-0.338806493	-1.264709897	3.906651579	-3.347467901	0.003183555	0.715162859	-2.085347926
ENSG00000092621	PHGDH	1.036781129	2.051645012	7.526771381	3.345507769	0.003197979	0.715162859	-2.088105873
ENSG00000147852	VLDLR	0.710624435	1.636512288	8.363288438	3.329648447	0.003317062	0.715562626	-2.110419171
ENSG00000176769	TCERG1L	0.274598469	1.20965737	4.538857222	3.327786136	0.003331327	0.715562626	-2.113039205
ENSG00000101049	SGK2	0.828585007	1.775942666	5.865142649	3.31133581	0.003459968	0.715562626	-2.136181066
ENSG00000278523		0.720628243	1.647899481	5.891348623	3.30867666	0.003481213	0.715562626	-2.139921573
ENSG00000162174	ASRGL1	-0.46298394	-1.378389809	5.387147303	-3.303343423	0.003524209	0.715562626	-2.147423309
ENSG00000201545	RNU4-85P	-0.548344038	-1.462406145	3.875017563	-3.299635886	0.003554403	0.715562626	-2.152638093
ENSG00000178537	SLC25A20	0.375228643	1.297045098	6.240702463	3.284291261	0.003682082	0.715562626	-2.174218543
ENSG00000038210	PI4K2B	-0.83614126	-1.785268738	4.375173328	-3.28292356	0.003693677	0.715562626	-2.176141862
ENSG00000187624	C17orf97	0.368230786	1.290768957	4.283441477	3.277762468	0.003737754	0.715562626	-2.183399297
ENSG00000112214	FHL5	-0.563577248	-1.477929291	5.913623024	-3.271847498	0.003788902	0.715562626	-2.191716194
ENSG00000122176	FMOD	0.604856648	1.52082763	8.990593386	3.258821764	0.003903958	0.715562626	-2.210028816
ENSG00000008382	MPND	0.332583528	1.259266407	4.782662233	3.257901659	0.003912213	0.715562626	-2.211322234
ENSG00000154920	EME1	-0.301306802	-1.232260097	3.43954907	-3.256685911	0.003923146	0.715562626	-2.213031215
ENSG00000077380	DYNC1I2	-0.28264245	-1.21642085	5.748770885	-3.255261782	0.003935991	0.715562626	-2.215033075
ENSG00000119927	GPAM	0.48419987	1.39880986	11.03099383	3.251964142	0.003965893	0.715562626	-2.219668296
ENSG00000159387	IRX6	0.558273449	1.472505935	6.673821654	3.250156141	0.003982381	0.715562626	-2.222209544
ENSG00000186205	Mar-01	0.469075577	1.384222228	8.598767907	3.249319622	0.003990033	0.715562626	-2.223385292
ENSG00000164638	SLC29A4	0.491561153	1.405965461	7.068801091	3.24835209	0.0039989	0.715562626	-2.224745162
ENSG00000162630	B3GALT2	-0.356441293	-1.280263962	3.360797609	-3.245037935	0.004029421	0.715562626	-2.229403041
ENSG00000157827	FMNL2	0.265192929	1.201796753	7.797896098	3.239257803	0.004083195	0.715562626	-2.237526062
ENSG00000180066	C10orf91	0.322077522	1.250129475	2.93903893	3.238308098	0.004092097	0.715562626	-2.238860633
ENSG00000150276	PPIAP26	0.365825439	1.288618703	3.42493176	3.237152124	0.004102958	0.715562626	-2.240485029
ENSG00000184557	SOCS3	-0.444141964	-1.360504722	5.185664329	-3.236580162	0.004108342	0.715562626	-2.241288749
ENSG00000278540	ACACA	0.386954034	1.307629686	6.773705465	3.228185783	0.004188161	0.722517684	-2.253083475
ENSG00000182667	NTM	0.47871511	1.393502036	7.042260255	3.210108548	0.004365215	0.727948799	-2.278476401
ENSG00000044446	PHKA2	0.277342924	1.211960705	6.555041166	3.20997224	0.004366578	0.727948799	-2.278667834
ENSG00000174501	ANKRD36C	-0.463507003	-1.378889648	8.190026485	-3.209955837	0.004366742	0.727948799	-2.27869087
ENSG00000138193	PLCE1	-0.423553551	-1.341227111	6.452184197	-3.208592418	0.004380392	0.727948799	-2.280605639
ENSG00000112294	ALDH5A1	0.303018089	1.233722639	5.522660973	3.199793221	0.004469491	0.730476524	-2.292961662
ENSG00000168917	SLC35G2	0.324742826	1.252441159	5.694050015	3.195953873	0.004508918	0.730476524	-2.298352146
ENSG00000156113	KCNMA1	-0.551549586	-1.465659102	4.424255213	-3.194867614	0.004520135	0.730476524	-2.299877173
ENSG00000128311	TST	0.384329071	1.305252635	7.192837133	3.19132449	0.004556909	0.730476524	-2.30485117
ENSG00000185818	NAT8L	0.481276727	1.395978504	7.219345512	3.183009147	0.004644361	0.737964482	-2.316522864
ENSG00000107611	CUBN	-0.324583893	-1.252303193	5.135456106	-3.173208333	0.004749532	0.748113271	-2.330276318
ENSG00000121075	TBX4	0.350022628	1.274580618	4.074051296	3.154193801	0.004960218	0.774563696	-2.356948532
ENSG00000133401	PDZD2	0.551145478	1.465248619	8.308054266	3.128664775	0.005257412	0.788989046	-2.392734316
ENSG00000099194	SCD	0.801357739	1.742740471	10.42104645	3.127899993	0.005266577	0.788989046	-2.3938059
ENSG00000181019	NQO1	0.461538537	1.377009523	8.424715475	3.127493644	0.005271452	0.788989046	-2.394375249
ENSG00000197647	ZNF433	-0.357810889	-1.281479934	4.182966868	-3.125229425	0.005298701	0.788989046	-2.397547581
ENSG00000079739	PGM1	0.395909955	1.3157724	8.820675002	3.121651702	0.005342035	0.788989046	-2.402559715
ENSG00000089163	SIRT4	0.316640773	1.245427269	3.633267079	3.121460478	0.005344361	0.788989046	-2.402827589
ENSG00000145362	ANK2	-0.434057542	-1.35102797	6.604687437	-3.117183753	0.005396635	0.788989046	-2.408818111
ENSG00000174808	BTC	0.422645405	1.340383103	3.940318141	3.115742283	0.005414365	0.788989046	-2.410837011
ENSG00000115461	IGFBP5	-0.37861476	-1.300092939	10.44207227	-3.110990458	0.005473215	0.788989046	-2.417491596
ENSG00000101638	ST8SIA5	0.309618577	1.239379986	3.647036391	3.106581731	0.00552837	0.788989046	-2.423664664
ENSG00000183840	GPR39	0.515536881	1.429526021	2.65687489	3.106315169	0.005531722	0.788989046	-2.42403787
ENSG00000169372	CRADD	-0.311083365	-1.240638985	5.0441241	-3.083407522	0.005827263	0.824648739	-2.456095948
ENSG00000171596	NMUR1	0.514421508	1.428421257	6.639472309	3.077513033	0.00590575	0.829277222	-2.464340253
ENSG00000087085	ACHE	-0.296151666	-1.227864759	3.522357957	-3.070815577	0.005996172	0.830174751	-2.473705172
ENSG00000239504	RN7SL583P	0.402276442	1.321591618	4.115117415	3.059136832	0.006157061	0.830174751	-2.490028913
ENSG00000136160	EDNRB	-0.327619259	-1.254940756	7.918579962	-3.059080352	0.006157849	0.830174751	-2.490107836
ENSG00000158186	MRAS	0.394540586	1.314524094	7.873211937	3.056515161	0.006193747	0.830174751	-2.493692155
ENSG00000107745	MICU1	0.271011876	1.206653853	6.922551392	3.046988966	0.006328841	0.830174751	-2.506999397
ENSG00000152784	PRDM8	-0.389772961	-1.310187202	5.275187949	-3.045805584	0.006345821	0.830174751	-2.508652071
ENSG00000170615	SLC26A5	-0.482046512	-1.396723561	3.2359963	-3.043617551	0.006377332	0.830174751	-2.511707571
ENSG00000187634	SAMD11	0.25457704	1.19298594	4.298040062	3.043603547	0.006377534	0.830174751	-2.511727127
ENSG00000143452	HORMAD1	-0.660466736	-1.580593889	3.514019031	-3.04273558	0.006390076	0.830174751	-2.51293912
ENSG00000107614	TRDMT1	-0.308236123	-1.238192926	4.272084381	-3.042577922	0.006392357	0.830174751	-2.513159262
ENSG00000174996	KLC2	0.215199297	1.160864268	5.457266157	3.036805684	0.006476403	0.830174751	-2.521218063
ENSG00000168702	LRP1B	-0.868626965	-1.825924313	4.316217646	-3.032362695	0.006541822	0.830174751	-2.52741955
ENSG00000215193	PEX26	0.299284648	1.230534109	5.483179778	3.030465767	0.006569946	0.830174751	-2.53006686
ENSG00000163485	ADORA1	0.314214655	1.243334648	5.422839908	3.028845678	0.006594058	0.830174751	-2.532327628
ENSG00000256453	DND1	0.7860859	1.724389759	4.628005421	3.026352582	0.006631331	0.830174751	-2.535806291
ENSG00000151773	CCDC122	-0.555742056	-1.469924501	4.289631172	-3.017590555	0.006763948	0.830174751	-2.548028696
ENSG00000133454	MYO18B	0.270690678	1.206385236	3.772068416	3.017452151	0.006766063	0.830174751	-2.548221716
ENSG00000269743	SLC25A53	-0.215897189	-1.161425962	4.816530249	-3.01584197	0.006790718	0.830174751	-2.550467203
ENSG00000178826	TMEM139	0.410704757	1.329335036	4.099762456	3.013816272	0.006821859	0.830174751	-2.553291891
ENSG00000101347	SAMHD1	-0.400197116	-1.319688208	8.601158933	-3.013369007	0.006828753	0.830174751	-2.55391553
ENSG00000124743	KLHL31	0.771633791	1.707202023	6.651235672	3.004335091	0.006969454	0.838783708	-2.566508778
ENSG00000151468	CCDC3	0.707343487	1.632794793	8.816294238	3.001915973	0.007007603	0.838783708	-2.569880009
ENSG00000127954	STEAP4	-0.370066401	-1.292412313	8.9912751	-2.99996696	0.007038485	0.838783708	-2.572595798
ENSG00000089775	ZBTB25	-0.502778929	-1.416940255	5.603754465	-2.984241893	0.007292498	0.85163421	-2.594496907
ENSG00000116237	ICMT	0.253168037	1.191821383	6.836734259	2.98320387	0.007309573	0.85163421	-2.595941948
ENSG00000162924	REL	-0.219250411	-1.164128577	6.879277994	-2.981232501	0.007342108	0.85163421	-2.598686076
ENSG00000212265	RNA5SP185	0.36751499	1.290128697	4.195603333	2.976815986	0.007415503	0.85163421	-2.604832718
ENSG00000125384	PTGER2	-0.332351021	-1.259063478	6.077879593	-2.974921958	0.007447194	0.85163421	-2.60746824
ENSG00000271447	MMP28	0.273912029	1.209081948	6.030341822	2.973141964	0.007477097	0.85163421	-2.609944823
ENSG00000254585	MAGEL2	0.392422089	1.312595224	3.086608811	2.972750517	0.007483688	0.85163421	-2.610489427
ENSG00000105088	OLFM2	0.615805891	1.532413766	7.387088502	2.968153473	0.007561517	0.85163421	-2.616884173
ENSG00000136014	USP44	-0.376153807	-1.297877127	3.440862106	-2.959131862	0.007716527	0.85163421	-2.62942873
ENSG00000104763	ASAH1	0.355398403	1.279338824	10.10245144	2.948974498	0.007894714	0.85163421	-2.643544442
ENSG00000233122	CTAGE7P	0.345316625	1.270429771	2.792075692	2.947566965	0.007919716	0.85163421	-2.645499803
ENSG00000131771	PPP1R1B	0.593662314	1.509072704	7.291750764	2.946467082	0.007939306	0.85163421	-2.647027654
ENSG00000132938	MTUS2	-0.318199212	-1.24677334	3.53101651	-2.937799959	0.008095318	0.85163421	-2.65906353
ENSG00000005471	ABCB4	-0.396351881	-1.316175509	4.280883924	-2.93464024	0.008152924	0.85163421	-2.663449741
ENSG00000222859	RN7SKP136	0.32218364	1.250221433	4.385560452	2.934072368	0.008163319	0.85163421	-2.664237947
ENSG00000196109	ZNF676	-0.841761749	-1.792237399	4.362926374	-2.932108927	0.008199358	0.85163421	-2.666962982
ENSG00000245848	CEBPA	0.421207102	1.339047466	8.260367615	2.928845051	0.008259605	0.85163421	-2.671492111
ENSG00000156510	HKDC1	0.295445294	1.227263719	2.775401196	2.928098018	0.008273454	0.85163421	-2.672528601
ENSG00000132881	CPLANE2	0.283052193	1.216766378	4.368100146	2.927964979	0.008275922	0.85163421	-2.672713184
ENSG00000101825	MXRA5	0.678366194	1.60032641	7.200105765	2.926058308	0.008311381	0.85163421	-2.67535839
ENSG00000119314	PTBP3	-0.225644337	-1.169299365	6.797722897	-2.925465868	0.008322428	0.85163421	-2.67618024
ENSG00000151572	ANO4	0.326691445	1.254133949	3.168362732	2.922850818	0.008371361	0.85163421	-2.679807534
ENSG00000228695	CES1P1	0.782251249	1.719812456	4.444265338	2.916224186	0.008496599	0.85163421	-2.688996427
ENSG00000056487	PHF21B	0.336724962	1.26288648	4.203219578	2.915619081	0.008508124	0.85163421	-2.689835301
ENSG00000159110	IFNAR2	-0.304376714	-1.234885016	6.263955946	-2.911471549	0.008587526	0.85163421	-2.695584222
ENSG00000163541	SUCLG1	0.340545172	1.266234994	7.720964293	2.908639814	0.008642146	0.85163421	-2.699508383
ENSG00000106415	GLCCI1	0.32956148	1.256631352	8.236158402	2.9066926	0.008679899	0.85163421	-2.702206354
ENSG00000104823	ECH1	0.333378265	1.25996029	10.45422908	2.906408019	0.00868543	0.85163421	-2.702600626
ENSG00000101230	ISM1	0.585453169	1.500510245	5.636042576	2.90548813	0.00870333	0.85163421	-2.703875032
ENSG00000168792	ABHD15	0.318372639	1.246923225	6.200164646	2.90133653	0.008784561	0.85163421	-2.70962562
ENSG00000073734	ABCB11	-1.199945007	-2.297309139	4.415712601	-2.897847254	0.008853394	0.85163421	-2.714457511
ENSG00000170291	ELP5	0.242329616	1.18290123	6.486232695	2.889379919	0.009022591	0.85163421	-2.726178014
ENSG00000123609	NMI	-0.289397692	-1.222129947	6.198193917	-2.870613033	0.00940872	0.85163421	-2.752129752
ENSG00000026508	CD44	-0.297870826	-1.229328793	9.169291555	-2.866456533	0.009496358	0.85163421	-2.757872702
ENSG00000166123	GPT2	0.430019598	1.347251878	6.724100936	2.866350935	0.009498595	0.85163421	-2.758018582
ENSG00000099725	PRKY	-0.902695485	-1.86955574	4.408550186	-2.86244971	0.00958158	0.85163421	-2.76340715
ENSG00000106078	COBL	0.504142611	1.418280226	4.661204561	2.857794952	0.009681504	0.85163421	-2.769834445
ENSG00000057294	PKP2	-0.912569226	-1.882394781	6.131342483	-2.857415955	0.009689683	0.85163421	-2.770357663
ENSG00000149256	TENM4	0.41970593	1.337654867	5.812401534	2.849213924	0.009868334	0.85163421	-2.781677106
ENSG00000159915	ZNF233	0.293166857	1.225327041	3.419145424	2.847783375	0.009899814	0.85163421	-2.783650635
ENSG00000113212	PCDHB7	-0.365199246	-1.288059507	4.653935141	-2.847757035	0.009900395	0.85163421	-2.783686971
ENSG00000268628		-0.338613975	-1.264541141	3.731079619	-2.847637875	0.009903021	0.85163421	-2.78385135
ENSG00000065911	MTHFD2	-0.35120326	-1.2756241	6.051856085	-2.845214312	0.00995659	0.85163421	-2.787194258
ENSG00000187715	KBTBD12	0.312697827	1.242028111	3.090257563	2.841177644	0.010046429	0.85163421	-2.792760761
ENSG00000136110	CNMD	0.27955189	1.213817806	3.099055945	2.841171891	0.010046558	0.85163421	-2.792768693
ENSG00000143340	FAM163A	0.25898966	1.196640387	2.956709277	2.84099606	0.010050489	0.85163421	-2.793011121
ENSG00000110987	BCL7A	0.262135619	1.199252643	5.377621105	2.840267904	0.010066783	0.85163421	-2.794015032
ENSG00000186090	HTR3D	0.365807848	1.28860299	3.406703786	2.836977661	0.010140727	0.85163421	-2.798550574
ENSG00000123159	GIPC1	0.312456948	1.241820754	6.341112224	2.836870964	0.010143133	0.85163421	-2.798697634
ENSG00000171611	PTCRA	0.256855113	1.1948712	4.403638838	2.83671107	0.010146741	0.85163421	-2.798918013
ENSG00000185561	TLCD2	0.380798391	1.30206222	6.532306848	2.8366083	0.01014906	0.85163421	-2.799059657
ENSG00000131473	ACLY	0.286032585	1.219282632	7.76337133	2.834622801	0.010193968	0.85163421	-2.801795972
ENSG00000198142	SOWAHC	-0.310961123	-1.240533868	4.339554395	-2.833956371	0.010209083	0.85163421	-2.802714314
ENSG00000207158	RNU6-929P	0.445572885	1.361854793	5.81186945	2.833885168	0.0102107	0.85163421	-2.802812428
ENSG00000111713	GYS2	0.673291613	1.59470726	5.146670183	2.832403621	0.010244386	0.85163421	-2.804853816
ENSG00000132854	KANK4	0.465094012	1.380407303	5.763882774	2.831179523	0.010272298	0.85163421	-2.806540283
ENSG00000078295	ADCY2	-0.325664793	-1.253241799	4.512087312	-2.828835432	0.010325952	0.85163421	-2.809769323
ENSG00000166250	CLMP	0.326132391	1.253648058	9.958255842	2.825799655	0.010395837	0.85163421	-2.813950257
ENSG00000152763	WDR78	-0.309152147	-1.238979354	3.904990043	-2.825046002	0.010413256	0.85163421	-2.814988041
ENSG00000134755	DSC2	-0.300461109	-1.23153797	6.469074067	-2.8242701	0.010431219	0.85163421	-2.816056396
ENSG00000151365	THRSP	0.389445337	1.309889703	10.41642872	2.822882066	0.010463427	0.85163421	-2.817967435
ENSG00000118162	KPTN	0.497530231	1.411794622	3.705304357	2.822415376	0.010474277	0.85163421	-2.818609923
ENSG00000072133	RPS6KA6	-0.301256769	-1.232217363	2.905852615	-2.819660516	0.010538547	0.85163421	-2.822402005
ENSG00000120533	ENY2	-0.282135088	-1.215993139	7.000859193	-2.819539081	0.010541388	0.85163421	-2.822569141
ENSG00000147100	SLC16A2	0.321467365	1.249600872	6.980179433	2.819420742	0.010544158	0.85163421	-2.822732014
ENSG00000265758	LINC01900	0.411436272	1.330009243	4.170234154	2.817597347	0.010586926	0.85163421	-2.8252414
ENSG00000141560	FN3KRP	0.294717269	1.226644563	6.291694359	2.814956404	0.010649163	0.85163421	-2.828875229
ENSG00000117480	FAAH	0.244893269	1.1850051	4.868717568	2.813226595	0.010690117	0.85163421	-2.831254938
ENSG00000141622	RNF165	-0.264045989	-1.200841706	4.198798428	-2.809897931	0.010769349	0.85163421	-2.83583322
ENSG00000111729	CLEC4A	-0.372610671	-1.294693563	5.015383578	-2.809885584	0.010769644	0.85163421	-2.835850201
ENSG00000143612	C1orf43	0.304807681	1.23525396	8.168905774	2.809526784	0.010778219	0.85163421	-2.836343621
ENSG00000198863	RUNDC1	0.229877897	1.17273569	5.806440575	2.807627072	0.010823724	0.85163421	-2.838955842
ENSG00000183463	URAD	0.682596117	1.605025387	3.402180027	2.807237783	0.010833072	0.85163421	-2.839491086
ENSG00000103202	NME4	0.354000469	1.278099778	7.765460712	2.805641749	0.010871477	0.85163421	-2.841685332
ENSG00000163931	TKT	0.405829939	1.324850838	9.006206368	2.804840344	0.01089081	0.85163421	-2.842786999
ENSG00000125675	GRIA3	-0.476683031	-1.391540628	3.515973873	-2.800779386	0.010989281	0.85163421	-2.848368305
ENSG00000166833	NAV2	-0.397109454	-1.316866826	6.016718239	-2.799920342	0.011010221	0.85163421	-2.849548707
ENSG00000157107	FCHO2	-0.264212469	-1.200980285	7.674740102	-2.796795012	0.011086722	0.85163421	-2.853842444
ENSG00000102539	MLNR	0.297518386	1.229028513	2.992043014	2.795174992	0.011126576	0.85163421	-2.856067649
ENSG00000131650	KREMEN2	0.232847428	1.175152044	4.499117649	2.794200687	0.01115061	0.85163421	-2.857405769
ENSG00000131187	F12	0.247443739	1.187101866	3.896053833	2.793987354	0.01115588	0.85163421	-2.857698748
ENSG00000196656		0.590036565	1.505284898	5.411657803	2.790829475	0.011234156	0.85163421	-2.862034939
ENSG00000181781	ODF3L2	0.265143048	1.201755202	4.339822622	2.790451159	0.011243569	0.85163421	-2.862554336
ENSG00000235649	MXRA5Y	0.456144329	1.371870526	4.3628122	2.788329924	0.011296485	0.85163421	-2.865466299
ENSG00000132740	IGHMBP2	0.208967712	1.155860838	5.043997218	2.782561979	0.011441578	0.85163421	-2.873381561
ENSG00000171643	S100Z	-0.261438705	-1.198673467	3.47971002	-2.779405764	0.011521723	0.85163421	-2.87771105
ENSG00000169692	AGPAT2	0.5090232	1.423086346	8.469927461	2.7771183	0.011580142	0.85163421	-2.880848071
ENSG00000181577	C6orf223	0.26516997	1.201777628	2.935766948	2.774824323	0.011639011	0.85163421	-2.883993367
ENSG00000133083	DCLK1	-0.320859467	-1.249074447	7.820647481	-2.773001861	0.011685983	0.85163421	-2.886491694
ENSG00000161217	PCYT1A	0.25810263	1.195904868	7.574758587	2.77273696	0.011692826	0.85163421	-2.886854801
ENSG00000163565	IFI16	-0.298093354	-1.229518424	7.900760219	-2.772225258	0.011706054	0.85163421	-2.887556176
ENSG00000088682	COQ9	0.318976146	1.247444946	7.109597677	2.771967559	0.011712722	0.85163421	-2.887909385
ENSG00000164896	FASTK	0.371884711	1.29404224	5.660785465	2.771586027	0.0117226	0.85163421	-2.888432306
ENSG00000151287	TEX30	-0.452568572	-1.368474519	4.312784885	-2.770412951	0.011753021	0.85163421	-2.890039991
ENSG00000080007	DDX43	-0.368606048	-1.291104744	3.498719821	-2.769475575	0.011777383	0.85163421	-2.891324526
ENSG00000185000	DGAT1	0.334714596	1.261127899	7.746650173	2.769426622	0.011778657	0.85163421	-2.891391606
ENSG00000124795	DEK	-0.33969563	-1.265489581	8.119138274	-2.766542232	0.011853933	0.85163421	-2.895343521
ENSG00000126860	EVI2A	-0.537782788	-1.45173969	4.541589338	-2.766058783	0.011866595	0.85163421	-2.896005794
ENSG00000104983	CCDC61	0.277383077	1.211994437	4.887736778	2.764453256	0.011908737	0.85163421	-2.898204975
ENSG00000119421	NDUFA8	0.297017072	1.228601519	6.026232269	2.76390963	0.011923039	0.85163421	-2.898949536
ENSG00000267493	CIRBP-AS1	-0.251302917	-1.190281589	2.991779152	-2.762753931	0.011953497	0.85163421	-2.900532278
ENSG00000112293	GPLD1	0.380421617	1.301722218	5.922516035	2.760697313	0.012007881	0.85163421	-2.903348416
ENSG00000151552	QDPR	0.341238385	1.266843565	7.334412328	2.756458811	0.012120707	0.85163421	-2.909150498
ENSG00000207073		0.22195012	1.166309045	4.828803804	2.756225604	0.012126945	0.85163421	-2.909469668
ENSG00000177233	OR2M1P	-0.426398583	-1.343874656	3.814878007	-2.752250018	0.012233741	0.85163421	-2.914909606
ENSG00000200903	RNU1-42P	0.336552796	1.262735781	5.940068009	2.752139622	0.01223672	0.85163421	-2.915060636
ENSG00000131069	ACSS2	0.307677113	1.23771325	8.370108675	2.75119332	0.012262278	0.85163421	-2.916355177
ENSG00000161912	ADCY10P1	0.383221228	1.304250719	4.603567628	2.750870064	0.01227102	0.85163421	-2.916797365
ENSG00000091262	ABCC6	0.258718969	1.196415884	5.530050057	2.746329185	0.012394455	0.85163421	-2.923007461
ENSG00000229644	NAMPTP1	-0.455218061	-1.370990012	7.903619886	-2.743229211	0.012479399	0.85163421	-2.927245415
ENSG00000108932	SLC16A6	-0.622607406	-1.539655312	4.458463649	-2.742854865	0.012489694	0.85163421	-2.927757096
ENSG00000180150	HMGN2P9	0.240724051	1.18158552	2.732438817	2.741195879	0.012535416	0.85163421	-2.930024478
ENSG00000101224	CDC25B	-0.31165895	-1.241134055	5.971275756	-2.739157725	0.012591807	0.85163421	-2.932809576
ENSG00000223350	IGLV9-49	0.258916456	1.19657967	5.481721893	2.738023005	0.012623306	0.85163421	-2.934359909
ENSG00000188315	C3orf62	-0.240321964	-1.181256251	4.929201181	-2.737874867	0.012627423	0.85163421	-2.934562292
ENSG00000178397	FAM220A	0.220787688	1.165369686	5.380924913	2.737167554	0.012647102	0.85163421	-2.93552857
ENSG00000155329	ZCCHC10	-0.240559692	-1.181450916	3.807848395	-2.729393296	0.012865325	0.858824347	-2.94614473
ENSG00000138207	RBP4	0.293140433	1.225304599	10.9001572	2.727608038	0.01291594	0.858824347	-2.948581436
ENSG00000155016	CYP2U1	0.223023708	1.167177282	5.419634115	2.727473494	0.012919762	0.858824347	-2.948765058
ENSG00000188153	COL4A5	-0.348738273	-1.273446432	4.148316827	-2.726207289	0.012955786	0.858824347	-2.950493019
ENSG00000237004	ZNRF2P1	0.652817977	1.572236205	4.52266063	2.722809981	0.013052913	0.858824347	-2.95512816
ENSG00000176700	SCAND2P	0.231072878	1.173707467	5.485549221	2.718996896	0.013162751	0.858824347	-2.960328673
ENSG00000065060	UHRF1BP1	0.247469873	1.18712337	5.980796435	2.716563319	0.01323331	0.858824347	-2.963646676
ENSG00000157500	APPL1	-0.213384897	-1.159405228	7.64858479	-2.713812591	0.013313497	0.858824347	-2.967396099
ENSG00000266733	TBC1D29P	-0.413744086	-1.332138501	3.742515216	-2.712688583	0.013346395	0.858824347	-2.96892789
ENSG00000153404	PLEKHG4B	0.284347037	1.217858937	3.761295838	2.712369933	0.013355736	0.858824347	-2.969362112
ENSG00000174748	RPL15	-0.236482346	-1.178116612	9.863426687	-2.71175335	0.013373828	0.858824347	-2.970202285
ENSG00000184811	TRARG1	0.339545395	1.265357807	8.405947093	2.710778295	0.013402485	0.858824347	-2.971530812
ENSG00000136404	TM6SF1	-0.317601781	-1.24625715	5.835543876	-2.708491063	0.013469937	0.858824347	-2.974646675
ENSG00000131634	TMEM204	0.26220884	1.19931351	7.582328617	2.707654688	0.013494683	0.858824347	-2.975785873
ENSG00000185168	LINC00482	0.328041581	1.255308171	4.257365567	2.707412188	0.013501866	0.858824347	-2.976116155
ENSG00000162390	ACOT11	0.292684808	1.22491769	3.749815448	2.707054302	0.013512473	0.858824347	-2.976603577
ENSG00000133678	TMEM254	0.292344251	1.224628575	7.407141648	2.703388849	0.013621569	0.86182796	-2.981594679
ENSG00000124588	NQO2	0.530376077	1.444305643	7.557730291	2.702274954	0.013654887	0.86182796	-2.983111046
ENSG00000122043	LINC00544	-0.290093373	-1.222719411	2.984780144	-2.695478512	0.013859861	0.870230358	-2.992359327
ENSG00000042286	AIFM2	0.377025036	1.298661139	7.807348462	2.691050274	0.01399498	0.870230358	-2.998381476
ENSG00000188613	NANOS1	0.219441282	1.164282603	5.302824971	2.691049066	0.013995017	0.870230358	-2.998383118
ENSG00000179542	SLITRK4	-0.590116306	-1.505368101	4.389658245	-2.69031744	0.014017461	0.870230358	-2.999377813
ENSG00000116353	MECR	0.282926736	1.216660572	6.309032185	2.689876587	0.014031002	0.870230358	-2.999977146
ENSG00000033867	SLC4A7	-0.321861051	-1.249941912	5.875299098	-2.688405769	0.014076267	0.870230358	-3.001976492
ENSG00000252238		0.414631527	1.332958188	3.930237998	2.685212228	0.014175026	0.871570463	-3.006316517
ENSG00000116127	ALMS1	-0.26280791	-1.199811621	6.85568133	-2.683667755	0.014223024	0.871570463	-3.00841492
ENSG00000158864	NDUFS2	0.20979995	1.156527804	7.366703421	2.680120154	0.014333858	0.871570463	-3.013233543
ENSG00000178229	ZNF543	-0.223224713	-1.167339912	5.692245407	-2.677474687	0.01441704	0.871570463	-3.016825606
ENSG00000176845	METRNL	0.425726443	1.343248702	4.78113204	2.677400552	0.014419378	0.871570463	-3.016926252
ENSG00000115828	QPCT	-0.477364651	-1.392198235	4.310806163	-2.675608964	0.014475979	0.871570463	-3.01935829
ENSG00000126453	BCL2L12	0.334384296	1.260839202	4.725596443	2.67470878	0.014504498	0.871570463	-3.020580087
ENSG00000174669	SLC29A2	-0.268373387	-1.204449067	4.789836885	-2.670549073	0.014636975	0.871570463	-3.026224376
ENSG00000135974	C2orf49	-0.246945493	-1.186691962	5.645009298	-2.667469252	0.014735798	0.871570463	-3.030401692
ENSG00000165689	ENTR1	0.246614051	1.186419365	5.012796811	2.663660698	0.014858877	0.871570463	-3.035565436
ENSG00000124549	BTN2A3P	-0.329778266	-1.256820193	4.6056831	-2.663130295	0.014876095	0.871570463	-3.036284397
ENSG00000117020	AKT3	-0.286041359	-1.219290048	7.706136528	-2.662007874	0.014912593	0.871570463	-3.037805696
ENSG00000119185	ITGB1BP1	0.342750506	1.268172068	8.046695723	2.661332552	0.014934594	0.871570463	-3.038720915
ENSG00000163364	LINC01116	-0.34339793	-1.268741301	4.399495607	-2.658105116	0.015040162	0.871570463	-3.043093882
ENSG00000100299	ARSA	0.352775247	1.277014801	5.746913217	2.657850345	0.015048525	0.871570463	-3.043439012
ENSG00000107021	TBC1D13	0.269631186	1.205499612	6.61790835	2.656921238	0.015079063	0.871570463	-3.044697559
ENSG00000160209	PDXK	0.26616639	1.202607941	7.197357419	2.649270628	0.015332759	0.871570463	-3.055055821
ENSG00000039560	RAI14	-0.405312847	-1.324376069	4.891170433	-2.648511662	0.015358145	0.871570463	-3.056082899
ENSG00000117682	DHDDS	0.279031766	1.213380276	9.600772482	2.64792599	0.015377762	0.871570463	-3.056875404
ENSG00000154642	C21orf91	-0.315775751	-1.24468075	5.333290533	-2.642562889	0.015558506	0.871570463	-3.064130005
ENSG00000169740	ZNF32	0.288997108	1.221790653	5.195693287	2.641034686	0.015610375	0.871570463	-3.066196357
ENSG00000206663		-0.451108449	-1.367090213	3.9854117	-2.639371567	0.015667009	0.871570463	-3.068444718
ENSG00000146151	HMGCLL1	-0.420292758	-1.338199081	4.380657811	-2.636625078	0.015760961	0.871570463	-3.072156716
ENSG00000169857	AVEN	0.256652505	1.194703408	5.367365372	2.636448814	0.015767009	0.871570463	-3.072394904
ENSG00000105409	ATP1A3	-0.289963589	-1.222609421	3.199953416	-2.636090853	0.015779297	0.871570463	-3.072878605
ENSG00000221932	HEPN1	0.297743934	1.229220671	3.978631021	2.635701961	0.015792658	0.871570463	-3.073404078
ENSG00000095951	HIVEP1	-0.229226298	-1.172206139	7.293814927	-2.634920416	0.015819541	0.871570463	-3.074460037
ENSG00000173511	VEGFB	0.375519769	1.29730686	8.611703751	2.632071897	0.01591789	0.871570463	-3.078307889
ENSG00000122735	DNAI1	-0.208718767	-1.155661405	3.126707378	-2.629389129	0.016011043	0.871570463	-3.081930649
ENSG00000132122	SPATA6	-0.204841232	-1.152559501	7.139703956	-2.62459346	0.016178848	0.871570463	-3.088403742
ENSG00000197927	C2orf27A	-0.769085161	-1.704188784	4.131826327	-2.62429704	0.016189274	0.871570463	-3.08880372
ENSG00000182782	HCAR2	0.401117125	1.320530043	7.486792729	2.621465952	0.016289176	0.871570463	-3.092623177
ENSG00000146147	MLIP	-0.60914511	-1.525355069	3.81513261	-2.618633085	0.016389722	0.871570463	-3.096443724
ENSG00000244509	APOBEC3C	-0.395085193	-1.315020412	6.047352158	-2.618025365	0.016411368	0.871570463	-3.097263154
ENSG00000102287	GABRE	0.322628945	1.250607388	8.7872902	2.617858593	0.016417313	0.871570463	-3.097488014
ENSG00000117154	IGSF21	-0.294746985	-1.226669829	4.363434908	-2.613304383	0.016580443	0.871570463	-3.103626713
ENSG00000131002	TXLNGY	-1.706150882	-3.2628912	3.782715862	-2.61111319	0.016659475	0.871570463	-3.106579041
ENSG00000151726	ACSL1	0.368890319	1.291359171	10.70628047	2.608504728	0.01675402	0.871570463	-3.110092543
ENSG00000185825	BCAP31	0.3105962	1.24022012	8.265500656	2.608297485	0.016761553	0.871570463	-3.110371643
ENSG00000168952	STXBP6	0.283077879	1.216788041	4.180749957	2.605304343	0.016870711	0.871570463	-3.114401797
ENSG00000239810	PRAMEF11	0.398364126	1.318012567	3.162729737	2.603325214	0.016943257	0.871570463	-3.117065799
ENSG00000128052	KDR	-0.24756771	-1.187203878	8.451794132	-2.599085675	0.017099649	0.871570463	-3.122770205
ENSG00000148926	ADM	-0.528002627	-1.441931498	8.004116221	-2.598731394	0.01711278	0.871570463	-3.123246762
ENSG00000138738	PRDM5	-0.323834255	-1.251652653	5.960503223	-2.596040855	0.017212809	0.871570463	-3.126865215
ENSG00000100568	VTI1B	0.21006975	1.156744108	8.825009609	2.595707078	0.017225256	0.871570463	-3.12731402
ENSG00000273727		-1.005832287	-2.008101631	2.993655696	-2.591261814	0.017391844	0.871570463	-3.133289425
ENSG00000101474	APMAP	0.301276856	1.232234519	8.383980167	2.589668099	0.017451938	0.871570463	-3.135430906
ENSG00000081803	CADPS2	-0.342966336	-1.268361803	6.074255361	-2.588637862	0.01749089	0.871570463	-3.136815007
ENSG00000131471	AOC3	0.278959352	1.213319374	10.51799487	2.58718383	0.017546003	0.871570463	-3.138768159
ENSG00000134962	KLB	0.330750797	1.257667711	7.662594124	2.584527742	0.017647101	0.871570463	-3.142335052
ENSG00000229919	ELOCP3	-0.251723274	-1.190628451	3.166324836	-2.580130316	0.017815687	0.871570463	-3.148237732
ENSG00000178188	SH2B1	0.264663438	1.201355756	5.210235926	2.57876942	0.017868167	0.871570463	-3.150063787
ENSG00000042304	C2orf83	0.30453202	1.235017958	4.506903545	2.578669275	0.017872034	0.871570463	-3.15019815
ENSG00000122912	SLC25A16	0.344583417	1.269784275	7.747150338	2.578614171	0.017874163	0.871570463	-3.15027208
ENSG00000185774	KCNIP4	-0.262750571	-1.199763936	2.693883039	-2.576679435	0.017949046	0.871570463	-3.152867511
ENSG00000177098	SCN4B	0.313586049	1.242793025	6.368592577	2.574033247	0.018051943	0.871570463	-3.156416287
ENSG00000143845	ETNK2	-0.358560782	-1.282146203	4.554496812	-2.573444028	0.018074931	0.871570463	-3.157206316
ENSG00000175857	GAPT	-0.487678577	-1.402186818	4.497282474	-2.572630535	0.018106713	0.871570463	-3.158296953
ENSG00000116096	SPR	0.307363121	1.237443899	5.746041787	2.571294161	0.018159038	0.871570463	-3.160088357
ENSG00000196169	KIF19	0.297375814	1.228907063	3.727415994	2.568599828	0.018264966	0.871570463	-3.16369914
ENSG00000089693	MLF2	0.214124482	1.15999974	8.295018688	2.566582646	0.018344652	0.871570463	-3.166401609
ENSG00000080298	RFX3	-0.358124779	-1.281758779	5.39648637	-2.562483478	0.018507592	0.871570463	-3.17189114
ENSG00000119986	AVPI1	0.388681217	1.309196107	6.975325254	2.55238596	0.01891479	0.871570463	-3.185400744
ENSG00000185947	ZNF267	-0.380009874	-1.301350762	6.270628668	-2.551375038	0.018956017	0.871570463	-3.186752258
ENSG00000135902	CHRND	-0.231005327	-1.173652512	3.188919277	-2.55132699	0.018957979	0.871570463	-3.186816491
ENSG00000173198	CYSLTR1	-0.412456103	-1.33094975	5.384075404	-2.550198396	0.019004109	0.871570463	-3.188325093
ENSG00000144331	ZNF385B	-0.444250284	-1.360606875	4.705266386	-2.549479588	0.019033545	0.871570463	-3.189285812
ENSG00000151665	PIGF	-0.462157892	-1.377600806	4.670319934	-2.549215221	0.019044382	0.871570463	-3.189639126
ENSG00000184408	KCND2	0.468305347	1.383483413	5.335272577	2.547474385	0.019115887	0.871570463	-3.191965356
ENSG00000121743	GJA3	0.338244715	1.264217521	4.201153315	2.543347019	0.019286427	0.871570463	-3.197478429
ENSG00000181163	NPM1	-0.230753976	-1.173448052	4.993986167	-2.543161258	0.019294136	0.871570463	-3.197726483
ENSG00000125965	GDF5	0.238873651	1.18007099	3.533862093	2.542303632	0.019329765	0.871570463	-3.198871625
ENSG00000172000	ZNF556	0.240828518	1.181671083	3.092938482	2.540115969	0.019420928	0.871570463	-3.201792083
ENSG00000220831	NDUFA5P9	-0.290850881	-1.223361587	2.940169411	-2.53679996	0.019559881	0.871570463	-3.206217166
ENSG00000150051	MKX	0.379139178	1.300565608	4.227436717	2.536567262	0.019569667	0.871570463	-3.206527615
ENSG00000198604	BAZ1A	-0.195449528	-1.145080899	7.262357225	-2.535973827	0.019594644	0.871570463	-3.20731929
ENSG00000166073	GPR176	0.215774545	1.161327233	4.748626826	2.535600948	0.019610354	0.871570463	-3.207816699
ENSG00000171999	OR52P2P	0.276776665	1.211485103	3.057534549	2.535341021	0.019621312	0.871570463	-3.208163417
ENSG00000173786	CNP	0.286417603	1.219608071	6.343211074	2.534149507	0.019671616	0.871570463	-3.209752627
ENSG00000222210	RN7SKP65	-0.46239288	-1.377825209	4.252577844	-2.528721324	0.019902323	0.871570463	-3.216989252
ENSG00000184838	PRR16	-0.458416168	-1.374032537	4.318097878	-2.527688155	0.019946521	0.871570463	-3.218366007
ENSG00000115896	PLCL1	-0.329388954	-1.256481086	5.333571887	-2.527242118	0.019965631	0.871570463	-3.218960314
ENSG00000152804	HHEX	-0.239700599	-1.180747596	5.858317467	-2.526712827	0.019988329	0.871570463	-3.219665501
ENSG00000086200	IPO11	-0.307353971	-1.237436051	6.925462329	-2.524254356	0.020094079	0.871570463	-3.222940294
ENSG00000163794	UCN	0.21269085	1.1588476	4.655332349	2.523471261	0.020127873	0.871570463	-3.223983173
ENSG00000167107	ACSF2	0.383991819	1.304947548	6.575770947	2.523393716	0.020131222	0.871570463	-3.224086437
ENSG00000111843	TMEM14C	0.241871046	1.182525296	7.994422434	2.522805425	0.020156649	0.871570463	-3.224869802
ENSG00000153495	TEX29	0.275432641	1.210357002	4.237170259	2.521071129	0.020231783	0.871570463	-3.227178804
ENSG00000107902	LHPP	0.40069764	1.320146136	6.319226985	2.520280392	0.020266126	0.871570463	-3.228231384
ENSG00000186827	TNFRSF4	0.240549253	1.181442366	4.561667874	2.511958241	0.020630907	0.871570463	-3.239302115
ENSG00000145819	ARHGAP26	-0.314112893	-1.243246951	7.418095207	-2.511461303	0.020652883	0.871570463	-3.23996276
ENSG00000104093	DMXL2	-0.282930117	-1.216663423	6.944013696	-2.50833857	0.020791479	0.871570463	-3.244113135
ENSG00000103067	ESRP2	0.318453587	1.246993191	3.257372635	2.507164982	0.020843792	0.871570463	-3.245672448
ENSG00000162433	AK4	0.306508357	1.236710959	4.562704029	2.506871612	0.020856888	0.871570463	-3.246062199
ENSG00000196979	GPRACR	0.255378709	1.193649036	3.885745344	2.506423067	0.020876926	0.871570463	-3.246658072
ENSG00000116273	PHF13	0.234020393	1.176107875	5.468285507	2.504779424	0.020950507	0.871570463	-3.248841252
ENSG00000204653	ASPDH	0.285336917	1.218694836	3.813677639	2.503039436	0.021028667	0.871570463	-3.251151833
ENSG00000169814	BTD	0.26437887	1.201118815	7.265517641	2.501610154	0.021093073	0.871570463	-3.25304938
ENSG00000086062	B4GALT1	-0.205578334	-1.153148517	6.774802631	-2.501463498	0.021099692	0.871570463	-3.253244061
ENSG00000142273	CBLC	-0.271651489	-1.207188936	3.515068188	-2.500068045	0.021162772	0.871570463	-3.255096274
ENSG00000108788	MLX	0.255710862	1.193923883	6.112811903	2.499240598	0.021200258	0.871570463	-3.256194382
ENSG00000233608	TWIST2	0.23609069	1.177796826	7.645854425	2.498312391	0.021242384	0.871570463	-3.257426049
ENSG00000136631	VPS45	0.216522529	1.161929494	7.785797816	2.498270387	0.021244292	0.871570463	-3.257481782
ENSG00000198276	UCKL1	0.210374356	1.156988365	6.147223059	2.496883999	0.021307362	0.871570463	-3.2593211
ENSG00000100263	RHBDD3	0.251911139	1.190783502	4.931300351	2.494310617	0.021424898	0.871570463	-3.262734206
ENSG00000123416	TUBA1B	-0.507553663	-1.421637521	4.355025504	-2.49392837	0.021442408	0.871570463	-3.263241073
ENSG00000170430	MGMT	0.240163333	1.181126373	6.604536508	2.492152651	0.021523927	0.871570463	-3.265595339
ENSG00000168539	CHRM1	0.233445799	1.17563955	3.702680187	2.491776885	0.021541215	0.871570463	-3.266093454
ENSG00000138182	KIF20B	-0.429570623	-1.346832671	4.591842018	-2.491160584	0.021569596	0.871570463	-3.266910361
ENSG00000106479	ZNF862	0.217497979	1.162715376	5.659381624	2.491084221	0.021573116	0.871570463	-3.267011574
ENSG00000196912	ANKRD36B	-0.283674481	-1.217291327	7.906629973	-2.490786229	0.021586853	0.871570463	-3.267406532
ENSG00000167333	TRIM68	0.248772005	1.188195315	5.755060457	2.488944224	0.021671954	0.871570463	-3.269847528
ENSG00000178163	ZNF518B	0.234362822	1.176387062	6.587941618	2.488724245	0.021682138	0.871570463	-3.270138997
ENSG00000232030	MAGEB6B	0.452861356	1.368752268	3.397004392	2.488467482	0.02169403	0.871570463	-3.270479191
ENSG00000095794	CREM	-0.233400167	-1.175602366	4.038255171	-2.488333716	0.021700229	0.871570463	-3.270656417
ENSG00000135905	DOCK10	-0.37105746	-1.293300441	6.779158753	-2.485372951	0.021837841	0.871570463	-3.274578213
ENSG00000179933	C14orf119	0.227743747	1.171002168	6.140520366	2.48131572	0.022027742	0.871570463	-3.279949549
ENSG00000130173	ANGPTL8	0.28669083	1.21983907	4.584723421	2.48031828	0.022074664	0.871570463	-3.28126955
ENSG00000222429	RNU6-955P	-0.206444149	-1.153840773	3.004697873	-2.479652156	0.022106052	0.871570463	-3.28215098
ENSG00000103460	TOX3	-0.192975989	-1.14311931	3.43900186	-2.479539585	0.02211136	0.871570463	-3.282299926
ENSG00000150756	ATPSCKMT	0.246557824	1.186373127	5.757038217	2.478872224	0.022142856	0.871570463	-3.28318289
ENSG00000123505	AMD1	-0.285486099	-1.218820862	6.173126524	-2.477783331	0.022194334	0.871570463	-3.284623376
ENSG00000163568	AIM2	-0.329298659	-1.256402448	3.154429098	-2.477343535	0.022215158	0.871570463	-3.28520511
ENSG00000272031	ANKRD34A	0.184248748	1.136225155	2.977158933	2.476135459	0.022272452	0.871570463	-3.286802877
ENSG00000116898	MRPS15	0.224111176	1.168057403	9.063097224	2.476027476	0.02227758	0.871570463	-3.286945678
ENSG00000155324	GRAMD2B	-0.309474957	-1.239256613	6.000654753	-2.475891362	0.022284045	0.871570463	-3.287125678
ENSG00000186056	MATN1-AS1	-0.317088299	-1.245813662	3.620571137	-2.473413045	0.022402072	0.871570463	-3.290402388
ENSG00000177646	ACAD9	0.252859469	1.1915665	7.234938714	2.472770359	0.022432774	0.871570463	-3.291251914
ENSG00000176386	CDC26	0.273542004	1.20877188	5.902451618	2.47254589	0.022443507	0.871570463	-3.291548607
ENSG00000169299	PGM2	-0.244277383	-1.18449933	6.494705415	-2.472492713	0.02244605	0.871570463	-3.291618891
ENSG00000139610	CELA1	-0.242895641	-1.183365418	3.752011768	-2.468985565	0.02261438	0.871570463	-3.296253103
ENSG00000224916	APOC4-APOC2	-0.274639067	-1.209691411	3.330457089	-2.46723062	0.022699053	0.871570463	-3.298571084
ENSG00000105227	PRX	0.267977837	1.204118883	4.330313743	2.46482272	0.022815712	0.871570463	-3.301750487
ENSG00000144815	NXPE3	-0.337997409	-1.264000829	5.69272462	-2.463352587	0.022887212	0.871570463	-3.303691076
ENSG00000201364	RN7SKP37	-0.299262748	-1.230515429	3.415750139	-2.461671814	0.022969213	0.871570463	-3.305909171
ENSG00000151491	EPS8	-0.268852638	-1.204849241	9.22771439	-2.458990432	0.0231006	0.871570463	-3.309446559
ENSG00000180730	SHISA2	0.263931375	1.20074631	4.135877677	2.458752163	0.023112309	0.871570463	-3.309760821
ENSG00000173267	SNCG	0.506095757	1.420201619	7.307895111	2.458649018	0.02311738	0.871570463	-3.30989686
ENSG00000262919	CCNQ	0.262428439	1.199496076	5.613184612	2.458187423	0.023140084	0.871570463	-3.310505633
ENSG00000188042	ARL4C	-0.349632923	-1.274236371	5.271045227	-2.458133537	0.023142735	0.871570463	-3.310576697
ENSG00000215154		0.270256334	1.206022091	4.960134288	2.458002572	0.023149182	0.871570463	-3.310749411
ENSG00000133703	KRAS	-0.30187088	-1.232741991	6.888003824	-2.456717918	0.023212502	0.871570463	-3.312443395
ENSG00000151150	ANK3	-0.245623114	-1.185604735	4.573659258	-2.456159358	0.023240083	0.871570463	-3.313179821
ENSG00000175575	PAAF1	0.218635145	1.163632216	6.268640837	2.454562655	0.023319096	0.871570463	-3.315284623
ENSG00000164185	ZNF474	-0.274926013	-1.209932038	2.862986918	-2.454365866	0.023328852	0.871570463	-3.315543997
ENSG00000172367	PDZD3	0.285170419	1.218554197	3.065623669	2.453573595	0.023368166	0.871570463	-3.316588155
ENSG00000137872	SEMA6D	-0.254362933	-1.192808905	6.40827077	-2.452663243	0.023413416	0.871570463	-3.317787773
ENSG00000225950	NTF4	0.274669904	1.209717268	4.25456864	2.452487288	0.023422171	0.871570463	-3.31801962
ENSG00000100413	POLR3H	0.262382684	1.199458036	6.63864488	2.451438543	0.02347442	0.871570463	-3.319401355
ENSG00000186431	FCAR	-0.272078162	-1.207546012	3.732359376	-2.450223761	0.023535076	0.871570463	-3.321001562
ENSG00000166963	MAP1A	-0.252100493	-1.190939803	5.792354877	-2.4500898	0.023541774	0.871570463	-3.321178007
ENSG00000113272	THG1L	-0.278290595	-1.212757074	5.540827969	-2.445713633	0.023761556	0.871570463	-3.326939969
ENSG00000196313	POM121	0.31085171	1.24043979	7.668806614	2.444527198	0.02382147	0.871570463	-3.328501422
ENSG00000115232	ITGA4	-0.521957713	-1.435902422	5.956680044	-2.444509047	0.023822388	0.871570463	-3.328525308
ENSG00000265243	IGLJCOR18	0.30352107	1.234152838	4.246140963	2.444132538	0.023841432	0.871570463	-3.329020763
ENSG00000169032	MAP2K1	0.25065119	1.189744009	7.301430455	2.444091137	0.023843527	0.871570463	-3.329075243
ENSG00000142583	SLC2A5	0.342762543	1.268182649	4.501115764	2.443725628	0.023862029	0.871570463	-3.329556192
ENSG00000143669	LYST	-0.274896979	-1.209907688	8.049537519	-2.443101728	0.023893642	0.871570463	-3.330377075
ENSG00000186952	TMEM232	-0.458509748	-1.374121667	4.525726531	-2.442642056	0.023916959	0.871570463	-3.330981827
ENSG00000114374	USP9Y	-1.756077178	-3.377784242	4.268925114	-2.442185951	0.023940116	0.871570463	-3.331581842
ENSG00000100425	BRD1	-0.244167548	-1.184409156	6.009617762	-2.441851756	0.023957096	0.871570463	-3.332021455
ENSG00000167588	GPD1	0.236711278	1.178303574	11.10392341	2.441808895	0.023959275	0.871570463	-3.332077835
ENSG00000074855	ANO8	0.26201997	1.199156512	5.463394178	2.441592739	0.023970265	0.871570463	-3.332362159
ENSG00000264522	OTUD7B	0.228304151	1.171457124	6.798686604	2.44124474	0.023987968	0.871570463	-3.332819887
ENSG00000162227	TAF6L	0.251598444	1.190525436	5.244533919	2.440935404	0.024003714	0.871570463	-3.333226739
ENSG00000213619	NDUFS3	0.24748574	1.187136427	6.310595893	2.440727454	0.024014305	0.871570463	-3.333500232
ENSG00000124614	RPS10	0.410932856	1.329545228	5.719729015	2.440538493	0.024023933	0.871570463	-3.333748743
ENSG00000246174	KCTD21-AS1	0.280265781	1.21441859	4.749463017	2.440445221	0.024028686	0.871570463	-3.333871407
ENSG00000188227	ZNF793	-0.463083616	-1.378485045	4.174647168	-2.44015635	0.024043414	0.871570463	-3.334251294
ENSG00000111837	MAK	-0.239535907	-1.180612815	3.184313429	-2.440028159	0.024049952	0.871570463	-3.334419869
ENSG00000103199	ZNF500	-0.26691959	-1.20323596	4.544486198	-2.43929622	0.024087316	0.871570463	-3.335382326
ENSG00000173432	SAA1	1.026462116	2.037022783	9.422381233	2.437752285	0.024166308	0.871570463	-3.33741214
ENSG00000197575	RPS17P2	-0.337031029	-1.263154429	3.236365356	-2.437694837	0.024169252	0.871570463	-3.337487656
ENSG00000108389	MTMR4	0.208847918	1.155764865	6.641769284	2.43732312	0.024188308	0.871570463	-3.337976273
ENSG00000180712	LINC02363	0.238912872	1.180103072	3.102988837	2.436734215	0.024218527	0.871570463	-3.338750322
ENSG00000140945	CDH13	0.407082216	1.326001324	7.509133257	2.434604254	0.024328118	0.871570463	-3.341549298
ENSG00000119397	CNTRL	-0.27557442	-1.210475953	6.221301065	-2.434421025	0.024337567	0.871570463	-3.341790034
ENSG00000136754	ABI1	-0.196100103	-1.145597384	7.428420925	-2.434107505	0.024353743	0.871570463	-3.342201935
ENSG00000152760	TCTEX1D1	-0.295229744	-1.22708037	4.366568043	-2.433988452	0.024359889	0.871570463	-3.342358342
ENSG00000149573	MPZL2	-0.480417873	-1.395147709	4.881546253	-2.430542095	0.024538407	0.871570463	-3.3468847
ENSG00000165997	ARL5B	-0.228170958	-1.171348977	6.390744603	-2.430380619	0.024546801	0.871570463	-3.347096716
ENSG00000185963	BICD2	0.236558735	1.178178993	6.565646987	2.430296522	0.024551174	0.871570463	-3.347207133
ENSG00000204396	VWA7	0.229670988	1.17256751	3.80365466	2.429532472	0.024590935	0.871570463	-3.348210234
ENSG00000165283	STOML2	0.346643449	1.271598702	7.240361641	2.429021778	0.024617545	0.871570463	-3.348880641
ENSG00000142513	ACP4	0.231445385	1.17401056	4.792590554	2.428688121	0.024634944	0.871570463	-3.349318615
ENSG00000131389	SLC6A6	-0.493018044	-1.407385978	7.76903137	-2.428583512	0.024640402	0.871570463	-3.349455925
ENSG00000133794	ARNTL	-0.350833416	-1.275297128	5.454548906	-2.426524746	0.02474804	0.871570463	-3.352157786
ENSG00000169891	REPS2	-0.243179409	-1.183598201	5.983662356	-2.426423062	0.024753367	0.871570463	-3.35229121
ENSG00000178803	ADORA2A-AS1	0.24732184	1.187001568	4.301306833	2.426288652	0.024760411	0.871570463	-3.35246757
ENSG00000183562		-0.314256004	-1.243370284	3.705157368	-2.426141873	0.024768105	0.871570463	-3.352660157
ENSG00000197385	ZNF860	-0.467825235	-1.383023083	3.93197691	-2.425953654	0.024777975	0.871570463	-3.352907108
ENSG00000166816	LDHD	0.327415022	1.254763112	5.911793287	2.425690976	0.024791756	0.871570463	-3.353251741
ENSG00000144115	THNSL2	0.410384959	1.329040399	5.322329428	2.425469067	0.024803403	0.871570463	-3.353542874
ENSG00000182533	CAV3	0.220758105	1.16534579	3.515781874	2.425295782	0.024812502	0.871570463	-3.353770207
ENSG00000166272	WBP1L	0.286687714	1.219836435	7.338984042	2.425117694	0.024821856	0.871570463	-3.354003835
ENSG00000087269	NOP14	-0.234961218	-1.1768751	6.453669389	-2.424289395	0.024865405	0.871570463	-3.355090363
ENSG00000205426	KRT81	0.4871751	1.401697563	3.748312795	2.424234364	0.024868301	0.871570463	-3.355162545
ENSG00000114446	IFT57	-0.360533548	-1.283900631	6.618693088	-2.424102757	0.024875228	0.871570463	-3.355335166
ENSG00000165030	NFIL3	-0.286798969	-1.219930508	5.367933001	-2.42355	0.024904341	0.871570463	-3.356060145
ENSG00000119684	MLH3	-0.278160432	-1.212647662	5.905804099	-2.423429517	0.02491069	0.871570463	-3.356218159
ENSG00000214182	PTMAP5	-0.241820026	-1.182483478	9.691799585	-2.422066507	0.02498263	0.871570463	-3.358005524
ENSG00000165966	PDZRN4	-0.66082382	-1.580985153	3.120798228	-2.419519208	0.025117595	0.871570463	-3.361344818
ENSG00000145692	BHMT	0.331802199	1.258584603	4.092772533	2.419057709	0.02514212	0.871570463	-3.361949654
ENSG00000090376	IRAK3	-0.244063823	-1.184324004	7.607882326	-2.418876822	0.025151738	0.871570463	-3.36218671
ENSG00000157693	TMEM268	0.242250899	1.18283669	6.258111131	2.418853035	0.025153003	0.871570463	-3.362217883
ENSG00000140939	NOL3	0.270537617	1.206257253	5.835084904	2.418009325	0.025197914	0.871570463	-3.363323484
ENSG00000150768	DLAT	0.348584579	1.273310776	6.686415619	2.417613463	0.025219012	0.871570463	-3.36384217
ENSG00000130477	UNC13A	0.227316378	1.170655334	2.711896851	2.417597205	0.025219879	0.871570463	-3.363863473
ENSG00000172073	TEX37	0.218136077	1.163229753	3.570728476	2.41446751	0.025387261	0.871570463	-3.367963012
ENSG00000162733	DDR2	0.179977032	1.13286585	9.717324372	2.412885923	0.025472241	0.871570463	-3.370033897
ENSG00000083857	FAT1	0.339342632	1.26517998	8.303581662	2.412476552	0.025494279	0.871570463	-3.370569827
ENSG00000163110	PDLIM5	-0.316900541	-1.245651538	7.606538534	-2.410913735	0.025578578	0.871570463	-3.372615461
ENSG00000179902	C1orf194	0.265863259	1.202355282	3.402590964	2.410127888	0.025621064	0.871570463	-3.373643886
ENSG00000176105	YES1	-0.254621505	-1.193022709	7.315776966	-2.410006193	0.025627649	0.871570463	-3.373803135
ENSG00000116133	DHCR24	0.372818838	1.294880388	7.876193974	2.409808633	0.025638343	0.871570463	-3.374061651
ENSG00000140455	USP3	-0.178470616	-1.131683565	7.609283664	-2.409625102	0.025648281	0.871570463	-3.374301802
ENSG00000157680	DGKI	0.392603958	1.312760703	5.434008648	2.407700464	0.025752716	0.871570463	-3.376819762
ENSG00000269335	IKBKG	0.265862313	1.202354494	3.942437583	2.407057464	0.025787695	0.871570463	-3.377660802
ENSG00000137265	IRF4	-0.263273407	-1.200198812	4.562316325	-2.404690126	0.025916856	0.871570463	-3.380756484
ENSG00000181827	RFX7	-0.242968094	-1.183424849	6.455955438	-2.404536627	0.025925252	0.871570463	-3.380957168
ENSG00000198099	ADH4	-0.384765821	-1.305647837	3.442968065	-2.403280635	0.025994043	0.871570463	-3.38259904
ENSG00000092094	OSGEP	0.204177733	1.152029558	5.84268842	2.403191965	0.025998906	0.871570463	-3.382714938
ENSG00000249087	ZNF436-AS1	0.273150847	1.208444191	4.771773668	2.403073348	0.026005413	0.871570463	-3.382869978
ENSG00000197891	SLC22A12	0.336918355	1.263055781	4.13574593	2.402582311	0.026032364	0.871570463	-3.38351176
ENSG00000187535	IFT140	0.223059981	1.167206628	5.259987026	2.401207522	0.02610796	0.871570463	-3.385308315
ENSG00000128928	IVD	0.245585796	1.185574067	6.181208229	2.400562046	0.026143523	0.871570463	-3.386151671
ENSG00000113578	FGF1	0.394513711	1.314499607	5.056151557	2.400523386	0.026145654	0.871570463	-3.38620218
ENSG00000163545	NUAK2	-0.403669892	-1.322868715	4.512054861	-2.400040584	0.026172286	0.871570463	-3.386832927
ENSG00000188620	HMX3	0.266354118	1.202764438	4.267078547	2.399990529	0.026175049	0.871570463	-3.386898317
ENSG00000173531	MST1	0.37065102	1.29293614	4.405483991	2.399124001	0.026222915	0.871570463	-3.388030235
ENSG00000200630		-0.819485645	-1.764776696	3.235167767	-2.398629665	0.026250259	0.871570463	-3.388675897
ENSG00000132911	NMUR2	-0.261467073	-1.198697037	3.532390703	-2.398475187	0.026258809	0.871570463	-3.388877652
ENSG00000108179	PPIF	0.312102171	1.241515412	6.680820533	2.397537739	0.02631075	0.871570463	-3.390101889
ENSG00000183655	KLHL25	0.284818923	1.218257347	5.206946281	2.3960086	0.026395681	0.871570463	-3.39209841
ENSG00000156521	TYSND1	0.253907652	1.192432542	5.936058895	2.395408988	0.026429054	0.871570463	-3.392881152
ENSG00000275221	HIST1H2AK	-0.347207687	-1.272096121	4.540728277	-2.394878578	0.026458608	0.871570463	-3.39357349
ENSG00000196242	OR2C3	-0.297872016	-1.229329806	2.667389107	-2.394567149	0.026475975	0.871570463	-3.393979964
ENSG00000158816	VWA5B1	-0.367233155	-1.289876692	3.295673186	-2.39393407	0.026511311	0.871570463	-3.39480619
ENSG00000166436	TRIM66	0.266080573	1.202536408	5.589105626	2.393602306	0.026529846	0.871570463	-3.395239134
ENSG00000113845	TIMMDC1	0.194803619	1.14456835	8.564259474	2.388684854	0.026805994	0.871570463	-3.401653429
ENSG00000183878	UTY	-2.102684709	-4.295079124	4.263627247	-2.38819204	0.026833816	0.871570463	-3.402295953
ENSG00000131495	NDUFA2	0.290399661	1.222979025	6.780336343	2.38748796	0.02687361	0.871570463	-3.403213828
ENSG00000196502	SULT1A1	0.398540542	1.318173746	3.503852715	2.387071146	0.026897195	0.871570463	-3.403757157
ENSG00000129295	LRRC6	-0.293743816	-1.225817168	5.172399819	-2.386627443	0.026922321	0.871570463	-3.404335491
ENSG00000188313	PLSCR1	-0.291543299	-1.223948877	6.545947822	-2.385998459	0.026957978	0.871570463	-3.405155253
ENSG00000169184	MN1	0.222116875	1.166443862	4.945230143	2.385821339	0.026968026	0.871570463	-3.405386078
ENSG00000176714	CCDC121	0.277461843	1.21206061	5.21882417	2.384497625	0.027043236	0.871570463	-3.407110942
ENSG00000173276	ZBTB21	-0.266281266	-1.202703704	6.189904179	-2.384282795	0.02705546	0.871570463	-3.407390839
ENSG00000103540	CCP110	-0.318993383	-1.24745985	5.324741566	-2.383198604	0.027117231	0.871570463	-3.408803245
ENSG00000183850	ZNF730	-0.494388374	-1.408723405	3.283456773	-2.382209234	0.027173714	0.871570463	-3.410091892
ENSG00000138030	KHK	0.243227977	1.183638047	3.819439522	2.381934143	0.027189439	0.871570463	-3.410450158
ENSG00000107249	GLIS3	-0.322962247	-1.250896346	4.698950435	-2.380550175	0.027268675	0.871570463	-3.412252309
ENSG00000188991	SLC15A5	0.344171124	1.269421448	3.347603948	2.3802656	0.027284994	0.871570463	-3.412622818
ENSG00000112041	TULP1	0.251472205	1.190421266	3.627657529	2.379751082	0.027314522	0.871570463	-3.413292659
ENSG00000132600	PRMT7	0.227718612	1.170981767	6.460053912	2.379746027	0.027314813	0.871570463	-3.41329924
ENSG00000067646	ZFY	-1.126009232	-2.182541721	3.955162175	-2.379394432	0.027335008	0.871570463	-3.41375694
ENSG00000176092	CRYBG2	0.198873295	1.147801604	4.148902353	2.378968399	0.027359498	0.871570463	-3.414311505
ENSG00000133056	PIK3C2B	0.228389179	1.171526167	6.652324828	2.3789287	0.027361781	0.871570463	-3.41436318
ENSG00000204637		0.389162428	1.309632861	2.639665443	2.377211791	0.027460689	0.871570463	-3.416597637
ENSG00000196433	ASMT	0.472690389	1.38769488	3.273067906	2.377176748	0.027462711	0.871570463	-3.416643236
ENSG00000091436	MAP3K20	0.227699887	1.170966569	8.195473373	2.373913226	0.027651644	0.871570463	-3.420888641
ENSG00000135069	PSAT1	0.40886139	1.327637597	5.516188196	2.373228937	0.027691411	0.871570463	-3.421778501
ENSG00000101605	MYOM1	0.327657107	1.25497368	6.944874824	2.372212404	0.027750585	0.871570463	-3.423100217
ENSG00000197555	SIPA1L1	-0.27851458	-1.212945375	6.66714624	-2.372158456	0.027753729	0.871570463	-3.423170355
ENSG00000170743	SYT9	-0.224181398	-1.168114259	3.172564805	-2.371624471	0.027784863	0.871570463	-3.423864551
ENSG00000110955	ATP5F1B	0.296357604	1.228040043	10.06038186	2.37147113	0.027793809	0.871570463	-3.424063888
ENSG00000168505	GBX2	0.244157027	1.184400518	3.642806736	2.371146926	0.027812734	0.871570463	-3.42448532
ENSG00000124253	PCK1	0.641237308	1.559666213	7.5367605	2.369963295	0.027881926	0.871570463	-3.426023712
ENSG00000163006	CCDC138	-0.283051468	-1.216765766	3.610986891	-2.368814949	0.027949207	0.871570463	-3.427515937
ENSG00000060718	COL11A1	0.347751079	1.272575347	4.10107992	2.368437685	0.027971344	0.871570463	-3.428006109
ENSG00000136937	NCBP1	-0.19072459	-1.141336806	7.266603479	-2.368075875	0.027992589	0.871570463	-3.42847617
ENSG00000074416	MGLL	0.274957311	1.209958287	9.382083677	2.367708827	0.028014157	0.871570463	-3.428953006
ENSG00000166289	PLEKHF1	0.308343686	1.238285247	5.997463669	2.367594455	0.028020881	0.871570463	-3.429101582
ENSG00000231333	RPL34P6	-0.593906686	-1.509328342	5.124868209	-2.367383371	0.028033294	0.871570463	-3.429375784
ENSG00000077943	ITGA8	-0.498812095	-1.413049588	3.641439062	-2.366731303	0.028071672	0.871570463	-3.430222766
ENSG00000147894	C9orf72	-0.313498753	-1.242717827	5.960104791	-2.366412691	0.028090442	0.871570463	-3.430636582
ENSG00000222950	RN7SKP262	0.280904881	1.214956685	3.283504646	2.365713022	0.028131702	0.871570463	-3.431545234
ENSG00000207980	MIR23A	-0.276622483	-1.211355637	3.995767248	-2.365588691	0.028139039	0.871570463	-3.43170669
ENSG00000187954	CYHR1	0.27175639	1.207276716	5.838342564	2.363975857	0.028234385	0.871570463	-3.433800782
ENSG00000124193	SRSF6	-0.243192301	-1.183608778	7.468938823	-2.362533118	0.028319929	0.871570463	-3.435673515
ENSG00000198692	EIF1AY	-2.008267747	-4.022988871	4.998762565	-2.362266294	0.028335776	0.871570463	-3.436019809
ENSG00000174348	PODN	-0.364786721	-1.287691251	8.674028037	-2.361968752	0.028353457	0.871570463	-3.436405952
ENSG00000228794	LINC01128	0.537419826	1.451374498	6.326469271	2.360050972	0.028467664	0.871570463	-3.438894307
ENSG00000127399	LRRC61	0.32698012	1.254384919	4.468520786	2.358690993	0.028548911	0.871570463	-3.440658387
ENSG00000255262	ELOBP2	0.316080838	1.244943991	4.566981292	2.358611289	0.028553679	0.871570463	-3.44076176
ENSG00000116819	TFAP2E	0.202089474	1.150363235	4.51080691	2.357988174	0.028590983	0.871570463	-3.441569871
ENSG00000048052	HDAC9	-0.236499326	-1.178130478	6.240746262	-2.356259515	0.028694706	0.871570463	-3.443811274
ENSG00000088205	DDX18	-0.206455177	-1.153849592	7.524131153	-2.356104473	0.028704026	0.871570463	-3.444012269
ENSG00000181513	ACBD4	0.230257582	1.173044368	5.616963738	2.356054976	0.028707002	0.871570463	-3.444076436
ENSG00000102802	MEDAG	-0.38874413	-1.309253199	6.595964531	-2.354610192	0.028793994	0.871570463	-3.445949157
ENSG00000162520	SYNC	0.401027786	1.320448272	6.314263995	2.353253023	0.028875933	0.871570463	-3.447707868
ENSG00000135074	ADAM19	-0.330690228	-1.257614911	5.198818985	-2.352292353	0.028934064	0.871570463	-3.448952508
ENSG00000157734	SNX22	0.282370681	1.216191727	3.726181206	2.352028752	0.028950033	0.871570463	-3.44929399
ENSG00000172766	NAA16	-0.328889294	-1.256045994	6.157866035	-2.351968334	0.028953694	0.871570463	-3.449372256
ENSG00000151164	RAD9B	-0.289673539	-1.222363643	2.819588881	-2.351836091	0.02896171	0.871570463	-3.449543563
ENSG00000271361	HTATSF1P2	0.939829315	1.918301271	6.267537782	2.350956152	0.029015098	0.871570463	-3.450683323
ENSG00000128524	ATP6V1F	0.30022552	1.231336879	6.8753874	2.35040184	0.029048776	0.871570463	-3.451401214
ENSG00000157613	CREB3L1	-0.521752738	-1.435698427	5.291444515	-2.349594124	0.029097914	0.871570463	-3.452447161
ENSG00000239984	RN7SL420P	0.242336697	1.182907035	4.515385543	2.348843313	0.02914366	0.871570463	-3.453419281
ENSG00000166592	RRAD	-0.194563811	-1.144378113	3.700168407	-2.348255157	0.029179542	0.871570463	-3.454180709
ENSG00000182035	ADIG	0.199185048	1.148049659	3.610353182	2.347891353	0.029201757	0.871570463	-3.454651649
ENSG00000100027	YPEL1	0.213079107	1.15915951	5.678049452	2.347374819	0.029233325	0.871570463	-3.455320245
ENSG00000165259	HDX	-0.256697196	-1.194740417	4.017287947	-2.347046795	0.029253389	0.871570463	-3.455744801
ENSG00000153922	CHD1	-0.276070698	-1.210892421	7.208281651	-2.346603027	0.029280553	0.871570463	-3.456319124
ENSG00000183444	OR7E38P	0.670698915	1.591843951	6.582647484	2.346424401	0.029291493	0.871570463	-3.456550287
ENSG00000104714	ERICH1	-0.228780248	-1.171843774	6.065152939	-2.346233696	0.029303178	0.871570463	-3.456797074
ENSG00000151131	C12orf45	0.325463909	1.253067307	5.300636563	2.344740915	0.029394789	0.871570463	-3.458728552
ENSG00000101200	AVP	-0.231795927	-1.174295852	4.095553954	-2.344444563	0.029413008	0.871570463	-3.459111932
ENSG00000138190	EXOC6	-0.320554102	-1.248810093	5.90172497	-2.343838004	0.029450329	0.871570463	-3.459896553
ENSG00000073578	SDHA	0.331753427	1.258542056	8.579556565	2.343800732	0.029452624	0.871570463	-3.459944764
ENSG00000187257	RSBN1L	-0.241575888	-1.182283391	6.36042346	-2.343610747	0.029464324	0.871570463	-3.460190502
ENSG00000173988	LRRC63	-0.337776672	-1.263807447	2.890693786	-2.342842101	0.029511702	0.871570463	-3.461184625
ENSG00000173517	PEAK1	0.239282655	1.180405587	8.851391216	2.342565973	0.029528739	0.871570463	-3.461541719
ENSG00000127241	MASP1	-0.260284045	-1.197714493	5.129451523	-2.342436259	0.029536746	0.871570463	-3.461709461
ENSG00000234465	PINLYP	-0.299061809	-1.230344055	5.439259942	-2.342339663	0.02954271	0.871570463	-3.461834373
ENSG00000186458	DEFB132	1.153921218	2.225178726	6.12112549	2.341945597	0.02956705	0.871570463	-3.462343934
ENSG00000184601	C14orf180	0.27758755	1.212166225	6.439734158	2.341731909	0.029580257	0.871570463	-3.462620235
ENSG00000166148	AVPR1A	-0.380556139	-1.301843602	7.287464815	-2.339718044	0.02970499	0.871570463	-3.465223657
ENSG00000243284	VSIG8	-0.446000167	-1.362258193	4.077327695	-2.339660252	0.029708577	0.871570463	-3.465298354
ENSG00000182534	MXRA7	0.293575224	1.225673929	5.182307001	2.33548686	0.029968643	0.871570463	-3.470690364
ENSG00000276031	RN7SL197P	0.315511646	1.244452915	4.533123341	2.335485226	0.029968746	0.871570463	-3.470692474
ENSG00000187173	LCE2A	-0.18935816	-1.140256315	4.680016676	-2.334093319	0.03005595	0.871570463	-3.472489888
ENSG00000174804	FZD4	0.212212616	1.158463521	9.550508957	2.334035318	0.030059589	0.871570463	-3.472564777
ENSG00000132793	LPIN3	0.271936426	1.207427383	5.72918244	2.331749103	0.030203347	0.871570463	-3.475515997
ENSG00000207287	RNU6-1274P	-0.33706706	-1.263185976	3.630118389	-2.331090815	0.030244858	0.871570463	-3.476365532
ENSG00000228834		0.277175325	1.211819919	5.774623749	2.330184291	0.030302109	0.871570463	-3.477535251
ENSG00000100714	MTHFD1	0.31830781	1.246867195	8.541142959	2.330040432	0.030311204	0.871570463	-3.477720859
ENSG00000134508	CABLES1	0.26542574	1.201990705	7.10848912	2.327119856	0.030496384	0.871570463	-3.481487929
ENSG00000183856	IQGAP3	0.240244573	1.181192886	2.975337389	2.326428156	0.030540394	0.871570463	-3.482379809
ENSG00000103264	FBXO31	0.352358149	1.276645656	7.429775357	2.325652836	0.030589794	0.871570463	-3.48337937
ENSG00000111452	ADGRD1	0.333262586	1.259859267	5.55491889	2.324813123	0.03064338	0.871570463	-3.484461784
ENSG00000215030	RPL13P12	-0.622375896	-1.539408263	5.138774639	-2.324228694	0.030680727	0.871570463	-3.485215029
ENSG00000162645	GBP2	-0.228680941	-1.171763114	7.128876209	-2.324190625	0.030683161	0.871570463	-3.485264091
ENSG00000154162	CDH12	-0.925131179	-1.89885689	4.106245597	-2.323125658	0.030751328	0.871570463	-3.486636459
ENSG00000149743	TRPT1	0.210814612	1.157341488	6.331396408	2.322750678	0.030775363	0.871570463	-3.48711961
ENSG00000049192	ADAMTS6	-0.380033061	-1.301371678	4.189444263	-2.322167014	0.030812809	0.871570463	-3.487871576
ENSG00000118513	MYB	-0.221279095	-1.165766698	3.600020536	-2.321289805	0.030869166	0.871570463	-3.489001577
ENSG00000137824	RMDN3	0.218270572	1.163338201	6.750510974	2.320212721	0.030938496	0.871570463	-3.490388797
ENSG00000072422	RHOBTB1	-0.183029056	-1.135264966	6.42381827	-2.318726106	0.031034421	0.871570463	-3.492303004
ENSG00000201618	RNA5SP505	0.2170094	1.162321681	4.417474297	2.31773434	0.031098568	0.871570463	-3.493579729
ENSG00000274211	SOCS7	0.192769603	1.142955792	5.145284999	2.316938216	0.03115015	0.871570463	-3.494604426
ENSG00000198759	EGFL6	1.038090727	2.053508227	7.943849206	2.315488439	0.031244285	0.871570463	-3.496470046
ENSG00000073792	IGF2BP2	-0.334604575	-1.261031728	5.887458247	-2.315404922	0.031249716	0.871570463	-3.496577502
ENSG00000196459	TRAPPC2	-0.297169269	-1.228731137	4.491706391	-2.315166125	0.031265249	0.871570463	-3.496884739
ENSG00000173153	ESRRA	0.238137182	1.179468739	4.822642747	2.314277061	0.031323143	0.871570463	-3.49802849
ENSG00000026652	AGPAT4	-0.25001953	-1.189223214	5.518807082	-2.314135694	0.031332357	0.871570463	-3.498210337
ENSG00000157379	DHRS1	0.238542612	1.179800243	6.021199981	2.313945789	0.031344739	0.871570463	-3.498454611
ENSG00000005073	HOXA11	0.409007216	1.327771799	2.758722561	2.313738262	0.031358276	0.871570463	-3.498721543
ENSG00000241604	RN7SL340P	0.287435341	1.220468737	4.307098657	2.313513957	0.031372912	0.871570463	-3.499010043
ENSG00000143153	ATP1B1	-0.475067088	-1.389982855	5.983907521	-2.313066739	0.031402114	0.871570463	-3.499585218
ENSG00000244376	RN7SL636P	0.304460347	1.234956604	3.730027239	2.311765788	0.031487204	0.871570463	-3.501258111
ENSG00000182107	TMEM30B	-0.26383425	-1.200665476	4.948622646	-2.311035303	0.031535075	0.871570463	-3.502197259
ENSG00000143324	XPR1	-0.199384651	-1.148208508	7.475359277	-2.310761937	0.031553007	0.871570463	-3.502548679
ENSG00000178053	MLF1	-0.307131287	-1.237245065	3.60542695	-2.310439524	0.031574168	0.871570463	-3.502963126
ENSG00000163377	TAFA4	0.243014365	1.183462806	2.669351784	2.310167042	0.031592062	0.871570463	-3.503313369
ENSG00000115107	STEAP3	-0.297004839	-1.228591101	5.807535614	-2.309744339	0.03161984	0.871570463	-3.503856667
ENSG00000171402	XAGE3	0.293885501	1.22593756	4.185895748	2.307990017	0.031735366	0.871570463	-3.506111016
ENSG00000145824	CXCL14	-0.454601428	-1.370404153	10.50256188	-2.307842137	0.031745122	0.871570463	-3.506301011
ENSG00000079156	OSBPL6	-0.247920718	-1.187494407	4.591797392	-2.307275867	0.031782506	0.871570463	-3.5070285
ENSG00000124107	SLPI	0.405874868	1.324892097	4.698808437	2.305595386	0.031893686	0.871570463	-3.509186952
ENSG00000258701	LINC00638	0.29763049	1.229124018	3.505174718	2.304388383	0.031973762	0.871570463	-3.510736825
ENSG00000171988	JMJD1C	-0.163011117	-1.119621516	8.131102725	-2.304261548	0.031982188	0.871570463	-3.510899668
ENSG00000198042	MAK16	-0.228713404	-1.171789481	6.880503991	-2.302874653	0.03207445	0.871570463	-3.512680045
ENSG00000108774	RAB5C	0.518993861	1.432955553	5.719372927	2.302853612	0.032075851	0.871570463	-3.512707051
ENSG00000278588	HIST1H2BI	-0.769923601	-1.705179482	5.025676801	-2.302842209	0.032076611	0.871570463	-3.512721688
ENSG00000158296	SLC13A3	-0.244719861	-1.184862675	3.926392428	-2.301790768	0.032146725	0.871570463	-3.51407111
ENSG00000252816	RNA5SP337	0.364624417	1.287546394	2.821198394	2.300966651	0.032201778	0.871570463	-3.515128592
ENSG00000240871	KRTAP4-7	0.366253099	1.289000747	3.604637322	2.300718371	0.032218381	0.871570463	-3.515447145
ENSG00000102763	VWA8	0.174703938	1.128732748	7.398556735	2.300318931	0.032245109	0.871570463	-3.515959608
ENSG00000173546	CSPG4	0.357411519	1.281125241	6.342118572	2.299830705	0.032277805	0.871570463	-3.516585926
ENSG00000145545	SRD5A1	-0.225316799	-1.169033927	5.050905856	-2.299795529	0.032280162	0.871570463	-3.516631049
ENSG00000210709	RNU6ATAC3P	0.344746307	1.269927651	2.859507226	2.299733928	0.03228429	0.871570463	-3.516710069
ENSG00000060642	PIGV	0.233041472	1.175310114	5.855085448	2.299590191	0.032293924	0.871570463	-3.516894446
ENSG00000159184	HOXB13	0.254893316	1.193247502	2.918016134	2.298448739	0.032370521	0.871570463	-3.518358451
ENSG00000150347	ARID5B	-0.29448363	-1.226445929	8.865460566	-2.297279384	0.032449165	0.871570463	-3.519857906
ENSG00000144395	CCDC150	-0.18722956	-1.138575183	2.759214481	-2.297020207	0.032466619	0.871570463	-3.520190201
ENSG00000275588	RN7SL341P	-0.301514723	-1.232437703	2.956569337	-2.296890024	0.03247539	0.871570463	-3.520357104
ENSG00000154188	ANGPT1	0.21228835	1.158524336	7.248679794	2.296486721	0.032502574	0.871570463	-3.520874138
ENSG00000211787	TRAV8-3	0.73905896	1.669086773	2.702499457	2.296293851	0.032515582	0.871570463	-3.521121383
ENSG00000130520	LSM4	0.251163881	1.190166884	6.356656706	2.295769585	0.032550964	0.871570463	-3.521793405
ENSG00000174903	RAB1B	0.220581064	1.165202792	9.276856488	2.295435869	0.032573505	0.871570463	-3.522221137
ENSG00000126012	KDM5C	0.263063114	1.200023879	7.11645484	2.292218418	0.032791565	0.871570463	-3.526343597
ENSG00000164978	NUDT2	0.266570671	1.202944991	5.709245968	2.291677198	0.032828378	0.871570463	-3.527036796
ENSG00000165061	ZMAT4	-0.211370316	-1.157787364	2.836983934	-2.291039183	0.032871823	0.871570463	-3.527853877
ENSG00000197275	RAD54B	-0.401196017	-1.320602257	4.390214223	-2.289510101	0.03297616	0.871570463	-3.529811694
ENSG00000276805		0.350276217	1.274804677	3.693356324	2.289420204	0.032982304	0.871570463	-3.529926778
ENSG00000113805	CNTN3	-0.418466734	-1.336506389	5.232665277	-2.289115743	0.033003119	0.871570463	-3.530316529
ENSG00000177238	TRIM72	0.229205173	1.172188975	3.860148155	2.288725796	0.033029796	0.871570463	-3.53081568
ENSG00000184470	TXNRD2	0.231881583	1.174365575	5.234539281	2.288014183	0.033078529	0.871570463	-3.531726477
ENSG00000187048	CYP4A11	0.461614131	1.377081677	3.955298742	2.285824889	0.033228875	0.871570463	-3.534527768
ENSG00000198598	MMP17	0.267171252	1.20344587	4.85234059	2.285165688	0.033274267	0.871570463	-3.535371004
ENSG00000122971	ACADS	0.255885875	1.194068726	5.883196846	2.284871799	0.033294523	0.871570463	-3.535746905
ENSG00000179097	HTR1F	-0.371743004	-1.293915141	4.422724002	-2.284058426	0.033350641	0.871570463	-3.536787142
ENSG00000134072	CAMK1	0.299718877	1.230904536	6.651752688	2.283474454	0.033390986	0.871570463	-3.53753389
ENSG00000182752	PAPPA	-0.20097703	-1.149476547	4.150252842	-2.283157216	0.033412922	0.871570463	-3.537939519
ENSG00000157992	KRTCAP3	0.297392842	1.228921567	4.289020914	2.282679007	0.033446013	0.871570463	-3.538550922
ENSG00000182156	ENPP7	0.304391408	1.234897594	4.569174522	2.282404283	0.033465037	0.871570463	-3.538902137
ENSG00000167613	LAIR1	0.312327788	1.241709583	7.95931297	2.281025634	0.033560656	0.871570463	-3.540664352
ENSG00000136488	CSH1	-0.445449029	-1.361737882	4.611205889	-2.27857293	0.03373139	0.871570463	-3.543798248
ENSG00000069667	RORA	-0.257799155	-1.195653332	6.268694554	-2.278212714	0.033756532	0.871570463	-3.544258378
ENSG00000044459	CNTLN	-0.276467034	-1.211225122	6.507202114	-2.276723845	0.033860633	0.871570463	-3.546159866
ENSG00000012124	CD22	-0.356930757	-1.280698392	5.279081529	-2.276394604	0.033883693	0.871570463	-3.546580274
ENSG00000222428	RNA5SP231	0.310491473	1.240130095	5.059799921	2.275828828	0.033923354	0.871570463	-3.547302651
ENSG00000167720	SRR	0.238000305	1.179356841	6.268354898	2.275797443	0.033925555	0.871570463	-3.547342721
ENSG00000090339	ICAM1	-0.26944332	-1.205342643	6.437498205	-2.275711057	0.033931615	0.871570463	-3.54745301
ENSG00000188997	KCTD21	0.20254331	1.150725168	6.396324144	2.275526913	0.033944535	0.871570463	-3.547688099
ENSG00000147676	MAL2	0.569156064	1.48365542	7.470980527	2.274196442	0.034038023	0.871570463	-3.549386402
ENSG00000226084		-0.217063323	-1.162365125	9.634610867	-2.274016244	0.034050703	0.871570463	-3.549616385
ENSG00000178568	ERBB4	0.511245262	1.425279895	5.593596816	2.273634258	0.034077597	0.871570463	-3.550103877
ENSG00000134215	VAV3	-0.360992936	-1.284309521	4.890467743	-2.273046899	0.034118988	0.871570463	-3.550853392
ENSG00000198515	CNGA1	-0.42869796	-1.34601824	3.156960863	-2.272510564	0.034156824	0.871570463	-3.55153772
ENSG00000121022	COPS5	0.19872992	1.147687541	5.562287963	2.2710199	0.034262186	0.871570463	-3.553439319
ENSG00000102890	ELMO3	0.199399687	1.148220475	3.724436172	2.270376042	0.034307787	0.871570463	-3.554260494
ENSG00000058056	USP13	-0.205090445	-1.152758613	6.988970516	-2.26958936	0.034363579	0.871570463	-3.555263682
ENSG00000147869	CER1	0.269400999	1.205307285	3.753543783	2.269425493	0.034375211	0.871570463	-3.555472626
ENSG00000130876	SLC7A10	0.635774927	1.553772117	7.148372075	2.268777174	0.034421267	0.871570463	-3.556299225
ENSG00000188906	LRRK2	-0.329591959	-1.256657901	6.395200913	-2.268502249	0.034440815	0.871570463	-3.556649718
ENSG00000128578	STRIP2	-0.282480819	-1.216284577	3.135709236	-2.268376097	0.034449788	0.871570463	-3.556810538
ENSG00000168004	PLAAT5	0.263309891	1.200229164	7.412568969	2.267571377	0.034507077	0.871570463	-3.55783631
ENSG00000154736	ADAMTS5	-0.232509063	-1.17487646	8.579394403	-2.266016179	0.034618042	0.871570463	-3.559818239
ENSG00000201119	RNU1-33P	0.299657435	1.230852116	3.076662094	2.264119437	0.034753819	0.871570463	-3.562234579
ENSG00000150594	ADRA2A	0.269619047	1.205489468	8.005980064	2.263555008	0.034794318	0.871570463	-3.562953449
ENSG00000147576	ADHFE1	0.262007097	1.199145813	7.730379275	2.262602305	0.034862775	0.871570463	-3.564166647
ENSG00000142949	PTPRF	0.225419706	1.169117316	7.524880907	2.262587616	0.034863831	0.871570463	-3.56418535
ENSG00000136367	ZFHX2	0.233550681	1.175725021	4.280067839	2.262490742	0.034870799	0.871570463	-3.564308699
ENSG00000181192	DHTKD1	0.18731732	1.138644446	5.956850605	2.261715167	0.034926631	0.871570463	-3.56529614
ENSG00000067048	DDX3Y	-2.232897099	-4.700770017	4.555670571	-2.261469162	0.034944357	0.871570463	-3.565609313
ENSG00000147231	RADX	-0.350686781	-1.275167514	3.784849789	-2.260814927	0.03499154	0.871570463	-3.566442104
ENSG00000077420	APBB1IP	0.256075184	1.194225421	7.908585525	2.260701621	0.034999718	0.871570463	-3.566586323
ENSG00000070159	PTPN3	0.300503614	1.231574255	5.818165687	2.260679952	0.035001282	0.871570463	-3.566613903
ENSG00000178075	GRAMD1C	-0.38872485	-1.309235703	4.457826533	-2.260675834	0.035001579	0.871570463	-3.566619144
ENSG00000130052	STARD8	0.22791418	1.171140513	5.723554364	2.258969747	0.035124927	0.871570463	-3.568790275
ENSG00000101342	TLDC2	0.285632178	1.218944279	4.362580856	2.258536232	0.035156334	0.871570463	-3.569341837
ENSG00000149970	CNKSR2	-0.323825726	-1.251645254	5.332407215	-2.257784574	0.035210849	0.871570463	-3.570298054
ENSG00000169621	APLF	-0.192574407	-1.142801161	6.255271652	-2.257392988	0.03523928	0.871570463	-3.57079615
ENSG00000012817	KDM5D	-1.718810958	-3.291650035	4.639749419	-2.257149728	0.035256953	0.871570463	-3.571105556
ENSG00000122862	SRGN	-0.298815468	-1.230133991	8.907037436	-2.256501567	0.035304081	0.871570463	-3.571929884
ENSG00000173818	ENDOV	0.26227252	1.199366448	4.3179646	2.256131521	0.035331013	0.871570463	-3.572400459
ENSG00000189120	SP6	-0.217748665	-1.162917429	2.818517407	-2.2559124	0.035346969	0.871570463	-3.572679089
ENSG00000255122		-0.501488861	-1.415673784	3.375118606	-2.255724179	0.035360681	0.871570463	-3.572918419
ENSG00000146350	TBC1D32	-0.355458496	-1.279392114	4.922736206	-2.255632978	0.035367327	0.871570463	-3.57303438
ENSG00000244623	OR2AE1	0.408173085	1.327004337	3.632641244	2.254547506	0.035446511	0.871570463	-3.574414386
ENSG00000163286	ALPG	0.337709342	1.263748467	4.167499957	2.254282681	0.035465854	0.871570463	-3.574751023
ENSG00000106554	CHCHD3	0.269194723	1.205134963	7.774446873	2.25420621	0.035471442	0.871570463	-3.574848227
ENSG00000181856	SLC2A4	0.392867529	1.313000558	6.293534628	2.253685689	0.035509496	0.871570463	-3.57550983
ENSG00000174799	CEP135	-0.383030436	-1.304078247	5.675853625	-2.252044856	0.035629697	0.872183702	-3.577594932
ENSG00000087884	AAMDC	0.232221446	1.174642258	6.083040718	2.250917601	0.035712492	0.872183702	-3.57902699
ENSG00000065548	ZC3H15	-0.224584199	-1.168440442	8.397821062	-2.250399789	0.035750583	0.872183702	-3.579684703
ENSG00000100211	CBY1	0.22309161	1.167232217	5.938389454	2.250287079	0.035758879	0.872183702	-3.579827856
ENSG00000223229	RN7SKP270	0.276421679	1.211187045	3.209235177	2.250065032	0.035775229	0.872183702	-3.580109867
ENSG00000056998	GYG2	0.554557153	1.468717729	9.218174417	2.249076775	0.035848076	0.872785022	-3.581364846
ENSG00000162407	PLPP3	-0.235706776	-1.177483445	9.447267341	-2.248085751	0.035921265	0.87312088	-3.582623079
ENSG00000135346	CGA	0.200897058	1.14941283	3.177389693	2.247585322	0.035958274	0.87312088	-3.583258341
ENSG00000199564	RNA5SP502	0.426077476	1.343575576	3.040989895	2.245537188	0.036110109	0.875064992	-3.585857619
ENSG00000180998	GPR137C	-0.35797939	-1.281629615	4.347160532	-2.244833147	0.036162437	0.875064992	-3.586750859
ENSG00000081760	AACS	0.2364032	1.178051982	6.525677212	2.244553169	0.036183266	0.875064992	-3.587106039
ENSG00000163633	C4orf36	-0.297093109	-1.228666274	3.511229985	-2.24281648	0.036312712	0.875438503	-3.589308742
ENSG00000120705	ETF1	0.184351262	1.136305895	5.836534576	2.242615051	0.036327753	0.875438503	-3.589564169
ENSG00000102390	PBDC1	-0.230347149	-1.173117197	5.257678251	-2.242323848	0.036349508	0.875438503	-3.589933418
ENSG00000186439	TRDN	1.197239338	2.293004741	4.949258449	2.241755156	0.036392028	0.875438503	-3.590654461
ENSG00000224023	EDRF1-DT	-0.325189107	-1.252828647	2.918239304	-2.24074436	0.036467715	0.875866573	-3.591935834
ENSG00000184857	TMEM186	0.224739605	1.168566312	5.281699169	2.240226751	0.036506529	0.875866573	-3.592591895
ENSG00000152785	BMP3	-0.940135102	-1.918707908	4.370218291	-2.238884162	0.036607381	0.876381926	-3.594293271
ENSG00000185909	KLHDC8B	0.325785115	1.253346324	5.776494909	2.238652996	0.036624772	0.876381926	-3.594586165
ENSG00000165905	LARGE2	0.221689273	1.166098189	4.199456274	2.235209676	0.036884708	0.877539375	-3.598947252
ENSG00000177301	KCNA2	-0.441000188	-1.357545157	4.717065964	-2.234841554	0.036912597	0.877539375	-3.599413305
ENSG00000196415	PRTN3	0.259649804	1.197188067	4.365138756	2.234684384	0.03692451	0.877539375	-3.599612275
ENSG00000186472	PCLO	0.650045831	1.569218045	5.692585898	2.233950067	0.036980217	0.877539375	-3.6005418
ENSG00000142082	SIRT3	0.18851693	1.139591629	6.053898345	2.23328291	0.037030895	0.877539375	-3.601386186
ENSG00000130287	NCAN	0.292548818	1.224802233	3.645150186	2.232851219	0.037063721	0.877539375	-3.601932492
ENSG00000108528	SLC25A11	0.262743632	1.199758166	7.296200767	2.232697104	0.037075446	0.877539375	-3.602127512
ENSG00000165312	OTUD1	-0.214707963	-1.160468983	6.910252894	-2.231978763	0.037130144	0.877539375	-3.603036432
ENSG00000176894	PXMP2	0.320629853	1.248875665	6.315686755	2.23142721	0.037172192	0.877539375	-3.603734221
ENSG00000131711	MAP1B	-0.368873874	-1.291344451	9.001859701	-2.22951215	0.037318525	0.877539375	-3.606156394
ENSG00000174233	ADCY6	0.320277281	1.248570496	7.708461196	2.228744199	0.037377354	0.877539375	-3.607127423
ENSG00000144554	FANCD2	-0.22537175	-1.169078455	3.770326231	-2.228629479	0.037386149	0.877539375	-3.607272466
ENSG00000166845	C18orf54	-0.376197149	-1.29791612	3.863887819	-2.227116254	0.037502343	0.877539375	-3.609185338
ENSG00000101405	OXT	0.272249787	1.207689672	5.001556354	2.226831889	0.037524215	0.877539375	-3.609544736
ENSG00000206889	RNU6-1200P	0.236281498	1.177952609	5.387193133	2.226509219	0.037549047	0.877539375	-3.609952519
ENSG00000144366	GULP1	-0.31017745	-1.239860192	5.818615291	-2.226045942	0.037584727	0.877539375	-3.610537949
ENSG00000163322	ABRAXAS1	-0.241231507	-1.182001206	6.172384075	-2.225772371	0.03760581	0.877539375	-3.610883626
ENSG00000105963	ADAP1	0.537301371	1.451255335	3.962635036	2.225600728	0.037619044	0.877539375	-3.611100499
ENSG00000184292	TACSTD2	-0.304993148	-1.23541277	3.349587884	-2.224339984	0.037716379	0.877539375	-3.612693221
ENSG00000243335	KCTD7	0.227055078	1.170443325	6.005995206	2.22399272	0.03774323	0.877539375	-3.61313185
ENSG00000153721	CNKSR3	-0.325111672	-1.252761405	4.681305763	-2.222703335	0.037843079	0.877539375	-3.614760187
ENSG00000156990	RPUSD3	0.231994774	1.174457717	6.245212568	2.22268172	0.037844755	0.877539375	-3.614787481
ENSG00000112651	MRPL2	0.249736527	1.188989955	6.656790871	2.222368743	0.037869029	0.877539375	-3.615182662
ENSG00000115963	RND3	-0.292680688	-1.224914192	7.258181313	-2.221346709	0.037948397	0.877539375	-3.616472955
ENSG00000176597	B3GNT5	-0.305352151	-1.235720231	5.246637383	-2.221016068	0.037974105	0.877539375	-3.61689032
ENSG00000153234	NR4A2	-0.368932013	-1.291396492	4.55297898	-2.221000465	0.037975319	0.877539375	-3.616910014
ENSG00000041988	THAP3	0.359151397	1.2826712	4.63788698	2.220573428	0.038008548	0.877539375	-3.617449013
ENSG00000089847	ANKRD24	0.295443051	1.227261811	4.436663584	2.220302883	0.038029613	0.877539375	-3.617790465
ENSG00000122482	ZNF644	-0.280946249	-1.214991524	7.553272243	-2.217861183	0.038220214	0.880540709	-3.620871206
ENSG00000139083	ETV6	-0.26332786	-1.200244113	7.334925647	-2.217392456	0.038256903	0.880540709	-3.621462421
ENSG00000161243	FBXO27	0.2887537	1.221584533	5.643071096	2.216318979	0.038341049	0.881326661	-3.622816197
ENSG00000109519	GRPEL1	0.205901309	1.1534067	6.694835715	2.215716377	0.038388359	0.881326661	-3.623576008
ENSG00000155495	MAGEC1	0.293206444	1.225360664	3.110631024	2.212649839	0.038629939	0.883472176	-3.627441016
ENSG00000102452	NALCN	-0.325003243	-1.252667254	2.982978487	-2.210850871	0.038772306	0.883472176	-3.629707203
ENSG00000096401	CDC5L	-0.159679133	-1.117038672	7.178445766	-2.21077801	0.038778082	0.883472176	-3.629798968
ENSG00000099889	ARVCF	0.272083816	1.207550744	4.148964528	2.20983581	0.038852847	0.883472176	-3.630985497
ENSG00000163162	RNF149	-0.223878709	-1.167869205	6.598494108	-2.208702482	0.038942953	0.883472176	-3.632412395
ENSG00000102871	TRADD	0.225582144	1.169248958	6.412319864	2.2082435	0.038979499	0.883472176	-3.632990168
ENSG00000004779	NDUFAB1	0.255414405	1.19367857	6.93366529	2.207915185	0.03900566	0.883472176	-3.63340342
ENSG00000200097	RNU6-1167P	0.372257866	1.29437699	6.081159936	2.207502574	0.039038561	0.883472176	-3.633922733
ENSG00000184368	MAP7D2	0.226055326	1.169632518	2.946421998	2.206857824	0.039090022	0.883472176	-3.634734123
ENSG00000128917	DLL4	0.265563241	1.202105271	6.270437989	2.206662129	0.039105654	0.883472176	-3.634980375
ENSG00000188816	HMX2	-0.168311405	-1.123742436	3.760366497	-2.206462162	0.039121633	0.883472176	-3.635231991
ENSG00000007080	CCDC124	0.274616412	1.209672415	6.463956854	2.205468384	0.039201133	0.883472176	-3.636482285
ENSG00000134775	FHOD3	-0.503063042	-1.417219324	4.415674111	-2.205245555	0.039218979	0.883472176	-3.636762593
ENSG00000252696	RNA5SP34	0.295154456	1.227016335	3.539743304	2.204876796	0.039248528	0.883472176	-3.637226445
ENSG00000197312	DDI2	0.182557041	1.134893596	7.615954862	2.204685789	0.039263842	0.883472176	-3.637466693
ENSG00000164163	ABCE1	-0.316890526	-1.24564289	7.023934453	-2.203729938	0.039340559	0.883472176	-3.638668806
ENSG00000077800	FKBP6	0.2793316	1.213632478	2.93608089	2.203555601	0.039354566	0.883472176	-3.638888031
ENSG00000142655	PEX14	0.194115984	1.144022942	6.338435508	2.202071688	0.039473974	0.883472176	-3.640753681
ENSG00000240639	RN7SL666P	0.301011853	1.232008196	4.04954431	2.201553361	0.039515761	0.883472176	-3.641405203
ENSG00000120594	PLXDC2	-0.268497707	-1.204552861	9.069949003	-2.200340331	0.039613712	0.883472176	-3.642929658
ENSG00000101938	CHRDL1	0.200395939	1.149013652	10.22600986	2.200309319	0.039616219	0.883472176	-3.642968627
ENSG00000132507	EIF5A	0.29302298	1.225204847	5.504967023	2.200162811	0.039628065	0.883472176	-3.643152719
ENSG00000122643	NT5C3A	-0.472307011	-1.387326166	5.153450613	-2.197555612	0.039839414	0.883472176	-3.646427759
ENSG00000138594	TMOD3	-0.261304545	-1.198562005	8.150240514	-2.196832023	0.039898253	0.883472176	-3.647336361
ENSG00000166411	IDH3A	0.205693042	1.153240207	8.430539077	2.196311749	0.039940608	0.883472176	-3.647989573
ENSG00000118526	TCF21	-0.22469643	-1.168531342	3.865155531	-2.196308591	0.039940865	0.883472176	-3.647993537
ENSG00000104549	SQLE	-0.309158778	-1.238985048	4.864467508	-2.196027632	0.039963755	0.883472176	-3.648346254
ENSG00000201815	RNU6-526P	-0.218276595	-1.163343058	3.654282738	-2.195786667	0.039983396	0.883472176	-3.648648745
ENSG00000196363	WDR5	0.18227547	1.13467212	6.45485911	2.194607501	0.040079636	0.883472176	-3.650128753
ENSG00000169218	RSPO1	-0.469901312	-1.385014722	4.550371814	-2.194373686	0.040098745	0.883472176	-3.650422176
ENSG00000072310	SREBF1	0.356977566	1.280739945	6.539532776	2.193257337	0.040190093	0.883472176	-3.65182291
ENSG00000083223	TUT7	-0.198747507	-1.147701532	7.531871908	-2.192405575	0.040259918	0.883472176	-3.65289142
ENSG00000114383	TUSC2	0.216555055	1.16195569	5.256964294	2.192220345	0.040275117	0.883472176	-3.653123758
ENSG00000188869	TMC3	0.257543128	1.195441165	2.869186589	2.191346627	0.040346882	0.883472176	-3.654219556
ENSG00000135093	USP30	0.257100023	1.195074057	6.913208463	2.190848634	0.040387838	0.883472176	-3.654844031
ENSG00000135049	AGTPBP1	-0.236207601	-1.177892273	6.688853615	-2.19083352	0.040389081	0.883472176	-3.654862983
ENSG00000165704	HPRT1	-0.313389548	-1.242623763	5.263916741	-2.190784529	0.040393113	0.883472176	-3.654924412
ENSG00000131095	GFAP	0.201614	1.149984169	4.171366321	2.190570974	0.040410689	0.883472176	-3.655192182
ENSG00000151615	POU4F2	0.234986316	1.176895574	2.920615597	2.190021149	0.040455975	0.883472176	-3.65588153
ENSG00000185222	TCEAL9	-0.227480111	-1.170788201	6.493332858	-2.19002067	0.040456015	0.883472176	-3.65588213
ENSG00000174775	HRAS	0.248854871	1.188263564	6.308942124	2.189182067	0.040525175	0.883472176	-3.656933374
ENSG00000109881	CCDC34	-0.232887773	-1.175184907	4.043116257	-2.18886772	0.040551127	0.883472176	-3.657327377
ENSG00000156738	MS4A1	-0.661432145	-1.581651931	4.722440579	-2.188529745	0.040579047	0.883472176	-3.657750965
ENSG00000177045	SIX5	0.263831718	1.200663369	4.630599741	2.187809456	0.040638607	0.883706762	-3.658653603
ENSG00000154447	SH3RF1	-0.191849228	-1.14222687	7.108917046	-2.185864075	0.040799869	0.883791586	-3.661090752
ENSG00000115325	DOK1	0.234565789	1.176552575	5.861087849	2.184910744	0.040879108	0.883791586	-3.662284683
ENSG00000230979		-0.24722759	-1.186924024	5.91906683	-2.184818546	0.040886779	0.883791586	-3.662400136
ENSG00000203772	SPRN	0.24649154	1.18631862	4.089929934	2.18475975	0.040891671	0.883791586	-3.662473761
ENSG00000078487	ZCWPW1	-0.226209049	-1.169757151	5.223113305	-2.183634151	0.040985435	0.883791586	-3.663883059
ENSG00000157150	TIMP4	0.339725522	1.265515802	8.426178659	2.183532184	0.040993939	0.883791586	-3.664010707
ENSG00000041982	TNC	-0.443830295	-1.360210841	5.1164349	-2.183512353	0.040995593	0.883791586	-3.664035533
ENSG00000145506	NKD2	0.211826889	1.158153829	4.321311219	2.18264065	0.041068358	0.883791586	-3.665126667
ENSG00000100644	HIF1A	-0.202891137	-1.151002636	8.229644739	-2.181708324	0.041146314	0.883791586	-3.666293445
ENSG00000118922	KLF12	-0.29738933	-1.228918576	5.907072919	-2.181530625	0.041161187	0.883791586	-3.666515803
ENSG00000166823	MESP1	0.258064018	1.195872861	5.428619665	2.181315451	0.041179204	0.883791586	-3.66678504
ENSG00000042445	RETSAT	0.3256369	1.253217568	9.795332143	2.180516141	0.041246194	0.884181715	-3.667785068
ENSG00000099337	KCNK6	-0.397112723	-1.31686981	5.319893437	-2.179691363	0.041315422	0.884264789	-3.66881677
ENSG00000146856	AGBL3	-0.341511142	-1.267083098	3.763398375	-2.177892614	0.041466768	0.884264789	-3.671066126
ENSG00000278569		-0.209647605	-1.156405684	2.825889636	-2.176980605	0.041543697	0.884264789	-3.672206253
ENSG00000148513	ANKRD30A	0.493847362	1.408195231	3.676784681	2.176605715	0.041575357	0.884264789	-3.672674843
ENSG00000100105	PATZ1	-0.179622024	-1.132587116	5.766682459	-2.176182402	0.041611132	0.884264789	-3.673203913
ENSG00000070193	FGF10	-0.543636897	-1.457642468	7.677287273	-2.175892016	0.04163569	0.884264789	-3.673566816
ENSG00000168758	SEMA4C	0.180886557	1.133580273	5.653268672	2.175870426	0.041637517	0.884264789	-3.673593798
ENSG00000094914	AAAS	0.257262153	1.195208367	6.725368947	2.175833953	0.041640602	0.884264789	-3.673639376
ENSG00000174718	RESF1	-0.273645206	-1.208858352	8.275832483	-2.17431552	0.041769244	0.885243094	-3.675536589
ENSG00000166619	BLCAP	0.210075679	1.156748862	8.287861596	2.172587104	0.041916116	0.885243094	-3.677695363
ENSG00000162894	FCMR	-0.523115007	-1.437054729	5.962297769	-2.172084298	0.04195893	0.885243094	-3.678323203
ENSG00000092377	TBL1Y	-0.645794743	-1.564600946	3.111521969	-2.172081665	0.041959154	0.885243094	-3.678326491
ENSG00000252942	RNA5SP290	-0.304688297	-1.235151746	4.522858752	-2.171839679	0.041979773	0.885243094	-3.678628627
ENSG00000172243	CLEC7A	-0.466378429	-1.381636814	4.750622006	-2.17165115	0.041995844	0.885243094	-3.678864005
ENSG00000146457	WTAP	-0.259734837	-1.197258632	6.140118572	-2.170673491	0.042079272	0.885243094	-3.680084452
ENSG00000105379	ETFB	0.342549829	1.267995679	7.786370756	2.170307223	0.042110567	0.885243094	-3.680541608
ENSG00000133247	KMT5C	0.225545731	1.169219448	5.164044094	2.170120753	0.042126507	0.885243094	-3.680774334
ENSG00000135622	SEMA4F	0.203990287	1.151879888	5.198897161	2.169037505	0.042219216	0.885259057	-3.6821261
ENSG00000111271	ACAD10	0.238842168	1.180045238	5.607760557	2.168939481	0.042227615	0.885259057	-3.682248407
ENSG00000100796	PPP4R3A	-0.212494096	-1.158689568	6.816868772	-2.168147502	0.042295526	0.885259057	-3.683236468
ENSG00000104883	PEX11G	0.301636833	1.232542021	5.11827762	2.167830306	0.042322753	0.885259057	-3.683632148
ENSG00000138028	CGREF1	-0.300897576	-1.231910611	3.710817824	-2.165888832	0.042489749	0.886051977	-3.686053363
ENSG00000164120	HPGD	-0.430554259	-1.347751261	5.754915139	-2.165870832	0.0424913	0.886051977	-3.686075806
ENSG00000054938	CHRDL2	0.201767761	1.150106739	3.856425578	2.16568395	0.042507407	0.886051977	-3.686308808
ENSG00000004846	ABCB5	0.77787332	1.714601511	3.271696389	2.164744571	0.042588453	0.88672097	-3.687479866
ENSG00000122852	SFTPA1	0.274036948	1.209186643	3.523975141	2.163561673	0.042690709	0.886827732	-3.688954138
ENSG00000105656	ELL	-0.204602246	-1.152368593	5.25363536	-2.163424443	0.042702587	0.886827732	-3.689125146
ENSG00000149636	DSN1	0.197508887	1.146716599	5.644431016	2.162987144	0.042740455	0.886827732	-3.689670042
ENSG00000204947	ZNF425	-0.251952441	-1.190817593	3.910118541	-2.162344944	0.042796123	0.886876241	-3.690470155
ENSG00000176289	IDSP1	0.522800517	1.436741503	4.693869638	2.161295984	0.042887191	0.886876241	-3.691776792
ENSG00000168152	THAP9	-0.260199979	-1.197644704	4.582757914	-2.161267397	0.042889676	0.886876241	-3.691812396
ENSG00000199347	RNU5E-1	-0.447924801	-1.364076732	9.985470987	-2.160229425	0.042979968	0.887180725	-3.693105025
ENSG00000107643	MAPK8	-0.245019682	-1.185108939	6.570486875	-2.15997237	0.043002356	0.887180725	-3.693425097
ENSG00000172046	USP19	0.237228505	1.178726088	6.955458029	2.157928998	0.043180697	0.888520383	-3.695968727
ENSG00000164221	CCDC112	-0.38804929	-1.30862278	5.045790666	-2.157639073	0.043206055	0.888520383	-3.696329533
ENSG00000207183	RNU6-843P	0.223980968	1.167951987	5.879597614	2.157543187	0.043214445	0.888520383	-3.696448856
ENSG00000163060	TEKT4	0.248504988	1.187975422	4.413547718	2.156615263	0.043295711	0.888589924	-3.697603451
ENSG00000163710	PCOLCE2	0.333663567	1.26020948	7.764987446	2.156288231	0.043324386	0.888589924	-3.698010309
ENSG00000125538	IL1B	-0.540590962	-1.454568221	4.306097008	-2.155825428	0.043364994	0.888589924	-3.698586027
ENSG00000231607	DLEU2	-0.368102181	-1.2906539	6.237210653	-2.154133407	0.043513752	0.889004027	-3.700690336
ENSG00000123989	CHPF	-0.235265501	-1.177123345	5.498220163	-2.153868211	0.043537109	0.889004027	-3.701020075
ENSG00000139899	CBLN3	-0.246091973	-1.185990105	4.375522271	-2.153397883	0.043578562	0.889004027	-3.701604822
ENSG00000145730	PAM	0.221372552	1.165842218	7.987193879	2.153183597	0.04359746	0.889004027	-3.701871218
ENSG00000166527	CLEC4D	-0.231509161	-1.17406246	3.057674128	-2.152434756	0.043663559	0.889004027	-3.702802053
ENSG00000105221	AKT2	0.236923951	1.178477285	8.609488743	2.152252365	0.043679672	0.889004027	-3.703028747
ENSG00000163393	SLC22A15	-0.258262088	-1.196037056	4.848196094	-2.151298807	0.043764002	0.88972068	-3.704213764
ENSG00000155918	RAET1L	0.298454891	1.229826579	4.997380567	2.149301572	0.043941109	0.890628213	-3.706694933
ENSG00000219438	TAFA5	0.214928323	1.160646249	4.314761103	2.148617384	0.04400193	0.890628213	-3.707544634
ENSG00000222784	RN7SKP91	0.359014451	1.282549449	2.775461858	2.14842169	0.044019341	0.890628213	-3.707787643
ENSG00000130544	ZNF557	0.20512334	1.152784898	5.397751515	2.148391168	0.044022057	0.890628213	-3.707825543
ENSG00000165661	QSOX2	-0.240193115	-1.181150756	4.460148494	-2.148026914	0.044054482	0.890628213	-3.708277833
ENSG00000140479	PCSK6	-0.371898813	-1.294054889	4.733503735	-2.146869951	0.044157615	0.890675309	-3.709714165
ENSG00000212446	RNU6-131P	-0.195361561	-1.145011081	2.671211683	-2.144728387	0.044349096	0.890675309	-3.712371811
ENSG00000197296	FITM2	0.257444401	1.195359361	6.011218647	2.144710211	0.044350725	0.890675309	-3.712394362
ENSG00000183166	CALN1	0.219524587	1.164349833	2.749725714	2.143832037	0.044429464	0.890675309	-3.713483767
ENSG00000189401	OTUD6A	0.25251421	1.191281374	3.103434293	2.143053377	0.044499386	0.890675309	-3.714449531
ENSG00000111981	ULBP1	0.259549497	1.197104833	3.322514402	2.142471348	0.044551717	0.890675309	-3.715171301
ENSG00000153714	LURAP1L	0.242504532	1.183044656	7.035663258	2.141445388	0.044644098	0.890675309	-3.71644334
ENSG00000186951	PPARA	0.218794868	1.163761052	5.90217427	2.141277623	0.04465922	0.890675309	-3.716651316
ENSG00000106034	CPED1	0.204942302	1.152640248	8.497922776	2.140638753	0.044716852	0.890675309	-3.717443233
ENSG00000165046	LETM2	-0.214671628	-1.160439756	3.554544926	-2.140611665	0.044719297	0.890675309	-3.717476807
ENSG00000171483	SSX6P	-0.319696015	-1.248067545	3.668288967	-2.140516467	0.04472789	0.890675309	-3.717594799
ENSG00000064300	NGFR	-0.208505317	-1.155490435	4.823853007	-2.140462241	0.044732786	0.890675309	-3.717662008
ENSG00000205176	REXO1L1P	0.695926187	1.619924064	3.978377402	2.140448112	0.044734062	0.890675309	-3.71767952
ENSG00000160818	GPATCH4	-0.301656099	-1.23255848	5.601418046	-2.138147472	0.04494223	0.890675309	-3.720530171
ENSG00000070087	PFN2	0.225424065	1.169120849	6.853942588	2.138021387	0.044953664	0.890675309	-3.720686353
ENSG00000189077	TMEM120A	0.310626325	1.240246017	6.453121124	2.136837193	0.04506118	0.890675309	-3.722152997
ENSG00000162144	CYB561A3	0.268920417	1.204905848	6.44591626	2.135361003	0.045195533	0.890675309	-3.723980699
ENSG00000133265	HSPBP1	0.263184	1.200124436	5.239937689	2.133893325	0.045329472	0.890675309	-3.725797223
ENSG00000144040	SFXN5	-0.191396009	-1.141868098	5.406840724	-2.133604856	0.045355839	0.890675309	-3.726154181
ENSG00000153989	NUS1	-0.546080165	-1.460113141	4.520245958	-2.133198819	0.045392977	0.890675309	-3.726656581
ENSG00000156384	SFR1	-0.386260847	-1.307001545	4.515080048	-2.132683116	0.045440185	0.890675309	-3.7272946
ENSG00000129991	TNNI3	0.210014435	1.156699758	2.866386956	2.132562239	0.045451256	0.890675309	-3.727444136
ENSG00000135899	SP110	-0.33646321	-1.262657372	6.46282044	-2.13220717	0.045483792	0.890675309	-3.727883363
ENSG00000235194	PPP1R3E	-0.308843094	-1.238713969	4.612452995	-2.132196406	0.045484779	0.890675309	-3.727896677
ENSG00000189164	ZNF527	-0.272544664	-1.207936541	4.706718847	-2.130288947	0.045659931	0.890675309	-3.730255592
ENSG00000159455	LCE2B	0.230829332	1.173509346	4.305290025	2.129169371	0.04576302	0.890675309	-3.731639642
ENSG00000124733	MEA1	0.21817485	1.163261016	7.255328639	2.128859806	0.045791561	0.890675309	-3.73202227
ENSG00000139370	SLC15A4	-0.16702003	-1.12273701	7.093617773	-2.128594836	0.045816004	0.890675309	-3.732349753
ENSG00000242114	MTFP1	-0.61924872	-1.536075065	3.943354278	-2.127840258	0.045885676	0.890675309	-3.733282244
ENSG00000135945	REV1	-0.227176772	-1.170542058	6.651463672	-2.127642569	0.045903945	0.890675309	-3.733526515
ENSG00000126952	NXF5	-0.242758843	-1.183253216	3.146372342	-2.126972226	0.045965943	0.890675309	-3.734354727
ENSG00000100336	APOL4	-0.408173409	-1.327004634	5.405385899	-2.126954346	0.045967597	0.890675309	-3.734376816
ENSG00000167207	NOD2	-0.304133388	-1.234676757	3.754054813	-2.1262105	0.046036484	0.890675309	-3.73529568
ENSG00000105281	SLC1A5	0.250275088	1.189433891	7.248725701	2.12613807	0.046043196	0.890675309	-3.735385142
ENSG00000222658		0.262657038	1.199686155	4.491558483	2.125578269	0.046095107	0.890675309	-3.736076536
ENSG00000198221	AFDN-DT	-0.19156126	-1.141998899	4.03371271	-2.125542312	0.046098443	0.890675309	-3.736120943
ENSG00000130706	ADRM1	0.208303706	1.155328971	7.393156296	2.125126138	0.046137072	0.890675309	-3.736634882
ENSG00000197301	HMGA2-AS1	0.300241021	1.231350109	3.82571656	2.123211962	0.046315123	0.890675309	-3.738998056
ENSG00000176563	CNTD1	-0.212792781	-1.158929479	2.922875669	-2.122530112	0.046378696	0.890675309	-3.73983958
ENSG00000135452	TSPAN31	0.227916452	1.171142357	7.821600211	2.122442563	0.046386865	0.890675309	-3.73994762
ENSG00000251369	ZNF550	0.186397883	1.137919013	5.397651266	2.122120391	0.046416935	0.890675309	-3.740345179
ENSG00000100077	GRK3	0.293794002	1.225859811	9.756564495	2.121672848	0.046458737	0.890675309	-3.740897395
ENSG00000141252	VPS53	0.187130301	1.138496851	7.173900644	2.121424737	0.046481926	0.890675309	-3.741203509
ENSG00000168907	PLA2G4F	0.192284229	1.142571326	3.277388168	2.120945874	0.046526711	0.890675309	-3.741794267
ENSG00000215068		0.204302015	1.152128804	6.141774162	2.120274409	0.046589574	0.890675309	-3.742622516
ENSG00000145416	Mar-01	-0.319859992	-1.248209409	5.514021246	-2.118749141	0.046732657	0.890675309	-3.744503423
ENSG00000165672	PRDX3	0.253693506	1.192255556	9.182975825	2.118654905	0.046741511	0.890675309	-3.744619609
ENSG00000071054	MAP4K4	-0.179226571	-1.132276709	8.383745004	-2.118604169	0.046746278	0.890675309	-3.744682161
ENSG00000124593		0.393809785	1.313858388	4.68740648	2.117706509	0.046830694	0.890675309	-3.745788757
ENSG00000099282	TSPAN15	0.355147328	1.279116198	8.387191477	2.115802521	0.047010202	0.890675309	-3.748135104
ENSG00000115355	CCDC88A	-0.283369248	-1.21703381	7.700671549	-2.115064018	0.047079996	0.890675309	-3.749044891
ENSG00000178789	CD300LB	-0.338818873	-1.26472075	4.81425088	-2.114906743	0.047094871	0.890675309	-3.749238622
ENSG00000255883	FUNDC2P1	-0.341186916	-1.26679837	5.374032569	-2.114487065	0.047134587	0.890675309	-3.749755544
ENSG00000068120	COASY	0.206455094	1.153849526	5.833800344	2.113950243	0.047185432	0.890675309	-3.750416676
ENSG00000146285	SCML4	-0.322196428	-1.250232514	4.133026513	-2.113492653	0.047228812	0.890675309	-3.75098016
ENSG00000102103	PQBP1	0.220527065	1.16515918	6.196248532	2.113455719	0.047232315	0.890675309	-3.751025637
ENSG00000157851	DPYSL5	0.251556195	1.190490572	3.027800183	2.113312504	0.0472459	0.890675309	-3.75120198
ENSG00000227425	MRPS21P2	-0.300714356	-1.23175417	4.073656788	-2.113278064	0.047249168	0.890675309	-3.751244385
ENSG00000140092	FBLN5	0.223624033	1.167663061	8.973706505	2.112434889	0.047329227	0.890675309	-3.752282463
ENSG00000157600	TMEM164	0.316835284	1.245595195	6.771542381	2.111740448	0.047395257	0.890675309	-3.753137265
ENSG00000114209	PDCD10	-0.277570107	-1.212151569	6.341177939	-2.111248095	0.047442121	0.890675309	-3.753743224
ENSG00000075914	EXOSC7	0.177241195	1.130719589	6.807088418	2.110876906	0.047477481	0.890675309	-3.754200012
ENSG00000078070	MCCC1	0.229124379	1.172123331	7.424930139	2.110170729	0.047544817	0.890675309	-3.755068924
ENSG00000184305	CCSER1	-0.294502801	-1.226462226	5.412317195	-2.108177619	0.047735331	0.890675309	-3.757520519
ENSG00000176595	KBTBD11	0.277087871	1.211746462	4.170648851	2.107621618	0.0477886	0.890675309	-3.758204204
ENSG00000198948	MFAP3L	-0.216814321	-1.162164524	3.976803511	-2.107443351	0.047805691	0.890675309	-3.758423389
ENSG00000138413	IDH1	0.24521909	1.185272755	8.747222087	2.103608175	0.048174715	0.890675309	-3.763136524
ENSG00000123684	LPGAT1	0.27925613	1.213568993	7.524170671	2.103413279	0.048193536	0.890675309	-3.763375916
ENSG00000135477	KRT87P	-0.348954808	-1.273637578	4.360553567	-2.103159748	0.04821803	0.890675309	-3.763687312
ENSG00000160703	NLRX1	0.210684303	1.157236958	5.556832991	2.102534539	0.048278481	0.890675309	-3.764455133
ENSG00000140403	DNAJA4	0.172138594	1.126727463	5.987192771	2.102367638	0.04829463	0.890675309	-3.764660085
ENSG00000137842	TMEM62	-0.218253358	-1.16332432	6.264702544	-2.101697573	0.048359513	0.890675309	-3.765482827
ENSG00000120055	C10orf95	0.21146381	1.157862397	5.031525844	2.101614256	0.048367586	0.890675309	-3.765585119
ENSG00000178096	BOLA1	0.213925508	1.159839766	5.314664818	2.101445558	0.048383936	0.890675309	-3.765792229
ENSG00000200779	RNU6-105P	-0.274537704	-1.209606422	2.800103141	-2.101062474	0.048421083	0.890675309	-3.766262508
ENSG00000160307	S100B	0.377644568	1.299218938	7.939005071	2.099898236	0.048534135	0.890675309	-3.767691469
ENSG00000116191	RALGPS2	-0.447165533	-1.363359028	4.60660605	-2.099808562	0.048542852	0.890675309	-3.767801516
ENSG00000116560	SFPQ	-0.301744012	-1.232633591	9.032312198	-2.099740519	0.048549468	0.890675309	-3.767885016
ENSG00000127837	AAMP	0.178833328	1.13196812	6.50261935	2.099652222	0.048558054	0.890675309	-3.767993369
ENSG00000078668	VDAC3	0.155920083	1.114131933	9.541998677	2.099053062	0.048616353	0.890675309	-3.768728556
ENSG00000123689	G0S2	0.231461559	1.174023721	11.37032238	2.098840714	0.04863703	0.890675309	-3.768989087
ENSG00000065615	CYB5R4	-0.227312923	-1.17065253	5.68513199	-2.098208803	0.048698608	0.890675309	-3.769764303
ENSG00000168350	DEGS2	0.228234546	1.171400606	4.980423683	2.097508404	0.048766942	0.890675309	-3.770623393
ENSG00000228547	OR7E26P	0.299039069	1.230324662	5.879159896	2.097211953	0.048795891	0.890675309	-3.770986966
ENSG00000082397	EPB41L3	-0.195086416	-1.144792731	7.810287149	-2.097184013	0.048798621	0.890675309	-3.77102123
ENSG00000198838	RYR3	-0.395871188	-1.315737043	4.506590765	-2.09603237	0.048911235	0.890675309	-3.772433361
ENSG00000182253	SYNM	-0.26321219	-1.200147885	7.55155543	-2.095893315	0.048924848	0.890675309	-3.772603841
ENSG00000219481	NBPF1	0.290789618	1.223309638	8.45817492	2.095824463	0.04893159	0.890675309	-3.77268825
ENSG00000137601	NEK1	-0.212504222	-1.158697701	6.483333754	-2.095811403	0.048932869	0.890675309	-3.772704262
ENSG00000170027	YWHAG	0.200105781	1.148782582	8.845191973	2.095773239	0.048936606	0.890675309	-3.772751048
ENSG00000115053	NCL	-0.184860945	-1.136707406	10.06523159	-2.095742112	0.048939655	0.890675309	-3.772789208
ENSG00000062194	GPBP1	-0.167590119	-1.123180753	8.232678518	-2.095654609	0.048948225	0.890675309	-3.772896478
ENSG00000127585	FBXL16	0.222171011	1.166487632	4.097538098	2.095091444	0.049003418	0.890675309	-3.77358681
ENSG00000241627	UBQLN4P1	-0.340286398	-1.266007892	4.345580202	-2.094993829	0.04901299	0.890675309	-3.773706457
ENSG00000018408	WWTR1	-0.187859155	-1.139072168	7.861327536	-2.094342175	0.049076936	0.890675309	-3.774505118
ENSG00000096968	JAK2	-0.285428586	-1.218772274	7.113435237	-2.094300172	0.04908106	0.890675309	-3.774556591
ENSG00000171227	TMEM37	0.393621721	1.313687129	9.251119443	2.093193711	0.049189816	0.890675309	-3.775912344
ENSG00000240654	C1QTNF9	0.420884417	1.338747998	2.616651127	2.092889672	0.049219739	0.890675309	-3.776284818
ENSG00000105278	ZFR2	0.174995567	1.128960936	3.78952022	2.092888247	0.049219879	0.890675309	-3.776286563
ENSG00000177465	ACOT4	0.30216997	1.232997582	3.859515651	2.090868457	0.049419079	0.890675309	-3.778760256
ENSG00000110172	CHORDC1	-0.275855388	-1.21071172	6.015497804	-2.090663571	0.049439326	0.890675309	-3.779011115
ENSG00000166106	ADAMTS15	0.334221948	1.260697325	6.010095492	2.089033623	0.049600667	0.890675309	-3.781006334
ENSG00000128268	MGAT3	0.231166784	1.173783867	5.624572752	2.087468005	0.049756088	0.890675309	-3.782922029
ENSG00000185296		0.297907372	1.229359933	4.842231206	2.0866492	0.049837546	0.890675309	-3.783923619
ENSG00000146701	MDH2	0.203529958	1.151512409	8.325591565	2.086571223	0.04984531	0.890675309	-3.784018992
ENSG00000196368	NUDT11	-0.300475715	-1.231550438	2.960403265	-2.084476407	0.050054288	0.890675309	-3.78658044
ENSG00000159228	CBR1	0.228560708	1.171665464	5.571272725	2.084460909	0.050055837	0.890675309	-3.786599385
ENSG00000046651	OFD1	-0.298678141	-1.230016903	6.102057296	-2.083881414	0.050113789	0.890675309	-3.787307722
ENSG00000125772	GPCPD1	-0.277529283	-1.21211727	7.298992312	-2.083801835	0.050121751	0.890675309	-3.787404985
ENSG00000173917	HOXB2	0.262431713	1.199498799	6.263341423	2.083733449	0.050128595	0.890675309	-3.787488567
ENSG00000266074	BAHCC1	0.227938045	1.171159886	5.131876055	2.08243183	0.050259016	0.890675309	-3.78907914
ENSG00000109466	KLHL2	-0.251831483	-1.190717757	6.011098902	-2.081686284	0.050333857	0.890675309	-3.789989956
ENSG00000173208	ABCD2	0.23027978	1.173062418	8.186685705	2.081315756	0.050371089	0.890675309	-3.790442556
ENSG00000023445	BIRC3	-0.290636976	-1.223180215	5.713991688	-2.081105762	0.050392201	0.890675309	-3.790699045
ENSG00000048405	ZNF800	-0.241156202	-1.18193951	6.520610977	-2.080716527	0.050431355	0.890675309	-3.791174424
ENSG00000199405	SNORA1B	-0.334909407	-1.261298204	5.112692653	-2.080407712	0.050462438	0.890675309	-3.791551551
ENSG00000144218	AFF3	0.310231259	1.239906436	6.693395497	2.079055993	0.050598698	0.890675309	-3.79320193
ENSG00000159224	GIP	0.327350473	1.254706973	2.763768644	2.078466321	0.050658243	0.890675309	-3.79392171
ENSG00000184785	SMIM10	-0.252650621	-1.191394018	5.765295311	-2.0779749	0.050707915	0.890675309	-3.794521476
ENSG00000183908	LRRC55	0.181504054	1.134065567	4.14767567	2.077723058	0.050733388	0.890675309	-3.794828814
ENSG00000010278	CD9	-0.371399717	-1.293607293	8.327271252	-2.077681455	0.050737597	0.890675309	-3.794879582
ENSG00000137413	TAF8	0.148825173	1.108666286	7.021086302	2.077539462	0.050751965	0.890675309	-3.795052854
ENSG00000126785	RHOJ	-0.268930377	-1.204914165	8.236656732	-2.077204573	0.050785867	0.890675309	-3.795461489
ENSG00000170396	ZNF804A	-0.30194829	-1.232808138	2.809209217	-2.07683869	0.050822929	0.890675309	-3.795907902
ENSG00000145220	LYAR	-0.251666165	-1.190581321	5.839931007	-2.076687284	0.050838273	0.890675309	-3.79609262
ENSG00000181817	LSM10	0.281428216	1.215397489	4.990109515	2.076219578	0.050885699	0.890675309	-3.796663184
ENSG00000173080	RXFP4	-0.273938276	-1.209103944	4.10427801	-2.076035048	0.050904421	0.890675309	-3.796888276
ENSG00000115844	DLX2	0.235623885	1.177415794	3.444746311	2.076026514	0.050905287	0.890675309	-3.796898687
ENSG00000164010	ERMAP	0.1902358	1.140950182	6.182468651	2.075088902	0.051000514	0.890675309	-3.798042235
ENSG00000175548	ALG10B	0.353909554	1.278019239	4.842625038	2.074976278	0.051011963	0.890675309	-3.798179577
ENSG00000181234	TMEM132C	0.23293038	1.175219615	7.271578598	2.074680585	0.051042034	0.890675309	-3.798540148
ENSG00000010322	NISCH	0.242617545	1.183137333	7.126231223	2.074553037	0.05105501	0.890675309	-3.798695672
ENSG00000122786	CALD1	-0.253258922	-1.191896466	9.012769332	-2.073467327	0.051165584	0.890675309	-3.800019319
ENSG00000152234	ATP5F1A	0.187012332	1.13840376	8.923495366	2.07183486	0.051332249	0.890675309	-3.802008846
ENSG00000174697	LEP	0.376398292	1.29809709	9.709776026	2.07121305	0.051395861	0.890675309	-3.802766441
ENSG00000165288	BRWD3	-0.200539101	-1.149127677	6.825275492	-2.070928467	0.051424998	0.890675309	-3.803113127
ENSG00000184076	UQCR10	0.221423864	1.165883685	6.497934645	2.070921121	0.05142575	0.890675309	-3.803122075
ENSG00000103994	ZNF106	0.168900561	1.124201435	8.999167772	2.070214099	0.051498203	0.890675309	-3.803983276
ENSG00000138778	CENPE	-0.213074607	-1.159155894	3.407360406	-2.070176409	0.051502067	0.890675309	-3.804029181
ENSG00000250517	LDHAL6CP	-0.289278002	-1.222028559	2.965787216	-2.069961306	0.05152413	0.890675309	-3.804291157
ENSG00000127989	MTERF1	-0.339298908	-1.265141637	4.892458195	-2.069603506	0.051560848	0.890675309	-3.804726893
ENSG00000162194	LBHD1	0.282390063	1.216208066	4.181296704	2.069061477	0.051616516	0.890675309	-3.805386909
ENSG00000230563		-0.303334937	-1.233993622	3.438625577	-2.068412784	0.051683209	0.890675309	-3.806176686
ENSG00000249581	CLRN2	0.293815556	1.225878126	3.112015279	2.068190395	0.051706092	0.890675309	-3.806447412
ENSG00000127990	SGCE	-0.203241218	-1.151281969	8.214061277	-2.067616313	0.051765203	0.890675309	-3.807146199
ENSG00000182376		0.175320035	1.129214872	4.379691468	2.065663507	0.051966731	0.890675309	-3.809522422
ENSG00000122691	TWIST1	0.207439362	1.154637	6.635308019	2.06526774	0.05200766	0.890675309	-3.810003855
ENSG00000130299	GTPBP3	0.196587878	1.145984775	5.023311738	2.064986712	0.05203674	0.890675309	-3.810345682
ENSG00000143797	MBOAT2	-0.32068022	-1.248919266	5.209640675	-2.063880228	0.05215138	0.890675309	-3.811691306
ENSG00000105792	CFAP69	-0.406051632	-1.325054438	5.530228434	-2.063454973	0.0521955	0.890675309	-3.812208366
ENSG00000115504	EHBP1	0.20339592	1.151405429	9.165956841	2.062719838	0.052271849	0.890675309	-3.813102068
ENSG00000166012	TAF1D	-0.210939211	-1.157441447	6.862282962	-2.062541712	0.052290364	0.890675309	-3.813318589
ENSG00000198399	ITSN2	-0.149011263	-1.1088093	7.1635427	-2.061843506	0.052362994	0.890675309	-3.814167198
ENSG00000184983	NDUFA6	0.223712294	1.167734499	6.772200757	2.061784067	0.052369181	0.890675309	-3.814239434
ENSG00000160685	ZBTB7B	0.189219381	1.140146634	6.198743757	2.061334111	0.05241604	0.890675309	-3.814786226
ENSG00000198576	ARC	0.239972997	1.180970557	4.854251412	2.060192131	0.052535137	0.890675309	-3.816173684
ENSG00000227525	RPL7P6	0.306521982	1.236722639	4.830249166	2.059806165	0.052575444	0.890675309	-3.816642523
ENSG00000182446	NPLOC4	0.195988006	1.145508375	8.360883823	2.059667267	0.052589956	0.890675309	-3.816811233
ENSG00000146006	LRRTM2	-0.319713952	-1.248083063	5.300327329	-2.059629642	0.052593888	0.890675309	-3.816856932
ENSG00000105516	DBP	0.306577262	1.236770028	6.741360608	2.059383259	0.05261964	0.890675309	-3.817156179
ENSG00000080493	SLC4A4	0.311119847	1.240670358	6.46527526	2.057838874	0.052781324	0.890675309	-3.819031482
ENSG00000119729	RHOQ	0.358148473	1.28177983	6.965839718	2.056908987	0.05287889	0.890675309	-3.820160251
ENSG00000165269	AQP7	0.260239034	1.197677127	10.28202016	2.056700589	0.052900778	0.890675309	-3.820413182
ENSG00000134779	TPGS2	0.192030884	1.142370702	7.861130819	2.056411515	0.052931152	0.890675309	-3.820764006
ENSG00000139618	BRCA2	-0.289601869	-1.22230292	3.791819316	-2.055703934	0.053005568	0.890675309	-3.821622626
ENSG00000005486	RHBDD2	0.221144988	1.165658339	7.299102245	2.055636915	0.053012621	0.890675309	-3.821703941
ENSG00000103932	RPAP1	0.159989132	1.117278721	5.794379394	2.055523932	0.053024514	0.890675309	-3.821841024
ENSG00000073111	MCM2	0.21801484	1.163132006	4.694663663	2.055328541	0.053045086	0.890675309	-3.822078083
ENSG00000227311		0.389902223	1.310304597	3.988572515	2.054899049	0.053090331	0.890675309	-3.822599123
ENSG00000166246	C16orf71	0.247502789	1.187150456	3.702291822	2.054820257	0.053098636	0.890675309	-3.822694703
ENSG00000121691	CAT	0.184738279	1.136610761	10.54580062	2.054759768	0.053105011	0.890675309	-3.822768079
ENSG00000047365	ARAP2	-0.417720664	-1.335815411	4.647211803	-2.054614132	0.053120365	0.890675309	-3.822944739
ENSG00000237149	ZNF503-AS2	0.526563756	1.440494104	4.468365041	2.054463185	0.053136283	0.890675309	-3.823127833
ENSG00000175485	OR52W1	0.194620841	1.144423352	3.743668322	2.054034003	0.053181566	0.890675309	-3.823648377
ENSG00000105642	KCNN1	0.166842306	1.122598709	3.272335232	2.053964586	0.053188893	0.890675309	-3.823732566
ENSG00000236333	TRHDE-AS1	0.322763196	1.25072377	7.152940169	2.053857244	0.053200226	0.890675309	-3.823862747
ENSG00000120658	ENOX1	-0.225304641	-1.169024075	4.875130338	-2.053502912	0.053237649	0.890675309	-3.824292444
ENSG00000188716	DUPD1	0.201665907	1.150025544	4.157681588	2.053382649	0.053250356	0.890675309	-3.824438277
ENSG00000163714	U2SURP	-0.185539457	-1.137242135	8.094687236	-2.053204277	0.053269208	0.890675309	-3.824654566
ENSG00000200079	RNA5SP326	0.312057572	1.241477033	4.988755596	2.051781128	0.053419833	0.890675309	-3.826379868
ENSG00000165512	ZNF22	-0.241076323	-1.18187407	6.171274842	-2.051780731	0.053419876	0.890675309	-3.826380349
ENSG00000143416	SELENBP1	0.241687066	1.182374504	9.082381653	2.051570925	0.053442114	0.890675309	-3.826634645
ENSG00000221947	XKR9	0.273399977	1.208652888	2.911286557	2.050902915	0.053512974	0.890675309	-3.827444214
ENSG00000114861	FOXP1	-0.160897068	-1.117982083	7.392358408	-2.04960552	0.053650838	0.890675309	-3.829016129
ENSG00000105821	DNAJC2	-0.227950189	-1.171169745	6.543244999	-2.048286772	0.053791299	0.890675309	-3.830613362
ENSG00000164300	SERINC5	0.255863382	1.194050109	7.321257772	2.047477252	0.053877684	0.890675309	-3.831593552
ENSG00000100075	SLC25A1	0.254430575	1.192864832	7.309217681	2.047270875	0.053899727	0.890675309	-3.831843407
ENSG00000205085	FAM71F2	0.242265035	1.182848279	5.078855461	2.047237424	0.053903301	0.890675309	-3.831883903
ENSG00000144410	CPO	0.188587647	1.139647491	3.555336274	2.04717094	0.053910404	0.890675309	-3.831964389
ENSG00000109016	DHRS7B	0.232119429	1.1745592	6.820210828	2.046921707	0.05393704	0.890675309	-3.832266101
ENSG00000186496	ZNF396	-0.326303072	-1.253796383	2.96994725	-2.046696626	0.053961104	0.890675309	-3.832538558
ENSG00000056097	ZFR	-0.139397458	-1.101445001	8.709033386	-2.046122062	0.054022578	0.890675309	-3.833233984
ENSG00000124608	AARS2	0.204234737	1.152075078	4.765493699	2.04600755	0.054034837	0.890675309	-3.833372573
ENSG00000135424	ITGA7	0.305441463	1.235796732	8.369643796	2.04595867	0.054040071	0.890675309	-3.833431727
ENSG00000216937	CCDC7	-0.315826039	-1.244724137	6.699397695	-2.045192048	0.054122215	0.890675309	-3.834359406
ENSG00000115041	KCNIP3	-0.288090218	-1.221022866	4.962641689	-2.044012984	0.054248772	0.890675309	-3.835785804
ENSG00000196639	HRH1	0.285286746	1.218652456	4.559233376	2.043558816	0.054297591	0.890675309	-3.836335124
ENSG00000137364	TPMT	-0.308361296	-1.238300361	4.954944284	-2.042991909	0.054358584	0.890675309	-3.837020708
ENSG00000156709	AIFM1	0.163406846	1.119928668	6.711921779	2.042774325	0.05438201	0.890675309	-3.837283814
ENSG00000138646	HERC5	-0.301543824	-1.232462563	5.015937077	-2.042312035	0.054431813	0.890675309	-3.837842771
ENSG00000106772	PRUNE2	-0.38676905	-1.307462031	4.087873661	-2.042211484	0.054442651	0.890675309	-3.837964338
ENSG00000134056	MRPS36	-0.354371828	-1.278428812	3.477265962	-2.04180621	0.054486352	0.890675309	-3.838454287
ENSG00000181038	METTL23	0.255100504	1.193418879	5.246476076	2.041550612	0.05451393	0.890675309	-3.83876326
ENSG00000206959		-0.366735391	-1.28943173	3.903336399	-2.040032859	0.054677946	0.890675309	-3.84059752
ENSG00000095209	TMEM38B	-0.312429162	-1.241796837	5.471964112	-2.039290825	0.054758295	0.890675309	-3.841494024
ENSG00000057252	SOAT1	-0.274220183	-1.20934023	6.566606844	-2.038795722	0.054811965	0.890675309	-3.842092093
ENSG00000188011	RTP5	0.202693809	1.150845215	4.534887057	2.0387357	0.054818474	0.890675309	-3.842164592
ENSG00000172315	TP53RK	-0.218841141	-1.163798378	4.018553666	-2.03823683	0.054872606	0.890675309	-3.842767122
ENSG00000251752	RNU4-29P	-0.261899314	-1.199056228	3.70690928	-2.037915299	0.05490752	0.890675309	-3.84315542
ENSG00000108423	TUBD1	0.26887533	1.204868192	5.201927766	2.036455172	0.055066322	0.890675309	-3.844918326
ENSG00000198833	UBE2J1	-0.199422508	-1.148238638	7.466014965	-2.036202777	0.055093814	0.890675309	-3.845222988
ENSG00000163357	DCST1	-0.294685209	-1.226617305	3.871157322	-2.036051303	0.055110319	0.890675309	-3.845405821
ENSG00000154654	NCAM2	-0.403328381	-1.322555606	4.292685204	-2.034709653	0.055256702	0.890675309	-3.847024892
ENSG00000063978	RNF4	0.187907251	1.139110143	5.82292044	2.03433627	0.055297503	0.890675309	-3.847475379
ENSG00000179144	GIMAP7	-0.237594821	-1.179025418	8.344929468	-2.034087439	0.055324709	0.890675309	-3.847775567
ENSG00000094963	FMO2	-0.294902063	-1.226801693	9.217657974	-2.034049025	0.05532891	0.890675309	-3.847821908
ENSG00000151690	MFSD6	-0.200440493	-1.149049136	7.397419448	-2.03341705	0.055398064	0.890675309	-3.848584221
ENSG00000184500	PROS1	-0.267910463	-1.204062652	7.186246447	-2.032576741	0.055490136	0.890675309	-3.849597633
ENSG00000261606		0.487057977	1.401583772	3.612860947	2.031983552	0.055555214	0.890675309	-3.850312879
ENSG00000114988	LMAN2L	0.212994397	1.15909145	5.621897043	2.031434467	0.055615514	0.890675309	-3.850974843
ENSG00000144935	TRPC1	-0.25655586	-1.194623379	5.731790671	-2.031358959	0.05562381	0.890675309	-3.851065866
ENSG00000110848	CD69	-0.39603447	-1.315885965	3.860254271	-2.031231218	0.055637849	0.890675309	-3.851219851
ENSG00000229544	NKX1-2	0.248671125	1.188112233	4.271660929	2.030477604	0.055720736	0.890675309	-3.85212818
ENSG00000174640	SLCO2A1	-0.340888833	-1.266536657	5.221817431	-2.030282561	0.055742205	0.890675309	-3.852363234
ENSG00000182625		0.237556452	1.178994062	4.489106945	2.030114854	0.055760672	0.890675309	-3.852565335
ENSG00000111344	RASAL1	0.238691122	1.179921697	3.510332429	2.029465085	0.055832272	0.890675309	-3.853348274
ENSG00000126391	FRMD8	-0.217607415	-1.162803577	4.290809473	-2.029205923	0.055860852	0.890675309	-3.853660512
ENSG00000254521	SIGLEC12	0.261600655	1.198808032	3.89441771	2.028485973	0.055940318	0.890675309	-3.854527792
ENSG00000101966	XIAP	-0.265903445	-1.202388774	6.566252983	-2.028255486	0.05596578	0.890675309	-3.85480541
ENSG00000111481	COPZ1	0.184642511	1.136535313	7.155130595	2.028087217	0.055984375	0.890675309	-3.855008076
ENSG00000073921	PICALM	-0.183962911	-1.13600006	9.657149712	-2.027213072	0.056081064	0.890675309	-3.856060763
ENSG00000116251	RPL22	-0.384014674	-1.304968221	4.854227107	-2.027107202	0.056092785	0.890675309	-3.85618824
ENSG00000179219	LINC00311	0.275626569	1.21051971	4.501109884	2.027032542	0.056101051	0.890675309	-3.856278134
ENSG00000104218	CSPP1	-0.207217314	-1.154459301	6.137406775	-2.026588765	0.056150211	0.890675309	-3.85681243
ENSG00000162076	FLYWCH2	0.222651688	1.166876347	6.471584545	2.025811392	0.056236417	0.890675309	-3.857748208
ENSG00000079257	LXN	-0.26018257	-1.197630253	4.728980527	-2.025275342	0.05629593	0.890675309	-3.858393374
ENSG00000215305	VPS16	0.207419178	1.154620846	5.462718357	2.025063318	0.056319485	0.890675309	-3.858648531
ENSG00000182325	FBXL6	-0.252048252	-1.190896679	4.250691489	-2.024787039	0.056350192	0.890675309	-3.858980991
ENSG00000177640	CASC2	-0.215272552	-1.160923214	4.191158034	-2.024420711	0.05639093	0.890675309	-3.859421773
ENSG00000084092	NOA1	0.17367334	1.12792672	6.21891208	2.024321733	0.056401942	0.890675309	-3.859540861
ENSG00000137547	MRPL15	0.245230236	1.185281912	5.313726774	2.023896734	0.056449246	0.890675309	-3.860052169
ENSG00000101596	SMCHD1	-0.234194823	-1.176250082	8.196279974	-2.023801323	0.056459871	0.890675309	-3.860166949
ENSG00000100842	EFS	0.185791511	1.13744084	5.594360275	2.022979835	0.056551422	0.890675309	-3.861155072
ENSG00000158985	CDC42SE2	-0.236750479	-1.178335592	7.826496716	-2.022661372	0.056586949	0.890675309	-3.861538073
ENSG00000177700	POLR2L	0.298830071	1.230146442	9.170435357	2.022598958	0.056593914	0.890675309	-3.861613132
ENSG00000129824	RPS4Y1	-1.813830515	-3.515745196	4.714158282	-2.0225547	0.056598853	0.890675309	-3.861666356
ENSG00000107968	MAP3K8	-0.245284374	-1.185326391	6.213045239	-2.022273632	0.056630231	0.890675309	-3.862004347
ENSG00000158055	GRHL3	0.161784712	1.118670154	3.238662346	2.02211607	0.056647828	0.890675309	-3.862193807
ENSG00000140986	RPL3L	-0.205892788	-1.153399888	4.058820812	-2.02195362	0.056665976	0.890675309	-3.862389138
ENSG00000175766	EIF4E1B	0.183279246	1.13546186	4.222784536	2.02185677	0.056676797	0.890675309	-3.862505585
ENSG00000147459	DOCK5	-0.401884139	-1.321232295	5.956632916	-2.02168125	0.056696414	0.890675309	-3.862716615
ENSG00000179965	ZNF771	0.206903044	1.154207847	3.705206739	2.021668734	0.056697813	0.890675309	-3.862731663
ENSG00000180385	EMC3-AS1	-0.298911364	-1.230215761	5.359719674	-2.020101302	0.056873271	0.890675309	-3.864615745
ENSG00000134333	LDHA	0.211600569	1.15797216	10.12567371	2.019734336	0.056914419	0.890675309	-3.865056728
ENSG00000145337	PYURF	0.161958254	1.118804727	7.259885491	2.019313614	0.056961627	0.890675309	-3.865562254
ENSG00000115286	NDUFS7	0.203015815	1.15110211	6.272099141	2.018373174	0.057067279	0.890675309	-3.866692046
ENSG00000102978	POLR2C	0.245168349	1.185231068	6.637149746	2.017864862	0.057124457	0.890675309	-3.867302582
ENSG00000135862	LAMC1	0.187307394	1.138636612	9.386303337	2.016475688	0.057280982	0.890675309	-3.868970686
ENSG00000234386	OR7E162P	0.367968641	1.290534438	3.727049171	2.016409861	0.057288409	0.890675309	-3.869049715
ENSG00000132702	HAPLN2	-0.174639796	-1.128682567	3.795103121	-2.016155402	0.057317125	0.890675309	-3.869355192
ENSG00000127054	INTS11	0.258952135	1.196609262	6.614652129	2.016095552	0.057323881	0.890675309	-3.869427039
ENSG00000241568	RN7SL338P	-0.275221498	-1.210179875	4.538920395	-2.015944235	0.057340965	0.890675309	-3.86960868
ENSG00000175946	KLHL38	-0.184660845	-1.136549757	2.849796988	-2.01510595	0.057435692	0.890675309	-3.870614826
ENSG00000278463	HIST1H2AB	0.340794644	1.266453972	5.16590496	2.014675089	0.057484435	0.890675309	-3.871131875
ENSG00000008405	CRY1	-0.240008814	-1.180999877	5.183088867	-2.014403458	0.057515183	0.890675309	-3.871457808
ENSG00000189180	ZNF33A	-0.274245226	-1.209361223	6.800092001	-2.014180064	0.057540481	0.890675309	-3.871725844
ENSG00000143590	EFNA3	0.270023676	1.205827617	4.216667083	2.014019968	0.057558618	0.890675309	-3.871917923
ENSG00000171224	FAM241B	0.208247705	1.155284125	4.541027643	2.01401091	0.057559644	0.890675309	-3.871928789
ENSG00000131979	GCH1	-0.254337456	-1.19278784	4.4554344	-2.013648169	0.057600757	0.890675309	-3.872363963
ENSG00000151632	AKR1C2	0.250844939	1.189903799	10.43154903	2.013067738	0.057666597	0.890675309	-3.873060204
ENSG00000175445	LPL	0.158177971	1.115876969	11.05384086	2.012556363	0.05772466	0.890675309	-3.873673517
ENSG00000092531	SNAP23	-0.235061749	-1.176957112	8.170995406	-2.012292612	0.057754627	0.890675309	-3.873989811
ENSG00000115392	FANCL	-0.208852021	-1.155768152	6.251211343	-2.012039844	0.05778336	0.890675309	-3.874292911
ENSG00000111087	GLI1	-0.186192645	-1.137757144	3.896260503	-2.011918838	0.057797119	0.890675309	-3.874438005
ENSG00000198033	TUBA3C	0.217382962	1.162622684	4.98173315	2.010784051	0.057926297	0.890675309	-3.87579845
ENSG00000052126	PLEKHA5	-0.205088669	-1.152757194	6.770342476	-2.010499747	0.057958701	0.890675309	-3.876139223
ENSG00000180773	SLC36A4	-0.285048778	-1.218451459	5.376447044	-2.010098888	0.058004417	0.890675309	-3.876619655
ENSG00000255042		-0.397286708	-1.31702863	4.179929532	-2.009704916	0.058049379	0.890675309	-3.877091779
ENSG00000002330	BAD	0.208476648	1.155467473	5.348426528	2.009250603	0.058101266	0.890675309	-3.877636151
ENSG00000104691	UBXN8	0.16593533	1.121893189	5.634939622	2.009147007	0.058113103	0.890675309	-3.877760274
ENSG00000182973	CNOT10	-0.177714486	-1.131090594	6.180472081	-2.008839678	0.058148233	0.890675309	-3.878128474
ENSG00000107140	TESK1	0.209105479	1.155971219	8.084611487	2.007941661	0.058250991	0.890675309	-3.87920418
ENSG00000101210	EEF1A2	0.169819627	1.124917833	4.194078668	2.007528704	0.0582983	0.890675309	-3.879698757
ENSG00000151338	MIPOL1	-0.261571608	-1.198783895	5.442447117	-2.007364241	0.05831715	0.890675309	-3.87989571
ENSG00000181744	DIPK2A	-0.220341374	-1.165009221	6.401101682	-2.007349414	0.05831885	0.890675309	-3.879913466
ENSG00000170275	CRTAP	0.187322182	1.138648283	8.279603307	2.006568668	0.058408414	0.890675309	-3.880848322
ENSG00000142615	CELA2A	0.384201256	1.305137002	2.806700345	2.006548678	0.058410709	0.890675309	-3.880872255
ENSG00000107625	DDX50	-0.182344683	-1.134726557	7.393367416	-2.005631578	0.058516076	0.890675309	-3.881970113
ENSG00000184724	KRTAP6-1	0.234004092	1.176094586	4.87405139	2.005399498	0.058542767	0.890675309	-3.882247891
ENSG00000141052	MYOCD	-0.400962067	-1.320388123	3.083989641	-2.005233292	0.058561888	0.890675309	-3.882446813
ENSG00000139197	PEX5	0.246205757	1.186083646	5.862370229	2.005194949	0.0585663	0.890675309	-3.882492703
ENSG00000064309	CDON	-0.269808965	-1.20564817	7.808993021	-2.004770702	0.058615137	0.890675309	-3.883000409
ENSG00000198963	RORB	-0.827701405	-1.774855294	4.767161297	-2.003986316	0.058705527	0.890675309	-3.883938946
ENSG00000206384	COL6A6	0.746171876	1.677336187	5.060269403	2.003711252	0.058737254	0.890675309	-3.884268019
ENSG00000212327	RNU6-882P	0.266109747	1.202560725	3.785618416	2.003487167	0.058763112	0.890675309	-3.884536084
ENSG00000004961	HCCS	0.174222889	1.12835645	6.38736101	2.003223006	0.058793608	0.890675309	-3.884852068
ENSG00000187010	RHD	-0.303747182	-1.234346281	3.335910321	-2.00280181	0.058842262	0.890675309	-3.885355846
ENSG00000213741	RPS29	0.196206723	1.14568205	4.979143102	2.002746275	0.05884868	0.890675309	-3.885422265
ENSG00000105989	WNT2	0.258421525	1.196169241	3.457292908	2.002377465	0.058891316	0.890675309	-3.88586333
ENSG00000166068	SPRED1	-0.225323194	-1.169039108	7.306232449	-2.001188043	0.059029006	0.890675309	-3.887285467
ENSG00000076351	SLC46A1	0.210875237	1.157390122	5.391044057	2.000957416	0.059055737	0.890675309	-3.887561162
ENSG00000170468	RIOX1	0.178212202	1.131480877	4.316967579	2.000810935	0.059072721	0.890675309	-3.887736257
ENSG00000197579	TOPORS	-0.192232507	-1.142530364	6.367008214	-2.000422468	0.059117783	0.890675309	-3.888200577
ENSG00000139350	NEDD1	-0.234567041	-1.176553595	6.979609455	-2.000302359	0.059131722	0.890675309	-3.888344128
ENSG00000117525	F3	-0.349232695	-1.273882926	7.217716392	-1.999304803	0.059247602	0.890675309	-3.889536195
ENSG00000140563	MCTP2	-0.439566504	-1.356196761	4.976038696	-1.998913322	0.059293134	0.890675309	-3.890003918
ENSG00000170790	OR10A2	-0.35662914	-1.280430671	2.922061964	-1.998499846	0.059341257	0.890675309	-3.890497865
ENSG00000162496	DHRS3	0.276025228	1.210854257	8.838386593	1.997199779	0.059492797	0.890675309	-3.892050572
ENSG00000038274	MAT2B	-0.230097807	-1.172914464	6.701506934	-1.997186439	0.059494353	0.890675309	-3.892066501
ENSG00000123124	WWP1	-0.17662592	-1.130237467	8.76631694	-1.996572727	0.059566011	0.890675309	-3.892799274
ENSG00000173585	CCR9	0.231588534	1.174127055	3.439804002	1.995781826	0.05965847	0.890675309	-3.893743423
ENSG00000231782	LINC00575	-0.235904018	-1.177644438	2.667205312	-1.995402668	0.059702841	0.890675309	-3.894195974
ENSG00000229236	TTTY10	-1.300807087	-2.46366669	4.16720584	-1.994301987	0.059831814	0.890675309	-3.895509435
ENSG00000124570	SERPINB6	0.167882077	1.123408074	7.624839195	1.993589672	0.059915412	0.890675309	-3.896359234
ENSG00000059691	GATB	0.20978308	1.15651428	6.211343918	1.992341862	0.060062107	0.890675309	-3.897847469
ENSG00000251258	RFPL4B	-0.324782864	-1.252475918	3.081448428	-1.992293578	0.06006779	0.890675309	-3.897905046
ENSG00000025800	KPNA6	0.164453302	1.120741302	7.163793728	1.991043886	0.06021504	0.890675309	-3.899394977
ENSG00000122952	ZWINT	0.171376767	1.126132643	4.406902418	1.990946298	0.060226552	0.890675309	-3.899511303
ENSG00000102081	FMR1	-0.200298589	-1.148936121	6.813413205	-1.99056268	0.060271826	0.890675309	-3.899968548
ENSG00000183696	UPP1	-0.225029617	-1.168801243	4.850063059	-1.990221424	0.060312126	0.890675309	-3.900375259
ENSG00000272051		-0.660643383	-1.580787434	3.229557483	-1.990142768	0.060321418	0.890675309	-3.900468995
ENSG00000185813	PCYT2	0.251676231	1.190589628	6.181576028	1.989836665	0.060357592	0.890675309	-3.90083377
ENSG00000100227	POLDIP3	0.191057916	1.141600535	6.896352696	1.989826233	0.060358825	0.890675309	-3.9008462
ENSG00000183615	FAM167B	0.281014424	1.21504894	4.106373326	1.989551079	0.060391358	0.890675309	-3.901174064
ENSG00000154917	RAB6B	0.211427536	1.157833284	4.993698088	1.989085765	0.060446411	0.890675309	-3.901728458
ENSG00000204934	ATP6V0E2-AS1	0.231599757	1.174136189	4.68982122	1.989020362	0.060454153	0.890675309	-3.901806376
ENSG00000148248	SURF4	0.228605049	1.171701475	7.884436821	1.98897631	0.060459368	0.890675309	-3.901858857
ENSG00000150787	PTS	-0.220897162	-1.165458119	6.158583352	-1.988951287	0.06046233	0.890675309	-3.901888667
ENSG00000189233	NUGGC	0.220985994	1.165529883	4.189495049	1.988891393	0.060469421	0.890675309	-3.901960019
ENSG00000007038	PRSS21	0.196092504	1.14559135	3.898434141	1.988861118	0.060473006	0.890675309	-3.901996085
ENSG00000135655	USP15	-0.193739846	-1.143724712	7.641302058	-1.988811205	0.060478916	0.890675309	-3.902055546
ENSG00000196284	SUPT3H	-0.270008468	-1.205814906	5.094792648	-1.98736023	0.060650956	0.890675309	-3.903783689
ENSG00000241651		-0.186280326	-1.137826294	3.10259388	-1.987141573	0.060676919	0.890675309	-3.904044052
ENSG00000134186	PRPF38B	-0.188470544	-1.13955499	7.322547186	-1.986924676	0.060702684	0.890675309	-3.904302302
ENSG00000112182	BACH2	-0.267209384	-1.203477678	4.775252168	-1.986923072	0.060702874	0.890675309	-3.904304212
ENSG00000182168	UNC5C	0.293116448	1.225284227	5.16865286	1.986533816	0.060749137	0.890675309	-3.904767645
ENSG00000144550	CPNE9	0.159093235	1.116585119	2.787606004	1.983978276	0.061053642	0.890675309	-3.907808885
ENSG00000138587	MNS1	-0.456961066	-1.372647387	5.245255105	-1.983541097	0.06110587	0.890675309	-3.90832893
ENSG00000085274	MYNN	-0.214524485	-1.160321407	6.359758984	-1.983245897	0.061141159	0.890675309	-3.908680048
ENSG00000167984	NLRC3	0.226733483	1.170182448	4.13898007	1.982823162	0.061191725	0.890675309	-3.909182807
ENSG00000198160	MIER1	-0.171455625	-1.126194199	7.100828554	-1.982708785	0.061205413	0.890675309	-3.909318824
ENSG00000147166	ITGB1BP2	-0.22608422	-1.169655943	2.954444487	-1.982630237	0.061214815	0.890675309	-3.909412231
ENSG00000139323	POC1B	-0.210654779	-1.157213275	6.434729244	-1.9824357	0.061238105	0.890675309	-3.909643561
ENSG00000253064	RNU6-711P	-0.313024595	-1.242309461	5.631526056	-1.982405522	0.061241719	0.890675309	-3.909679445
ENSG00000163534	FCRL1	-0.337157834	-1.263265458	3.781605918	-1.981787614	0.061315752	0.890675309	-3.910414125
ENSG00000100578	KIAA0586	-0.199388637	-1.148211681	6.059710964	-1.981664218	0.061330545	0.890675309	-3.910560824
ENSG00000180535	BHLHA15	-0.181253946	-1.133868981	4.319074207	-1.980712037	0.061444809	0.890675309	-3.911692651
ENSG00000113211	PCDHB6	-0.340454521	-1.266155433	4.012190541	-1.980124568	0.061515401	0.890675309	-3.912390802
ENSG00000255587	RAB44	-0.234430886	-1.176442563	3.087730999	-1.979767466	0.061558347	0.890675309	-3.912815126
ENSG00000083896	YTHDC1	-0.17052122	-1.125465022	8.396905368	-1.977428206	0.06184033	0.890675309	-3.915593653
ENSG00000255182		0.244750477	1.18488782	3.845453282	1.977068952	0.061883738	0.890675309	-3.916020202
ENSG00000105767	CADM4	0.227147006	1.170517907	4.689252227	1.976997283	0.061892401	0.890675309	-3.916105291
ENSG00000137106	GRHPR	0.21790613	1.163044365	6.842068979	1.976887046	0.061905727	0.890675309	-3.916236166
ENSG00000105668	UPK1A	0.244294168	1.184513112	3.036093761	1.974827401	0.062155191	0.890675309	-3.918680633
ENSG00000169164		-0.419903601	-1.337838159	3.363923546	-1.973605244	0.06230364	0.890675309	-3.920130447
ENSG00000171840	NINJ2	0.167570443	1.123165435	5.81007865	1.972233471	0.062470638	0.890675309	-3.921757134
ENSG00000113946	CLDN16	-0.160517963	-1.117688344	2.992912983	-1.971714306	0.062533945	0.890675309	-3.922372605
ENSG00000119431	HDHD3	0.21111981	1.157586346	5.508114082	1.971443603	0.062566977	0.890675309	-3.922693487
ENSG00000006715	VPS41	-0.164258816	-1.120590227	8.04091916	-1.970684267	0.062659715	0.890675309	-3.923593443
ENSG00000242912	RN7SL384P	-0.206878567	-1.154188264	3.377183421	-1.970556931	0.062675279	0.890675309	-3.92374434
ENSG00000084090	STARD7	0.168177971	1.123638507	7.610841336	1.970029763	0.062739749	0.890675309	-3.924368994
ENSG00000171435	KSR2	0.208276422	1.155307121	3.417037331	1.969747219	0.062774327	0.890675309	-3.924703747
ENSG00000141668	CBLN2	0.186483876	1.137986842	4.19059649	1.969618944	0.062790031	0.890675309	-3.924855715
ENSG00000088256	GNA11	0.154168305	1.11277993	7.059794495	1.969350783	0.062822871	0.890675309	-3.925173389
ENSG00000101096	NFATC2	-0.219460535	-1.164298141	6.243607903	-1.969237896	0.062836701	0.890675309	-3.925307113
ENSG00000182162	P2RY8	-0.416500309	-1.334685943	4.643916567	-1.969173486	0.062844593	0.890675309	-3.92538341
ENSG00000167130	DOLPP1	0.179436283	1.13244131	5.339361483	1.968926854	0.06287482	0.890675309	-3.925675544
ENSG00000140297	GCNT3	0.157371103	1.115253057	3.490317994	1.968424261	0.062936457	0.890675309	-3.926270796
ENSG00000018869	ZNF582	-0.22949392	-1.172423605	4.476286152	-1.967685035	0.063027212	0.890675309	-3.927146148
ENSG00000166912	MTMR10	0.152177078	1.111245116	8.025111078	1.966211732	0.063208436	0.890675309	-3.928890192
ENSG00000164125	GASK1B	0.248622312	1.188072035	8.423543775	1.965971908	0.06323798	0.890675309	-3.929174016
ENSG00000146729	NIPSNAP2	0.230914954	1.173578994	7.416576363	1.965855508	0.063252323	0.890675309	-3.929311765
ENSG00000223217	RNU6-938P	0.206212058	1.153655165	4.881577959	1.965854807	0.06325241	0.890675309	-3.929312593
ENSG00000249948	GBA3	-0.228640081	-1.171729927	2.819691294	-1.965824688	0.063256122	0.890675309	-3.929348236
ENSG00000151388	ADAMTS12	0.197838832	1.146978884	6.947257566	1.965789234	0.063260491	0.890675309	-3.929390191
ENSG00000067365	METTL22	0.165053556	1.121207699	5.981036528	1.965217033	0.063331052	0.890675309	-3.930067256
ENSG00000206417	H1FX-AS1	0.278659996	1.21306764	5.236240782	1.964997864	0.063358097	0.890675309	-3.93032656
ENSG00000100003	SEC14L2	0.359177984	1.282694838	3.716620421	1.964529744	0.063415896	0.890675309	-3.930880349
ENSG00000211454	AKR7L	0.272490754	1.207891403	2.653662371	1.964259413	0.063449296	0.890675309	-3.931200119
ENSG00000167799	NUDT8	0.202009816	1.15029972	5.244595419	1.963872792	0.06349709	0.890675309	-3.9316574
ENSG00000004142	POLDIP2	0.22865377	1.171741045	7.47832594	1.963314251	0.063566194	0.890675309	-3.93231793
ENSG00000234390	USP27X-AS1	0.461957732	1.37740969	3.708310284	1.962797826	0.063630147	0.890675309	-3.932928558
ENSG00000222520	RNA5SP451	0.269198154	1.205137829	2.708413198	1.96256198	0.063659372	0.890675309	-3.933207395
ENSG00000103876	FAH	0.346432249	1.271412563	7.174157924	1.962223719	0.06370131	0.890675309	-3.933607281
ENSG00000136169	SETDB2	-0.205094081	-1.152761518	5.93962904	-1.961964033	0.063733522	0.890675309	-3.93391425
ENSG00000108055	SMC3	-0.300362288	-1.231453616	8.054197808	-1.961518253	0.063788852	0.890675309	-3.934441143
ENSG00000169519	METTL15	-0.441702917	-1.358206571	5.162275291	-1.961027546	0.063849807	0.890675309	-3.935021057
ENSG00000101974	ATP11C	-0.195097082	-1.144801194	7.226777279	-1.959996706	0.063978026	0.890675309	-3.936239024
ENSG00000138735	PDE5A	-0.250330953	-1.189479949	6.775073625	-1.958167164	0.064206153	0.890675309	-3.938399766
ENSG00000140365	COMMD4	0.255227496	1.193523933	5.961962535	1.95772564	0.064261315	0.890675309	-3.938921043
ENSG00000163689	C3orf67	-0.232723923	-1.175051447	3.442445764	-1.957671354	0.0642681	0.890675309	-3.938985131
ENSG00000214402	LCNL1	0.216580442	1.161976137	3.92763544	1.957219935	0.064324547	0.890675309	-3.939518012
ENSG00000105699	LSR	0.228927169	1.171963118	5.584453831	1.95708543	0.064341375	0.890675309	-3.939676776
ENSG00000207247		0.437684885	1.354429109	5.098308765	1.956975717	0.064355104	0.890675309	-3.939806271
ENSG00000101911	PRPS2	-0.227315335	-1.170654487	6.560934502	-1.9569496	0.064358372	0.890675309	-3.939837098
ENSG00000187763	OR2B7P	0.219307228	1.164174424	3.334243957	1.956061996	0.064469541	0.890675309	-3.940884585
ENSG00000116747	RO60	-0.267608431	-1.203810605	8.464743126	-1.955260873	0.064570026	0.890675309	-3.941829777
ENSG00000197558	SSPO	0.175307808	1.129205302	4.811286711	1.955211162	0.064576265	0.890675309	-3.941888421
ENSG00000136261	BZW2	-0.186237566	-1.13779257	6.477431378	-1.95512467	0.064587123	0.890675309	-3.941990453
ENSG00000201015	RNU6-280P	-0.204285338	-1.152115487	3.014105484	-1.955115944	0.064588219	0.890675309	-3.942000746
ENSG00000115112	TFCP2L1	-0.308456109	-1.238381744	4.037055553	-1.954563932	0.064657555	0.890675309	-3.942651869
ENSG00000167644	C19orf33	0.238685797	1.179917343	4.197898827	1.954341059	0.064685568	0.890675309	-3.942914728
ENSG00000188542	DUSP28	-0.176286694	-1.129971742	4.507355621	-1.954310548	0.064689404	0.890675309	-3.942950712
ENSG00000178715		-0.224372417	-1.168268933	4.417171551	-1.95398346	0.064730538	0.890675309	-3.943336449
ENSG00000101412	E2F1	0.228109993	1.171299479	4.228466735	1.953285313	0.064818413	0.890675309	-3.944159651
ENSG00000197037	ZSCAN25	0.210110981	1.156777167	6.211357961	1.952939229	0.064862013	0.890675309	-3.944567663
ENSG00000011638	TMEM159	0.22973442	1.172619067	6.590878023	1.952435824	0.064925479	0.890675309	-3.945161073
ENSG00000139800	ZIC5	-0.208677864	-1.15562864	3.907835415	-1.952033449	0.064976248	0.890675309	-3.945635327
ENSG00000155368	DBI	0.240239924	1.18118908	8.055874955	1.951827035	0.065002305	0.890675309	-3.945878591
ENSG00000211598	IGKV4-1	-0.406368073	-1.325345108	4.106990957	-1.950615398	0.065155447	0.890675309	-3.947306236
ENSG00000147408	CSGALNACT1	-0.212074645	-1.158352738	6.148801041	-1.949253274	0.065327992	0.890675309	-3.94891058
ENSG00000100575	TIMM9	-0.218622149	-1.163621734	5.322376451	-1.948131589	0.065470384	0.890675309	-3.950231239
ENSG00000131368	MRPS25	0.166466211	1.122306099	6.729189629	1.947942852	0.06549437	0.890675309	-3.950453413
ENSG00000196663	TECPR2	-0.156246736	-1.114384221	6.176880428	-1.947749558	0.065518943	0.890675309	-3.950680937
ENSG00000006831	ADIPOR2	0.189097927	1.140050655	7.663438577	1.947710456	0.065523915	0.890675309	-3.950726962
ENSG00000067221	STOML1	0.262132004	1.199249638	4.63103191	1.945995418	0.06574232	0.890675309	-3.952745118
ENSG00000167515	TRAPPC2L	0.184606179	1.136506692	5.980507431	1.945930533	0.065750595	0.890675309	-3.95282145
ENSG00000058668	ATP2B4	0.170173952	1.125194146	9.871558203	1.943950501	0.066003576	0.890675309	-3.955150099
ENSG00000169826	CSGALNACT2	-0.24563802	-1.185616984	6.297916574	-1.942415961	0.066200232	0.890675309	-3.956953866
ENSG00000116668	SWT1	-0.260973406	-1.198286932	5.395216954	-1.941997682	0.066253925	0.890675309	-3.957445386
ENSG00000198707	CEP290	-0.300862106	-1.231880324	6.065791407	-1.941613834	0.066303233	0.890675309	-3.957896391
ENSG00000126838	PZP	-0.217813267	-1.162969505	4.002926869	-1.941606774	0.06630414	0.890675309	-3.957904685
ENSG00000188820	CALHM6	-0.164306081	-1.12062694	3.619197305	-1.940424805	0.066456177	0.890675309	-3.959293118
ENSG00000140718	FTO	0.14026572	1.102108087	7.598386108	1.93976837	0.066540748	0.890675309	-3.960064004
ENSG00000200222		0.220377111	1.16503808	3.022825992	1.939589402	0.066563821	0.890675309	-3.960274149
ENSG00000178243	C9orf62	0.225100922	1.168859012	4.227594479	1.939236614	0.066609325	0.890675309	-3.960688361
ENSG00000039319	ZFYVE16	-0.249513408	-1.188806087	6.340472326	-1.938821157	0.066662948	0.890675309	-3.961176097
ENSG00000204581	ACOXL-AS1	-0.178469278	-1.131682515	2.867538701	-1.938579268	0.066694186	0.890675309	-3.96146004
ENSG00000222102	RN7SKP232	-0.266620037	-1.202986154	3.554991716	-1.938346129	0.066724307	0.890675309	-3.961733692
ENSG00000184545	DUSP8	0.2442165	1.184449344	5.165504868	1.938155593	0.066748932	0.890675309	-3.961957323
ENSG00000161835	GRASP	0.244457606	1.184647309	5.072864844	1.937477518	0.066836633	0.890675309	-3.962753073
ENSG00000202329	RNU6-609P	-0.200332175	-1.148962869	2.9383007	-1.937333249	0.066855306	0.890675309	-3.962922359
ENSG00000117069	ST6GALNAC5	-0.223230329	-1.167344456	3.442097065	-1.937184978	0.066874501	0.890675309	-3.963096331
ENSG00000189068	VSTM1	-0.295782999	-1.22755103	3.11140282	-1.937143916	0.066879818	0.890675309	-3.96314451
ENSG00000256683	ZNF350	-0.283423332	-1.217079436	6.167972639	-1.936932789	0.066907161	0.890675309	-3.963392219
ENSG00000158125	XDH	0.211855786	1.158177027	3.13386758	1.936466704	0.066967559	0.890675309	-3.963939004
ENSG00000065833	ME1	0.337496965	1.263562446	8.551644982	1.936335804	0.066984531	0.890675309	-3.964092555
ENSG00000248485	PCP4L1	0.260089526	1.197553016	4.188765295	1.935269069	0.067122977	0.890675309	-3.965343651
ENSG00000161920	MED11	0.232107387	1.174549396	6.215057838	1.934840746	0.067178639	0.890675309	-3.965845886
ENSG00000215788	TNFRSF25	0.320908032	1.249116495	6.764722528	1.934722392	0.067194026	0.890675309	-3.965984652
ENSG00000139182	CLSTN3	-0.270187142	-1.205964252	5.687393069	-1.934621206	0.067207184	0.890675309	-3.966103284
ENSG00000104047	DTWD1	-0.360998683	-1.284314637	5.775944017	-1.93426354	0.067253712	0.890675309	-3.966522591
ENSG00000137757	CASP5	-0.323680529	-1.251519291	3.029896892	-1.932650309	0.067463929	0.890675309	-3.968413284
ENSG00000165006	UBAP1	0.16448195	1.120763556	7.396414448	1.932491395	0.067484668	0.890675309	-3.96859948
ENSG00000082458	DLG3	-0.203206832	-1.151254529	4.086698232	-1.932461593	0.067488558	0.890675309	-3.968634397
ENSG00000156787	TBC1D31	-0.257679499	-1.195554169	5.331746581	-1.932344767	0.067503809	0.890675309	-3.968771272
ENSG00000206560	ANKRD28	-0.194982896	-1.144710589	7.227457929	-1.932275881	0.067512803	0.890675309	-3.968851978
ENSG00000132321	IQCA1	-0.196722113	-1.146091408	3.015958324	-1.931951497	0.06755517	0.890675309	-3.969231998
ENSG00000124383	MPHOSPH10	-0.264854421	-1.201514802	6.51030742	-1.931481637	0.067616579	0.890675309	-3.969782378
ENSG00000065613	SLK	-0.182522019	-1.134866046	8.264693114	-1.930995835	0.067680123	0.890675309	-3.970351349
ENSG00000100664	EIF5	0.146636469	1.106985611	8.792172387	1.930857679	0.067698204	0.890675309	-3.970513143
ENSG00000006638	TBXA2R	0.231829637	1.174323291	4.336434503	1.930835994	0.067701042	0.890675309	-3.970538536
ENSG00000197057	DTHD1	-0.283385446	-1.217047475	3.183930747	-1.93048466	0.067747044	0.890675309	-3.970949947
ENSG00000102547	CAB39L	-0.223450584	-1.167522687	7.1713617	-1.9303381	0.067766241	0.890675309	-3.971121554
ENSG00000100412	ACO2	0.262283802	1.199375828	8.346960765	1.929973205	0.067814059	0.890675309	-3.971548778
ENSG00000036530	CYP46A1	0.175632261	1.129459282	4.82959794	1.929410035	0.067887919	0.890675309	-3.972208051
ENSG00000167264	DUS2	0.211515894	1.157904199	5.281576056	1.92929017	0.067903648	0.890675309	-3.972348356
ENSG00000163817	SLC6A20	0.240920546	1.181746463	3.370604709	1.929185229	0.067917422	0.890675309	-3.972471188
ENSG00000130193	THEM6	0.206790107	1.154117497	5.391364862	1.928520365	0.068004744	0.890675309	-3.973249309
ENSG00000142794	NBPF3	0.255049709	1.193376861	5.650260228	1.928334052	0.068029231	0.890675309	-3.973467332
ENSG00000160172	FAM86C2P	-0.253029406	-1.191706864	4.714993108	-1.927827146	0.068095895	0.890675309	-3.974060447
ENSG00000100814	CCNB1IP1	-0.235941936	-1.177675391	5.55899587	-1.927785411	0.068101387	0.890675309	-3.974109276
ENSG00000187170	LCE4A	0.189808442	1.140612258	3.979442704	1.927689858	0.06811396	0.890675309	-3.974221068
ENSG00000199332		-0.510940497	-1.42497884	3.447132177	-1.927427869	0.068148445	0.890675309	-3.974527565
ENSG00000206527	HACD2	0.283122579	1.216825742	9.073495901	1.926460031	0.068275975	0.890675309	-3.975659609
ENSG00000165449	SLC16A9	-0.231742764	-1.174252581	2.806504515	-1.926168232	0.068314465	0.890675309	-3.976000849
ENSG00000166801	FAM111A	-0.194881013	-1.144629752	7.135575386	-1.925096732	0.06845597	0.890675309	-3.977253639
ENSG00000176485	PLAAT3	0.210445086	1.157045089	10.61987204	1.925067341	0.068459855	0.890675309	-3.977287997
ENSG00000132334	PTPRE	-0.257932023	-1.195763454	6.484610429	-1.924554466	0.068527682	0.890675309	-3.977887495
ENSG00000177494	ZBED2	-0.173295629	-1.127631457	4.254576488	-1.924030651	0.068597016	0.890675309	-3.978499684
ENSG00000255650	FAM222A-AS1	0.434475271	1.351419213	4.137417003	1.923800513	0.068627498	0.890675309	-3.978768618
ENSG00000182287	AP1S2	-0.23354138	-1.17571744	4.646946776	-1.923306353	0.06869299	0.890675309	-3.979346017
ENSG00000279636		-0.323095814	-1.251012161	3.164524467	-1.922596382	0.06878718	0.890675309	-3.980175426
ENSG00000139055	ERP27	-0.227875462	-1.171109083	5.147048595	-1.92257891	0.0687895	0.890675309	-3.980195835
ENSG00000141378	PTRH2	0.198239022	1.14729709	5.250091558	1.922410358	0.068811878	0.890675309	-3.980392715
ENSG00000152229	PSTPIP2	-0.232867588	-1.175168465	5.458256027	-1.922280995	0.068829058	0.890675309	-3.980543812
ENSG00000150656	CNDP1	-0.162570524	-1.119279641	3.16345109	-1.9222788	0.06882935	0.890675309	-3.980546376
ENSG00000233930	KRTAP5-AS1	-0.22798309	-1.171196454	3.763605926	-1.921819889	0.068890326	0.890675309	-3.98108234
ENSG00000151320	AKAP6	-0.247287853	-1.186973604	3.896723138	-1.921501886	0.068932608	0.890675309	-3.981453693
ENSG00000152464	RPP38	-0.28831254	-1.221211042	4.990942309	-1.921029706	0.068995431	0.890675309	-3.98200502
ENSG00000101251	SEL1L2	0.28522008	1.218596143	3.621483618	1.920897271	0.069013061	0.890675309	-3.982159641
ENSG00000140391	TSPAN3	0.218925935	1.163866783	10.19219326	1.920480185	0.069068609	0.890675309	-3.982646552
ENSG00000131730	CKMT2	0.475028856	1.38994602	4.991450619	1.920454649	0.069072011	0.890675309	-3.982676362
ENSG00000172476	RAB40A	0.28173023	1.215651947	4.277108796	1.920325881	0.069089169	0.890675309	-3.982826673
ENSG00000163914	RHO	0.225562291	1.169232869	3.556345986	1.919775671	0.069162526	0.890675309	-3.98346887
ENSG00000170153	RNF150	0.215395538	1.161022184	7.63937399	1.918632541	0.069315154	0.890675309	-3.984802765
ENSG00000179981	TSHZ1	-0.171791848	-1.126456691	6.899093338	-1.91772232	0.069436897	0.890675309	-3.985864546
ENSG00000134013	LOXL2	0.287943008	1.220898282	7.655520646	1.917061208	0.06952544	0.890675309	-3.98663555
ENSG00000278845	MRPL45	0.18759519	1.138863776	7.358604791	1.916653802	0.069580054	0.890675309	-3.987110599
ENSG00000099821	POLRMT	0.199839515	1.148570582	6.104612218	1.916210421	0.069639533	0.890675309	-3.987627527
ENSG00000130021	PUDP	0.179769085	1.132702572	5.523226009	1.916209003	0.069639723	0.890675309	-3.987629181
ENSG00000188566	NDOR1	0.229574129	1.172488789	4.773188257	1.915497159	0.069735311	0.890675309	-3.988458954
ENSG00000184517	ZFP1	-0.289087271	-1.221867012	5.527297991	-1.915437579	0.069743317	0.890675309	-3.988528397
ENSG00000182836	PLCXD3	-0.325384797	-1.252998595	3.087566775	-1.914782407	0.069831405	0.890675309	-3.989291934
ENSG00000170950	PGK2	-0.325832359	-1.253387368	2.891368663	-1.9142882	0.069897917	0.890675309	-3.98986778
ENSG00000099954	CECR2	0.358189421	1.281816212	3.962543876	1.913872792	0.069953867	0.890675309	-3.99035174
ENSG00000196118	CCDC189	-0.20540259	-1.153008053	3.868125926	-1.912815572	0.070096439	0.890675309	-3.991583148
ENSG00000157184	CPT2	0.188992744	1.139967539	6.020761003	1.912726299	0.070108489	0.890675309	-3.991687111
ENSG00000172031	EPHX4	0.229730071	1.172615532	3.03454897	1.91257513	0.070128899	0.890675309	-3.991863148
ENSG00000269794		-0.195907763	-1.145444663	3.478989045	-1.912322177	0.070163063	0.890675309	-3.992157696
ENSG00000121858	TNFSF10	-0.222826158	-1.16701747	9.61626633	-1.911569711	0.070264779	0.890675309	-3.993033756
ENSG00000239494	RN7SL333P	0.270300608	1.206059103	4.472772001	1.911252935	0.070307638	0.890675309	-3.993402502
ENSG00000187630	DHRS4L2	0.79111854	1.730415556	4.461419579	1.910860565	0.070360758	0.890675309	-3.993859193
ENSG00000153147	SMARCA5	-0.18622502	-1.137782676	8.20455901	-1.910841079	0.070363397	0.890675309	-3.993881872
ENSG00000167862	MRPL58	0.215163464	1.160835435	6.515146328	1.910499386	0.070409686	0.890675309	-3.99427953
ENSG00000214026	MRPL23	0.173359539	1.127681411	5.80777613	1.910391872	0.070424256	0.890675309	-3.994404645
ENSG00000100949	RABGGTA	0.193060501	1.143186275	6.267977174	1.910284502	0.07043881	0.890675309	-3.994529588
ENSG00000200325		0.390777449	1.311099747	4.90142863	1.909697655	0.070518401	0.890675309	-3.995212409
ENSG00000147905	ZCCHC7	-0.236938088	-1.178488833	6.375090272	-1.90964151	0.07052602	0.890675309	-3.99527773
ENSG00000109906	ZBTB16	0.230631128	1.173348136	8.894712743	1.908722838	0.070650787	0.890675309	-3.996346373
ENSG00000181852	RNF41	0.230293126	1.173073269	6.780140698	1.907892901	0.070763669	0.890675309	-3.997311532
ENSG00000151151	IPMK	-0.219617665	-1.164424957	5.455367477	-1.907379774	0.070833541	0.890675309	-3.997908137
ENSG00000123595	RAB9A	0.222636724	1.166864244	6.452004398	1.90624342	0.070988493	0.890675309	-3.999229017
ENSG00000104497	SNX16	-0.355753188	-1.279653476	5.683859795	-1.905560294	0.071081788	0.890675309	-4.000022845
ENSG00000174963	ZIC4	-0.166730973	-1.122512082	2.621009742	-1.904279982	0.07125693	0.890675309	-4.001510177
ENSG00000133317	LGALS12	0.34770334	1.272533238	8.164109777	1.903885883	0.071310918	0.890675309	-4.001967879
ENSG00000212165		0.261220125	1.198491872	3.808671763	1.903732485	0.071331942	0.890675309	-4.002146019
ENSG00000215866	LINC01356	0.476422418	1.391289278	3.571251983	1.903265075	0.071396037	0.890675309	-4.002688763
ENSG00000139344	AMDHD1	-0.202688527	-1.150841002	3.892659103	-1.902182597	0.071544668	0.890675309	-4.003945404
ENSG00000175315	CST6	-0.15063872	-1.110060817	3.715378063	-1.902164759	0.07154712	0.890675309	-4.003966107
ENSG00000120322	PCDHB8	-0.31249291	-1.241851709	2.862092641	-1.901306556	0.071665154	0.890675309	-4.004962078
ENSG00000166529	ZSCAN21	0.190111027	1.14085151	5.63792584	1.901298895	0.071666209	0.890675309	-4.004970968
ENSG00000167685	ZNF444	0.383986056	1.304942335	4.002605298	1.901184866	0.071681905	0.890675309	-4.005103282
ENSG00000198960	ARMCX6	0.205094642	1.152761966	6.22848539	1.901019484	0.071704675	0.890675309	-4.005295174
ENSG00000263278		-0.361844176	-1.285067531	3.614713912	-1.900964647	0.071712227	0.890675309	-4.005358798
ENSG00000169379	ARL13B	-0.297460769	-1.22897943	6.247725855	-1.900831437	0.071730574	0.890675309	-4.005513352
ENSG00000149488	TMC2	0.164237855	1.120573946	3.162521696	1.900126364	0.071827754	0.890675309	-4.006331286
ENSG00000197977	ELOVL2	0.248315475	1.187819379	3.358008254	1.899702641	0.071886211	0.890675309	-4.006822747
ENSG00000110002	VWA5A	-0.192035605	-1.14237444	5.745912847	-1.899395238	0.071928647	0.890675309	-4.007179251
ENSG00000133119	RFC3	-0.300131061	-1.231256261	5.737518524	-1.899381602	0.07193053	0.890675309	-4.007195064
ENSG00000130985	UBA1	0.178998089	1.132097402	8.869786456	1.898874872	0.072000532	0.890675309	-4.007782655
ENSG00000151689	INPP1	-0.213242783	-1.159291026	5.597234244	-1.89839456	0.07206694	0.890675309	-4.008339526
ENSG00000161133	USP41	-0.454299327	-1.37011722	3.146666738	-1.89835625	0.072072239	0.890675309	-4.008383939
ENSG00000224097		0.207759251	1.154893047	4.167286283	1.898295	0.072080712	0.890675309	-4.008454945
ENSG00000136536	Mar-07	-0.224469966	-1.168347928	9.199205192	-1.897558467	0.072182667	0.890675309	-4.009308685
ENSG00000089041	P2RX7	-0.39443016	-1.314423483	4.998251548	-1.897288218	0.072220108	0.890675309	-4.009621889
ENSG00000128408	RIBC2	-0.217641205	-1.162830812	2.929231632	-1.897283712	0.072220732	0.890675309	-4.009627112
ENSG00000101856	PGRMC1	0.173414499	1.127724371	8.621610655	1.897051934	0.072252857	0.890675309	-4.009895709
ENSG00000114405	C3orf14	-0.402098588	-1.321428704	4.357918589	-1.89644316	0.072337295	0.890675309	-4.010601096
ENSG00000206867	RNU6-356P	0.265997142	1.202466867	3.00004467	1.896084419	0.072387094	0.890675309	-4.011016705
ENSG00000124225	PMEPA1	0.442151486	1.358628936	8.260853354	1.896068342	0.072389326	0.890675309	-4.01103533
ENSG00000204131	NHSL2	-0.194970754	-1.144700955	5.564326808	-1.895988132	0.072400465	0.890675309	-4.011128248
ENSG00000104427	ZC2HC1A	-0.299708095	-1.230895338	6.760885709	-1.895964905	0.072403691	0.890675309	-4.011155155
ENSG00000178295	GEN1	-0.272754698	-1.20811241	4.921938017	-1.89464519	0.072587184	0.890675309	-4.012683608
ENSG00000204315	FKBPL	0.176077215	1.129807682	3.618697205	1.894153785	0.072655613	0.890675309	-4.013252575
ENSG00000129071	MBD4	-0.148424091	-1.10835811	6.597550948	-1.894047034	0.072670486	0.890675309	-4.013376164
ENSG00000108342	CSF3	0.167630934	1.12321253	4.784568034	1.893547143	0.072740168	0.890675309	-4.013954844
ENSG00000145088	EAF2	-0.256205051	-1.194332926	5.106585711	-1.893400992	0.072760551	0.890675309	-4.014124014
ENSG00000185615	PDIA2	0.180762006	1.133482412	3.442334182	1.89302261	0.072813348	0.890675309	-4.014561953
ENSG00000006432	MAP3K9	0.156667821	1.114709528	2.953218642	1.892913697	0.072828551	0.890675309	-4.014687999
ENSG00000212521	RNU6-918P	0.243287115	1.183686567	3.11062198	1.892041057	0.072950463	0.890675309	-4.015697755
ENSG00000212221	RNU6-220P	0.225934874	1.169534868	3.571175691	1.891918571	0.072967589	0.890675309	-4.015839465
ENSG00000156206	CFAP161	0.2120322	1.158318658	3.561332358	1.891200564	0.073068053	0.890675309	-4.016670047
ENSG00000139187	KLRG1	-0.530943997	-1.444874309	6.186145084	-1.890058364	0.073228122	0.890675309	-4.01799094
ENSG00000107859	PITX3	0.183789918	1.135863851	4.297406168	1.88935289	0.073327142	0.890675309	-4.018806542
ENSG00000110013	SIAE	0.284774676	1.218219984	6.466593099	1.889334057	0.073329787	0.890675309	-4.018828311
ENSG00000136010	ALDH1L2	-0.270482868	-1.206211478	5.420776503	-1.888846533	0.073398286	0.890675309	-4.01939183
ENSG00000090104	RGS1	-0.394890232	-1.314842716	4.132284207	-1.888424875	0.073457576	0.890675309	-4.019879143
ENSG00000201676		0.404243555	1.323394836	2.760898244	1.887858314	0.073537308	0.890675309	-4.02053382
ENSG00000128383	APOBEC3A	-0.533286976	-1.447222733	5.268093915	-1.887415392	0.073599693	0.890675309	-4.021045545
ENSG00000077097	TOP2B	-0.210166915	-1.156822016	7.548354818	-1.887261778	0.07362134	0.890675309	-4.021223003
ENSG00000197329	PELI1	-0.171901618	-1.126542403	7.36788126	-1.887199771	0.07363008	0.890675309	-4.021294634
ENSG00000233270	SNRPEP4	-0.165555248	-1.121597663	5.080529301	-1.886740185	0.073694885	0.890675309	-4.021825497
ENSG00000116396	KCNC4	0.269342853	1.205258708	5.456865555	1.8857831	0.073830002	0.890675309	-4.022930768
ENSG00000170819	BFSP2	0.205974842	1.153465491	3.688861603	1.885725225	0.073838179	0.890675309	-4.022997592
ENSG00000150433	TMEM218	0.195975588	1.145498515	7.161482261	1.885111904	0.073924888	0.890675309	-4.023705682
ENSG00000152413	HOMER1	-0.22086529	-1.165432372	3.384565201	-1.884962027	0.07394609	0.890675309	-4.023878696
ENSG00000118816	CCNI	-0.129662388	-1.094037651	10.1636983	-1.884565064	0.074002273	0.890675309	-4.0243369
ENSG00000113302	IL12B	-0.190279745	-1.140984936	2.862673485	-1.88449484	0.074012216	0.890675309	-4.024417951
ENSG00000196878	LAMB3	0.314693896	1.243747733	6.005420895	1.883904927	0.074095786	0.890675309	-4.025098749
ENSG00000236296	GUSBP5	-0.211912921	-1.158222895	5.082208154	-1.883667502	0.074129445	0.890675309	-4.025372716
ENSG00000057019	DCBLD2	0.16910811	1.124363176	7.2448952	1.88346324	0.074158413	0.890675309	-4.0256084
ENSG00000168062	BATF2	0.21635175	1.161791959	4.192940312	1.882991303	0.074225379	0.890675309	-4.026152875
ENSG00000107719	PALD1	0.249026731	1.188405124	4.685617763	1.882686899	0.074268602	0.890675309	-4.026504023
ENSG00000144843	ADPRH	-0.235834446	-1.17758765	4.53644975	-1.88234151	0.07431767	0.890675309	-4.026902408
ENSG00000173588	CEP83	-0.311727145	-1.241192724	5.118012345	-1.882252189	0.074330365	0.890675309	-4.027005426
ENSG00000166578	IQCD	0.179344148	1.132368991	3.574958976	1.88200681	0.074365248	0.890675309	-4.02728842
ENSG00000167104	BPIFB6	0.170353792	1.125334417	3.233130383	1.881338026	0.074460395	0.890675309	-4.028059612
ENSG00000164190	NIPBL	-0.159380929	-1.116807805	8.131130469	-1.881009398	0.074507187	0.890675309	-4.0284385
ENSG00000087253	LPCAT2	-0.288648855	-1.221495759	7.106958271	-1.880782241	0.074539547	0.890675309	-4.028700375
ENSG00000037757	MRI1	0.223655335	1.167688397	6.347541134	1.879802577	0.074679246	0.890675309	-4.029829546
ENSG00000145349	CAMK2D	-0.158431736	-1.116073264	7.525932577	-1.879593913	0.074709031	0.890675309	-4.030070008
ENSG00000136717	BIN1	0.21568227	1.161252957	7.014105764	1.879468074	0.074726998	0.890675309	-4.030215017
ENSG00000138131	LOXL4	0.200653226	1.149218582	4.884815107	1.878556839	0.074857219	0.890675309	-4.031264881
ENSG00000143473	KCNH1	0.236999738	1.178539193	3.763987458	1.877918514	0.074948558	0.890675309	-4.032000132
ENSG00000196504	PRPF40A	-0.192636023	-1.14284997	8.021911671	-1.877218355	0.075048857	0.890675309	-4.032806432
ENSG00000106538	RARRES2	0.387449841	1.308079152	7.63647095	1.876513182	0.075149994	0.890675309	-4.03361832
ENSG00000223318	RNA5SP111	-0.307393321	-1.237469803	3.487184352	-1.87650695	0.075150888	0.890675309	-4.033625495
ENSG00000207355	RNU6-1257P	0.236160313	1.177853666	4.175626922	1.875944791	0.0752316	0.890675309	-4.034272592
ENSG00000103064	SLC7A6	0.17401226	1.128191725	7.787557532	1.875555093	0.075287596	0.890675309	-4.034721102
ENSG00000175544	CABP4	0.209472636	1.156265444	4.707704115	1.875257406	0.075330395	0.890675309	-4.035063677
ENSG00000186235	LINC02610	0.185421801	1.137149393	3.340106636	1.874734072	0.075405688	0.890675309	-4.035665842
ENSG00000114948	ADAM23	-0.348337595	-1.273092808	3.512226526	-1.873445822	0.075591311	0.890675309	-4.037147709
ENSG00000110717	NDUFS8	0.216024026	1.161528075	7.224348387	1.872463123	0.075733178	0.890675309	-4.038277684
ENSG00000135048	CEMIP2	-0.215364608	-1.160997293	7.175064741	-1.871959246	0.07580601	0.890675309	-4.038856936
ENSG00000140450	ARRDC4	-0.205497988	-1.153084299	5.812080474	-1.871586727	0.075859895	0.890675309	-4.039285119
ENSG00000135480	KRT7	-0.225129917	-1.168882504	3.423115386	-1.871214211	0.075913813	0.890675309	-4.039713248
ENSG00000154451	GBP5	-0.47993428	-1.394680132	5.280981084	-1.871205131	0.075915128	0.890675309	-4.039723682
ENSG00000100206	DMC1	-0.246000987	-1.18591531	2.823031449	-1.871048274	0.075937842	0.890675309	-4.03990394
ENSG00000146872	TLK2	-0.39402402	-1.314053506	6.934894843	-1.870854495	0.07596591	0.890675309	-4.040126615
ENSG00000154310	TNIK	-0.261971382	-1.199116128	5.023539033	-1.870766347	0.075978681	0.890675309	-4.040227902
ENSG00000160199	PKNOX1	-0.214597775	-1.160380354	5.678173633	-1.870351366	0.07603883	0.890675309	-4.040704704
ENSG00000183742	MACC1	-0.279435433	-1.213719829	5.225098969	-1.870044252	0.076083372	0.890675309	-4.041057527
ENSG00000162878	PKDCC	0.262950068	1.199929852	7.440872535	1.869982067	0.076092393	0.890675309	-4.041128962
ENSG00000166840	GLYATL1	-0.170460596	-1.125417729	3.104612308	-1.869690979	0.076134636	0.890675309	-4.041463334
ENSG00000163468	CCT3	0.199420808	1.148237285	7.388586036	1.869664415	0.076138492	0.890675309	-4.041493847
ENSG00000112273	HDGFL1	0.189294912	1.140206327	3.708360942	1.868959205	0.076240921	0.890675309	-4.042303783
ENSG00000176728	TTTY14	-0.468787042	-1.383945415	3.483174189	-1.86821674	0.076348892	0.890675309	-4.043156303
ENSG00000136824	SMC2	-0.258339191	-1.196100978	5.762767723	-1.867936046	0.076389746	0.890675309	-4.04347855
ENSG00000239333	RN7SL658P	0.226955204	1.170362301	4.423479759	1.867908299	0.076393786	0.890675309	-4.043510403
ENSG00000178177	LCORL	-0.249782729	-1.189028033	5.586829563	-1.867080194	0.076514431	0.890675309	-4.044460917
ENSG00000058866	DGKG	-0.214184416	-1.160047931	4.224893989	-1.867063683	0.076516839	0.890675309	-4.044479866
ENSG00000172137	CALB2	0.21841462	1.163454362	8.961779001	1.86703612	0.076520857	0.890675309	-4.044511499
ENSG00000163932	PRKCD	0.241451819	1.182181722	8.259016343	1.866823357	0.076551884	0.890675309	-4.044755667
ENSG00000178882	RFLNA	-0.149590143	-1.109254298	3.804541381	-1.866288987	0.076629857	0.890675309	-4.045368838
ENSG00000140030	GPR65	-0.336804608	-1.262956201	4.3684641	-1.866134789	0.07665237	0.890675309	-4.045545755
ENSG00000186493	C5orf38	0.175235199	1.129148472	4.992176302	1.865567913	0.076735185	0.890675309	-4.046196075
ENSG00000152332	UHMK1	0.184163634	1.136158123	8.079429181	1.865433309	0.07675486	0.890675309	-4.046350474
ENSG00000160994	CCDC105	0.165645631	1.121667932	3.929971835	1.865228442	0.076784815	0.890675309	-4.046585457
ENSG00000122545	SEPTIN7	-0.211463681	-1.157862293	7.042422411	-1.864820114	0.07684455	0.890675309	-4.047053764
ENSG00000173166	RAPH1	-0.22622263	-1.169768163	7.634361796	-1.864413321	0.0769041	0.890675309	-4.047520248
ENSG00000166024	R3HCC1L	-0.208642782	-1.155600539	6.574938996	-1.864081849	0.076952655	0.890675309	-4.047900311
ENSG00000084674	APOB	0.7268144	1.654980708	5.985420943	1.863876074	0.07698281	0.890675309	-4.048136231
ENSG00000137288	UQCC2	0.201113408	1.149585211	5.536803388	1.863451133	0.077045116	0.890675309	-4.048623373
ENSG00000161681	SHANK1	0.244901258	1.185011663	3.796772116	1.863434875	0.077047501	0.890675309	-4.048642009
ENSG00000204099	NEU4	0.205753343	1.153288411	3.922804518	1.863163527	0.077087311	0.890675309	-4.048953038
ENSG00000179447		-0.161506394	-1.118454366	3.183606297	-1.862784096	0.077143009	0.890675309	-4.049387909
ENSG00000263432	RN7SL689P	0.339026879	1.264903109	4.848764559	1.862764983	0.077145815	0.890675309	-4.049409814
ENSG00000120278	PLEKHG1	-0.206231278	-1.153670535	6.758393904	-1.862209479	0.077227425	0.890675309	-4.050046382
ENSG00000157110	RBPMS	-0.181781135	-1.134283395	8.347431731	-1.86191533	0.07727067	0.890675309	-4.050383409
ENSG00000184937	WT1	0.171792458	1.126457168	3.474705307	1.861751673	0.077294739	0.890675309	-4.050570908
ENSG00000108370	RGS9	-0.177796364	-1.131154789	3.080002078	-1.861489053	0.077333377	0.890675309	-4.050871766
ENSG00000099958	DERL3	0.211140029	1.157602569	3.782967491	1.861196291	0.077376469	0.890675309	-4.051207124
ENSG00000178301	AQP11	0.246158483	1.186044781	4.438820596	1.861168703	0.077380531	0.890675309	-4.051238724
ENSG00000109944	JHY	0.222855909	1.167041536	6.631840747	1.861142423	0.0773844	0.890675309	-4.051268826
ENSG00000118369	USP35	0.180903654	1.133593706	4.717112518	1.861087544	0.077392481	0.890675309	-4.051331686
ENSG00000235706	DICER1-AS1	0.16442737	1.120721157	4.053425084	1.860989278	0.077406952	0.890675309	-4.051444237
ENSG00000180921	FAM83H	0.184382345	1.136330377	4.085923725	1.860732056	0.077444844	0.890675309	-4.051738838
ENSG00000118260	CREB1	-0.156873229	-1.11486825	8.487636446	-1.860128926	0.077533755	0.890675309	-4.052429513
ENSG00000265787	CYP4F35P	-0.551805618	-1.465919233	2.818647601	-1.859841967	0.077576089	0.890675309	-4.052758076
ENSG00000003989	SLC7A2	-0.272480975	-1.207883217	6.535938642	-1.859624676	0.077608158	0.890675309	-4.05300685
ENSG00000234608	MAPKAPK5-AS1	-0.197891905	-1.14702108	5.221882973	-1.859542741	0.077620254	0.890675309	-4.053100652
ENSG00000124171	PARD6B	0.179542857	1.132524968	4.623128565	1.859334007	0.077651075	0.890675309	-4.053339606
ENSG00000144635	DYNC1LI1	-0.172626832	-1.127108836	6.906331231	-1.859223665	0.077667373	0.890675309	-4.053465916
ENSG00000105784	RUNDC3B	-0.299900001	-1.231059081	4.807757727	-1.859079116	0.077688727	0.890675309	-4.053631377
ENSG00000101489	CELF4	-0.181482722	-1.134048799	4.045035366	-1.858938852	0.077709453	0.890675309	-4.053791924
ENSG00000026751	SLAMF7	-0.448758793	-1.364865504	4.68417223	-1.858629695	0.077755153	0.890675309	-4.054145764
ENSG00000117600	PLPPR4	-0.300753789	-1.231787838	5.535996541	-1.858555003	0.077766198	0.890675309	-4.054231245
ENSG00000157884	CIB4	0.158992728	1.116507334	2.745679994	1.85808734	0.077835381	0.890675309	-4.054766417
ENSG00000156411	ATP5MPL	0.184155862	1.136152003	6.780761247	1.857617263	0.077904976	0.890675309	-4.055304268
ENSG00000101194	SLC17A9	0.194914951	1.14465668	4.733320679	1.857579613	0.077910553	0.890675309	-4.055347342
ENSG00000089220	PEBP1	0.154340782	1.112912973	8.455223479	1.857578422	0.077910729	0.890675309	-4.055348704
ENSG00000197705	KLHL14	-0.201529184	-1.149916563	3.470390142	-1.856782827	0.078028649	0.890675309	-4.056258802
ENSG00000165379	LRFN5	-0.27696931	-1.211646885	4.007698831	-1.856468261	0.078075316	0.890675309	-4.056618573
ENSG00000184789	OR4C10P	0.547028331	1.461073071	2.942768662	1.856381725	0.078088158	0.890675309	-4.056717539
ENSG00000185585	OLFML2A	0.19750348	1.146712302	6.195875527	1.856287462	0.078102149	0.890675309	-4.056825338
ENSG00000164414	SLC35A1	-0.27883787	-1.213217211	5.377033497	-1.855983305	0.078147309	0.890675309	-4.057173149
ENSG00000171522	PTGER4	-0.205726211	-1.153266721	6.440998601	-1.855791389	0.078175815	0.890675309	-4.057392592
ENSG00000258890	CEP95	-0.200138399	-1.148808556	7.3292137	-1.855247669	0.078256626	0.890675309	-4.05801422
ENSG00000199241		-0.563296643	-1.477641861	2.572197152	-1.855205987	0.078262824	0.890675309	-4.05806187
ENSG00000224051	CPTP	0.147116875	1.107354289	5.245168224	1.85493028	0.078303832	0.890675309	-4.058377037
ENSG00000141505	ASGR1	0.204684984	1.152434682	4.487892445	1.854602698	0.07835258	0.890675309	-4.058751463
ENSG00000179277	MEIS3P1	-0.42595295	-1.343459612	6.656503742	-1.854256837	0.078404078	0.890675309	-4.059146739
ENSG00000165732	DDX21	-0.154001824	-1.112651527	7.006024474	-1.854012615	0.078440459	0.890675309	-4.059425827
ENSG00000135913	USP37	-0.269624443	-1.205493977	5.202000589	-1.854000371	0.078442283	0.890675309	-4.059439818
ENSG00000176243	CDV3P1	0.276760818	1.211471796	7.790501893	1.85353735	0.078511301	0.890675309	-4.059968877
ENSG00000105220	GPI	0.231133077	1.173756443	9.555559192	1.853301203	0.078546522	0.890675309	-4.060238672
ENSG00000133597	ADCK2	0.27485103	1.209869154	4.472660459	1.852413512	0.078679041	0.890675309	-4.061252662
ENSG00000156313	RPGR	-0.327386305	-1.254738136	6.168543459	-1.852120839	0.078722776	0.890675309	-4.061586909
ENSG00000117174	ZNHIT6	-0.272574328	-1.207961378	6.670362959	-1.852056864	0.078732338	0.890675309	-4.061659968
ENSG00000160087	UBE2J2	0.172106909	1.126702718	5.303857321	1.85085404	0.078912321	0.890675309	-4.063033283
ENSG00000005108	THSD7A	-0.293284172	-1.225426684	6.166160403	-1.85054217	0.078959046	0.890675309	-4.063389268
ENSG00000070081	NUCB2	-0.172411363	-1.126940513	7.766087767	-1.850058283	0.079031591	0.890675309	-4.063941529
ENSG00000118689	FOXO3	0.225858826	1.16947322	5.266978885	1.84984683	0.079063311	0.890675309	-4.064182833
ENSG00000141744	PNMT	-0.206215221	-1.153657695	4.158546004	-1.849010395	0.079188891	0.890675309	-4.06513718
ENSG00000104824	HNRNPL	0.17997412	1.132863563	7.456112167	1.848944205	0.079198836	0.890675309	-4.065212688
ENSG00000197191	CYSRT1	0.168809032	1.124130114	4.601933719	1.848749795	0.079228053	0.890675309	-4.065434461
ENSG00000105953	OGDH	0.201682643	1.150038885	8.512627537	1.848739674	0.079229574	0.890675309	-4.065446007
ENSG00000163576	EFHB	-0.315388501	-1.244346697	3.416878137	-1.848557083	0.079257023	0.890675309	-4.065654282
ENSG00000106524	ANKMY2	-0.256291916	-1.19440484	6.143225508	-1.848369032	0.079285302	0.890675309	-4.065868774
ENSG00000127463	EMC1	0.149407453	1.109113841	6.900127866	1.848119359	0.079322861	0.890675309	-4.06615353
ENSG00000124249	KCNK15	0.231262383	1.173861649	5.338687155	1.847965928	0.07934595	0.890675309	-4.066328509
ENSG00000163273	NPPC	0.199697227	1.148457307	5.172260421	1.847779048	0.07937408	0.890675309	-4.066541622
ENSG00000164548	TRA2A	-0.155865682	-1.114089922	7.960105102	-1.847719193	0.079383092	0.890675309	-4.066609876
ENSG00000115919	KYNU	-0.346796268	-1.271733405	4.813716398	-1.847469469	0.079420699	0.890675309	-4.066894629
ENSG00000111639	MRPL51	0.266646387	1.203008126	7.521346434	1.84746253	0.079421744	0.890675309	-4.066902541
ENSG00000187105	HEATR4	0.195726856	1.145301039	4.176114804	1.847075326	0.079480087	0.890675309	-4.067344008
ENSG00000242372	EIF6	0.159208772	1.116674544	6.600930186	1.846510318	0.079565288	0.890675309	-4.067988096
ENSG00000169710	FASN	0.376260014	1.297972677	9.016947971	1.845251914	0.079755337	0.890675309	-4.069422189
ENSG00000166128	RAB8B	-0.14092359	-1.102610763	7.431502911	-1.845143353	0.079771751	0.890675309	-4.069545879
ENSG00000153048	CARHSP1	0.171542013	1.126261638	5.845839842	1.844681114	0.079841672	0.890675309	-4.070072479
ENSG00000127220	ABHD8	0.210499864	1.157089022	4.893444388	1.844514135	0.079866943	0.890675309	-4.070262689
ENSG00000243422	RPL23AP49	0.260515581	1.197906728	3.550886238	1.844132068	0.079924794	0.890675309	-4.070697869
ENSG00000067113	PLPP1	0.200768453	1.149310373	8.458882735	1.84362028	0.080002343	0.890675309	-4.071280717
ENSG00000112308	C6orf62	-0.131433162	-1.095381304	9.279059663	-1.843357284	0.080042219	0.890675309	-4.071580189
ENSG00000164251	F2RL1	-0.176706574	-1.130300655	3.877682409	-1.843234175	0.080060891	0.890675309	-4.071720363
ENSG00000147118	ZNF182	-0.275436503	-1.210360241	6.183821802	-1.84309406	0.080082148	0.890675309	-4.071879894
ENSG00000138107	ACTR1A	0.213380941	1.15940205	7.71411291	1.842824675	0.080123028	0.890675309	-4.072186587
ENSG00000196372	ASB13	-0.156581405	-1.11464276	5.228877004	-1.842690165	0.080143448	0.890675309	-4.072339715
ENSG00000235444	PSMB3P2	0.211754373	1.158095617	3.491015051	1.841742552	0.080287431	0.890675309	-4.073418295
ENSG00000100344	PNPLA3	-0.442848449	-1.359285445	4.697376454	-1.841280734	0.080357683	0.890675309	-4.073943815
ENSG00000132002	DNAJB1	0.251098281	1.190112768	7.318834504	1.840086771	0.080539558	0.890675309	-4.075302089
ENSG00000099904	ZDHHC8	0.149928363	1.109514378	6.136736922	1.839925004	0.080564228	0.890675309	-4.075486075
ENSG00000105605	CACNG7	0.180473701	1.133255923	3.364149987	1.839831282	0.080578523	0.890675309	-4.075592667
ENSG00000183248	PRR36	0.226419621	1.169927899	4.281995712	1.839620044	0.080610752	0.890675309	-4.075832897
ENSG00000089280	FUS	-0.157584637	-1.115418139	8.053438017	-1.839195389	0.080675576	0.890675309	-4.076315784
ENSG00000010932	FMO1	-0.326128912	-1.253645035	5.476826962	-1.838477171	0.080785316	0.890675309	-4.077132331
ENSG00000263815	RN7SL426P	-0.207556624	-1.154730852	4.591377341	-1.838472309	0.080786059	0.890675309	-4.077137858
ENSG00000104960	PTOV1	0.227654224	1.170929507	6.631851142	1.837916935	0.080871007	0.890675309	-4.077769129
ENSG00000138670	RASGEF1B	-0.285980973	-1.219239014	5.463171562	-1.837806769	0.080887867	0.890675309	-4.077894336
ENSG00000176720	BOK	0.319373612	1.247788667	7.422059259	1.83768453	0.080906578	0.890675309	-4.07803326
ENSG00000174109	C16orf91	-0.262217097	-1.199320374	5.044820724	-1.837129834	0.080991533	0.890675309	-4.078663592
ENSG00000140795	MYLK3	0.166331207	1.122201081	3.989004879	1.836924093	0.081023064	0.890675309	-4.078897357
ENSG00000186860	KRTAP17-1	0.219013342	1.163937298	4.052950604	1.836324795	0.081114969	0.890675309	-4.079578193
ENSG00000067900	ROCK1	-0.179514735	-1.132502893	8.385094292	-1.836314018	0.081116622	0.890675309	-4.079590435
ENSG00000185650	ZFP36L1	-0.151583552	-1.110788043	7.939346393	-1.836276106	0.081122439	0.890675309	-4.0796335
ENSG00000184139	RPL7AP28	-0.226173629	-1.169728433	3.547230254	-1.835902885	0.081179725	0.890675309	-4.080057423
ENSG00000164440	TXLNB	-0.41505309	-1.333347743	4.250099766	-1.835270234	0.081276911	0.890675309	-4.080775896
ENSG00000034971	MYOC	0.633731921	1.551573371	6.238726596	1.834836693	0.081343569	0.890675309	-4.081268159
ENSG00000136872	ALDOB	0.250364007	1.189507202	3.14356039	1.833987727	0.081474237	0.890675309	-4.082231906
ENSG00000170144	HNRNPA3	-0.383902168	-1.304866459	6.855879335	-1.833964189	0.081477863	0.890675309	-4.082258623
ENSG00000151322	NPAS3	-0.200168313	-1.148832376	4.417072947	-1.833652247	0.081525923	0.890675309	-4.082612666
ENSG00000160862	AZGP1	0.640252113	1.558601503	6.937520094	1.833471342	0.081553806	0.890675309	-4.08281797
ENSG00000196262	PPIA	0.237087143	1.178610597	5.41066238	1.832821669	0.08165401	0.890675309	-4.083555162
ENSG00000113719	ERGIC1	0.187275722	1.138611615	7.904913951	1.832575651	0.081691983	0.890675309	-4.083834279
ENSG00000265107	GJA5	0.289166341	1.221933981	4.875454533	1.83230688	0.081733485	0.890675309	-4.084139183
ENSG00000176473	WDR25	0.185780056	1.137431809	4.741525778	1.832048816	0.081773352	0.890675309	-4.084431915
ENSG00000147889	CDKN2A	0.216756601	1.162118029	3.568647081	1.831828834	0.081807349	0.890675309	-4.084681428
ENSG00000134363	FST	-0.362994664	-1.286092727	6.435624565	-1.831506047	0.081857256	0.890675309	-4.085047513
ENSG00000005483	KMT2E	-0.178347754	-1.131587193	9.275623724	-1.829906056	0.082105028	0.890675309	-4.086861529
ENSG00000120690	ELF1	-0.175764992	-1.129563199	9.009035867	-1.829523398	0.082164383	0.890675309	-4.087295228
ENSG00000113088	GZMK	-0.562191706	-1.476510592	4.571911545	-1.829062189	0.082235972	0.890675309	-4.087817879
ENSG00000167094	TTC16	0.17612724	1.129846858	3.424036042	1.829010378	0.082244017	0.890675309	-4.087876586
ENSG00000136448	NMT1	0.194702833	1.144488394	7.839691668	1.828978074	0.082249034	0.890675309	-4.08791319
ENSG00000198732	SMOC1	-0.424162349	-1.34179321	6.440729613	-1.828886263	0.082263293	0.890675309	-4.088017219
ENSG00000126856	PRDM7	-0.334822324	-1.261222072	3.681308271	-1.828867237	0.082266248	0.890675309	-4.088038777
ENSG00000186908	ZDHHC17	-0.275456786	-1.210377258	7.242632969	-1.828753068	0.082283983	0.890675309	-4.088168134
ENSG00000240905	RN7SL798P	-0.215117223	-1.160798229	2.65360203	-1.828256121	0.082361219	0.890675309	-4.088731131
ENSG00000082497	SERTAD4	-0.23285973	-1.175162064	4.815884633	-1.827844784	0.082425198	0.890675309	-4.089197068
ENSG00000123739	PLA2G12A	0.362500817	1.285652562	5.594049033	1.827844629	0.082425222	0.890675309	-4.089197243
ENSG00000170448	NFXL1	-0.135020971	-1.098108776	5.958684004	-1.82766371	0.082453375	0.890675309	-4.089402157
ENSG00000202514		0.196166178	1.145649853	4.794791908	1.827231838	0.082520614	0.890675309	-4.089891253
ENSG00000171345	KRT19	0.290484215	1.223050704	4.220782351	1.826672311	0.082607798	0.890675309	-4.090524811
ENSG00000101126	ADNP	-0.150722891	-1.110125583	7.327978289	-1.825973333	0.082716825	0.890675309	-4.0913161
ENSG00000108958		0.26708549	1.203374333	7.859762749	1.825673989	0.082763555	0.890675309	-4.091654918
ENSG00000108960	MMD	0.256729049	1.194766796	9.838035667	1.825644526	0.082768155	0.890675309	-4.091688264
ENSG00000268798		-0.268954645	-1.204934434	3.57625253	-1.824951588	0.082876422	0.890675309	-4.092472439
ENSG00000077713	SLC25A43	0.172635061	1.127115265	6.311414702	1.824567318	0.082936515	0.890675309	-4.092907224
ENSG00000198746	GPATCH3	0.186080565	1.137668757	5.351354337	1.823850031	0.083048787	0.890675309	-4.09371865
ENSG00000095015	MAP3K1	-0.187225082	-1.13857165	7.314154566	-1.823299654	0.083135023	0.890675309	-4.094341124
ENSG00000135976	ANKRD36	-0.223796423	-1.167802596	7.177691289	-1.82319739	0.083151055	0.890675309	-4.094456771
ENSG00000120868	APAF1	-0.193014934	-1.143150169	6.056555625	-1.822101402	0.083323042	0.890675309	-4.095695934
ENSG00000140990	NDUFB10	0.217434168	1.16266395	6.217928689	1.822091285	0.083324631	0.890675309	-4.095707369
ENSG00000120327	PCDHB14	0.27402199	1.209174107	5.72989442	1.822076666	0.083326927	0.890675309	-4.095723896
ENSG00000106268	NUDT1	0.173202695	1.12755882	5.071524163	1.821943163	0.083347899	0.890675309	-4.095874805
ENSG00000177225	GATD1	0.14601552	1.106509256	6.256889227	1.821841747	0.083363833	0.890675309	-4.095989439
ENSG00000179111	HES7	0.21863032	1.163628325	4.367797167	1.821654475	0.083393265	0.890675309	-4.096201111
ENSG00000089737	DDX24	0.148041918	1.108064543	8.382877986	1.820809003	0.083526249	0.890675309	-4.097156562
ENSG00000039123	MTREX	-0.183225266	-1.135419376	8.156938365	-1.820774417	0.083531693	0.890675309	-4.097195641
ENSG00000182134	TDRKH	-0.231291624	-1.173885442	4.943442963	-1.820693333	0.083544457	0.890675309	-4.097287257
ENSG00000213801	ZNF321P	-0.429801995	-1.347048686	3.62165764	-1.820233768	0.083616833	0.890675309	-4.097806466
ENSG00000130224	LRCH2	-0.256492666	-1.194571051	5.69122793	-1.820051526	0.083645549	0.890675309	-4.098012337
ENSG00000173673	HES3	0.21603172	1.16153427	4.137748732	1.819766763	0.083690437	0.890675309	-4.098333994
ENSG00000104635	SLC39A14	-0.344799433	-1.269974415	5.676613417	-1.819425389	0.083744276	0.890675309	-4.098719557
ENSG00000179363	TMEM31	-0.233899154	-1.176009043	3.057149372	-1.818916067	0.083824659	0.890675309	-4.099294723
ENSG00000186710	CFAP73	0.172903343	1.127324882	4.332287502	1.81874741	0.083851291	0.890675309	-4.09948516
ENSG00000137124	ALDH1B1	0.182198181	1.134611334	6.175904782	1.818629235	0.083869957	0.890675309	-4.099618591
ENSG00000135596	MICAL1	-0.21639429	-1.161826216	5.674990902	-1.818278319	0.083925404	0.890675309	-4.100014773
ENSG00000180304	OAZ2	-0.156797884	-1.114810027	6.799901619	-1.817841474	0.083994474	0.890675309	-4.100507903
ENSG00000169371	SNUPN	0.182226605	1.134633689	6.629263533	1.817734332	0.084011422	0.890675309	-4.100628837
ENSG00000177406		-0.196244641	-1.145712162	5.979215498	-1.817717331	0.084014112	0.890675309	-4.100648027
ENSG00000196655	TRAPPC4	0.176703996	1.130298635	6.312718559	1.817474326	0.084052562	0.890675309	-4.100922296
ENSG00000198046	ZNF667	-0.203923982	-1.151826949	4.530229962	-1.817421432	0.084060934	0.890675309	-4.100981994
ENSG00000198542	ITGBL1	-0.378512443	-1.300000739	5.787882418	-1.816309076	0.084237154	0.890675309	-4.102237147
ENSG00000167193	CRK	0.12702228	1.09203741	8.215081013	1.816254392	0.084245825	0.890675309	-4.102298838
ENSG00000132953	XPO4	-0.160902652	-1.117986411	5.892967211	-1.815422308	0.084377866	0.890675309	-4.103237406
ENSG00000166503	HDGFL3	-0.228917018	-1.171954872	6.882714137	-1.814927723	0.084456436	0.890675309	-4.103795155
ENSG00000163406	SLC15A2	-0.243323994	-1.183716826	4.262688416	-1.814806968	0.084475628	0.890675309	-4.103931317
ENSG00000170522	ELOVL6	0.687612741	1.61061619	5.600931494	1.814583668	0.084511129	0.890675309	-4.104183093
ENSG00000249437	NAIP	-0.528028073	-1.44195693	4.860703413	-1.814555079	0.084515676	0.890675309	-4.104215327
ENSG00000160973	FOXH1	0.228701163	1.171779538	3.814766366	1.814348384	0.08454855	0.890675309	-4.104448361
ENSG00000235173	HGH1	0.151950765	1.11107081	5.009886145	1.813983764	0.084606569	0.890675309	-4.104859403
ENSG00000185721	DRG1	0.174117242	1.128273824	6.870887347	1.813928733	0.084615329	0.890675309	-4.104921436
ENSG00000196159	FAT4	-0.169447444	-1.124627667	6.722096946	-1.813908631	0.084618529	0.890675309	-4.104944095
ENSG00000146215	CRIP3	0.185919253	1.137541558	5.157190348	1.813393057	0.084700637	0.890675309	-4.105525205
ENSG00000196273	LINC00523	0.243048808	1.18349106	3.314723376	1.812653007	0.084818616	0.890675309	-4.106359144
ENSG00000149809	TM7SF2	0.299501804	1.230719344	6.398019297	1.812110655	0.084905169	0.890675309	-4.106970165
ENSG00000252164	RNA5SP282	0.220027653	1.164755912	5.081242211	1.811973534	0.084927064	0.890675309	-4.107124629
ENSG00000085563	ABCB1	-0.40530588	-1.324369674	4.893591073	-1.811795976	0.084955423	0.890675309	-4.107324634
ENSG00000105852	PON3	-0.268314307	-1.204399745	5.315319994	-1.811728558	0.084966193	0.890675309	-4.107400571
ENSG00000185437	SH3BGR	0.189001718	1.13997463	4.080428168	1.811617797	0.084983889	0.890675309	-4.107525326
ENSG00000121933	TMIGD3	-0.307201493	-1.237305274	3.907627543	-1.811039306	0.085076368	0.890675309	-4.108176823
ENSG00000112039	FANCE	0.252594905	1.191348008	4.795998399	1.810929729	0.085093895	0.890675309	-4.108300214
ENSG00000124116	WFDC3	0.20016739	1.148831641	3.102397451	1.810808584	0.085113276	0.890675309	-4.108436626
ENSG00000149922	TBX6	0.188744444	1.139771358	3.950639858	1.810786465	0.085116815	0.890675309	-4.108461531
ENSG00000164483	SAMD3	-0.351679688	-1.276045426	3.224540801	-1.810306889	0.08519358	0.890675309	-4.109001483
ENSG00000204564	C6orf136	0.154237648	1.112833417	4.89219041	1.809648963	0.08529899	0.890675309	-4.10974209
ENSG00000119673	ACOT2	0.274900182	1.209910374	6.859688869	1.809364803	0.085344552	0.890675309	-4.110061908
ENSG00000050426	LETMD1	0.18114003	1.133779454	7.555068917	1.809118914	0.085383995	0.890675309	-4.110338626
ENSG00000118564	FBXL5	0.170241591	1.125246901	8.641883799	1.808701319	0.085451017	0.890675309	-4.110808524
ENSG00000101665	SMAD7	0.284344394	1.217856705	5.812753525	1.808378235	0.085502902	0.890675309	-4.111172027
ENSG00000139263	LRIG3	-0.171928978	-1.126563768	7.087894987	-1.807953283	0.085571188	0.890675309	-4.111650079
ENSG00000174898	CATSPERD	-0.164222407	-1.120561947	2.777741366	-1.80740066	0.08566006	0.890675309	-4.112271649
ENSG00000096746	HNRNPH3	-0.179626204	-1.132590398	8.035598252	-1.807166088	0.085697808	0.890675309	-4.112535449
ENSG00000111371	SLC38A1	-0.38610096	-1.306856705	5.869955571	-1.806868568	0.085745706	0.890675309	-4.112870012
ENSG00000130338	TULP4	0.256290802	1.194403917	6.769870011	1.806846823	0.085749208	0.890675309	-4.112894462
ENSG00000155189	AGPAT5	-0.230930652	-1.173591765	5.412079059	-1.806552019	0.085796694	0.890675309	-4.113225933
ENSG00000157890	MEGF11	0.199363234	1.148191463	4.040032576	1.806241437	0.085846746	0.890675309	-4.113575108
ENSG00000196715	VKORC1L1	0.184073917	1.136087471	8.539449685	1.806224995	0.085849396	0.890675309	-4.113593592
ENSG00000075945	KIFAP3	-0.198517406	-1.147518495	7.629263532	-1.805850725	0.085909747	0.890675309	-4.114014314
ENSG00000207782	MIR150	-0.244408374	-1.184606883	3.63708963	-1.805849024	0.085910021	0.890675309	-4.114016227
ENSG00000095066	HOOK2	0.264590753	1.201295232	7.859037852	1.805335315	0.085992917	0.890675309	-4.114593604
ENSG00000105258	POLR2I	0.169334396	1.124539545	6.704317257	1.805157841	0.086021572	0.890675309	-4.11479305
ENSG00000235862		0.248351246	1.18784883	3.053594726	1.80510262	0.086030489	0.890675309	-4.114855104
ENSG00000149531	FRG1BP	-0.379566632	-1.300951007	5.593491002	-1.805018898	0.086044011	0.890675309	-4.114949185
ENSG00000112655	PTK7	-0.193746093	-1.143729665	4.995780511	-1.804995376	0.08604781	0.890675309	-4.114975618
ENSG00000265354	TIMM23	0.169503204	1.124671134	7.974930851	1.804948817	0.086055331	0.890675309	-4.115027935
ENSG00000182707	FXYD6P3	0.178169843	1.131447656	2.709627585	1.804808151	0.086078056	0.890675309	-4.115185996
ENSG00000086232	EIF2AK1	0.218945995	1.163882965	7.661525753	1.804423773	0.086140181	0.890675309	-4.115617865
ENSG00000171202	TMEM126A	0.300951467	1.231956629	5.897110347	1.803871782	0.086229464	0.890675309	-4.116237954
ENSG00000179403	VWA1	0.153996104	1.112647116	5.245727433	1.803862912	0.0862309	0.890675309	-4.116247918
ENSG00000101916	TLR8	-0.369298383	-1.291724481	4.859474665	-1.803466436	0.086295079	0.890675309	-4.116693231
ENSG00000145431	PDGFC	0.172559892	1.12705654	6.557060537	1.803440594	0.086299264	0.890675309	-4.116722254
ENSG00000010256	UQCRC1	0.222056107	1.166394731	6.410765839	1.803140811	0.086347821	0.890675309	-4.117058919
ENSG00000197497	ZNF665	-0.283886511	-1.217470243	3.78798508	-1.803075049	0.086358476	0.890675309	-4.117132766
ENSG00000151576	QTRT2	-0.181373233	-1.133962737	5.147245491	-1.802715387	0.086416769	0.890675309	-4.117536621
ENSG00000172771	EFCAB12	0.238854426	1.180055265	3.472583186	1.802609125	0.086433999	0.890675309	-4.11765593
ENSG00000165816	VWA2	0.215960506	1.161476936	4.140189714	1.802455737	0.086458874	0.890675309	-4.117828143
ENSG00000187808	SOWAHD	-0.1928051	-1.142983914	3.545821673	-1.80244231	0.086461052	0.890675309	-4.117843217
ENSG00000200708	RN7SKP93	0.182770537	1.135061554	3.870646067	1.80231435	0.086481809	0.890675309	-4.117986874
ENSG00000007171	NOS2	0.193723883	1.143712058	3.331321665	1.801883274	0.086551768	0.890675309	-4.118470782
ENSG00000183137	CEP57L1	-0.378205078	-1.299723804	5.131110584	-1.801779509	0.086568615	0.890675309	-4.118587253
ENSG00000163029	SMC6	-0.287002653	-1.220102754	6.602597199	-1.801354709	0.086637615	0.890675309	-4.119064026
ENSG00000183833	MAATS1	-0.243938946	-1.184221496	3.020709263	-1.80081488	0.086725368	0.890675309	-4.119669798
ENSG00000049656	CLPTM1L	0.204636264	1.152395765	7.253716179	1.800719877	0.086740819	0.890675309	-4.119776393
ENSG00000149131	SERPING1	-0.226507583	-1.169999232	10.37898957	-1.800687623	0.086746065	0.890675309	-4.119812583
ENSG00000158022	TRIM63	0.16709645	1.122796483	2.899421366	1.800602219	0.086759958	0.890675309	-4.119908404
ENSG00000072042	RDH11	0.169656544	1.124790679	5.929145682	1.800565158	0.086765988	0.890675309	-4.119949985
ENSG00000169302	STK32A	-0.477952652	-1.39276577	5.259720337	-1.80044244	0.086785955	0.890675309	-4.120087666
ENSG00000178802	MPI	0.155895914	1.114113268	6.463179542	1.800406716	0.086791769	0.890675309	-4.120127744
ENSG00000172799	ZBTB8OSP2	0.460533591	1.376050666	3.544509978	1.800384709	0.08679535	0.890675309	-4.120152434
ENSG00000077454	LRCH4	-0.307784946	-1.237805765	7.350995484	-1.800281785	0.086812102	0.890675309	-4.1202679
ENSG00000166347	CYB5A	0.212095051	1.158369122	9.606834403	1.79958185	0.086926095	0.890675309	-4.121053016
ENSG00000185070	FLRT2	-0.245903447	-1.185835134	6.077964525	-1.799440457	0.086949138	0.890675309	-4.121211592
ENSG00000256087	ZNF432	-0.20879614	-1.155723385	5.698045039	-1.799247726	0.086980557	0.890675309	-4.121427734
ENSG00000243489	KRTAP10-11	0.277207714	1.211847125	3.713955253	1.798968613	0.087026075	0.890675309	-4.121740722
ENSG00000162601	MYSM1	-0.197730978	-1.146893141	7.86908243	-1.798953289	0.087028574	0.890675309	-4.121757905
ENSG00000154608	CEP170P1	-0.47471384	-1.389642555	3.008247234	-1.798874862	0.087041368	0.890675309	-4.121845845
ENSG00000158560	DYNC1I1	-0.209350403	-1.156167484	4.56115963	-1.798555379	0.087093503	0.890675309	-4.122204054
ENSG00000198972	MIRLET7E	0.187135072	1.138500616	3.7125544	1.798513356	0.087100363	0.890675309	-4.122251168
ENSG00000202260	RN7SKP69	-0.257438294	-1.195354301	2.56393935	-1.798202794	0.087151071	0.890675309	-4.122599331
ENSG00000119242	CCDC92	0.147132616	1.107366371	7.970054715	1.798148427	0.087159951	0.890675309	-4.122660276
ENSG00000074071	MRPS34	0.225182676	1.16892525	6.381528066	1.797707269	0.087232033	0.890675309	-4.123154772
ENSG00000154429	CCSAP	-0.150070471	-1.109623672	4.816051643	-1.797331572	0.087293461	0.890675309	-4.12357583
ENSG00000023171	GRAMD1B	-0.236076068	-1.177784888	4.058469623	-1.795133422	0.087653617	0.890675309	-4.12603826
ENSG00000162769	FLVCR1	-0.300228027	-1.231339019	5.147598195	-1.794982843	0.087678336	0.890675309	-4.126206872
ENSG00000196730	DAPK1	-0.193569005	-1.143589283	6.915864061	-1.794694099	0.087725752	0.890675309	-4.12653017
ENSG00000256667	KLRA1P	-0.340132198	-1.265872584	5.320024363	-1.794532304	0.087752331	0.890675309	-4.126711314
ENSG00000165323	FAT3	0.242090326	1.182705046	3.503411345	1.794204032	0.08780628	0.890675309	-4.12707881
ENSG00000119547	ONECUT2	0.197880212	1.147011783	3.956202551	1.793880503	0.087859478	0.890675309	-4.127440953
ENSG00000117614	SYF2	-0.194381971	-1.144233883	7.131087066	-1.793426208	0.087934224	0.890675309	-4.127949401
ENSG00000198216	CACNA1E	-0.147437304	-1.107600265	2.795419752	-1.793362125	0.087944772	0.890675309	-4.128021115
ENSG00000162413	KLHL21	0.209346251	1.156164156	5.678138311	1.79312084	0.087984498	0.890675309	-4.128291123
ENSG00000250374	TRIM75P	0.180329933	1.133142997	2.632208232	1.792339987	0.088113167	0.890675309	-4.129164766
ENSG00000139726	DENR	-0.260881337	-1.198210463	6.534162625	-1.792255342	0.088127124	0.890675309	-4.129259455
ENSG00000212181		-0.198738379	-1.14769427	3.007885373	-1.79147011	0.088256697	0.890675309	-4.130137726
ENSG00000115548	KDM3A	-0.159100368	-1.11659064	6.55974016	-1.790529936	0.088412054	0.890675309	-4.131188974
ENSG00000152475	ZNF837	0.253760449	1.19231088	4.564124987	1.790503666	0.088416398	0.890675309	-4.131218343
ENSG00000230201	ATP6V0CP1	-0.193793019	-1.143766867	3.068763123	-1.790123606	0.08847927	0.890675309	-4.131643199
ENSG00000148154	UGCG	-0.250938907	-1.189981304	6.331061338	-1.790042821	0.088492639	0.890675309	-4.131733498
ENSG00000112796	ENPP5	-0.413366229	-1.331789646	3.34400207	-1.789021159	0.088661864	0.890675309	-4.132875262
ENSG00000174839	DENND6A	-0.225910082	-1.16951477	7.796735489	-1.788912808	0.088679827	0.890675309	-4.132996326
ENSG00000148843	PDCD11	-0.166565789	-1.122383565	5.843000781	-1.788765256	0.088704294	0.890675309	-4.133161182
ENSG00000148300	REXO4	0.252474767	1.191248805	4.667342052	1.787740869	0.088874322	0.890675309	-4.134305466
ENSG00000111319	SCNN1A	-0.211036799	-1.157519742	3.875420367	-1.787488627	0.088916233	0.890675309	-4.134587167
ENSG00000155066	PROM2	0.200567947	1.149150653	4.288085719	1.787377759	0.088934659	0.890675309	-4.134710976
ENSG00000120647	CCDC77	-0.165346873	-1.121435677	5.183337784	-1.78723	0.088959222	0.890675309	-4.134875973
ENSG00000051009	FAM160A2	-0.141859122	-1.103325996	6.267000983	-1.787196048	0.088964866	0.890675309	-4.134913884
ENSG00000006015	REX1BD	0.181650334	1.13418056	5.98387271	1.787102546	0.088980414	0.890675309	-4.135018288
ENSG00000149633	KIAA1755	0.257459774	1.195372099	3.72216677	1.786817286	0.089027861	0.890675309	-4.135336789
ENSG00000130748	TMEM160	0.181254093	1.133869097	5.599537345	1.786075896	0.089151277	0.890675309	-4.136164416
ENSG00000159339	PADI4	-0.349446836	-1.274072024	3.72189775	-1.785417164	0.089261058	0.890675309	-4.136899587
ENSG00000197372	ZNF675	-0.364616491	-1.28753932	4.671254837	-1.784900997	0.089347161	0.890675309	-4.137475527
ENSG00000113615	SEC24A	0.126396762	1.091564031	7.127747273	1.784688512	0.089382628	0.890675309	-4.137712588
ENSG00000198739	LRRTM3	-0.149434962	-1.109134989	3.58527533	-1.784637066	0.089391217	0.890675309	-4.137769981
ENSG00000164366	CCDC127	0.153670216	1.112395811	6.518601404	1.784609727	0.089395781	0.890675309	-4.13780048
ENSG00000178935	ZNF552	-0.250894368	-1.189944567	3.913267164	-1.784288605	0.08944941	0.890675309	-4.138158697
ENSG00000261221	ZNF865	-0.238674793	-1.179908343	4.642255638	-1.78394038	0.089507597	0.890675309	-4.138547103
ENSG00000150776	NKAPD1	-0.158312778	-1.115981242	6.272565271	-1.783873911	0.089518707	0.890675309	-4.138621236
ENSG00000236216	PPP1R11P1	-0.308624085	-1.23852594	4.289581475	-1.783750624	0.089539318	0.890675309	-4.138758732
ENSG00000116815	CD58	-0.177035387	-1.130558298	6.622192088	-1.783725146	0.089543578	0.890675309	-4.138787146
ENSG00000240189	RN7SL621P	-0.176313674	-1.129992873	2.796360677	-1.783637169	0.089558289	0.890675309	-4.138885259
ENSG00000109771	LRP2BP	-0.253266629	-1.191902833	2.877456507	-1.783376195	0.089601939	0.890675309	-4.139176281
ENSG00000204610	TRIM15	-0.167271418	-1.122932662	3.735221591	-1.783155863	0.089638806	0.890675309	-4.139421961
ENSG00000105669	COPE	0.206648013	1.154003831	7.283193725	1.783032044	0.08965953	0.890675309	-4.139560016
ENSG00000103274	NUBP1	0.194518454	1.144342136	6.844787674	1.782680308	0.089718423	0.890675309	-4.139952158
ENSG00000198901	PRC1	-0.204584598	-1.152354496	4.771159805	-1.782579521	0.089735305	0.890675309	-4.140064515
ENSG00000122420	PTGFR	-0.403528311	-1.3227389	6.29277318	-1.782558704	0.089738792	0.890675309	-4.140087721
ENSG00000164850	GPER1	0.150393673	1.109872285	5.932026287	1.781867876	0.089854582	0.890675309	-4.140857731
ENSG00000109501	WFS1	0.218576636	1.163585026	6.905437898	1.781454497	0.08992393	0.890675309	-4.141318399
ENSG00000169783	LINGO1	0.135841756	1.098733695	3.2891036	1.781436015	0.089927031	0.890675309	-4.141338995
ENSG00000188710	QRFP	0.2205848	1.165205809	5.042886831	1.781234974	0.089960776	0.890675309	-4.141563007
ENSG00000165959	CLMN	0.183430176	1.135580654	7.939131333	1.781038014	0.089993846	0.890675309	-4.141782457
ENSG00000185559	DLK1	0.167104999	1.122803137	4.387381163	1.781001241	0.090000021	0.890675309	-4.141823427
ENSG00000167182	SP2	-0.23283088	-1.175138565	6.011719606	-1.780988994	0.090002078	0.890675309	-4.141837073
ENSG00000169508	GPR183	-0.38561627	-1.306417725	5.485311573	-1.780857713	0.090024128	0.890675309	-4.141983333
ENSG00000075234	TTC38	0.224217783	1.168143719	6.466430715	1.780780061	0.090037172	0.890675309	-4.142069842
ENSG00000181830	SLC35C1	0.249166505	1.188520267	5.857992947	1.780738007	0.090044237	0.890675309	-4.142116691
ENSG00000010704	HFE	0.172087141	1.12668728	5.103559734	1.780539933	0.090077521	0.890675309	-4.142337343
ENSG00000140326	CDAN1	0.209445013	1.156243306	4.930228818	1.780462501	0.090090536	0.890675309	-4.142423597
ENSG00000185261	KIAA0825	-0.201327134	-1.149755528	5.168507471	-1.780245944	0.090126942	0.890675309	-4.142664813
ENSG00000169855	ROBO1	-0.170437322	-1.125399574	7.368236194	-1.779839538	0.090195299	0.890675309	-4.143117447
ENSG00000122547	EEPD1	0.249346741	1.188668759	7.202792118	1.779186413	0.090305247	0.890675309	-4.143844722
ENSG00000214851	LINC00612	-0.25931939	-1.196913911	3.752791746	-1.779037674	0.090330303	0.890675309	-4.144010324
ENSG00000132823	OSER1	-0.197304245	-1.146553953	6.113458749	-1.7787198	0.090383869	0.890675309	-4.144364206
ENSG00000123201	GUCY1B2	0.216035774	1.161537534	3.112951176	1.778580184	0.090407405	0.890675309	-4.144519624
ENSG00000101182	PSMA7	0.180374535	1.133178029	7.327855608	1.77842687	0.090433256	0.890675309	-4.144690282
ENSG00000100095	SEZ6L	0.165764704	1.121760512	3.047473305	1.777976937	0.09050916	0.890675309	-4.145191059
ENSG00000072071	ADGRL1	0.182614062	1.134938452	6.831712654	1.777847215	0.090531054	0.890675309	-4.145335424
ENSG00000053702	NRIP2	-0.221936157	-1.166297757	4.268622265	-1.777744948	0.090548318	0.890675309	-4.145449232
ENSG00000268916	CSAG3	0.713224955	1.639464831	3.527865532	1.777727899	0.090551196	0.890675309	-4.145468204
ENSG00000183978	COA3	0.223547816	1.167601376	6.409552564	1.777618378	0.090569688	0.890675309	-4.145590078
ENSG00000102195	GPR50	0.220570926	1.165194605	4.079113991	1.777297088	0.090623954	0.890675309	-4.145947579
ENSG00000129250	KIF1C	0.240979942	1.181795116	8.408830899	1.77701068	0.090672353	0.890675309	-4.146266231
ENSG00000089169	RPH3A	-0.147297399	-1.107492861	2.742442275	-1.77697229	0.090678841	0.890675309	-4.14630894
ENSG00000204882	GPR20	0.217401796	1.162637862	4.779821307	1.776940901	0.090684147	0.890675309	-4.14634386
ENSG00000086544	ITPKC	0.160954716	1.118026757	5.69015992	1.776875207	0.090695253	0.890675309	-4.146416943
ENSG00000080561	MID2	0.168866848	1.124175165	7.377037446	1.776582546	0.090744742	0.890675309	-4.146742503
ENSG00000168101	NUDT16L1	0.177820221	1.131173495	5.263944174	1.776313451	0.090790267	0.890675309	-4.147041816
ENSG00000082258	CCNT2	-0.181309113	-1.13391234	7.744626505	-1.776288913	0.090794419	0.890675309	-4.147069108
ENSG00000150281	CTF1	0.16783007	1.123367577	5.935016796	1.776132233	0.090820936	0.890675309	-4.147243368
ENSG00000165948	IFI27L1	0.17219495	1.126771478	6.226420003	1.776040554	0.090836455	0.890675309	-4.147345328
ENSG00000092208	GEMIN2	-0.207545932	-1.154722295	4.360823705	-1.775956706	0.09085065	0.890675309	-4.147438577
ENSG00000273003	ARL2-SNX15	-0.550268574	-1.464358277	3.30127141	-1.775854881	0.090867892	0.890675309	-4.147551814
ENSG00000184389	A3GALT2	-0.192793356	-1.14297461	3.193615881	-1.774864752	0.091035693	0.890675309	-4.148652695
ENSG00000138722	MMRN1	-0.693225817	-1.616894801	3.761008809	-1.774196475	0.091149099	0.890675309	-4.149395499
ENSG00000168090	COPS6	0.167279852	1.122939227	8.188310619	1.774106684	0.091164346	0.890675309	-4.14949529
ENSG00000149575	SCN2B	0.189246641	1.140168177	3.461316831	1.773808184	0.091215049	0.890675309	-4.149827009
ENSG00000242247	ARFGAP3	-0.201701205	-1.150053683	7.16106786	-1.773192557	0.091319694	0.890675309	-4.150511034
ENSG00000172318	B3GALT1	-0.232711989	-1.175041727	2.887459925	-1.772694048	0.091404508	0.890675309	-4.151064817
ENSG00000038427	VCAN	-0.339424461	-1.265251743	7.746444711	-1.772641971	0.091413372	0.890675309	-4.151122663
ENSG00000073756	PTGS2	-0.41630639	-1.334506553	3.936983235	-1.772272806	0.091476229	0.890675309	-4.151532688
ENSG00000201086	RNA5SP394	0.229344467	1.172302156	4.391063215	1.77226461	0.091477624	0.890675309	-4.15154179
ENSG00000144229	THSD7B	0.233921429	1.1760272	4.904324249	1.772104437	0.091504909	0.890675309	-4.151719674
ENSG00000008323	PLEKHG6	0.332307274	1.259025299	5.926897674	1.772034041	0.091516902	0.890675309	-4.15179785
ENSG00000102531	FNDC3A	-0.147717429	-1.107815346	7.701829343	-1.771938303	0.091533216	0.890675309	-4.151904166
ENSG00000198146	ZNF770	-0.289848625	-1.222511998	6.354400392	-1.771348622	0.091633751	0.890675309	-4.15255892
ENSG00000135312	HTR1B	-0.226397825	-1.169910224	4.446601526	-1.771179032	0.091662682	0.890675309	-4.152747198
ENSG00000093134	VNN3	-0.454632757	-1.370433912	3.406215227	-1.770896399	0.091710916	0.890675309	-4.153060951
ENSG00000127951	FGL2	-0.219964107	-1.164704609	8.236025397	-1.770692446	0.091745735	0.890675309	-4.153287339
ENSG00000059915	PSD	0.201630714	1.149997491	3.920369762	1.770673108	0.091749037	0.890675309	-4.153308804
ENSG00000078304	PPP2R5C	-0.125763766	-1.091085203	7.152352694	-1.770592197	0.091762854	0.890675309	-4.15339861
ENSG00000185862	EVI2B	-0.391943632	-1.312159986	7.744919171	-1.770247669	0.091821709	0.890675309	-4.153780987
ENSG00000206898		-0.216334676	-1.161778209	2.739034422	-1.770220176	0.091826407	0.890675309	-4.153811499
ENSG00000147202	DIAPH2	-0.205925394	-1.153425957	8.541854615	-1.769725525	0.091910967	0.890675309	-4.154360399
ENSG00000166170	BAG5	-0.246736755	-1.186520276	5.702835347	-1.769676277	0.09191939	0.890675309	-4.154415043
ENSG00000197487	GALP	0.242388206	1.18294927	3.081474573	1.769370605	0.091971682	0.890675309	-4.154754184
ENSG00000163888	CAMK2N2	0.183550432	1.135675314	5.356785725	1.768671215	0.092091426	0.890675309	-4.155530008
ENSG00000115594	IL1R1	-0.17788693	-1.1312258	8.518873872	-1.768654932	0.092094215	0.890675309	-4.155548068
ENSG00000252956	RNA5SP40	0.284338745	1.217851937	4.089640826	1.768232117	0.092166673	0.890675309	-4.156016993
ENSG00000238561	RNU6ATAC28P	0.319341203	1.247760638	2.436773505	1.767959171	0.092213474	0.890675309	-4.156319666
ENSG00000130818	ZNF426	-0.161819565	-1.118697179	6.22960018	-1.767420285	0.092305935	0.890675309	-4.156917153
ENSG00000128185	DGCR6L	0.276465428	1.211223774	4.855962837	1.76736599	0.092315255	0.890675309	-4.156977346
ENSG00000086300	SNX10	0.362640827	1.285777336	7.230910109	1.766748565	0.092421299	0.890675309	-4.157661755
ENSG00000115758	ODC1	-0.193795944	-1.143769186	7.33532354	-1.765880984	0.092570486	0.890675309	-4.158623198
ENSG00000135968	GCC2	-0.191152394	-1.141675297	8.052085907	-1.765796788	0.092584976	0.890675309	-4.158716487
ENSG00000159216	RUNX1	-0.216118684	-1.161604288	6.517003971	-1.765640608	0.092611858	0.890675309	-4.158889526
ENSG00000174527	MYO1H	0.178964422	1.132070984	2.656973676	1.765554616	0.092626662	0.890675309	-4.158984796
ENSG00000225774	SIRPAP1	-0.27290686	-1.208239837	3.196705676	-1.765478167	0.092639824	0.890675309	-4.159069491
ENSG00000065882	TBC1D1	-0.173268409	-1.127610181	6.848883941	-1.765465133	0.092642069	0.890675309	-4.15908393
ENSG00000173947	PIFO	0.204129975	1.151991423	3.126824624	1.765458359	0.092643235	0.890675309	-4.159091434
ENSG00000071051	NCK2	-0.189723976	-1.14054548	8.299256276	-1.765164207	0.092693898	0.890675309	-4.15941729
ENSG00000171631	P2RY6	0.174473932	1.128552811	3.873671484	1.765113264	0.092702675	0.890675309	-4.15947372
ENSG00000072778	ACADVL	0.274640801	1.209692865	8.519955744	1.76498269	0.092725174	0.890675309	-4.159618353
ENSG00000160226	CFAP410	0.285441182	1.218782916	5.08377003	1.764538772	0.092801699	0.890675309	-4.160110016
ENSG00000134291	TMEM106C	0.263892534	1.200713983	5.60224116	1.764262843	0.092849293	0.890675309	-4.160415582
ENSG00000167186	COQ7	0.160001059	1.117287958	5.910955685	1.763328223	0.093010659	0.890675309	-4.161450357
ENSG00000054116	TRAPPC3	0.19247612	1.142723307	6.856492106	1.763261901	0.093022119	0.890675309	-4.161523773
ENSG00000102218	RP2	-0.223535174	-1.167591144	6.012856272	-1.762356847	0.093178627	0.890675309	-4.162525448
ENSG00000258839	MC1R	-0.434481814	-1.351425342	4.765465187	-1.762200031	0.093205768	0.890675309	-4.162698973
ENSG00000166147	FBN1	0.290814313	1.223330578	9.211369065	1.761986881	0.093242669	0.890675309	-4.162934816
ENSG00000156427	FGF18	0.193677582	1.143675353	4.451983364	1.761911518	0.093255719	0.890675309	-4.163018198
ENSG00000120539	MASTL	-0.267357309	-1.203601082	5.917043947	-1.761775833	0.093279219	0.890675309	-4.163168315
ENSG00000185024	BRF1	0.170483858	1.125435875	5.895495367	1.761705271	0.093291442	0.890675309	-4.16324638
ENSG00000186687	LYRM7	-0.27045931	-1.206191781	5.633442244	-1.761353905	0.093352328	0.890675309	-4.163635072
ENSG00000104848	KCNA7	0.243610386	1.18395183	2.920758978	1.761269266	0.093366999	0.890675309	-4.163728696
ENSG00000091137	SLC26A4	0.222538303	1.166784643	2.672613207	1.760420513	0.093514234	0.890675309	-4.16466738
ENSG00000128596	CCDC136	0.198227928	1.147288267	3.650386233	1.759929901	0.093599433	0.890675309	-4.165209841
ENSG00000227051	C14orf132	0.144584793	1.10541247	4.833109951	1.759812482	0.093619834	0.890675309	-4.165339655
ENSG00000181741	FDX1P1	-0.277571535	-1.212152769	2.970446094	-1.758629733	0.093825542	0.890675309	-4.166646938
ENSG00000233707	RPL22P11	-0.411171163	-1.329764864	4.725029738	-1.758586847	0.093833008	0.890675309	-4.16669433
ENSG00000070366	SMG6	0.141676821	1.103186587	6.211791592	1.75774406	0.093979837	0.890675309	-4.167625492
ENSG00000168701	TMEM208	-0.189407666	-1.140295443	6.238662096	-1.75761373	0.09400256	0.890675309	-4.167769462
ENSG00000110975	SYT10	0.16110075	1.118139933	2.844198489	1.757416639	0.094036932	0.890675309	-4.167987167
ENSG00000206561	COLQ	0.207898348	1.1550044	4.740141342	1.757209502	0.094073069	0.890675309	-4.168215953
ENSG00000184454	NCMAP	-0.140845607	-1.102551165	3.701143815	-1.75716345	0.094081104	0.890675309	-4.168266815
ENSG00000166206	GABRB3	0.19078874	1.141387557	4.218587582	1.7567295	0.094156854	0.890675309	-4.168746053
ENSG00000118017	A4GNT	-0.172879464	-1.127306223	2.814123428	-1.756627801	0.094174614	0.890675309	-4.168858354
ENSG00000163956	LRPAP1	0.198027071	1.147128549	8.297727215	1.756585019	0.094182086	0.890675309	-4.168905594
ENSG00000196214	ZNF766	-0.22203391	-1.166376784	6.217436924	-1.756524089	0.094192728	0.890675309	-4.168972873
ENSG00000162636	FAM102B	-0.266439553	-1.202835667	6.281185383	-1.756276932	0.094235909	0.890675309	-4.169245769
ENSG00000055044	NOP58	-0.194337161	-1.144198344	7.98917869	-1.755960878	0.094291152	0.890675309	-4.169594699
ENSG00000164946	FREM1	0.269208439	1.20514642	6.959089654	1.755953566	0.09429243	0.890675309	-4.169602772
ENSG00000212864	RNF208	0.222871849	1.16705443	4.937575255	1.75584906	0.094310703	0.890675309	-4.16971814
ENSG00000090266	NDUFB2	0.19937509	1.148200899	5.925212002	1.755829314	0.094314156	0.890675309	-4.169739937
ENSG00000128604	IRF5	-0.215085611	-1.160772794	4.754546799	-1.755609031	0.094352684	0.890675309	-4.169983099
ENSG00000124104	SNX21	0.199412766	1.148230884	6.128437997	1.755570855	0.094359362	0.890675309	-4.170025237
ENSG00000196171	OR6K2	-0.19983002	-1.148563022	2.724471217	-1.755453063	0.094379971	0.890675309	-4.170155252
ENSG00000235863	B3GALT4	0.186954421	1.138358065	5.351207465	1.75454506	0.094538964	0.890675309	-4.171157291
ENSG00000130766	SESN2	0.243128931	1.18355679	4.972675463	1.754143255	0.094609394	0.890675309	-4.171600599
ENSG00000173915	ATP5MD	0.22045847	1.165103783	8.923374129	1.753312413	0.094755172	0.890675309	-4.172517052
ENSG00000078142	PIK3C3	-0.1956285	-1.14522296	7.673341234	-1.753180363	0.094778359	0.890675309	-4.172662682
ENSG00000125257	ABCC4	-0.288661876	-1.221506784	5.21414486	-1.752851165	0.094836185	0.890675309	-4.173025705
ENSG00000168314	MOBP	0.157288255	1.115189014	3.177431132	1.752817322	0.094842132	0.890675309	-4.173063022
ENSG00000186594	MIR22HG	0.229657329	1.172556409	6.804400694	1.752670776	0.094867885	0.890675309	-4.173224609
ENSG00000241226	RN7SL836P	0.175937416	1.129698208	3.383438597	1.752606081	0.094879256	0.890675309	-4.173295941
ENSG00000144810	COL8A1	0.503807652	1.417950974	4.688871859	1.752435809	0.094909189	0.890675309	-4.173483675
ENSG00000006757	PNPLA4	0.244800631	1.184929012	6.439262423	1.752375341	0.094919821	0.890675309	-4.17355034
ENSG00000169862	CTNND2	0.161893278	1.118754339	4.2115669	1.752278238	0.094936897	0.890675309	-4.173657393
ENSG00000064490	RFXANK	0.219031915	1.163952283	5.706961052	1.75224858	0.094942113	0.890675309	-4.173690089
ENSG00000099864	PALM	0.230566817	1.173295832	7.914754693	1.752096933	0.094968786	0.890675309	-4.173857265
ENSG00000242650	RN7SL292P	0.188335304	1.139448172	3.702364347	1.751924705	0.094999088	0.890675309	-4.174047118
ENSG00000152193	OBI1	-0.273337113	-1.208600223	6.338638587	-1.751633194	0.095050395	0.890675309	-4.174368432
ENSG00000136731	UGGT1	0.136270659	1.099060389	7.495136618	1.751559849	0.095063308	0.890675309	-4.17444927
ENSG00000196072	BLOC1S2	-0.166814872	-1.122577363	6.196357588	-1.751391998	0.095092865	0.890675309	-4.174634262
ENSG00000110756	HPS5	0.177170814	1.130664429	5.722275042	1.751277693	0.095112997	0.890675309	-4.174760232
ENSG00000178636		-0.193603088	-1.1436163	3.567301412	-1.750884281	0.095182317	0.890675309	-4.175193754
ENSG00000198816	ZNF358	0.194016736	1.143944243	6.971354098	1.750773495	0.095201845	0.890675309	-4.175315823
ENSG00000081041	CXCL2	-0.298238377	-1.229642025	5.256158817	-1.750645932	0.095224335	0.890675309	-4.175456372
ENSG00000121671	CRY2	0.203977053	1.151869321	8.10850862	1.750526238	0.095245442	0.890675309	-4.175588244
ENSG00000174007	CEP19	-0.229897493	-1.172751619	4.812645008	-1.750481929	0.095253257	0.890675309	-4.17563706
ENSG00000166734	CASC4	-0.140892161	-1.102586744	8.335322977	-1.749488015	0.095428691	0.890675309	-4.176731857
ENSG00000179564	LSMEM2	-0.146942505	-1.107220458	4.008798751	-1.748965129	0.095521097	0.890675309	-4.177307653
ENSG00000188641	DPYD	-0.158907085	-1.116441057	7.853696814	-1.747390156	0.095799896	0.890675309	-4.179041314
ENSG00000166965	RCCD1	0.212926579	1.159036965	4.605495769	1.7473022	0.095815486	0.890675309	-4.179138101
ENSG00000221837	KRTAP10-9	0.344307038	1.269541045	4.085409527	1.747190376	0.095835311	0.890675309	-4.179261149
ENSG00000078589	P2RY10	-0.281630469	-1.215567888	2.914574652	-1.747092078	0.09585274	0.890675309	-4.17936931
ENSG00000164307	ERAP1	0.148347436	1.108299221	7.916451422	1.747082104	0.095854509	0.890675309	-4.179380284
ENSG00000100994	PYGB	0.259210898	1.196823907	7.534670481	1.746729962	0.095916971	0.890675309	-4.179767721
ENSG00000158290	CUL4B	-0.184181644	-1.136172307	7.376356558	-1.746576421	0.095944216	0.890675309	-4.179936636
ENSG00000134882	UBAC2	0.127339623	1.092277647	5.958352135	1.746273688	0.095997955	0.890675309	-4.180269652
ENSG00000115275	MOGS	0.141002313	1.102670931	5.887742234	1.7457353	0.09609359	0.890675309	-4.180861804
ENSG00000134030	CTIF	0.202234968	1.150479254	7.475523404	1.745066659	0.096212476	0.890675309	-4.181597047
ENSG00000106829	TLE4	-0.218197527	-1.163279301	6.254152198	-1.744965901	0.096230402	0.890675309	-4.181707826
ENSG00000230445	LRRC37A6P	-0.246750203	-1.186531337	3.324379559	-1.74458674	0.096297885	0.890675309	-4.182124657
ENSG00000164037	SLC9B1	-0.282121431	-1.215981628	3.265219181	-1.743724468	0.096451503	0.890675309	-4.183072375
ENSG00000173404	INSM1	0.184867999	1.136712963	5.177126081	1.743552363	0.09648219	0.890675309	-4.183261497
ENSG00000133661	SFTPD	0.213447841	1.159455814	4.176097969	1.743271686	0.096532253	0.890675309	-4.183569901
ENSG00000005889	ZFX	0.1948174	1.144579284	7.578201487	1.74314823	0.09655428	0.890675309	-4.183705543
ENSG00000244537	KRTAP4-2	0.196108843	1.145604324	5.298875719	1.742703845	0.096633605	0.890675309	-4.184193738
ENSG00000136206	SPDYE1	-0.437340697	-1.354106018	3.341211522	-1.742151639	0.096732254	0.890675309	-4.184800269
ENSG00000220008	LINGO3	0.186413063	1.137930986	4.228814949	1.741893693	0.096778364	0.890675309	-4.185083549
ENSG00000273769		0.152278113	1.111322941	4.56745156	1.741608556	0.096829358	0.890675309	-4.185396658
ENSG00000197860	SGTB	-0.209967664	-1.156662259	5.557979543	-1.741140084	0.096913188	0.890675309	-4.185911013
ENSG00000176716	OR10AB1P	-0.232426334	-1.174809091	3.575673092	-1.741064002	0.096926809	0.890675309	-4.185994538
ENSG00000123080	CDKN2C	0.244224988	1.184456313	5.026946031	1.741027068	0.096933421	0.890675309	-4.186035085
ENSG00000123636	BAZ2B	-0.178081698	-1.131378529	8.161272099	-1.740995569	0.096939061	0.890675309	-4.186069663
ENSG00000160124	CCDC58	-0.225230104	-1.168963679	6.26749257	-1.740956934	0.096945979	0.890675309	-4.186112076
ENSG00000116711	PLA2G4A	0.429797236	1.347044243	6.099678735	1.740907547	0.096954823	0.890675309	-4.186166292
ENSG00000149548	CCDC15	-0.265491778	-1.202045726	4.588849961	-1.740697344	0.096992471	0.890675309	-4.186397032
ENSG00000158806	NPM2	-0.185317526	-1.137067205	4.138281212	-1.740093259	0.097100737	0.890675309	-4.187060038
ENSG00000196821	ILRUN	0.14325099	1.104390965	6.487978689	1.739824348	0.097148966	0.890675309	-4.187355129
ENSG00000138433	CIR1	-0.182849937	-1.135124025	6.218066469	-1.73919713	0.097261536	0.890675309	-4.188043294
ENSG00000184860	SDR42E1	-0.259476783	-1.197044498	3.698261546	-1.738772017	0.097337897	0.890675309	-4.188509621
ENSG00000176771	NCKAP5	-0.261028518	-1.198332709	5.485159145	-1.738752568	0.097341391	0.890675309	-4.188530954
ENSG00000176393	RNPEP	0.172403444	1.126934327	6.727590344	1.737983709	0.097479633	0.890675309	-4.189374158
ENSG00000163704	PRRT3	0.137082204	1.099678807	3.852625084	1.737774623	0.097517256	0.890675309	-4.189603419
ENSG00000115091	ACTR3	-0.140058171	-1.101949547	8.962349959	-1.737744183	0.097522734	0.890675309	-4.189636795
ENSG00000116141	MARK1	0.207408626	1.154612401	7.01612754	1.737010637	0.097654834	0.890675309	-4.190440969
ENSG00000131831	RAI2	-0.209363251	-1.15617778	6.136363579	-1.736466009	0.097753012	0.890675309	-4.191037891
ENSG00000072041	SLC6A15	-0.316329635	-1.245158704	3.310680887	-1.736419629	0.097761376	0.890675309	-4.191088719
ENSG00000198001	IRAK4	-0.191083333	-1.141620648	6.117191013	-1.735936103	0.097848617	0.890675309	-4.191618559
ENSG00000214706	IFRD2	0.17931658	1.132347354	5.763306644	1.735700926	0.097891073	0.890675309	-4.191876227
ENSG00000118482	PHF3	-0.164291924	-1.120615944	8.550228343	-1.735630768	0.097903742	0.890675309	-4.19195309
ENSG00000175730	BAK1P1	-0.424758003	-1.342347319	4.318724678	-1.735138484	0.097992675	0.890675309	-4.192492365
ENSG00000171798	KNDC1	0.187691368	1.138939701	3.411795174	1.734932223	0.098029957	0.890675309	-4.192718284
ENSG00000156853	ZNF689	0.163347486	1.11988259	4.98157769	1.734892919	0.098037063	0.890675309	-4.192761332
ENSG00000131508	UBE2D2	-0.158413285	-1.116058991	7.597866471	-1.734565996	0.098096184	0.890675309	-4.193119372
ENSG00000101452	DHX35	-0.148175175	-1.108166895	6.083541227	-1.734563918	0.09809656	0.890675309	-4.193121648
ENSG00000175325	PROP1	0.19427888	1.144152122	5.105427547	1.734231766	0.098156658	0.890675309	-4.193485369
ENSG00000160606	TLCD1	0.209754784	1.156491598	3.250815046	1.733997287	0.098199103	0.890675309	-4.193742106
ENSG00000112276	BVES	-0.247066185	-1.186791241	5.530112834	-1.733572897	0.098275964	0.890675309	-4.194206722
ENSG00000207098		0.136771396	1.099441922	5.132130888	1.733530211	0.098283698	0.890675309	-4.194253451
ENSG00000091073	DTX2	0.190030555	1.140787876	4.518082978	1.733323154	0.09832122	0.890675309	-4.194480103
ENSG00000254827	SLC22A18AS	-0.183492514	-1.135629723	3.146016919	-1.732843023	0.098408274	0.890675309	-4.195005604
ENSG00000229809	ZNF688	0.130989316	1.095044361	5.022694835	1.73257116	0.098457596	0.890675309	-4.195303114
ENSG00000139329	LUM	-0.221864237	-1.166239617	9.233311359	-1.731666152	0.098621936	0.890675309	-4.196293277
ENSG00000139220	PPFIA2	-0.272297751	-1.207729823	4.068549737	-1.731254698	0.09869673	0.890675309	-4.196743333
ENSG00000182000	PPIAP73	0.518264668	1.432231465	2.597415873	1.730907178	0.09875994	0.890675309	-4.197123402
ENSG00000229585	RPL21P44	-0.230789498	-1.173476945	5.139952008	-1.730816511	0.098776437	0.890675309	-4.197222552
ENSG00000131477	RAMP2	-0.225056507	-1.168823028	6.371992089	-1.730682836	0.098800763	0.890675309	-4.197368729
ENSG00000111341	MGP	0.142014249	1.103444638	9.704261405	1.73056643	0.098821952	0.890675309	-4.197496015
ENSG00000147155	EBP	0.209163445	1.156017666	5.832943262	1.730018697	0.098921702	0.890675309	-4.198094868
ENSG00000106049	HIBADH	0.195433504	1.145068181	8.412198846	1.729947717	0.098934635	0.890675309	-4.198172463
ENSG00000196781	TLE1	0.240539644	1.181434497	7.172320535	1.729178238	0.099074931	0.890675309	-4.199013524
ENSG00000153707	PTPRD	-0.251061702	-1.190082594	4.557993664	-1.729071463	0.099094412	0.890675309	-4.199130212
ENSG00000237007	KRT18P52	-0.257230408	-1.195182068	5.254260576	-1.728986937	0.099109836	0.890675309	-4.199222582
ENSG00000197958	RPL12	-0.274246198	-1.209362037	6.705948239	-1.728440022	0.099209687	0.890675309	-4.19982018
ENSG00000114646	CSPG5	0.20792579	1.15502637	3.792968244	1.727910059	0.099306524	0.890675309	-4.200399134
ENSG00000106701	FSD1L	-0.247390359	-1.187057944	3.744372546	-1.726728434	0.09952273	0.890675309	-4.201689571
ENSG00000135638	EMX1	0.183559704	1.135682613	3.761201677	1.726622723	0.099542092	0.890675309	-4.201804989
ENSG00000134769	DTNA	-0.234416128	-1.176430528	5.477511523	-1.726488541	0.099566673	0.890675309	-4.201951485
ENSG00000105825	TFPI2	-0.380916197	-1.302168547	6.594340782	-1.725863841	0.099681183	0.890675309	-4.202633411
ENSG00000103494	RPGRIP1L	-0.301445464	-1.232378539	5.116275134	-1.725776101	0.099697275	0.890675309	-4.202729176
ENSG00000135919	SERPINE2	-0.286597208	-1.219759913	4.546597998	-1.725687364	0.099713552	0.890675309	-4.202826025
[truncated: 16,115 more rows]
