# Supplementary material for: Stratifying cellular metabolism during weight loss: an interplay of metabolism, metabolic flexibility and inflammation
Source: Sci Rep. 2020 Feb 3;10:1651. doi: 10.1038/s41598-020-58358-z (PMC6997359; doi:10.1038/s41598-020-58358-z)
Supplement: Supplementary file 4 [file 41598_2020_58358_MOESM4_ESM.zip › Comparison 5/sig_diffT31C12wBlk.txt]

ENSG	HGNC.symbol	logFC	Fold.Change	AveExpr	t	P.Value	adj.P.Val	B
ENSG00000181019	NQO1	-0.862825099	-1.818596018	8.638933419	-6.740455932	1.20E-06	0.021757072	3.868162614
ENSG00000173641	HSPB7	-0.897644577	-1.863021828	8.350681646	-5.958112863	6.76E-06	0.06119248	2.727643478
ENSG00000134962	KLB	-0.451832698	-1.367776681	7.732863039	-5.149267003	4.34E-05	0.221778418	1.43640234
ENSG00000198848	CES1	-1.114414868	-2.165071797	9.869859211	-5.081736527	5.08E-05	0.221778418	1.323909201
ENSG00000189337	KAZN	-0.400660903	-1.32011252	4.74229467	-4.940207238	7.08E-05	0.221778418	1.086047029
ENSG00000091262	ABCC6	-0.450845381	-1.366840955	5.633722644	-4.867108542	8.41E-05	0.221778418	0.962125895
ENSG00000141759	TXNL4A	-0.392350416	-1.312530016	5.704277883	-4.795425067	9.97E-05	0.221778418	0.839931933
ENSG00000134013	LOXL2	-0.580808665	-1.495687382	7.810422386	-4.716603269	0.000120078	0.221778418	0.704834644
ENSG00000117682	DHDDS	-0.414023548	-1.332396573	9.67647519	-4.710075435	0.000121948	0.221778418	0.693612828
ENSG00000134824	FADS2	-1.063064311	-2.089364661	6.633509671	-4.662258555	0.000136571	0.221778418	0.611261225
ENSG00000178722	C5orf64	-0.49280566	-1.407178806	3.663713351	-4.620071448	0.000150934	0.221778418	0.538390021
ENSG00000089163	SIRT4	-0.35536009	-1.27930485	3.661939701	-4.610399942	0.000154437	0.221778418	0.521656383
ENSG00000116133	DHCR24	-0.635310454	-1.553271963	8.018405042	-4.597662443	0.000159174	0.221778418	0.499602464
ENSG00000201665	RN7SKP6	0.371288723	1.293507773	3.765275509	4.528416701	0.000187611	0.242728774	0.379408849
ENSG00000185561	TLCD2	-0.605595121	-1.521606296	6.655905166	-4.477908901	0.000211532	0.25543169	0.291432282
ENSG00000113389	NPR3	-0.854046616	-1.807563859	7.968561594	-4.416787384	0.000244618	0.276923372	0.18464169
ENSG00000196912	ANKRD36B	0.424626219	1.342224707	7.827810737	4.284008923	0.000335521	0.333232329	-0.048469873
ENSG00000148218	ALAD	-0.38811126	-1.308678992	7.294450282	-4.271777643	0.000345435	0.333232329	-0.070014324
ENSG00000152137	HSPB8	-0.641957562	-1.560445058	7.27486528	-4.25247018	0.000361686	0.333232329	-0.104045289
ENSG00000170262	MRAP	-0.468044426	-1.383233224	6.232042052	-4.232042553	0.000379714	0.333232329	-0.140079614
ENSG00000140807	NKD1	0.314656567	1.243715552	4.623095022	4.224772113	0.000386346	0.333232329	-0.15291167
ENSG00000110315	RNF141	-0.338698815	-1.264615506	7.404232839	-4.198372907	0.000411413	0.338723773	-0.199535214
ENSG00000114054	PCCB	-0.294695768	-1.226626282	6.924936713	-4.155038677	0.000456136	0.349523928	-0.276164629
ENSG00000206949	RNU6-1324P	0.374077182	1.296010298	3.53242106	4.122606478	0.000492759	0.349523928	-0.333589217
ENSG00000110811	P3H3	0.410699797	1.329330466	4.332493031	4.100319235	0.000519614	0.349523928	-0.373085076
ENSG00000136783	NIPSNAP3A	-0.33537448	-1.261704867	6.343788309	-4.091382331	0.000530788	0.349523928	-0.388929804
ENSG00000228695	CES1P1	-0.974940063	-1.965559536	4.563617135	-4.090940844	0.000531347	0.349523928	-0.389712647
ENSG00000137309	HMGA1	0.426435361	1.343908915	5.130660662	4.083912928	0.000540312	0.349523928	-0.402175857
ENSG00000161682	FAM171A2	-0.603518185	-1.519417333	4.653776785	-4.065175048	0.00056496	0.352865985	-0.435417343
ENSG00000102996	MMP15	-0.397580952	-1.317297271	5.11054485	-4.022466385	0.000625409	0.375352146	-0.511244694
ENSG00000175548	ALG10B	-0.56236843	-1.476691469	4.95726358	-4.011197668	0.000642407	0.375352146	-0.531264948
ENSG00000235444	PSMB3P2	-0.347198947	-1.272088415	3.564965408	-3.969757381	0.000708967	0.375749847	-0.604931016
ENSG00000131848	ZSCAN5A	-0.419338772	-1.337314486	3.481136879	-3.967820953	0.00071224	0.375749847	-0.608374814
ENSG00000178301	AQP11	-0.39119567	-1.311479876	4.518579145	-3.955682346	0.000733102	0.375749847	-0.629965316
ENSG00000104812	GYS1	-0.379738578	-1.301106069	6.975542047	-3.954742541	0.000734742	0.375749847	-0.631637115
ENSG00000149090	PAMR1	-0.705018742	-1.630165842	4.254723525	-3.942445188	0.000756545	0.375749847	-0.653515173
ENSG00000067840	PDZD4	-0.354261705	-1.278331232	3.821816339	-3.932125408	0.000775337	0.375749847	-0.671878505
ENSG00000186480	INSIG1	-0.475557684	-1.390455607	7.282467085	-3.920920575	0.000796267	0.375749847	-0.691820189
ENSG00000087995	METTL2A	-0.511115543	-1.425151748	6.392383143	-3.898515093	0.000839817	0.375749847	-0.731706102
ENSG00000187288	CIDEC	-0.307573671	-1.237624508	10.32824116	-3.890607186	0.000855747	0.375749847	-0.745786574
ENSG00000065833	ME1	-0.536408125	-1.450357068	8.661026944	-3.885964885	0.000865237	0.375749847	-0.754053113
ENSG00000160216	AGPAT3	-0.31516105	-1.244150531	6.633035392	-3.876225715	0.000885489	0.375749847	-0.771397147
ENSG00000123159	GIPC1	-0.392959222	-1.31308401	6.39055327	-3.873129994	0.000892025	0.375749847	-0.776910584
ENSG00000125384	PTGER2	0.399896608	1.31941335	6.03433177	3.855185777	0.000930861	0.37636513	-0.808872587
ENSG00000119927	GPAM	-0.571648103	-1.486220427	11.08895912	-3.853298129	0.000935043	0.37636513	-0.812235175
ENSG00000236404	VLDLR-AS1	-0.563571771	-1.47792368	5.285063717	-3.788397536	0.001090728	0.412276805	-0.927875962
ENSG00000124743	KLHL31	-0.697022068	-1.621155037	6.636624922	-3.782034336	0.001107311	0.412276805	-0.939216173
ENSG00000182534	MXRA7	-0.392449595	-1.31262025	5.240378752	-3.768275483	0.001144025	0.412276805	-0.963737281
ENSG00000072210	ALDH3A2	-0.319068555	-1.247524852	7.848718206	-3.766018909	0.00115016	0.412276805	-0.967759029
ENSG00000171451	DSEL	-0.377747708	-1.299311825	7.291277171	-3.762582623	0.001159566	0.412276805	-0.97388333
ENSG00000167797	CDK2AP2	-0.264755446	-1.201432375	5.312742392	-3.762122847	0.00116083	0.412276805	-0.974702764
ENSG00000143367	TUFT1	-0.3804434	-1.301741873	4.949214481	-3.742641921	0.001215669	0.423450157	-1.009422829
ENSG00000067113	PLPP1	-0.298961641	-1.230258633	8.513884284	-3.709610395	0.001314569	0.441694788	-1.068291969
ENSG00000106546	AHR	0.293097859	1.22526844	8.70858458	3.703966371	0.001332247	0.441694788	-1.078350251
ENSG00000159228	CBR1	-0.289941085	-1.22259035	5.608685288	-3.693997326	0.001364046	0.441694788	-1.096115589
ENSG00000062282	DGAT2	-0.677154003	-1.598982338	9.345938705	-3.693519524	0.001365589	0.441694788	-1.096967036
ENSG00000110092	CCND1	-0.476156436	-1.391032797	8.240961596	-3.680360559	0.001408762	0.445984139	-1.120415458
ENSG00000196715	VKORC1L1	-0.370897489	-1.293157043	8.63827541	-3.674596833	0.001428095	0.445984139	-1.13068543
ENSG00000166801	FAM111A	0.29834929	1.229736562	7.078109452	3.653409088	0.00150144	0.452414683	-1.168434478
ENSG00000149256	TENM4	-0.503103605	-1.417259171	5.866444664	-3.639639161	0.001551088	0.452414683	-1.192963762
ENSG00000169083	AR	-0.304080577	-1.234631561	7.492271558	-3.626019971	0.001601785	0.452414683	-1.217221016
ENSG00000186723	OR10H1	0.450558618	1.366569296	3.455508859	3.616917609	0.001636576	0.452414683	-1.233431136
ENSG00000147852	VLDLR	-0.804566635	-1.746621053	8.431160257	-3.61104865	0.001659402	0.452414683	-1.243881991
ENSG00000188313	PLSCR1	0.413156162	1.331595742	6.476566588	3.610447326	0.001661758	0.452414683	-1.244952723
ENSG00000139926	FRMD6	0.321032605	1.249224358	6.162118225	3.608466883	0.001669542	0.452414683	-1.248479084
ENSG00000188735	TMEM120B	-0.470303027	-1.38540043	6.493053845	-3.606230831	0.001678374	0.452414683	-1.252460464
ENSG00000112651	MRPL2	-0.322064089	-1.250117836	6.700299844	-3.601270884	0.00169813	0.452414683	-1.261291405
ENSG00000276023	DUSP14	-0.479340716	-1.394106441	5.591320533	-3.592394403	0.001734058	0.455202779	-1.277093947
ENSG00000037042	TUBG2	-0.286773793	-1.21990922	7.548714544	-3.58298678	0.001772954	0.457504261	-1.293839711
ENSG00000178568	ERBB4	-0.585766644	-1.500836317	5.645894132	-3.572668749	0.001816602	0.457504261	-1.312203055
ENSG00000268869	ESPNP	0.368271522	1.290805404	4.609370368	3.565757247	0.00184643	0.457504261	-1.324501855
ENSG00000196878	LAMB3	-0.633737993	-1.551579901	6.174198646	-3.563492829	0.001856307	0.457504261	-1.328530984
ENSG00000178537	SLC25A20	-0.358825952	-1.282381886	6.243537254	-3.555385443	0.001892098	0.457504261	-1.342955244
ENSG00000137824	RMDN3	-0.284617993	-1.218087687	6.790104407	-3.552713724	0.001904041	0.457504261	-1.347708145
ENSG00000174697	LEP	-0.70053861	-1.625111392	9.882916723	-3.549250183	0.001919634	0.457504261	-1.353869306
ENSG00000165804	ZNF219	-0.440573183	-1.357143414	6.335714877	-3.532013072	0.001999122	0.470261092	-1.384525285
ENSG00000102144	PGK1	-0.283194453	-1.216886365	8.118778177	-3.526452188	0.00202545	0.470345944	-1.394412849
ENSG00000165868	HSPA12A	-0.454494049	-1.370302157	7.089686352	-3.518599702	0.00206321	0.473049546	-1.408372914
ENSG00000164638	SLC29A4	-0.509637013	-1.423691945	7.092296702	-3.504105789	0.00213473	0.474020753	-1.434133311
ENSG00000179921	GPBAR1	-0.355433044	-1.279369544	5.463315539	-3.502198986	0.002144319	0.474020753	-1.437521647
ENSG00000101347	SAMHD1	0.321141072	1.249318283	8.628916452	3.495637657	0.002177638	0.474020753	-1.449179708
ENSG00000178761	FAM219B	-0.291020132	-1.223505114	6.962218273	-3.494664338	0.002182624	0.474020753	-1.450908921
ENSG00000186160	CYP4Z1	-0.754912317	-1.687529026	4.107268302	-3.491618827	0.002198296	0.474020753	-1.456319336
ENSG00000100075	SLC25A1	-0.450407272	-1.366425944	7.414689282	-3.477936155	0.002270085	0.478933388	-1.480621519
ENSG00000232030	MAGEB6B	-0.459285796	-1.374861026	3.413536063	-3.46278529	0.002352263	0.478933388	-1.507520694
ENSG00000112186	CAP2	-0.425291597	-1.342843891	8.389932458	-3.4540081	0.002401199	0.478933388	-1.523098503
ENSG00000180475	OR10Q1	-0.38476707	-1.305648967	3.519477326	-3.452545489	0.00240945	0.478933388	-1.525693955
ENSG00000206538	VGLL3	-0.521233064	-1.435181366	7.805367752	-3.449654033	0.002425843	0.478933388	-1.530824601
ENSG00000147676	MAL2	-0.839623424	-1.789582959	7.622954092	-3.443378251	0.002461802	0.478933388	-1.541958877
ENSG00000174348	PODN	0.517436958	1.431409994	8.586973898	3.440016938	0.002481276	0.478933388	-1.547921503
ENSG00000109846	CRYAB	-0.522127116	-1.436071037	10.44743641	-3.439292342	0.002485493	0.478933388	-1.54920678
ENSG00000111843	TMEM14C	-0.306812033	-1.236971304	8.034006782	-3.429973243	0.002540368	0.483568181	-1.565734167
ENSG00000172893	DHCR7	-0.403117346	-1.322362159	6.403251939	-3.425795923	0.00256535	0.483568181	-1.573140993
ENSG00000099194	SCD	-0.770258944	-1.705575884	10.4290664	-3.421616523	0.002590585	0.483568181	-1.580550473
ENSG00000123636	BAZ2B	0.326581289	1.254038194	8.081784607	3.413410621	0.002640841	0.483568181	-1.595095298
ENSG00000199666	SNORD3G	0.282746096	1.216508243	4.779510969	3.411242302	0.002654279	0.483568181	-1.598937919
ENSG00000103353	UBFD1	-0.285647781	-1.218957462	6.437215245	-3.408762528	0.00266973	0.483568181	-1.603332131
ENSG00000213373	LINC00671	0.355473745	1.279405637	4.360266923	3.385372514	0.002819867	0.490728024	-1.644760347
ENSG00000185052	SLC24A3	-0.360282204	-1.283676972	6.883841501	-3.384973842	0.002822497	0.490728024	-1.645466159
ENSG00000163832	ELP6	-0.287152046	-1.220229104	4.668039881	-3.375823454	0.00288351	0.490728024	-1.661663116
ENSG00000177233	OR2M1P	0.605410157	1.521411228	3.712831085	3.375588624	0.002885092	0.490728024	-1.66207871
ENSG00000228286		-0.330245467	-1.257227267	4.24695631	-3.37520348	0.00288769	0.490728024	-1.662760315
ENSG00000133083	DCLK1	0.362414325	1.285575486	7.790433009	3.374604174	0.002891736	0.490728024	-1.66382091
ENSG00000157107	FCHO2	0.34161503	1.267174343	7.628267867	3.373544227	0.002898907	0.490728024	-1.665696643
ENSG00000151632	AKR1C2	-0.369935996	-1.292295498	10.49847235	-3.364647754	0.002959779	0.496393309	-1.681437154
ENSG00000184831	APOO	-0.334296369	-1.26076236	5.207667255	-3.356764472	0.003014762	0.500975989	-1.695380292
ENSG00000107551	RASSF4	-0.456654212	-1.372355463	6.652420108	-3.35238778	0.003045717	0.501518915	-1.703119374
ENSG00000278540	ACACA	-0.273291722	-1.208562198	6.72825531	-3.335299526	0.003169581	0.51282749	-1.733321896
ENSG00000132881	CPLANE2	-0.306667065	-1.236847015	4.388232646	-3.330378108	0.003206158	0.51282749	-1.742016057
ENSG00000066322	ELOVL1	-0.322263555	-1.250290688	8.171977416	-3.322101216	0.003268604	0.51282749	-1.75663367
ENSG00000205702	CYP2D7	0.308272359	1.238224027	5.019219079	3.32070601	0.003279247	0.51282749	-1.759097167
ENSG00000196262	PPIA	-0.393705406	-1.313763333	5.495944662	-3.316178177	0.003314019	0.51282749	-1.767090821
ENSG00000197442	MAP3K5	0.360371881	1.283756767	7.102859231	3.313436323	0.00333525	0.51282749	-1.771930607
ENSG00000142657	PGD	-0.336494973	-1.262685171	9.596475361	-3.312813166	0.003340093	0.51282749	-1.773030486
ENSG00000164180	TMEM161B	0.309029972	1.238874435	6.429848034	3.309908744	0.00336276	0.51282749	-1.778156404
ENSG00000105088	OLFM2	-0.610174293	-1.526443609	7.402384641	-3.305767565	0.003395339	0.51282749	-1.785463818
ENSG00000184305	CCSER1	0.432840704	1.349888928	5.334486396	3.302365302	0.003422334	0.51282749	-1.791466284
ENSG00000012171	SEMA3B	-0.568973479	-1.483467663	5.806661147	-3.298389457	0.003454146	0.51282749	-1.798479451
ENSG00000089280	FUS	0.292185789	1.224494071	7.981502599	3.293922735	0.00349023	0.513971901	-1.806356884
ENSG00000226091	LINC00937	0.380503445	1.301796052	5.519927641	3.284004761	0.003571671	0.518477996	-1.823841846
ENSG00000076706	MCAM	-0.312953704	-1.242248418	9.671459805	-3.281388288	0.003593463	0.518477996	-1.828453131
ENSG00000163931	TKT	-0.447494928	-1.363670345	9.038975038	-3.279806094	0.003606704	0.518477996	-1.831241299
ENSG00000213619	NDUFS3	-0.28582954	-1.219111043	6.337046785	-3.274519857	0.003651288	0.520201534	-1.840555166
ENSG00000166246	C16orf71	-0.32750017	-1.254837171	3.749570006	-3.268676008	0.003701199	0.520201534	-1.850848544
ENSG00000087237	CETP	0.835258912	1.784177206	5.532231922	3.252159353	0.003845887	0.520201534	-1.879923907
ENSG00000138413	IDH1	-0.359277977	-1.282783744	8.811463857	-3.251745883	0.003849579	0.520201534	-1.880651435
ENSG00000044459	CNTLN	0.320426625	1.248699752	6.477090936	3.249285578	0.003871618	0.520201534	-1.884980167
ENSG00000229919	ELOCP3	0.314927276	1.243948946	3.127319209	3.248578968	0.003877971	0.520201534	-1.88622329
ENSG00000118482	PHF3	0.289536762	1.222247761	8.482773808	3.24268708	0.003931335	0.520201534	-1.896586873
ENSG00000158445	KCNB1	-0.388851311	-1.30935047	6.543850077	-3.236923679	0.003984227	0.520201534	-1.906721172
ENSG00000186594	MIR22HG	-0.367289961	-1.289927481	6.879971637	-3.232878906	0.00402176	0.520201534	-1.913831494
ENSG00000087884	AAMDC	-0.405706678	-1.32473765	6.176613377	-3.232591899	0.004024436	0.520201534	-1.914335963
ENSG00000100033	PRODH	-0.474840975	-1.389765021	3.746934633	-3.232158126	0.004028485	0.520201534	-1.915098386
ENSG00000239504	RN7SL583P	-0.403956336	-1.323131394	4.127789022	-3.228401204	0.004063712	0.520201534	-1.92170096
ENSG00000272047	GTF2H5	-0.323445275	-1.251315228	6.342191001	-3.227321744	0.004073888	0.520201534	-1.923597786
ENSG00000154188	ANGPT1	-0.271047803	-1.206683902	7.284303295	-3.219518302	0.004148198	0.520201534	-1.937306465
ENSG00000007944	MYLIP	0.397822554	1.317517892	7.687933216	3.218213291	0.004160754	0.520201534	-1.939598432
ENSG00000101049	SGK2	-0.819253452	-1.764492688	5.884847019	-3.214012618	0.004201419	0.520201534	-1.946974803
ENSG00000154277	UCHL1	-0.620283849	-1.53717759	7.812783668	-3.212482228	0.00421633	0.520201534	-1.949661709
ENSG00000170417	TMEM182	-0.433778465	-1.35076665	4.969559436	-3.211409197	0.004226815	0.520201534	-1.951545485
ENSG00000185818	NAT8L	-0.469271773	-1.384410485	7.227498234	-3.208992007	0.004250529	0.520201534	-1.955788575
ENSG00000134744	TUT4	0.311598699	1.241082224	6.777051388	3.193876258	0.004401778	0.535096678	-1.982308421
ENSG00000131462	TUBG1	-0.348986818	-1.273665838	6.731373464	-3.182889021	0.004514985	0.54519954	-2.001569474
ENSG00000116833	NR5A2	0.335874864	1.262142552	6.290979593	3.179741291	0.004547936	0.545541474	-2.00708511
ENSG00000151365	THRSP	-0.420327496	-1.338231303	10.44332408	-3.172521822	0.004624393	0.54559457	-2.019731291
ENSG00000006831	ADIPOR2	-0.332084834	-1.258831194	7.740493734	-3.167707578	0.00467607	0.54559457	-2.028161016
ENSG00000115461	IGFBP5	0.41066746	1.32930067	10.4149102	3.166953607	0.004684214	0.54559457	-2.029480977
ENSG00000238561	RNU6ATAC28P	-0.46347048	-1.37885474	2.518230531	-3.165446959	0.004700529	0.54559457	-2.032118437
ENSG00000250374	TRIM75P	-0.324290256	-1.252048333	2.709492214	-3.16492959	0.004706144	0.54559457	-2.033024058
ENSG00000252891		-0.478976097	-1.393754146	2.70309564	-3.147308459	0.004901324	0.54559457	-2.063850062
ENSG00000130203	APOE	0.64009399	1.558430686	9.480769454	3.145371815	0.004923247	0.54559457	-2.067235748
ENSG00000181817	LSM10	-0.3896604	-1.310084983	5.052502907	-3.140281355	0.004981329	0.54559457	-2.076132869
ENSG00000111879	FAM184A	0.420351097	1.338253195	5.961281163	3.139142041	0.004994419	0.54559457	-2.078123738
ENSG00000134874	DZIP1	0.348854535	1.273549058	5.117241669	3.138586093	0.005000818	0.54559457	-2.079095159
ENSG00000143149	ALDH9A1	-0.325819515	-1.25337621	8.126135067	-3.133990442	0.005054025	0.54559457	-2.087123818
ENSG00000099960	SLC7A4	-0.310631587	-1.240250542	4.787544534	-3.131167692	0.005086977	0.54559457	-2.092053918
ENSG00000222589	RN7SKP159	0.419150416	1.337139899	3.225298328	3.125654534	0.005151937	0.54559457	-2.101680148
ENSG00000162520	SYNC	-0.463828041	-1.379196521	6.357459058	-3.122672678	0.005187406	0.54559457	-2.106885038
ENSG00000137267	TUBB2A	-0.410697071	-1.329327954	6.679820378	-3.119077936	0.00523048	0.54559457	-2.113158255
ENSG00000113578	FGF1	-0.395705969	-1.315586372	5.068351031	-3.115987929	0.005267782	0.54559457	-2.118549359
ENSG00000115850	LCT	0.29186607	1.224222738	2.959646143	3.114191491	0.005289586	0.54559457	-2.12168303
ENSG00000148541	FAM13C	0.470284551	1.385382688	7.436886087	3.109671001	0.005344842	0.54559457	-2.129566673
ENSG00000115355	CCDC88A	0.345373369	1.270479739	7.661335099	3.10761501	0.005370158	0.54559457	-2.133151415
ENSG00000101955	SRPX	0.410788241	1.329411963	8.715962931	3.104062113	0.005414179	0.54559457	-2.139344825
ENSG00000135298	ADGRB3	0.347916536	1.272721302	4.179107591	3.103262603	0.005424133	0.54559457	-2.140738304
ENSG00000107104	KANK1	-0.273292651	-1.208562975	7.30805982	-3.103094704	0.005426226	0.54559457	-2.141030929
ENSG00000134030	CTIF	-0.318028193	-1.246625556	7.539368104	-3.101375866	0.005447694	0.54559457	-2.144026406
ENSG00000262587		-0.301236056	-1.232199672	4.81833895	-3.101029481	0.00545203	0.54559457	-2.144630016
ENSG00000029363	BCLAF1	0.381181243	1.302407798	8.209426614	3.097417201	0.00549745	0.547117073	-2.150923846
ENSG00000184470	TXNRD2	-0.297337259	-1.228874221	5.274087165	-3.084169074	0.005667182	0.554282629	-2.173991933
ENSG00000196182	STK40	-0.291122798	-1.223592185	7.115943631	-3.081465222	0.005702441	0.554282629	-2.178697103
ENSG00000204110	LINC02520	0.566519007	1.48094597	2.789627197	3.079937462	0.005722456	0.554282629	-2.181355234
ENSG00000167272	POP5	-0.3376788	-1.263721714	5.762146296	-3.077302765	0.005757134	0.554675392	-2.185938574
ENSG00000164128	NPY1R	-0.471627788	-1.386673165	9.464051137	-3.07019973	0.00585164	0.557846044	-2.198290366
ENSG00000166250	CLMP	-0.330318967	-1.25729132	9.969941259	-3.064652595	0.005926485	0.562023115	-2.207931725
ENSG00000169252	ADRB2	0.287592394	1.220601606	6.158727914	3.060760124	0.005979555	0.564102513	-2.214694605
ENSG00000258405	ZNF578	-0.643468382	-1.562080045	2.521647493	-3.050095231	0.006127324	0.57145633	-2.233213197
ENSG00000179933	C14orf119	-0.265809028	-1.202310087	6.166251353	-3.048496809	0.006149773	0.57145633	-2.235987324
ENSG00000135144	DTX1	-0.367247968	-1.289889936	6.861438487	-3.048327531	0.006152155	0.57145633	-2.236281091
ENSG00000151650	VENTX	-0.450032476	-1.366071007	3.907550907	-3.043714239	0.006217416	0.574571735	-2.244285492
ENSG00000202380	RNU1-55P	-0.268869764	-1.204863544	3.543375416	-3.038542984	0.006291365	0.578454263	-2.253254366
ENSG00000090612	ZNF268	0.567635337	1.482092341	6.124916132	3.036225255	0.006324783	0.578589858	-2.257272913
ENSG00000141744	PNMT	0.3108628	1.240449325	4.100157061	3.031616035	0.00639175	0.579636538	-2.265262192
ENSG00000161533	ACOX1	-0.33851344	-1.264453024	8.752322751	-3.028006836	0.006444666	0.579636538	-2.271515936
ENSG00000157911	PEX10	-0.284227193	-1.217757774	5.624744469	-3.026679693	0.006464229	0.579636538	-2.273815027
ENSG00000014641	MDH1	-0.403449914	-1.322667023	8.702318966	-3.013603005	0.006660081	0.585371627	-2.296454571
ENSG00000183775	KCTD16	-0.524586813	-1.438521529	2.792784679	-3.01275905	0.006672915	0.585371627	-2.297914822
ENSG00000168994	PXDC1	-0.370627362	-1.292914938	7.604048482	-3.011652667	0.006689777	0.585371627	-2.299828975
ENSG00000256826	ATP5MFP4	0.354748825	1.278762927	4.600978294	3.007460733	0.006754037	0.587712038	-2.307079757
ENSG00000132874	SLC14A2	-0.708474304	-1.634075117	5.031874916	-3.004618455	0.006797945	0.587712038	-2.311994518
ENSG00000138073	PREB	-0.328898189	-1.256053738	6.837572985	-3.003077619	0.006821863	0.587712038	-2.314658359
ENSG00000162413	KLHL21	-0.291914665	-1.224263976	5.72557976	-3.00150797	0.006846311	0.587712038	-2.317371637
ENSG00000169814	BTD	-0.293472311	-1.2255865	7.287840211	-2.990999336	0.00701218	0.591401842	-2.335526941
ENSG00000173175	ADCY5	-0.357452274	-1.281161433	6.49988964	-2.990658771	0.007017619	0.591401842	-2.336115033
ENSG00000226084		0.306698266	1.236873764	9.58340918	2.987650452	0.007065847	0.591401842	-2.341309043
ENSG00000164125	GASK1B	-0.284278871	-1.217801395	8.448684476	-2.986448871	0.007085198	0.591401842	-2.343383236
ENSG00000197635	DPP4	0.509823052	1.423875545	5.863816358	2.983902813	0.007126372	0.592110013	-2.347777537
ENSG00000136960	ENPP2	0.287947233	1.220901857	10.33545659	2.980918596	0.007174925	0.592875107	-2.352926763
ENSG00000277791	PSMB3	-0.316220293	-1.245064337	7.995357538	-2.977026842	0.007238722	0.592875107	-2.359639803
ENSG00000105677	TMEM147	-0.417251365	-1.33538095	6.733360079	-2.97520911	0.007268706	0.592875107	-2.362774453
ENSG00000221968	FADS3	-0.409636061	-1.328350678	8.787725817	-2.973111371	0.007303458	0.592875107	-2.36639131
ENSG00000010438	PRSS3	0.320988025	1.249185757	4.906334315	2.969054856	0.007371113	0.592875107	-2.373383422
ENSG00000117507	FMO6P	0.29033714	1.222926027	3.318948774	2.968410277	0.007381919	0.592875107	-2.374494221
ENSG00000070404	FSTL3	-0.616289739	-1.53292779	6.81179243	-2.960727255	0.007511896	0.593073103	-2.387729132
ENSG00000111667	USP5	-0.27467418	-1.209720854	6.764921326	-2.960623431	0.007513667	0.593073103	-2.387907916
ENSG00000145901	TNIP1	-0.435707962	-1.352574408	8.100861803	-2.957917851	0.007559971	0.593073103	-2.392566251
ENSG00000196821	ILRUN	-0.266536389	-1.202916406	6.553834652	-2.949953398	0.007697872	0.594442398	-2.406272048
ENSG00000184076	UQCR10	-0.330953595	-1.257844512	6.559211977	-2.949775481	0.00770098	0.594442398	-2.4065781
ENSG00000125122	LRRC29	-0.286803674	-1.219934487	4.043125966	-2.941045018	0.007854981	0.594442398	-2.421589692
ENSG00000137434	C6orf52	-0.277851527	-1.212388041	3.283964749	-2.93708291	0.007925842	0.594442398	-2.428398101
ENSG00000063660	GPC1	-0.311327836	-1.240849235	6.144981271	-2.935255665	0.007958728	0.594442398	-2.431537108
ENSG00000111696	NT5DC3	0.27939491	1.213685738	5.113340708	2.934935174	0.007964509	0.594442398	-2.432087617
ENSG00000169239	CA5B	0.28935143	1.222090758	6.75268546	2.934359331	0.007974908	0.594442398	-2.433076703
ENSG00000188991	SLC15A5	-0.352646507	-1.276900851	3.36196432	-2.932525448	0.00800811	0.594470861	-2.436226259
ENSG00000138449	SLC40A1	0.324315984	1.252070661	8.07240145	2.927055545	0.008107931	0.598218586	-2.445616984
ENSG00000196433	ASMT	-0.492867698	-1.407239318	3.297059219	-2.924026979	0.008163712	0.598661199	-2.450814209
ENSG00000100605	ITPK1	-0.328677093	-1.25586126	7.889968186	-2.915938782	0.008314494	0.604821006	-2.464686299
ENSG00000145934	TENM2	-0.400199027	-1.319689956	3.033983152	-2.911278734	0.008402577	0.608783492	-2.472673565
ENSG00000167613	LAIR1	-0.360247437	-1.283646037	7.992458905	-2.904067011	0.008540657	0.609154429	-2.485026811
ENSG00000145022	TCTA	-0.32304355	-1.250966842	6.865831131	-2.90278364	0.008565456	0.609154429	-2.48722418
ENSG00000174501	ANKRD36C	0.397004527	1.316771054	8.209645164	2.900542869	0.00860892	0.609154429	-2.491060088
ENSG00000161277	THAP8	-0.27077728	-1.206457655	4.899212609	-2.898096425	0.008656616	0.609154429	-2.495247054
ENSG00000153147	SMARCA5	0.271226178	1.206833106	8.156581225	2.896744637	0.008683079	0.609154429	-2.497560111
ENSG00000081760	AACS	-0.391290404	-1.311565997	6.61007385	-2.893390288	0.008749079	0.609154429	-2.503298345
ENSG00000171680	PLEKHG5	-0.495462648	-1.409772773	5.968035958	-2.893278125	0.008751295	0.609154429	-2.503490185
ENSG00000183615	FAM167B	-0.386363688	-1.307094717	4.167313088	-2.886141716	0.008893348	0.611638791	-2.515691399
ENSG00000164035	EMCN	0.321550474	1.249672859	8.849175621	2.882113012	0.008974514	0.611870534	-2.522575223
ENSG00000119397	CNTRL	0.302052787	1.232897436	6.199956752	2.881561667	0.008985677	0.611870534	-2.523517071
ENSG00000110427	KIAA1549L	-0.370662988	-1.292946865	3.750843857	-2.879280469	0.009032005	0.612721729	-2.527413386
ENSG00000101346	POFUT1	-0.277510463	-1.212101458	6.28480275	-2.87542527	0.009110819	0.613956178	-2.533995932
ENSG00000149485	FADS1	-0.928455518	-1.903237388	7.086902068	-2.874942821	0.009120728	0.613956178	-2.534819493
ENSG00000079739	PGM1	-0.323685069	-1.25152323	8.79620697	-2.873428939	0.009151889	0.613956178	-2.537403476
ENSG00000189184	PCDH18	0.321113244	1.249294185	9.392364751	2.866837976	0.009288746	0.617772246	-2.548648337
ENSG00000181023	OR56B1	0.629621752	1.547159304	2.580157508	2.864581536	0.009336048	0.617772246	-2.552496185
ENSG00000163565	IFI16	0.30782706	1.237841898	7.887125914	2.864146259	0.009345199	0.617772246	-2.553238341
ENSG00000128965	CHAC1	-0.391128458	-1.311418778	4.064148113	-2.862506814	0.009379744	0.617801092	-2.556033307
ENSG00000135424	ITGA7	-0.353582515	-1.277729562	8.402697894	-2.85980042	0.009437037	0.617805779	-2.560646123
ENSG00000122971	ACADS	-0.292685591	-1.224918354	5.909122759	-2.858799329	0.009458315	0.617805779	-2.562352044
ENSG00000156873	PHKG2	-0.276499375	-1.211252275	5.591932794	-2.8576809	0.00948214	0.617805779	-2.564257693
ENSG00000106571	GLI3	0.273028389	1.208341621	6.655544027	2.848327487	0.009683652	0.622951797	-2.580185262
ENSG00000173198	CYSLTR1	0.40021611	1.319705582	5.378064339	2.847429961	0.009703203	0.622951797	-2.581712742
ENSG00000278535	DHRS11	-0.36553893	-1.288362818	6.535057487	-2.845814408	0.009738488	0.622951797	-2.584461825
ENSG00000077420	APBB1IP	-0.341471074	-1.267047907	7.958815092	-2.836982946	0.009933556	0.622951797	-2.599480811
ENSG00000125144	MT1G	-0.405949263	-1.32496042	3.684604596	-2.834850989	0.009981203	0.622951797	-2.603104187
ENSG00000124795	DEK	0.332094985	1.258840051	8.112947549	2.832735053	0.010028707	0.622951797	-2.606699451
ENSG00000139675	HNRNPA1L2	0.306844457	1.236999106	8.286556605	2.831746589	0.010050973	0.622951797	-2.608378687
ENSG00000132840	BHMT2	-0.331170063	-1.258033258	8.299807185	-2.831235942	0.010062494	0.622951797	-2.609246114
ENSG00000125730	C3	0.281845281	1.215748895	10.56920098	2.828081669	0.010133939	0.622951797	-2.614603088
ENSG00000124120	TTPAL	-0.288014364	-1.220958669	5.324547359	-2.827024546	0.010157992	0.622951797	-2.616397985
ENSG00000252014		0.365036909	1.287914579	2.729497981	2.82305275	0.010248849	0.622951797	-2.623139739
ENSG00000160209	PDXK	-0.273768406	-1.208961587	7.20898685	-2.820949213	0.010297282	0.622951797	-2.626709025
ENSG00000126856	PRDM7	0.427491045	1.344892673	3.625126195	2.81987097	0.010322193	0.622951797	-2.628538249
ENSG00000159479	MED8	-0.315685916	-1.244603248	6.677396206	-2.812992506	0.010482465	0.62306358	-2.640201967
ENSG00000123684	LPGAT1	-0.298550557	-1.229908132	7.5420313	-2.81134759	0.010521143	0.62306358	-2.642989816
ENSG00000222883		0.613544624	1.530013756	3.574790199	2.808016668	0.010599882	0.62306358	-2.648633478
ENSG00000171962	DRC3	0.328247649	1.255487486	3.910931798	2.807860353	0.010603591	0.62306358	-2.648898271
ENSG00000136848	DAB2IP	-0.3181373	-1.246719838	6.555851195	-2.806782562	0.010629197	0.62306358	-2.650723882
ENSG00000167642	SPINT2	-0.329990991	-1.257005525	4.832848937	-2.804316265	0.010688014	0.624490297	-2.654900516
ENSG00000049656	CLPTM1L	-0.337650016	-1.2636965	7.326241769	-2.802180672	0.010739194	0.625463102	-2.658516105
ENSG00000112304	ACOT13	-0.283974682	-1.217544652	7.937721202	-2.793282068	0.010954979	0.629790432	-2.673571482
ENSG00000116353	MECR	-0.310856698	-1.240444079	6.331318541	-2.788451262	0.011073846	0.629790432	-2.68173777
ENSG00000164105	SAP30	0.362097471	1.285293171	5.819303946	2.784388357	0.011174769	0.629790432	-2.688602188
ENSG00000183117	CSMD1	-0.374710469	-1.296579321	4.70561892	-2.78272655	0.0112163	0.629790432	-2.691408872
ENSG00000119684	MLH3	0.300379203	1.231468054	5.886513524	2.777890476	0.011337999	0.629790432	-2.699573386
ENSG00000099341	PSMD8	-0.350991798	-1.275437141	8.499783547	-2.773889722	0.011439626	0.629790432	-2.706323933
ENSG00000170915	PAQR8	0.28999987	1.222640168	5.199558711	2.772439854	0.011476669	0.629790432	-2.708769484
ENSG00000274020	LINC01138	0.455697749	1.371445934	4.145732538	2.771319412	0.011505373	0.629790432	-2.710659074
ENSG00000242612	DECR2	-0.273326859	-1.208591633	5.679894642	-2.770261236	0.011532546	0.629790432	-2.712443407
ENSG00000103202	NME4	-0.321010894	-1.249205559	7.759377703	-2.768709925	0.011572491	0.629790432	-2.715058852
ENSG00000137573	SULF1	0.492677595	1.4070539	6.270893421	2.766182043	0.011637865	0.629790432	-2.719319648
ENSG00000242675	RPS16P9	-0.271674119	-1.207207872	3.355917205	-2.766171911	0.011638127	0.629790432	-2.719336723
ENSG00000171992	SYNPO	-0.30496278	-1.235386765	6.105634474	-2.765792255	0.011647976	0.629790432	-2.719976523
ENSG00000197165	SULT1A2	-0.419886404	-1.337822212	4.939767537	-2.756238066	0.011898451	0.631154367	-2.736067091
ENSG00000197296	FITM2	-0.345469184	-1.27056412	6.062802932	-2.753944714	0.011959332	0.631154367	-2.73992647
ENSG00000137628	DDX60	0.386783624	1.307475238	6.328883177	2.753812567	0.011962849	0.631154367	-2.74014882
ENSG00000150636	CCDC102B	0.443325508	1.359734998	5.705139567	2.753126328	0.011981129	0.631154367	-2.741303419
ENSG00000112936	C7	0.597444621	1.513034224	7.410967678	2.750444184	0.012052831	0.631154367	-2.745815148
ENSG00000189180	ZNF33A	0.299043508	1.230328448	6.779626824	2.748576163	0.012103009	0.631154367	-2.748956481
ENSG00000124103	FAM209A	0.365356439	1.288199859	3.370561038	2.74762871	0.012128535	0.631154367	-2.750549463
ENSG00000159650	UROC1	-0.301370674	-1.232314654	2.637610591	-2.746842399	0.012149759	0.631154367	-2.751871359
ENSG00000115942	ORC2	0.307991118	1.237982669	6.430944194	2.746297259	0.012164493	0.631154367	-2.752787736
ENSG00000263961	RHEX	0.316191973	1.245039896	4.772328699	2.746203618	0.012167026	0.631154367	-2.752945139
ENSG00000072958	AP1M1	-0.300460464	-1.231537419	7.033775183	-2.74271797	0.012261661	0.631154367	-2.758802871
ENSG00000197566	ZNF624	0.288622826	1.221473721	6.239570339	2.74206267	0.01227953	0.631154367	-2.759903822
ENSG00000155966	AFF2	-0.38759236	-1.308208379	6.741755401	-2.739201932	0.012357829	0.631154367	-2.764708956
ENSG00000173267	SNCG	-0.518861453	-1.432824045	7.329163128	-2.737744324	0.012397907	0.631154367	-2.767156578
ENSG00000124097	HMGB1P1	0.343787806	1.269084213	7.412301003	2.734125771	0.012497934	0.631154367	-2.773230829
ENSG00000135905	DOCK10	0.392869076	1.313001966	6.757339491	2.730154495	0.012608593	0.631154367	-2.77989381
ENSG00000075223	SEMA3C	-0.363032468	-1.286126428	9.048117078	-2.727004074	0.012697039	0.631154367	-2.785177053
ENSG00000121552	CSTA	-0.430171345	-1.347393594	7.116497992	-2.726459624	0.012712384	0.631154367	-2.786089868
ENSG00000211797	TRAV17	0.502223166	1.416394519	2.700761491	2.724469707	0.012768618	0.631154367	-2.789425554
ENSG00000187091	PLCD1	-0.313135489	-1.242404955	5.518211876	-2.724142404	0.01277789	0.631154367	-2.789974125
ENSG00000249915	PDCD6	0.356534265	1.28034647	5.345052312	2.723938151	0.012783679	0.631154367	-2.790316448
ENSG00000104611	SH2D4A	-0.279855895	-1.214073609	5.683804	-2.722873205	0.012813904	0.631154367	-2.792101116
ENSG00000081041	CXCL2	0.36554923	1.288372016	5.213731674	2.721847835	0.012843071	0.631154367	-2.79381922
ENSG00000185761	ADAMTSL5	-0.272059267	-1.207530197	4.163187137	-2.718620614	0.012935279	0.631154367	-2.799225176
ENSG00000105669	COPE	-0.278552395	-1.212977169	7.325223799	-2.715347955	0.013029426	0.631154367	-2.804704827
ENSG00000166793	YPEL4	0.277014421	1.211684772	3.506297458	2.713697429	0.013077155	0.631154367	-2.807467496
ENSG00000252996	RNU6-1315P	-0.737764308	-1.667589633	3.876883138	-2.70661257	0.013283917	0.631154367	-2.819319121
ENSG00000118495	PLAGL1	0.33680167	1.262953629	7.840688134	2.702592821	0.013402603	0.631154367	-2.826038258
ENSG00000176387	HSD11B2	0.415790507	1.334029442	4.36300324	2.699731965	0.013487682	0.631154367	-2.830817988
ENSG00000167779	IGFBP6	-0.479228293	-1.393997809	7.380037267	-2.699651727	0.013490076	0.631154367	-2.830952016
ENSG00000099624	ATP5F1D	-0.287505115	-1.220527766	7.047381158	-2.698815042	0.013515059	0.631154367	-2.832349521
ENSG00000169744	LDB2	0.299966589	1.231115902	9.088317018	2.694865832	0.013633574	0.631154367	-2.838943628
ENSG00000110013	SIAE	-0.274721969	-1.209760926	6.469942471	-2.694366875	0.013648618	0.631154367	-2.839776492
ENSG00000198342	ZNF442	0.323654862	1.251497026	4.91888065	2.694349714	0.013649135	0.631154367	-2.839805137
ENSG00000077274	CAPN6	0.62018501	1.537072281	4.547149508	2.69306474	0.013687951	0.631154367	-2.841949754
ENSG00000128245	YWHAH	-0.269449587	-1.205347879	7.516928234	-2.692832875	0.013694966	0.631154367	-2.842336694
ENSG00000130193	THEM6	-0.293194536	-1.22535055	5.440649139	-2.691760945	0.013727442	0.631154367	-2.844125386
ENSG00000165029	ABCA1	0.422638915	1.340377073	8.089192296	2.690494612	0.013765901	0.631154367	-2.846238125
ENSG00000064309	CDON	0.335897746	1.262162571	7.768013072	2.690349288	0.013770321	0.631154367	-2.846480558
ENSG00000145241	CENPC	0.362428123	1.285587782	6.93400118	2.685995601	0.013903366	0.631154367	-2.853741183
ENSG00000114019	AMOTL2	-0.300683101	-1.231727485	7.467003374	-2.683083418	0.013993038	0.631154367	-2.858595318
ENSG00000083857	FAT1	-0.352199315	-1.276505112	8.319990669	-2.682094909	0.0140236	0.631154367	-2.860242546
ENSG00000173432	SAA1	-1.110908092	-2.159815523	9.494794283	-2.679238304	0.014112275	0.631154367	-2.865001417
ENSG00000115425	PECR	-0.360980454	-1.284298409	7.475517613	-2.678079466	0.014148399	0.631154367	-2.866931393
ENSG00000240891	PLCXD2	-0.267237319	-1.203500982	3.721059912	-2.67452782	0.014259659	0.631154367	-2.872844452
ENSG00000173221	GLRX	-0.391959545	-1.312174459	5.443739427	-2.672976658	0.01430851	0.631154367	-2.875426
ENSG00000197879	MYO1C	-0.267307377	-1.203559426	9.42476222	-2.669586546	0.014415827	0.631154367	-2.881066043
ENSG00000139329	LUM	0.346539424	1.271507017	9.164448347	2.667913039	0.014469084	0.631154367	-2.883849194
ENSG00000132612	VPS4A	-0.333539581	-1.260101181	6.798577003	-2.667889691	0.014469828	0.631154367	-2.883888019
ENSG00000078081	LAMP3	0.300549601	1.231613513	3.91080274	2.667659513	0.014477168	0.631154367	-2.884270765
ENSG00000270170	NCBP2AS2	-0.279229172	-1.213546317	5.234282497	-2.667569933	0.014480026	0.631154367	-2.884419717
ENSG00000163714	U2SURP	0.264259261	1.201019239	8.049870291	2.666958633	0.014499539	0.631154367	-2.88543613
ENSG00000184205	TSPYL2	0.294537858	1.226492029	6.905626716	2.663378182	0.014614335	0.631154367	-2.891387555
ENSG00000198759	EGFL6	-1.138567727	-2.201623428	8.024619786	-2.661624898	0.014670861	0.631154367	-2.894300728
ENSG00000023445	BIRC3	0.364035281	1.287020721	5.668744389	2.66057681	0.01470475	0.631154367	-2.896041826
ENSG00000224600		-0.309295409	-1.239102392	2.885248801	-2.658902908	0.014759028	0.631986474	-2.898821978
ENSG00000064655	EYA2	-0.26645775	-1.202850839	5.290343894	-2.654665804	0.014897268	0.633413645	-2.905856248
ENSG00000163541	SUCLG1	-0.315059315	-1.244062801	7.718237399	-2.653164854	0.014946531	0.633812868	-2.908347011
ENSG00000158186	MRAS	-0.362673808	-1.285806731	7.868882683	-2.649911205	0.015053848	0.633812868	-2.913744403
ENSG00000226268		-0.891162792	-1.85467036	3.949652357	-2.646966474	0.015151602	0.633812868	-2.918627092
ENSG00000204882	GPR20	-0.320362409	-1.248644173	4.837695784	-2.642545495	0.015299489	0.634829418	-2.925953535
ENSG00000202306		-0.58795473	-1.503114311	2.751969245	-2.64084777	0.015356642	0.634829418	-2.928765714
ENSG00000152465	NMT2	-0.298436541	-1.229810936	7.964750915	-2.639575163	0.015399615	0.634829418	-2.930873241
ENSG00000010256	UQCRC1	-0.345798359	-1.270854054	6.479168027	-2.638777647	0.015426603	0.634829418	-2.932193777
ENSG00000138738	PRDM5	0.297681197	1.229167219	5.964055214	2.637715308	0.015462622	0.634829418	-2.933952564
ENSG00000124399	NDUFB4P12	-0.385371787	-1.306196354	3.956512058	-2.636870053	0.015491338	0.634829418	-2.935351751
ENSG00000135976	ANKRD36	0.35820136	1.281826819	7.103906573	2.634711198	0.015564908	0.636404486	-2.938924582
ENSG00000186469	GNG2	-0.331066074	-1.257942583	8.237649753	-2.631503705	0.015674824	0.639167288	-2.944230717
ENSG00000215788	TNFRSF25	-0.36631122	-1.289052677	6.796862594	-2.623502011	0.01595223	0.639167288	-2.957456566
ENSG00000169710	FASN	-0.566399125	-1.480822915	9.123083997	-2.623236923	0.015961498	0.639167288	-2.957894447
ENSG00000109016	DHRS7B	-0.331711893	-1.258505825	6.876834102	-2.621228154	0.016031901	0.639167288	-2.961212021
ENSG00000164405	UQCRQ	-0.327854429	-1.255145338	6.869764954	-2.620699156	0.01605049	0.639167288	-2.962085516
ENSG00000188315	C3orf62	0.263155921	1.200101078	4.910715909	2.619685705	0.016086159	0.639167288	-2.963758751
ENSG00000144218	AFF3	-0.407947661	-1.326797005	6.751378146	-2.618657411	0.016122427	0.639167288	-2.965456223
ENSG00000184887	BTBD6	-0.373573005	-1.295557462	5.611170697	-2.6172227	0.016173158	0.639167288	-2.967824147
ENSG00000172137	CALB2	-0.319093445	-1.247546375	9.018542373	-2.614271174	0.016277996	0.639167288	-2.972693844
ENSG00000221821	C6orf226	-0.26322018	-1.200154532	4.467072937	-2.613653683	0.01630001	0.639167288	-2.973712356
ENSG00000170468	RIOX1	-0.264044244	-1.200840254	4.365125135	-2.613649112	0.016300173	0.639167288	-2.973719896
ENSG00000078487	ZCWPW1	0.271270378	1.20687008	5.193929433	2.61316101	0.016317594	0.639167288	-2.974524917
ENSG00000116096	SPR	-0.371996498	-1.294142513	5.787398567	-2.61258334	0.016338235	0.639167288	-2.975477584
ENSG00000258890	CEP95	0.26422333	1.200989327	7.291284811	2.606568855	0.016554606	0.641239213	-2.985391298
ENSG00000135972	MRPS9	0.276368977	1.211142801	5.59434538	2.602603589	0.01669873	0.641239213	-2.991922158
ENSG00000135318	NT5E	0.364647957	1.287567402	6.181590249	2.601869382	0.016725545	0.641239213	-2.993130961
ENSG00000011201	ANOS1	-0.411433204	-1.330006415	6.041357146	-2.601331408	0.016745219	0.641239213	-2.994016596
ENSG00000100439	ABHD4	-0.295631742	-1.227422336	7.330524009	-2.595719505	0.016951751	0.642572699	-3.00325065
ENSG00000196668	LINC00173	-0.287987658	-1.220936067	3.869989332	-2.591811594	0.017096986	0.642572699	-3.00967602
ENSG00000183876	ARSI	-0.325627611	-1.253209499	3.187809972	-2.59107219	0.017124597	0.642572699	-3.010891294
ENSG00000248485	PCP4L1	-0.328542658	-1.25574424	4.230641553	-2.590061748	0.017162397	0.642572699	-3.012551809
ENSG00000155368	DBI	-0.311996258	-1.241424271	8.098819002	-2.589077433	0.017199294	0.642572699	-3.014169131
ENSG00000162144	CYB561A3	-0.325607072	-1.253191659	6.482169011	-2.583773512	0.017399403	0.645175455	-3.022879564
ENSG00000078967	UBE2D4	-0.26700346	-1.203305912	7.589393374	-2.581053318	0.01750288	0.645681591	-3.027343948
ENSG00000115556	PLCD4	-0.485292906	-1.399870048	4.892853371	-2.580102639	0.01753918	0.645705619	-3.028903739
ENSG00000039537	C6	0.795491243	1.735668276	6.305725338	2.577642446	0.017633447	0.647859282	-3.03293909
ENSG00000156510	HKDC1	-0.295049421	-1.226927006	2.783892827	-2.573677627	0.01778637	0.649218998	-3.039439019
ENSG00000117594	HSD11B1	-0.397803244	-1.317500258	6.839804966	-2.572969147	0.017813827	0.649218998	-3.040600059
ENSG00000038274	MAT2B	0.26472783	1.201409378	6.67742434	2.568318251	0.017995062	0.651153626	-3.048218484
ENSG00000269113	TRABD2B	0.282389794	1.216207839	3.244483897	2.56791878	0.018010709	0.651153626	-3.048872568
ENSG00000164104	HMGB2	0.323115436	1.251029176	6.949666997	2.563060017	0.018202049	0.654827375	-3.056824741
ENSG00000104763	ASAH1	-0.294104307	-1.226123506	10.08225729	-2.55993325	0.01832619	0.654827375	-3.061938831
ENSG00000184557	SOCS3	0.315431387	1.244383687	5.236956618	2.559429131	0.018346279	0.654827375	-3.062763112
ENSG00000239873	GAPDHP27	0.441223008	1.357754842	4.405087095	2.558306852	0.018391076	0.654827375	-3.064597891
ENSG00000138182	KIF20B	0.345295261	1.270410958	4.621345268	2.555952794	0.018485375	0.654827375	-3.068445355
ENSG00000123609	NMI	0.29749532	1.229008863	6.185633406	2.555437277	0.018506086	0.654827375	-3.069287712
ENSG00000137133	HINT2	-0.304383579	-1.234890892	6.446740686	-2.55525136	0.01851356	0.654827375	-3.069591484
ENSG00000235060	VDAC1P4	-0.356051403	-1.279918016	3.066279788	-2.55179363	0.018653092	0.654827375	-3.075239376
ENSG00000179071	CCDC89	-0.349484815	-1.274105564	3.321783757	-2.549974078	0.018726913	0.654827375	-3.078210135
ENSG00000242114	MTFP1	0.639300835	1.557574139	3.915115023	2.547976744	0.018808263	0.656055493	-3.081470108
ENSG00000101400	SNTA1	-0.282217379	-1.2160625	5.659295775	-2.547334876	0.018834476	0.656055493	-3.082517507
ENSG00000072858	SIDT1	0.328604526	1.255798093	4.06065753	2.545126039	0.018924943	0.656681029	-3.086121018
ENSG00000197057	DTHD1	0.377812994	1.299370624	3.128382107	2.540061474	0.019133914	0.659267726	-3.094378287
ENSG00000198945	L3MBTL3	0.286993445	1.220094966	5.709202262	2.540055008	0.019134182	0.659267726	-3.094388826
ENSG00000131480	AOC2	-0.394462768	-1.314453192	5.130446109	-2.539814926	0.019144142	0.659267726	-3.094780078
ENSG00000115325	DOK1	-0.322457732	-1.25045898	5.911932814	-2.537421522	0.019243698	0.659267726	-3.098679645
ENSG00000074800	ENO1	-0.350733806	-1.275209079	9.847284223	-2.536513685	0.019281587	0.659267726	-3.100158364
ENSG00000207178	RNU6-1122P	0.277424797	1.212029486	4.04656264	2.536296309	0.019290669	0.659267726	-3.100512402
ENSG00000132376	INPP5K	-0.277580568	-1.212160359	7.001485734	-2.533934454	0.019389614	0.661401282	-3.10435826
ENSG00000069849	ATP1B3	0.278445163	1.212887014	6.277088166	2.531305954	0.019500288	0.663695026	-3.10863647
ENSG00000129244	ATP1B2	0.348618212	1.27334046	5.439952504	2.525722829	0.019737335	0.663695026	-3.117717269
ENSG00000234420	ZNF37BP	0.268615181	1.204650948	6.316915848	2.524850073	0.019774633	0.663695026	-3.11913599
ENSG00000150594	ADRA2A	-0.348529227	-1.273261923	8.053365127	-2.523573576	0.019829305	0.663695026	-3.121210632
ENSG00000162971	TYW5	0.279378148	1.213671637	5.108794653	2.523319549	0.019840201	0.663695026	-3.121623437
ENSG00000173915	ATP5MD	-0.267844086	-1.204007256	8.95355101	-2.520859953	0.019945998	0.663695026	-3.125619447
ENSG00000256269	HMBS	-0.267088587	-1.203376916	4.823254378	-2.514437142	0.020224762	0.663695026	-3.136046247
ENSG00000100804	PSMB5	-0.390201814	-1.310576723	7.226306916	-2.512329835	0.020317015	0.663695026	-3.139464695
ENSG00000141349	G6PC3	-0.314548064	-1.243622018	7.28650384	-2.510336014	0.020404662	0.663695026	-3.142697878
ENSG00000259803	SLC22A31	0.270183617	1.205961305	5.432565373	2.509232397	0.020453329	0.663695026	-3.144487014
ENSG00000274993		0.289993221	1.222634533	3.664724816	2.508663915	0.02047844	0.663695026	-3.145408478
ENSG00000267041	ZNF850	0.277577617	1.212157879	5.076836341	2.507541221	0.020528116	0.663695026	-3.147228
ENSG00000042445	RETSAT	-0.354106444	-1.278193667	9.819144471	-2.504277834	0.020673152	0.663695026	-3.152514835
ENSG00000182185	RAD51B	0.280376346	1.214511664	5.571329075	2.504247984	0.020674483	0.663695026	-3.152563179
ENSG00000196507	TCEAL3	0.294242089	1.22624061	5.387839354	2.50216896	0.020767386	0.663695026	-3.155929675
ENSG00000197958	RPL12	0.418109575	1.336175559	6.625950486	2.500970446	0.020821121	0.663695026	-3.157869825
ENSG00000145692	BHMT	-0.309969338	-1.239681352	4.091614991	-2.500151168	0.020857927	0.663695026	-3.159195828
ENSG00000073605	GSDMB	0.527102015	1.441031643	5.447701795	2.495311305	0.021076603	0.666248695	-3.167025193
ENSG00000211810	TRAV29DV5	-0.34860149	-1.273325701	3.897498577	-2.488717549	0.021377972	0.670598219	-3.177680836
ENSG00000222558	RNU6-1064P	0.357214271	1.280950095	4.355683383	2.487450597	0.021436337	0.670598219	-3.179726802
ENSG00000099957	P2RX6	-0.322459831	-1.250460799	4.302794822	-2.486303316	0.021489318	0.671096566	-3.181579108
ENSG00000069974	RAB27A	0.297476288	1.22899265	5.693742416	2.483490417	0.021619733	0.671888453	-3.18611895
ENSG00000120658	ENOX1	0.313664239	1.242860382	4.824323932	2.478978034	0.021830487	0.671888453	-3.193396786
ENSG00000132563	REEP2	-0.466952501	-1.382186699	4.801253784	-2.478848785	0.021836552	0.671888453	-3.193605159
ENSG00000138670	RASGEF1B	0.328673689	1.255858297	5.433413999	2.477599681	0.021895245	0.671888453	-3.195618677
ENSG00000176845	METRNL	-0.34683579	-1.271768244	4.754208079	-2.474546942	0.022039309	0.671888453	-3.200537656
ENSG00000189181	OR14I1	0.271774059	1.207291502	3.640077127	2.473478857	0.022089922	0.671888453	-3.202258045
ENSG00000171130	ATP6V0E2	-0.265829309	-1.202326988	6.025725251	-2.47220884	0.022150245	0.671888453	-3.204303248
ENSG00000139597	N4BP2L1	0.32229559	1.250318451	5.859942408	2.471279028	0.022194506	0.671888453	-3.205800289
ENSG00000126785	RHOJ	0.327510951	1.254846548	8.199456728	2.471150507	0.022200631	0.671888453	-3.206007195
ENSG00000034971	MYOC	-0.866052023	-1.822668285	6.373525821	-2.469790741	0.022265524	0.671888453	-3.208195966
ENSG00000102683	SGCG	-0.289919646	-1.222572182	6.566576824	-2.4696032	0.022274488	0.671888453	-3.208497801
ENSG00000150347	ARID5B	0.314527454	1.243604251	8.846777371	2.467654272	0.022367843	0.671888453	-3.211633857
ENSG00000153234	NR4A2	0.338592714	1.264522506	4.557297688	2.465515186	0.022470726	0.672065747	-3.215074594
ENSG00000165863	C10orf82	-0.269413228	-1.205317502	3.600975497	-2.463349113	0.022575356	0.672065747	-3.218557343
ENSG00000147274	RBMX	0.282859904	1.216604212	7.349994092	2.459723789	0.022751491	0.672065747	-3.224383215
ENSG00000011638	TMEM159	-0.275377119	-1.210310422	6.620456267	-2.457041355	0.022882639	0.672065747	-3.22869132
ENSG00000168268	NT5DC2	-0.297832827	-1.229296413	5.895484627	-2.455299982	0.022968154	0.672065747	-3.231486879
ENSG00000149124	GLYAT	-0.343829097	-1.269120536	8.259035835	-2.455117533	0.022977131	0.672065747	-3.231779725
ENSG00000129116	PALLD	-0.341103935	-1.266725508	6.681570748	-2.454054604	0.023029494	0.672065747	-3.233485616
ENSG00000106686	SPATA6L	0.305973304	1.236252385	4.344482331	2.453317382	0.023065877	0.672065747	-3.234668581
ENSG00000161920	MED11	-0.32428164	-1.252040856	6.267971652	-2.453057371	0.023078722	0.672065747	-3.235085762
ENSG00000113083	LOX	-0.352189168	-1.276496133	8.06860363	-2.450674375	0.023196755	0.674418657	-3.238908258
ENSG00000089472	HEPH	0.324598616	1.252315973	4.348708753	2.448865505	0.023286726	0.675949458	-3.241808663
ENSG00000200388	RNU6-618P	-0.345755531	-1.270816327	4.135984212	-2.448016077	0.023329087	0.676095607	-3.243170323
ENSG00000132911	NMUR2	0.280265695	1.214418518	3.515301183	2.446237749	0.023418006	0.677588394	-3.246020325
ENSG00000182551	ADI1	-0.269630771	-1.205499265	7.053012809	-2.442187284	0.023621712	0.678644072	-3.252508116
ENSG00000172346	CSDC2	-0.275439415	-1.210362685	3.971858278	-2.440913064	0.023686136	0.678644072	-3.254548046
ENSG00000242657	RN7SL581P	0.309346834	1.239146561	4.117657315	2.437579894	0.023855432	0.67868672	-3.259881844
ENSG00000138678	GPAT3	0.530429714	1.444359341	5.113898996	2.435498598	0.023961715	0.67868672	-3.263210636
ENSG00000166272	WBP1L	-0.271400724	-1.206979124	7.339772539	-2.43476793	0.023999131	0.67868672	-3.264378939
ENSG00000169247	SH3TC2	0.351141564	1.275569551	4.057310254	2.432664676	0.024107138	0.67868672	-3.267741019
ENSG00000140285	FGF7	0.358560038	1.282145542	7.212428678	2.430173453	0.024235653	0.67868672	-3.271721504
ENSG00000100577	GSTZ1	-0.275427899	-1.210353023	5.219751408	-2.42938485	0.024276467	0.67868672	-3.272981135
ENSG00000198624	CCDC69	-0.288246527	-1.221155165	8.446889989	-2.429117918	0.024290297	0.67868672	-3.27340746
ENSG00000033867	SLC4A7	0.282712648	1.21648004	5.885406798	2.428588161	0.024317765	0.67868672	-3.274253487
ENSG00000126016	AMOT	-0.321025129	-1.249217885	6.917456157	-2.427780734	0.024359686	0.678810762	-3.275542786
ENSG00000127951	FGL2	0.315311866	1.244280599	8.181881985	2.42612339	0.024445945	0.680168041	-3.278188597
ENSG00000120907	ADRA1A	-0.477271793	-1.39210863	6.301409918	-2.415896089	0.024984548	0.685225822	-3.29449667
ENSG00000158104	HPD	-0.325539841	-1.25313326	4.010310414	-2.415602023	0.025000196	0.685225822	-3.294965092
ENSG00000121644	DESI2	-0.311016816	-1.240581758	5.986538818	-2.415388106	0.025011585	0.685225822	-3.295305827
ENSG00000180385	EMC3-AS1	0.26988345	1.205710419	5.36544212	2.414459205	0.025061096	0.685225822	-3.296785245
ENSG00000263988	RN7SL147P	-0.305447017	-1.235801489	5.526185434	-2.414204259	0.0250747	0.685225822	-3.297191239
ENSG00000147100	SLC16A2	-0.307278863	-1.237371631	6.982540104	-2.41000429	0.025299811	0.686863425	-3.30387661
ENSG00000086289	EPDR1	-0.277405157	-1.212012986	6.81051937	-2.408015079	0.025407083	0.686863425	-3.307041025
ENSG00000151552	QDPR	-0.266797591	-1.203134216	7.307228354	-2.40508018	0.025566123	0.688082012	-3.311707543
ENSG00000148154	UGCG	0.286409648	1.219601346	6.305945411	2.403314873	0.025662229	0.68946637	-3.314513081
ENSG00000102978	POLR2C	-0.28128402	-1.215276017	6.662418415	-2.402285425	0.025718428	0.68946637	-3.316148689
ENSG00000204934	ATP6V0E2-AS1	-0.274640488	-1.209692603	4.718153343	-2.400692452	0.025805615	0.68946637	-3.318678971
ENSG00000164120	HPGD	0.34221784	1.267703924	5.786419988	2.400651072	0.025807884	0.68946637	-3.318744688
ENSG00000112246	SIM1	-0.545877887	-1.459908435	6.022300945	-2.394189972	0.026164364	0.692145326	-3.328999117
ENSG00000129250	KIF1C	-0.342095923	-1.2675968	8.466476535	-2.393215732	0.02621851	0.692145326	-3.330544177
ENSG00000122912	SLC25A16	-0.305521963	-1.235865689	7.737754418	-2.391111576	0.026335809	0.692145326	-3.333880142
ENSG00000146350	TBC1D32	0.364512678	1.287446675	4.907754453	2.389298707	0.026437261	0.692145326	-3.336753156
ENSG00000056277	ZNF280C	0.334662745	1.261082575	6.194744686	2.38810369	0.026504333	0.692145326	-3.338646424
ENSG00000196109	ZNF676	0.550348351	1.464439255	4.483875374	2.388102214	0.026504416	0.692145326	-3.338648763
ENSG00000150991	UBC	-0.308198448	-1.238160592	9.750413847	-2.385180622	0.026669062	0.692145326	-3.343275508
ENSG00000256087	ZNF432	0.282953678	1.216683293	5.654825207	2.383461037	0.026766411	0.692145326	-3.345997418
ENSG00000136872	ALDOB	-0.268233776	-1.204332517	3.159858921	-2.382570895	0.026816933	0.692145326	-3.347406038
ENSG00000065809	FAM107B	-0.294473542	-1.226437353	8.077055794	-2.381406778	0.026883139	0.692145326	-3.349247825
ENSG00000113593	PPWD1	0.278440873	1.212883407	7.085568989	2.380134303	0.02695568	0.692145326	-3.351260544
ENSG00000115875	SRSF7	0.290610258	1.223157562	7.510219045	2.378877401	0.027027511	0.692145326	-3.353248116
ENSG00000189149	CRYM-AS1	0.31206779	1.241485826	4.706698095	2.378060892	0.027074268	0.692145326	-3.354539007
ENSG00000007171	NOS2	-0.268781048	-1.204789455	3.374548009	-2.377498964	0.027106491	0.692145326	-3.355427282
ENSG00000163932	PRKCD	-0.291929259	-1.22427636	8.291356587	-2.376646419	0.027155446	0.692145326	-3.356774758
ENSG00000183260	ABHD16B	0.299361722	1.23059985	4.278775469	2.375091627	0.027244937	0.692145326	-3.359231549
ENSG00000112293	GPLD1	-0.382659482	-1.303742977	5.934823838	-2.373304259	0.027348151	0.692145326	-3.362054866
ENSG00000211454	AKR7L	-0.264870554	-1.201528237	2.657866705	-2.372203288	0.027411909	0.692145326	-3.363793434
ENSG00000047365	ARAP2	0.392922926	1.313050976	4.64732477	2.371624901	0.027445458	0.692145326	-3.36470662
ENSG00000245848	CEBPA	-0.351384137	-1.275784041	8.237844577	-2.367105509	0.027708918	0.692145326	-3.371838274
ENSG00000138107	ACTR1A	-0.278117193	-1.212611318	7.752756946	-2.366221309	0.027760736	0.692145326	-3.373232768
ENSG00000164983	TMEM65	0.272339017	1.207764369	6.396718919	2.364428135	0.027866098	0.692145326	-3.376060035
ENSG00000173988	LRRC63	0.296548166	1.228202263	2.901373431	2.363303761	0.027932352	0.692145326	-3.377832276
ENSG00000134775	FHOD3	0.520696546	1.434647742	4.392061387	2.362956822	0.027952825	0.692145326	-3.378379037
ENSG00000133106	EPSTI1	0.412215497	1.330727799	5.793585758	2.362853824	0.027958905	0.692145326	-3.37854135
ENSG00000221932	HEPN1	-0.320278858	-1.248571862	3.998655657	-2.360280934	0.028111195	0.692145326	-3.382594792
ENSG00000091137	SLC26A4	-0.294767866	-1.226687584	2.715273233	-2.359335807	0.02816733	0.692145326	-3.384083236
ENSG00000198911	SREBF2	-0.284657258	-1.21812084	6.274839252	-2.359052258	0.028184191	0.692145326	-3.384529728
ENSG00000186073	C15orf41	0.289917665	1.222570503	6.140879784	2.357462251	0.028278914	0.692145326	-3.387032951
ENSG00000053328	METTL24	0.470223632	1.38532419	3.317880831	2.356986533	0.028307311	0.692145326	-3.387781734
ENSG00000204195	AWAT1	-0.336312037	-1.262525071	3.35111733	-2.356624669	0.02832893	0.692145326	-3.388351258
ENSG00000151176	PLBD2	-0.328155634	-1.255407414	6.933012923	-2.356564021	0.028332554	0.692145326	-3.388446706
ENSG00000163344	PMVK	-0.274591496	-1.209651523	6.011391802	-2.356074004	0.028361857	0.692145326	-3.389217849
ENSG00000171067	C11orf24	-0.29142037	-1.223844591	6.585700065	-2.356064144	0.028362447	0.692145326	-3.389233364
ENSG00000152580	IGSF10	0.372678924	1.294754815	6.570924697	2.355676055	0.028385675	0.692145326	-3.389844044
ENSG00000204611	ZNF616	0.28201688	1.215893509	5.756067233	2.354923669	0.028430756	0.692145326	-3.39102782
ENSG00000178233	TMEM151B	0.382152447	1.303284858	6.084032341	2.352119608	0.028599354	0.692145326	-3.395437972
ENSG00000185909	KLHDC8B	-0.411686416	-1.330239869	5.829027475	-2.349500567	0.02875766	0.69389099	-3.39955476
ENSG00000144152	FBLN7	0.315207507	1.244190596	5.339738428	2.349295949	0.028770062	0.69389099	-3.399876296
ENSG00000138646	HERC5	0.31252327	1.241877843	5.001578418	2.344188397	0.029081239	0.696757256	-3.407897746
ENSG00000198855	FICD	-0.28283468	-1.216582941	5.285663846	-2.342422197	0.029189566	0.697892402	-3.410669539
ENSG00000188403	IGHV1OR15-9	0.330643438	1.257574124	5.025203333	2.34123005	0.029262894	0.697892402	-3.412539847
ENSG00000231607	DLEU2	0.501873487	1.416051257	6.159498465	2.34094732	0.02928031	0.697892402	-3.41298334
ENSG00000127914	AKAP9	0.278514598	1.21294539	7.500300489	2.340529628	0.029306056	0.697892402	-3.413638485
ENSG00000155307	SAMSN1	0.329743963	1.256790311	3.817650419	2.338321932	0.029442485	0.698940671	-3.417100258
ENSG00000116668	SWT1	0.2784176	1.212863841	5.378819168	2.33631314	0.029567131	0.699833566	-3.42024871
ENSG00000231007	CDC20P1	-0.300825446	-1.231849021	3.695718504	-2.335419305	0.02962275	0.699833566	-3.42164921
ENSG00000188229	TUBB4B	-0.307636262	-1.237678203	8.974980962	-2.335195606	0.029636685	0.699833566	-3.421999669
ENSG00000206803	RNU6-968P	0.633404887	1.551221696	3.171183531	2.333261144	0.02975744	0.700214386	-3.425029599
ENSG00000168016	TRANK1	0.347143046	1.272039126	5.892027865	2.333112367	0.029766746	0.700214386	-3.425262574
ENSG00000153936	HS2ST1	0.268860172	1.204855533	7.115113862	2.330712223	0.029917245	0.701634327	-3.429020009
ENSG00000203758	OR10T1P	-0.458745564	-1.374346292	2.757156473	-2.329396762	0.030000027	0.701634327	-3.431078539
ENSG00000151005	TKTL2	0.278651908	1.213060838	3.241841805	2.328453314	0.030059528	0.701634327	-3.432554552
ENSG00000237787	C3orf79	0.367611377	1.290214895	2.612279963	2.326401715	0.030189294	0.703145047	-3.435763207
ENSG00000068903	SIRT2	-0.282594776	-1.216380654	7.692947124	-2.322405972	0.030443512	0.70514492	-3.442008335
ENSG00000184811	TRARG1	-0.346080826	-1.2711029	8.419201437	-2.320884703	0.030540815	0.705594118	-3.444384558
ENSG00000182667	NTM	-0.270754994	-1.206439019	6.952360053	-2.319293269	0.030642914	0.707051074	-3.446869529
ENSG00000108960	MMD	-0.30205421	-1.232898652	9.868249102	-2.316432137	0.03082726	0.70927348	-3.451334905
ENSG00000142507	PSMB6	-0.3649524	-1.287839138	6.703044379	-2.315449576	0.030890803	0.70927348	-3.452867739
ENSG00000197121	PGAP1	0.347138136	1.272034797	5.864409415	2.315371404	0.030895863	0.70927348	-3.452989676
ENSG00000030110	BAK1	-0.408751842	-1.327536789	4.531223333	-2.311812683	0.031127054	0.70974588	-3.458538541
ENSG00000055044	NOP58	0.280386753	1.214520425	7.940438095	2.308895051	0.031317783	0.70974588	-3.463084536
ENSG00000166971	AKTIP	-0.33682429	-1.262973431	5.680540254	-2.308645693	0.031334134	0.70974588	-3.463472925
ENSG00000160766	GBAP1	0.298311493	1.229704345	4.278847245	2.306963464	0.031444645	0.70974588	-3.466092538
ENSG00000158571	PFKFB1	-0.274773494	-1.209804132	7.940751203	-2.306831361	0.031453338	0.70974588	-3.46629821
ENSG00000197375	SLC22A5	-0.311914073	-1.241353555	5.164103741	-2.305666411	0.031530097	0.70974588	-3.468111673
ENSG00000151338	MIPOL1	0.292791619	1.225008381	5.419143828	2.305631024	0.031532431	0.70974588	-3.468166752
ENSG00000164188	RANBP3L	-0.55245193	-1.466576096	5.921063473	-2.304226057	0.03162524	0.70974588	-3.470353201
ENSG00000149212	SESN3	0.30766882	1.237706135	7.602974175	2.303845223	0.03165044	0.70974588	-3.470945747
ENSG00000263432	RN7SL689P	-0.434519453	-1.3514606	4.906482224	-2.300099332	0.031899297	0.70974588	-3.476771347
ENSG00000250474	WBP1LP2	-0.50158771	-1.415770784	2.730722444	-2.300098746	0.031899336	0.70974588	-3.476772258
ENSG00000132854	KANK4	-0.454446877	-1.370257353	5.772238442	-2.299289742	0.031953317	0.70974588	-3.478029777
ENSG00000155903	RASA2	0.293067498	1.225242655	6.282750275	2.29791216	0.032045431	0.70974588	-3.480170566
ENSG00000268916	CSAG3	-0.72245641	-1.649989004	3.553458465	-2.297395607	0.032080034	0.70974588	-3.480973129
ENSG00000100336	APOL4	0.324467312	1.252202001	5.435233847	2.294054218	0.032304698	0.70974588	-3.486162347
ENSG00000129988	LBP	-0.554297791	-1.468453713	5.057797751	-2.293566711	0.032337597	0.70974588	-3.486919124
ENSG00000182481	KPNA2	-0.295480422	-1.227293602	6.702477741	-2.291075013	0.032506229	0.70974588	-3.490785783
ENSG00000165478	HEPACAM	-0.288076835	-1.22101154	6.654145079	-2.290833581	0.032522611	0.70974588	-3.491160324
ENSG00000136205	TNS3	-0.298761685	-1.230088133	7.463690531	-2.289685588	0.032600612	0.70974588	-3.492940967
ENSG00000135407	AVIL	-0.265315977	-1.201899259	4.905069176	-2.289681604	0.032600883	0.70974588	-3.492947145
ENSG00000076344	RGS11	-0.319787648	-1.248146819	5.386344198	-2.288089398	0.032709351	0.70974588	-3.49541603
ENSG00000163359	COL6A3	0.338533067	1.264470226	9.586906216	2.287187382	0.032770947	0.70974588	-3.496814305
ENSG00000135205	CCDC146	0.326289606	1.25378468	6.798146976	2.287074776	0.032778644	0.70974588	-3.496988843
ENSG00000121053	EPX	0.284473494	1.217965691	3.395591908	2.285311887	0.032899361	0.70974588	-3.499720713
ENSG00000177697	CD151	-0.369244667	-1.291676387	9.626702152	-2.283334813	0.03303523	0.70974588	-3.502783188
ENSG00000158747	NBL1	-0.386226458	-1.306970391	5.601917124	-2.283259871	0.03304039	0.70974588	-3.502899245
ENSG00000204839	MROH6	-0.282855602	-1.216600584	4.403755123	-2.282421377	0.033098177	0.70974588	-3.504197626
ENSG00000181359	HSP90AA6P	-0.701513578	-1.626210007	4.026488403	-2.281246023	0.033179336	0.70974588	-3.506017204
ENSG00000108932	SLC16A6	0.470180786	1.385283049	4.516364976	2.28077744	0.033211743	0.70974588	-3.506742485
ENSG00000187109	NAP1L1	0.375044461	1.296879521	7.887589734	2.279879281	0.03327394	0.70974588	-3.508132455
ENSG00000053371	AKR7A2	-0.264612961	-1.201313724	7.060173693	-2.279703155	0.033286149	0.70974588	-3.50840499
ENSG00000178860	MSC	-0.409762502	-1.328467102	5.912821591	-2.279137355	0.033325398	0.70974588	-3.509280425
ENSG00000112667	DNPH1	-0.30259034	-1.233356903	6.19733555	-2.279127282	0.033326098	0.70974588	-3.509296009
ENSG00000100196	KDELR3	-0.355976614	-1.279851668	6.2774196	-2.278842489	0.03334587	0.70974588	-3.509736612
ENSG00000113088	GZMK	0.586083045	1.501165506	4.543430825	2.277668019	0.033427524	0.710648767	-3.511553326
ENSG00000138074	SLC5A6	-0.38250231	-1.303600951	6.513747985	-2.274850502	0.033624159	0.711488782	-3.515909565
ENSG00000179195	ZNF664	0.547168326	1.461214856	5.386167942	2.269958583	0.033968089	0.712111113	-3.523466352
ENSG00000213585	VDAC1	-0.37630105	-1.298009597	6.517126584	-2.267847349	0.034117515	0.713591864	-3.526725029
ENSG00000125965	GDF5	-0.26640672	-1.202808293	3.554654323	-2.266708045	0.034198402	0.713933838	-3.528482874
ENSG00000176261	ZBTB8OS	-0.43272303	-1.349778828	3.903250734	-2.264296305	0.034370206	0.713933838	-3.532202431
ENSG00000149357	LAMTOR1	-0.321336836	-1.249487818	6.484584169	-2.262905562	0.034469637	0.713933838	-3.534346381
ENSG00000132002	DNAJB1	-0.294369632	-1.226349022	7.347855423	-2.262615435	0.034490413	0.713933838	-3.534793548
ENSG00000112759	SLC29A1	-0.278141144	-1.212631449	8.719978243	-2.262201243	0.034520093	0.713933838	-3.535431884
ENSG00000010932	FMO1	0.360079649	1.283496756	5.450259567	2.261524344	0.034568648	0.713933838	-3.536474957
ENSG00000128294	TPST2	-0.26965505	-1.205519552	7.227209429	-2.256403542	0.034938005	0.713933838	-3.544360532
ENSG00000161714	PLCD3	-0.313208724	-1.242468025	6.184364257	-2.254928603	0.035045059	0.713933838	-3.546630043
ENSG00000128311	TST	-0.266315612	-1.202732337	7.145134199	-2.25454823	0.035072716	0.713933838	-3.547215199
ENSG00000128606	LRRC17	0.44517899	1.36148302	4.706922288	2.253729966	0.03513228	0.713933838	-3.54847382
ENSG00000241878	PISD	-0.348555321	-1.273284953	6.858292388	-2.251209529	0.035316332	0.713933838	-3.552349125
ENSG00000133027	PEMT	-0.430008282	-1.34724131	8.453719056	-2.246374436	0.035671881	0.715652736	-3.559776849
ENSG00000164825	DEFB1	-0.308907227	-1.238769036	3.28714956	-2.246053015	0.035695633	0.715652736	-3.560270317
ENSG00000119986	AVPI1	-0.29244186	-1.224711433	6.938637376	-2.243141667	0.035911428	0.715766427	-3.564738294
ENSG00000088367	EPB41L1	-0.307670619	-1.237707678	7.671890769	-2.240099052	0.036138227	0.716103288	-3.5694044
ENSG00000057657	PRDM1	0.287966012	1.220917749	5.759909936	2.233702162	0.036619333	0.720353671	-3.579203448
ENSG00000111713	GYS2	-0.618269762	-1.535033097	5.138961952	-2.233060377	0.036667923	0.720353671	-3.58018573
ENSG00000125843	AP5S1	-0.392859178	-1.312992957	5.478201227	-2.23200607	0.036747873	0.721142168	-3.581799064
ENSG00000280306		0.300935638	1.231943112	2.9819504	2.2286148	0.037006121	0.722304861	-3.5869857
ENSG00000198707	CEP290	0.356143792	1.279999984	6.029301679	2.228087974	0.037046387	0.722304861	-3.587791049
ENSG00000143839	REN	0.27736618	1.211980242	3.013000599	2.225504506	0.037244428	0.723828681	-3.591738853
ENSG00000144649	GASK1A	0.358897355	1.282445356	5.562700174	2.224398867	0.037329478	0.723932815	-3.593427623
ENSG00000230563		0.293923262	1.225969648	3.434409799	2.222840895	0.037449624	0.723932815	-3.595806521
ENSG00000244754	N4BP2L2	0.273624563	1.208841054	8.877202119	2.220630185	0.037620714	0.724148764	-3.599180541
ENSG00000181381	DDX60L	0.39236501	1.312543294	7.040926664	2.219548708	0.03770467	0.724317301	-3.600830442
ENSG00000172766	NAA16	0.299437275	1.230664298	6.16291883	2.214673996	0.038085225	0.724612263	-3.608261863
ENSG00000125378	BMP4	-0.300483287	-1.231556902	6.132697935	-2.206311795	0.038746207	0.724612263	-3.620989085
ENSG00000115290	GRB14	-0.277142776	-1.211792579	4.789781418	-2.204954511	0.038854473	0.724612263	-3.623052372
ENSG00000121075	TBX4	-0.276392275	-1.21116236	4.047530903	-2.203686469	0.03895587	0.724612263	-3.624979366
ENSG00000104435	STMN2	-0.315619377	-1.244545847	3.732279121	-2.20177984	0.039108784	0.725024667	-3.627875648
ENSG00000147231	RADX	0.291269311	1.223716454	3.804244207	2.198347039	0.039385478	0.725024667	-3.633086792
ENSG00000140365	COMMD4	-0.279615584	-1.213871397	5.98166327	-2.198085916	0.039406598	0.725024667	-3.633483006
ENSG00000091483	FH	-0.265277628	-1.201867311	5.875028044	-2.196285121	0.03955253	0.725024667	-3.636214719
ENSG00000108846	ABCC3	-0.336610897	-1.262786635	5.08070831	-2.195361326	0.039627584	0.725024667	-3.637615589
ENSG00000253032	RNU6-299P	0.491171823	1.405586094	6.647642303	2.19382838	0.039752413	0.725111231	-3.639939472
ENSG00000212719	LINC02693	-0.279972855	-1.214172039	3.793218476	-2.192402189	0.03986887	0.725773713	-3.642100712
ENSG00000168229	PTGDR	0.344771007	1.269949393	5.650795524	2.189656073	0.040093983	0.726949256	-3.646259967
ENSG00000124249	KCNK15	-0.34175064	-1.267293461	5.400733118	-2.188676302	0.040174579	0.727682144	-3.647743224
ENSG00000198182	ZNF607	-0.461030535	-1.376524736	4.692835107	-2.186644096	0.040342218	0.728533002	-3.650818565
ENSG00000222439	RNU6-994P	-0.48398325	-1.398599844	4.686716873	-2.185891857	0.040404433	0.728929772	-3.651956527
ENSG00000103876	FAH	-0.411083648	-1.329684202	7.216672807	-2.184576937	0.040513394	0.729022348	-3.653945171
ENSG00000255002	LINC02324	0.30671203	1.236885565	2.60349682	2.184513385	0.040518667	0.729022348	-3.654041268
ENSG00000163564	PYHIN1	0.397834982	1.317529242	5.513447643	2.184373085	0.04053031	0.729022348	-3.654253411
ENSG00000252217		-0.285069857	-1.218469262	3.468102427	-2.183512051	0.040601831	0.729032913	-3.655555183
ENSG00000107719	PALD1	-0.306748881	-1.236917159	4.721803154	-2.181331604	0.040783463	0.729032913	-3.658850459
ENSG00000280113		0.424096149	1.341731642	3.602843997	2.180982151	0.040812641	0.729032913	-3.659378412
ENSG00000173511	VEGFB	-0.316292829	-1.245126937	8.59313498	-2.178013285	0.041061298	0.729528679	-3.663861858
ENSG00000181733	OR2Z1	0.265153437	1.201763856	3.809991261	2.17511099	0.041305709	0.729528679	-3.668241474
ENSG00000137563	GGH	-0.264192347	-1.200963535	5.164725878	-2.17447281	0.041359629	0.729528679	-3.669204059
ENSG00000159884	CCDC107	-0.289181119	-1.221946498	6.799463326	-2.173913816	0.041406911	0.729528679	-3.670047079
ENSG00000133317	LGALS12	-0.331668277	-1.258467778	8.166318815	-2.172931512	0.041490117	0.729528679	-3.671528196
ENSG00000176920	FUT2	0.270783811	1.206463116	3.051133315	2.171274261	0.04163084	0.729528679	-3.674026146
ENSG00000158555	GDPD5	-0.341119525	-1.266739197	5.926537156	-2.170669735	0.04168228	0.729528679	-3.674937073
ENSG00000251066		-0.266282197	-1.20270448	5.696244182	-2.170372115	0.041707626	0.729528679	-3.675385488
ENSG00000137821	LRRC49	0.292521216	1.2247788	5.126647235	2.169973741	0.041741574	0.729528679	-3.675985651
ENSG00000185485	SDHAP1	0.303324986	1.23398511	7.376230186	2.168657018	0.041853961	0.729528679	-3.677968899
ENSG00000174564	IL20RB	-0.287242712	-1.220305791	4.123569252	-2.165152508	0.042154422	0.729528679	-3.683244092
ENSG00000196656		-0.512211667	-1.426234954	5.39009937	-2.164828641	0.042182287	0.729528679	-3.683731352
ENSG00000205745		-0.353143858	-1.277341123	2.938670744	-2.161068594	0.042507028	0.729528679	-3.68938537
ENSG00000152117		-0.523769223	-1.437706535	3.847381008	-2.157335669	0.042831667	0.729528679	-3.694993115
ENSG00000107372	ZFAND5	0.321118719	1.249298926	8.399492489	2.155541379	0.042988509	0.729528679	-3.697686614
ENSG00000187048	CYP4A11	-0.445424385	-1.361714621	3.960780756	-2.154923767	0.043042616	0.729528679	-3.69861345
ENSG00000169692	AGPAT2	-0.407946848	-1.326796258	8.434360556	-2.154284064	0.043098724	0.729528679	-3.699573277
ENSG00000116711	PLA2G4A	-0.420423277	-1.338320151	6.107632851	-2.153641075	0.043155186	0.729528679	-3.700537873
ENSG00000065717	TLE2	-0.346659858	-1.271613165	6.270622164	-2.153255901	0.043189041	0.729528679	-3.701115622
ENSG00000107890	ANKRD26	0.270285585	1.206046544	6.01694509	2.149317827	0.043536564	0.730238702	-3.707019252
ENSG00000073578	SDHA	-0.26711676	-1.203400416	8.556995685	-2.148358411	0.043621613	0.730238702	-3.708456598
ENSG00000107562	CXCL12	0.276259383	1.2110508	9.329679904	2.146159381	0.043817117	0.731518861	-3.711749688
ENSG00000151834	GABRA2	0.451041159	1.367026452	3.89381361	2.14498115	0.043922193	0.732345789	-3.713513322
ENSG00000133401	PDZD2	-0.399907772	-1.319423561	8.248645575	-2.141056911	0.04427381	0.732345789	-3.71938333
ENSG00000213057	C1orf220	0.567294755	1.4817425	4.064895062	2.140145033	0.044355879	0.732345789	-3.720746468
ENSG00000109919	MTCH2	-0.293276118	-1.225419843	9.170588805	-2.138083854	0.044541894	0.732776869	-3.723826438
ENSG00000181741	FDX1P1	0.42802916	1.345394402	2.887053412	2.137311263	0.0446118	0.733029078	-3.724980466
ENSG00000117122	MFAP2	0.26864388	1.204674912	6.493513504	2.134366604	0.04487915	0.734162308	-3.72937674
ENSG00000188001	TPRG1	-0.272221734	-1.207666189	7.600749055	-2.131918814	0.045102491	0.734162308	-3.733028559
ENSG00000220349		-0.324054248	-1.251843529	3.61574479	-2.129981906	0.04527993	0.734162308	-3.735916495
ENSG00000124225	PMEPA1	-0.513242907	-1.427254793	8.30940352	-2.127549511	0.045503654	0.734162308	-3.739541065
ENSG00000177700	POLR2L	-0.347443646	-1.272304195	9.203531264	-2.127535683	0.045504928	0.734162308	-3.739561664
ENSG00000087338	GMCL1	0.27354926	1.20877796	6.331428608	2.127155637	0.045539975	0.734162308	-3.740127762
ENSG00000110047	EHD1	-0.26723314	-1.203497496	6.214412128	-2.126868751	0.045566447	0.734162308	-3.740555055
ENSG00000181195	PENK	-0.36369038	-1.286713074	4.805123124	-2.120934191	0.046117173	0.735675747	-3.749386631
ENSG00000126088	UROD	-0.297433313	-1.228956042	7.661838962	-2.118088768	0.046383355	0.735675747	-3.753616018
ENSG00000212473	RNU1-101P	-0.275823971	-1.210685354	2.902373358	-2.116684313	0.046515248	0.737122218	-3.755702364
ENSG00000164161	HHIP	-0.263444282	-1.200340974	3.923535629	-2.108536153	0.047287153	0.738058632	-3.767790762
ENSG00000130224	LRCH2	0.282061466	1.215931087	5.670899628	2.108274386	0.047312142	0.738058632	-3.768178665
ENSG00000247077	PGAM5	-0.283967705	-1.217538763	5.006067134	-2.107844918	0.047353165	0.738058632	-3.768815014
ENSG00000189212	DPY19L2P1	0.334553754	1.260987308	4.560364957	2.106615442	0.047470784	0.738058632	-3.770636329
ENSG00000127081	ZNF484	0.271065565	1.206698759	6.272764947	2.104149116	0.047707522	0.739201317	-3.774288016
ENSG00000145362	ANK2	0.27850287	1.212935529	6.669698375	2.101614339	0.047951939	0.740400034	-3.778038449
ENSG00000038427	VCAN	0.315204525	1.244188024	7.748571607	2.096206411	0.048477178	0.740635588	-3.786031128
ENSG00000169084	DHRSX	-0.285285797	-1.218651654	5.799517084	-2.096021646	0.048495214	0.740635588	-3.78630399
ENSG00000140284	SLC27A2	0.761225917	1.694930264	3.768883053	2.089717009	0.049114291	0.744401764	-3.795606227
ENSG00000000005	TNMD	-0.424506991	-1.342113786	8.021014647	-2.089415383	0.049144086	0.744401764	-3.79605085
ENSG00000206745	RNU6-643P	-0.300251161	-1.231358764	4.822540255	-2.08758474	0.049325272	0.745413928	-3.798748573
ENSG00000166492	FAM86GP	0.543712789	1.457719148	3.101031063	2.084886319	0.04959344	0.746281812	-3.80272255
ENSG00000105855	ITGB8	0.320766709	1.248994141	3.631407177	2.084546218	0.049627332	0.746281812	-3.803223204
ENSG00000188211	NCR3LG1	0.293832059	1.225892148	3.508065805	2.083971619	0.04968464	0.746281812	-3.804068946
ENSG00000224550		-0.363914979	-1.286913404	7.064969509	-2.083309548	0.049750746	0.746281812	-3.805043265
ENSG00000187398	LUZP2	-0.338065996	-1.264060922	4.895982563	-2.082613749	0.049820304	0.746281812	-3.806067024
ENSG00000145725	PPIP5K2	0.263913035	1.200731046	7.320533188	2.082089262	0.049872795	0.746281812	-3.806838589
ENSG00000168260	NA	-0.387449755	-1.308079074	4.192518159	-2.105850609	0.047544085	0.738564332	-3.771769021
ENSG00000069712	NA	0.32820451	1.255449945	6.243212654	2.28520027	0.032907018	0.70974588	-3.499893643
ENSG00000282056	NA	-0.71674828	-1.643473598	4.177934082	-3.028214389	0.006441611	0.579636538	-2.271156356
ENSG00000249357	NA	0.305113187	1.235515566	4.61709917	2.406542387	0.025486772	0.687990917	-3.309382961
