# Supplementary material for: Stratifying cellular metabolism during weight loss: an interplay of metabolism, metabolic flexibility and inflammation
Source: Sci Rep. 2020 Feb 3;10:1651. doi: 10.1038/s41598-020-58358-z (PMC6997359; doi:10.1038/s41598-020-58358-z)
Supplement: Supplementary file 4 [file 41598_2020_58358_MOESM4_ESM.zip › Comparison 5/statnq.txt]

ENSG	HGNC.symbol	logFC	Fold.Change	AveExpr	t	P.Value	adj.P.Val	B
ENSG00000181019	NQO1	-0.862825099	-1.818596018	8.638933419	-6.740455932	1.20E-06	0.021757072	3.868162614
ENSG00000173641	HSPB7	-0.897644577	-1.863021828	8.350681646	-5.958112863	6.76E-06	0.06119248	2.727643478
ENSG00000134962	KLB	-0.451832698	-1.367776681	7.732863039	-5.149267003	4.34E-05	0.221778418	1.43640234
ENSG00000198848	CES1	-1.114414868	-2.165071797	9.869859211	-5.081736527	5.08E-05	0.221778418	1.323909201
ENSG00000189337	KAZN	-0.400660903	-1.32011252	4.74229467	-4.940207238	7.08E-05	0.221778418	1.086047029
ENSG00000091262	ABCC6	-0.450845381	-1.366840955	5.633722644	-4.867108542	8.41E-05	0.221778418	0.962125895
ENSG00000141759	TXNL4A	-0.392350416	-1.312530016	5.704277883	-4.795425067	9.97E-05	0.221778418	0.839931933
ENSG00000134013	LOXL2	-0.580808665	-1.495687382	7.810422386	-4.716603269	0.000120078	0.221778418	0.704834644
ENSG00000117682	DHDDS	-0.414023548	-1.332396573	9.67647519	-4.710075435	0.000121948	0.221778418	0.693612828
ENSG00000134824	FADS2	-1.063064311	-2.089364661	6.633509671	-4.662258555	0.000136571	0.221778418	0.611261225
ENSG00000178722	C5orf64	-0.49280566	-1.407178806	3.663713351	-4.620071448	0.000150934	0.221778418	0.538390021
ENSG00000089163	SIRT4	-0.35536009	-1.27930485	3.661939701	-4.610399942	0.000154437	0.221778418	0.521656383
ENSG00000116133	DHCR24	-0.635310454	-1.553271963	8.018405042	-4.597662443	0.000159174	0.221778418	0.499602464
ENSG00000201665	RN7SKP6	0.371288723	1.293507773	3.765275509	4.528416701	0.000187611	0.242728774	0.379408849
ENSG00000185561	TLCD2	-0.605595121	-1.521606296	6.655905166	-4.477908901	0.000211532	0.25543169	0.291432282
ENSG00000113389	NPR3	-0.854046616	-1.807563859	7.968561594	-4.416787384	0.000244618	0.276923372	0.18464169
ENSG00000196912	ANKRD36B	0.424626219	1.342224707	7.827810737	4.284008923	0.000335521	0.333232329	-0.048469873
ENSG00000148218	ALAD	-0.38811126	-1.308678992	7.294450282	-4.271777643	0.000345435	0.333232329	-0.070014324
ENSG00000152137	HSPB8	-0.641957562	-1.560445058	7.27486528	-4.25247018	0.000361686	0.333232329	-0.104045289
ENSG00000170262	MRAP	-0.468044426	-1.383233224	6.232042052	-4.232042553	0.000379714	0.333232329	-0.140079614
ENSG00000140807	NKD1	0.314656567	1.243715552	4.623095022	4.224772113	0.000386346	0.333232329	-0.15291167
ENSG00000110315	RNF141	-0.338698815	-1.264615506	7.404232839	-4.198372907	0.000411413	0.338723773	-0.199535214
ENSG00000114054	PCCB	-0.294695768	-1.226626282	6.924936713	-4.155038677	0.000456136	0.349523928	-0.276164629
ENSG00000206949	RNU6-1324P	0.374077182	1.296010298	3.53242106	4.122606478	0.000492759	0.349523928	-0.333589217
ENSG00000110811	P3H3	0.410699797	1.329330466	4.332493031	4.100319235	0.000519614	0.349523928	-0.373085076
ENSG00000136783	NIPSNAP3A	-0.33537448	-1.261704867	6.343788309	-4.091382331	0.000530788	0.349523928	-0.388929804
ENSG00000228695	CES1P1	-0.974940063	-1.965559536	4.563617135	-4.090940844	0.000531347	0.349523928	-0.389712647
ENSG00000137309	HMGA1	0.426435361	1.343908915	5.130660662	4.083912928	0.000540312	0.349523928	-0.402175857
ENSG00000161682	FAM171A2	-0.603518185	-1.519417333	4.653776785	-4.065175048	0.00056496	0.352865985	-0.435417343
ENSG00000102996	MMP15	-0.397580952	-1.317297271	5.11054485	-4.022466385	0.000625409	0.375352146	-0.511244694
ENSG00000175548	ALG10B	-0.56236843	-1.476691469	4.95726358	-4.011197668	0.000642407	0.375352146	-0.531264948
ENSG00000235444	PSMB3P2	-0.347198947	-1.272088415	3.564965408	-3.969757381	0.000708967	0.375749847	-0.604931016
ENSG00000131848	ZSCAN5A	-0.419338772	-1.337314486	3.481136879	-3.967820953	0.00071224	0.375749847	-0.608374814
ENSG00000178301	AQP11	-0.39119567	-1.311479876	4.518579145	-3.955682346	0.000733102	0.375749847	-0.629965316
ENSG00000104812	GYS1	-0.379738578	-1.301106069	6.975542047	-3.954742541	0.000734742	0.375749847	-0.631637115
ENSG00000149090	PAMR1	-0.705018742	-1.630165842	4.254723525	-3.942445188	0.000756545	0.375749847	-0.653515173
ENSG00000067840	PDZD4	-0.354261705	-1.278331232	3.821816339	-3.932125408	0.000775337	0.375749847	-0.671878505
ENSG00000186480	INSIG1	-0.475557684	-1.390455607	7.282467085	-3.920920575	0.000796267	0.375749847	-0.691820189
ENSG00000087995	METTL2A	-0.511115543	-1.425151748	6.392383143	-3.898515093	0.000839817	0.375749847	-0.731706102
ENSG00000187288	CIDEC	-0.307573671	-1.237624508	10.32824116	-3.890607186	0.000855747	0.375749847	-0.745786574
ENSG00000065833	ME1	-0.536408125	-1.450357068	8.661026944	-3.885964885	0.000865237	0.375749847	-0.754053113
ENSG00000160216	AGPAT3	-0.31516105	-1.244150531	6.633035392	-3.876225715	0.000885489	0.375749847	-0.771397147
ENSG00000123159	GIPC1	-0.392959222	-1.31308401	6.39055327	-3.873129994	0.000892025	0.375749847	-0.776910584
ENSG00000125384	PTGER2	0.399896608	1.31941335	6.03433177	3.855185777	0.000930861	0.37636513	-0.808872587
ENSG00000119927	GPAM	-0.571648103	-1.486220427	11.08895912	-3.853298129	0.000935043	0.37636513	-0.812235175
ENSG00000236404	VLDLR-AS1	-0.563571771	-1.47792368	5.285063717	-3.788397536	0.001090728	0.412276805	-0.927875962
ENSG00000124743	KLHL31	-0.697022068	-1.621155037	6.636624922	-3.782034336	0.001107311	0.412276805	-0.939216173
ENSG00000182534	MXRA7	-0.392449595	-1.31262025	5.240378752	-3.768275483	0.001144025	0.412276805	-0.963737281
ENSG00000072210	ALDH3A2	-0.319068555	-1.247524852	7.848718206	-3.766018909	0.00115016	0.412276805	-0.967759029
ENSG00000171451	DSEL	-0.377747708	-1.299311825	7.291277171	-3.762582623	0.001159566	0.412276805	-0.97388333
ENSG00000167797	CDK2AP2	-0.264755446	-1.201432375	5.312742392	-3.762122847	0.00116083	0.412276805	-0.974702764
ENSG00000143367	TUFT1	-0.3804434	-1.301741873	4.949214481	-3.742641921	0.001215669	0.423450157	-1.009422829
ENSG00000067113	PLPP1	-0.298961641	-1.230258633	8.513884284	-3.709610395	0.001314569	0.441694788	-1.068291969
ENSG00000106546	AHR	0.293097859	1.22526844	8.70858458	3.703966371	0.001332247	0.441694788	-1.078350251
ENSG00000159228	CBR1	-0.289941085	-1.22259035	5.608685288	-3.693997326	0.001364046	0.441694788	-1.096115589
ENSG00000062282	DGAT2	-0.677154003	-1.598982338	9.345938705	-3.693519524	0.001365589	0.441694788	-1.096967036
ENSG00000110092	CCND1	-0.476156436	-1.391032797	8.240961596	-3.680360559	0.001408762	0.445984139	-1.120415458
ENSG00000196715	VKORC1L1	-0.370897489	-1.293157043	8.63827541	-3.674596833	0.001428095	0.445984139	-1.13068543
ENSG00000166801	FAM111A	0.29834929	1.229736562	7.078109452	3.653409088	0.00150144	0.452414683	-1.168434478
ENSG00000149256	TENM4	-0.503103605	-1.417259171	5.866444664	-3.639639161	0.001551088	0.452414683	-1.192963762
ENSG00000169083	AR	-0.304080577	-1.234631561	7.492271558	-3.626019971	0.001601785	0.452414683	-1.217221016
ENSG00000186723	OR10H1	0.450558618	1.366569296	3.455508859	3.616917609	0.001636576	0.452414683	-1.233431136
ENSG00000147852	VLDLR	-0.804566635	-1.746621053	8.431160257	-3.61104865	0.001659402	0.452414683	-1.243881991
ENSG00000188313	PLSCR1	0.413156162	1.331595742	6.476566588	3.610447326	0.001661758	0.452414683	-1.244952723
ENSG00000139926	FRMD6	0.321032605	1.249224358	6.162118225	3.608466883	0.001669542	0.452414683	-1.248479084
ENSG00000188735	TMEM120B	-0.470303027	-1.38540043	6.493053845	-3.606230831	0.001678374	0.452414683	-1.252460464
ENSG00000112651	MRPL2	-0.322064089	-1.250117836	6.700299844	-3.601270884	0.00169813	0.452414683	-1.261291405
ENSG00000107625	DDX50	0.253879911	1.192409613	7.352236723	3.601188505	0.00169846	0.452414683	-1.261438073
ENSG00000276023	DUSP14	-0.479340716	-1.394106441	5.591320533	-3.592394403	0.001734058	0.455202779	-1.277093947
ENSG00000037042	TUBG2	-0.286773793	-1.21990922	7.548714544	-3.58298678	0.001772954	0.457504261	-1.293839711
ENSG00000178568	ERBB4	-0.585766644	-1.500836317	5.645894132	-3.572668749	0.001816602	0.457504261	-1.312203055
ENSG00000268869	ESPNP	0.368271522	1.290805404	4.609370368	3.565757247	0.00184643	0.457504261	-1.324501855
ENSG00000196878	LAMB3	-0.633737993	-1.551579901	6.174198646	-3.563492829	0.001856307	0.457504261	-1.328530984
ENSG00000178537	SLC25A20	-0.358825952	-1.282381886	6.243537254	-3.555385443	0.001892098	0.457504261	-1.342955244
ENSG00000137824	RMDN3	-0.284617993	-1.218087687	6.790104407	-3.552713724	0.001904041	0.457504261	-1.347708145
ENSG00000174697	LEP	-0.70053861	-1.625111392	9.882916723	-3.549250183	0.001919634	0.457504261	-1.353869306
ENSG00000165804	ZNF219	-0.440573183	-1.357143414	6.335714877	-3.532013072	0.001999122	0.470261092	-1.384525285
ENSG00000102144	PGK1	-0.283194453	-1.216886365	8.118778177	-3.526452188	0.00202545	0.470345944	-1.394412849
ENSG00000165868	HSPA12A	-0.454494049	-1.370302157	7.089686352	-3.518599702	0.00206321	0.473049546	-1.408372914
ENSG00000164638	SLC29A4	-0.509637013	-1.423691945	7.092296702	-3.504105789	0.00213473	0.474020753	-1.434133311
ENSG00000179921	GPBAR1	-0.355433044	-1.279369544	5.463315539	-3.502198986	0.002144319	0.474020753	-1.437521647
ENSG00000101347	SAMHD1	0.321141072	1.249318283	8.628916452	3.495637657	0.002177638	0.474020753	-1.449179708
ENSG00000178761	FAM219B	-0.291020132	-1.223505114	6.962218273	-3.494664338	0.002182624	0.474020753	-1.450908921
ENSG00000186160	CYP4Z1	-0.754912317	-1.687529026	4.107268302	-3.491618827	0.002198296	0.474020753	-1.456319336
ENSG00000100075	SLC25A1	-0.450407272	-1.366425944	7.414689282	-3.477936155	0.002270085	0.478933388	-1.480621519
ENSG00000062194	GPBP1	0.25444552	1.192877189	8.184321696	3.477139052	0.002274337	0.478933388	-1.482036999
ENSG00000232030	MAGEB6B	-0.459285796	-1.374861026	3.413536063	-3.46278529	0.002352263	0.478933388	-1.507520694
ENSG00000112186	CAP2	-0.425291597	-1.342843891	8.389932458	-3.4540081	0.002401199	0.478933388	-1.523098503
ENSG00000180475	OR10Q1	-0.38476707	-1.305648967	3.519477326	-3.452545489	0.00240945	0.478933388	-1.525693955
ENSG00000206538	VGLL3	-0.521233064	-1.435181366	7.805367752	-3.449654033	0.002425843	0.478933388	-1.530824601
ENSG00000147676	MAL2	-0.839623424	-1.789582959	7.622954092	-3.443378251	0.002461802	0.478933388	-1.541958877
ENSG00000116237	ICMT	-0.262165606	-1.19927757	6.848679162	-3.440487722	0.002478539	0.478933388	-1.54708642
ENSG00000174348	PODN	0.517436958	1.431409994	8.586973898	3.440016938	0.002481276	0.478933388	-1.547921503
ENSG00000109846	CRYAB	-0.522127116	-1.436071037	10.44743641	-3.439292342	0.002485493	0.478933388	-1.54920678
ENSG00000111843	TMEM14C	-0.306812033	-1.236971304	8.034006782	-3.429973243	0.002540368	0.483568181	-1.565734167
ENSG00000172893	DHCR7	-0.403117346	-1.322362159	6.403251939	-3.425795923	0.00256535	0.483568181	-1.573140993
ENSG00000099194	SCD	-0.770258944	-1.705575884	10.4290664	-3.421616523	0.002590585	0.483568181	-1.580550473
ENSG00000123636	BAZ2B	0.326581289	1.254038194	8.081784607	3.413410621	0.002640841	0.483568181	-1.595095298
ENSG00000199666	SNORD3G	0.282746096	1.216508243	4.779510969	3.411242302	0.002654279	0.483568181	-1.598937919
ENSG00000103353	UBFD1	-0.285647781	-1.218957462	6.437215245	-3.408762528	0.00266973	0.483568181	-1.603332131
ENSG00000213373	LINC00671	0.355473745	1.279405637	4.360266923	3.385372514	0.002819867	0.490728024	-1.644760347
ENSG00000185052	SLC24A3	-0.360282204	-1.283676972	6.883841501	-3.384973842	0.002822497	0.490728024	-1.645466159
ENSG00000163832	ELP6	-0.287152046	-1.220229104	4.668039881	-3.375823454	0.00288351	0.490728024	-1.661663116
ENSG00000177233	OR2M1P	0.605410157	1.521411228	3.712831085	3.375588624	0.002885092	0.490728024	-1.66207871
ENSG00000228286		-0.330245467	-1.257227267	4.24695631	-3.37520348	0.00288769	0.490728024	-1.662760315
ENSG00000133083	DCLK1	0.362414325	1.285575486	7.790433009	3.374604174	0.002891736	0.490728024	-1.66382091
ENSG00000157107	FCHO2	0.34161503	1.267174343	7.628267867	3.373544227	0.002898907	0.490728024	-1.665696643
ENSG00000151632	AKR1C2	-0.369935996	-1.292295498	10.49847235	-3.364647754	0.002959779	0.496393309	-1.681437154
ENSG00000184831	APOO	-0.334296369	-1.26076236	5.207667255	-3.356764472	0.003014762	0.500975989	-1.695380292
ENSG00000107551	RASSF4	-0.456654212	-1.372355463	6.652420108	-3.35238778	0.003045717	0.501518915	-1.703119374
ENSG00000278540	ACACA	-0.273291722	-1.208562198	6.72825531	-3.335299526	0.003169581	0.51282749	-1.733321896
ENSG00000132881	CPLANE2	-0.306667065	-1.236847015	4.388232646	-3.330378108	0.003206158	0.51282749	-1.742016057
ENSG00000066322	ELOVL1	-0.322263555	-1.250290688	8.171977416	-3.322101216	0.003268604	0.51282749	-1.75663367
ENSG00000205702	CYP2D7	0.308272359	1.238224027	5.019219079	3.32070601	0.003279247	0.51282749	-1.759097167
ENSG00000196262	PPIA	-0.393705406	-1.313763333	5.495944662	-3.316178177	0.003314019	0.51282749	-1.767090821
ENSG00000197442	MAP3K5	0.360371881	1.283756767	7.102859231	3.313436323	0.00333525	0.51282749	-1.771930607
ENSG00000142657	PGD	-0.336494973	-1.262685171	9.596475361	-3.312813166	0.003340093	0.51282749	-1.773030486
ENSG00000164180	TMEM161B	0.309029972	1.238874435	6.429848034	3.309908744	0.00336276	0.51282749	-1.778156404
ENSG00000105088	OLFM2	-0.610174293	-1.526443609	7.402384641	-3.305767565	0.003395339	0.51282749	-1.785463818
ENSG00000184305	CCSER1	0.432840704	1.349888928	5.334486396	3.302365302	0.003422334	0.51282749	-1.791466284
ENSG00000115459	ELMOD3	-0.248214407	-1.187736169	6.7485884	-3.298437168	0.003453763	0.51282749	-1.798395299
ENSG00000012171	SEMA3B	-0.568973479	-1.483467663	5.806661147	-3.298389457	0.003454146	0.51282749	-1.798479451
ENSG00000089280	FUS	0.292185789	1.224494071	7.981502599	3.293922735	0.00349023	0.513971901	-1.806356884
ENSG00000226091	LINC00937	0.380503445	1.301796052	5.519927641	3.284004761	0.003571671	0.518477996	-1.823841846
ENSG00000076706	MCAM	-0.312953704	-1.242248418	9.671459805	-3.281388288	0.003593463	0.518477996	-1.828453131
ENSG00000163931	TKT	-0.447494928	-1.363670345	9.038975038	-3.279806094	0.003606704	0.518477996	-1.831241299
ENSG00000213619	NDUFS3	-0.28582954	-1.219111043	6.337046785	-3.274519857	0.003651288	0.520201534	-1.840555166
ENSG00000166246	C16orf71	-0.32750017	-1.254837171	3.749570006	-3.268676008	0.003701199	0.520201534	-1.850848544
ENSG00000178395	CCDC185	0.247049002	1.186777107	4.023899187	3.254668399	0.003823558	0.520201534	-1.875508722
ENSG00000087237	CETP	0.835258912	1.784177206	5.532231922	3.252159353	0.003845887	0.520201534	-1.879923907
ENSG00000138413	IDH1	-0.359277977	-1.282783744	8.811463857	-3.251745883	0.003849579	0.520201534	-1.880651435
ENSG00000044459	CNTLN	0.320426625	1.248699752	6.477090936	3.249285578	0.003871618	0.520201534	-1.884980167
ENSG00000229919	ELOCP3	0.314927276	1.243948946	3.127319209	3.248578968	0.003877971	0.520201534	-1.88622329
ENSG00000118482	PHF3	0.289536762	1.222247761	8.482773808	3.24268708	0.003931335	0.520201534	-1.896586873
ENSG00000158445	KCNB1	-0.388851311	-1.30935047	6.543850077	-3.236923679	0.003984227	0.520201534	-1.906721172
ENSG00000143499	SMYD2	-0.251373418	-1.190339756	6.258023086	-3.236004056	0.003992731	0.520201534	-1.908337923
ENSG00000186594	MIR22HG	-0.367289961	-1.289927481	6.879971637	-3.232878906	0.00402176	0.520201534	-1.913831494
ENSG00000087884	AAMDC	-0.405706678	-1.32473765	6.176613377	-3.232591899	0.004024436	0.520201534	-1.914335963
ENSG00000100033	PRODH	-0.474840975	-1.389765021	3.746934633	-3.232158126	0.004028485	0.520201534	-1.915098386
ENSG00000239504	RN7SL583P	-0.403956336	-1.323131394	4.127789022	-3.228401204	0.004063712	0.520201534	-1.92170096
ENSG00000272047	GTF2H5	-0.323445275	-1.251315228	6.342191001	-3.227321744	0.004073888	0.520201534	-1.923597786
ENSG00000197506	SLC28A3	0.231733676	1.174245183	2.633449077	3.220882789	0.00413511	0.520201534	-1.934909855
ENSG00000154188	ANGPT1	-0.271047803	-1.206683902	7.284303295	-3.219518302	0.004148198	0.520201534	-1.937306465
ENSG00000007944	MYLIP	0.397822554	1.317517892	7.687933216	3.218213291	0.004160754	0.520201534	-1.939598432
ENSG00000101049	SGK2	-0.819253452	-1.764492688	5.884847019	-3.214012618	0.004201419	0.520201534	-1.946974803
ENSG00000154277	UCHL1	-0.620283849	-1.53717759	7.812783668	-3.212482228	0.00421633	0.520201534	-1.949661709
ENSG00000170417	TMEM182	-0.433778465	-1.35076665	4.969559436	-3.211409197	0.004226815	0.520201534	-1.951545485
ENSG00000185818	NAT8L	-0.469271773	-1.384410485	7.227498234	-3.208992007	0.004250529	0.520201534	-1.955788575
ENSG00000134744	TUT4	0.311598699	1.241082224	6.777051388	3.193876258	0.004401778	0.535096678	-1.982308421
ENSG00000131462	TUBG1	-0.348986818	-1.273665838	6.731373464	-3.182889021	0.004514985	0.54519954	-2.001569474
ENSG00000116833	NR5A2	0.335874864	1.262142552	6.290979593	3.179741291	0.004547936	0.545541474	-2.00708511
ENSG00000151365	THRSP	-0.420327496	-1.338231303	10.44332408	-3.172521822	0.004624393	0.54559457	-2.019731291
ENSG00000006831	ADIPOR2	-0.332084834	-1.258831194	7.740493734	-3.167707578	0.00467607	0.54559457	-2.028161016
ENSG00000115461	IGFBP5	0.41066746	1.32930067	10.4149102	3.166953607	0.004684214	0.54559457	-2.029480977
ENSG00000238561	RNU6ATAC28P	-0.46347048	-1.37885474	2.518230531	-3.165446959	0.004700529	0.54559457	-2.032118437
ENSG00000250374	TRIM75P	-0.324290256	-1.252048333	2.709492214	-3.16492959	0.004706144	0.54559457	-2.033024058
ENSG00000171219	CDC42BPG	0.195863546	1.145409557	3.925336986	3.157693097	0.004785369	0.54559457	-2.04568781
ENSG00000252891		-0.478976097	-1.393754146	2.70309564	-3.147308459	0.004901324	0.54559457	-2.063850062
ENSG00000112655	PTK7	0.251727006	1.190631531	4.96109164	3.146756865	0.004907558	0.54559457	-2.064814417
ENSG00000130203	APOE	0.64009399	1.558430686	9.480769454	3.145371815	0.004923247	0.54559457	-2.067235748
ENSG00000174804	FZD4	-0.219457682	-1.164295838	9.560373037	-3.141263279	0.004970074	0.54559457	-2.074416902
ENSG00000181817	LSM10	-0.3896604	-1.310084983	5.052502907	-3.140281355	0.004981329	0.54559457	-2.076132869
ENSG00000111879	FAM184A	0.420351097	1.338253195	5.961281163	3.139142041	0.004994419	0.54559457	-2.078123738
ENSG00000134874	DZIP1	0.348854535	1.273549058	5.117241669	3.138586093	0.005000818	0.54559457	-2.079095159
ENSG00000143149	ALDH9A1	-0.325819515	-1.25337621	8.126135067	-3.133990442	0.005054025	0.54559457	-2.087123818
ENSG00000099960	SLC7A4	-0.310631587	-1.240250542	4.787544534	-3.131167692	0.005086977	0.54559457	-2.092053918
ENSG00000074356	NCBP3	0.233912311	1.176019768	7.290942128	3.126494073	0.005141994	0.54559457	-2.100214516
ENSG00000222589	RN7SKP159	0.419150416	1.337139899	3.225298328	3.125654534	0.005151937	0.54559457	-2.101680148
ENSG00000162924	REL	0.249404181	1.188716086	6.857752567	3.125136108	0.005158087	0.54559457	-2.102585152
ENSG00000162520	SYNC	-0.463828041	-1.379196521	6.357459058	-3.122672678	0.005187406	0.54559457	-2.106885038
ENSG00000137267	TUBB2A	-0.410697071	-1.329327954	6.679820378	-3.119077936	0.00523048	0.54559457	-2.113158255
ENSG00000113578	FGF1	-0.395705969	-1.315586372	5.068351031	-3.115987929	0.005267782	0.54559457	-2.118549359
ENSG00000115850	LCT	0.29186607	1.224222738	2.959646143	3.114191491	0.005289586	0.54559457	-2.12168303
ENSG00000148541	FAM13C	0.470284551	1.385382688	7.436886087	3.109671001	0.005344842	0.54559457	-2.129566673
ENSG00000115355	CCDC88A	0.345373369	1.270479739	7.661335099	3.10761501	0.005370158	0.54559457	-2.133151415
ENSG00000131100	ATP6V1E1	-0.258546498	-1.196272863	8.006999505	-3.106771599	0.005380576	0.54559457	-2.134621797
ENSG00000101955	SRPX	0.410788241	1.329411963	8.715962931	3.104062113	0.005414179	0.54559457	-2.139344825
ENSG00000135298	ADGRB3	0.347916536	1.272721302	4.179107591	3.103262603	0.005424133	0.54559457	-2.140738304
ENSG00000107104	KANK1	-0.273292651	-1.208562975	7.30805982	-3.103094704	0.005426226	0.54559457	-2.141030929
ENSG00000134030	CTIF	-0.318028193	-1.246625556	7.539368104	-3.101375866	0.005447694	0.54559457	-2.144026406
ENSG00000262587		-0.301236056	-1.232199672	4.81833895	-3.101029481	0.00545203	0.54559457	-2.144630016
ENSG00000029363	BCLAF1	0.381181243	1.302407798	8.209426614	3.097417201	0.00549745	0.547117073	-2.150923846
ENSG00000143106	PSMA5	-0.216011887	-1.161518302	6.468099776	-3.091591482	0.005571473	0.550588524	-2.161070645
ENSG00000152332	UHMK1	-0.261961542	-1.199107949	8.123744713	-3.089901534	0.005593126	0.550588524	-2.164013231
ENSG00000184470	TXNRD2	-0.297337259	-1.228874221	5.274087165	-3.084169074	0.005667182	0.554282629	-2.173991933
ENSG00000196182	STK40	-0.291122798	-1.223592185	7.115943631	-3.081465222	0.005702441	0.554282629	-2.178697103
ENSG00000204110	LINC02520	0.566519007	1.48094597	2.789627197	3.079937462	0.005722456	0.554282629	-2.181355234
ENSG00000167272	POP5	-0.3376788	-1.263721714	5.762146296	-3.077302765	0.005757134	0.554675392	-2.185938574
ENSG00000106305	AIMP2	-0.24304709	-1.183489651	6.500592692	-3.071706353	0.00583147	0.557846044	-2.195671008
ENSG00000164128	NPY1R	-0.471627788	-1.386673165	9.464051137	-3.07019973	0.00585164	0.557846044	-2.198290366
ENSG00000166250	CLMP	-0.330318967	-1.25729132	9.969941259	-3.064652595	0.005926485	0.562023115	-2.207931725
ENSG00000169252	ADRB2	0.287592394	1.220601606	6.158727914	3.060760124	0.005979555	0.564102513	-2.214694605
ENSG00000258405	ZNF578	-0.643468382	-1.562080045	2.521647493	-3.050095231	0.006127324	0.57145633	-2.233213197
ENSG00000179933	C14orf119	-0.265809028	-1.202310087	6.166251353	-3.048496809	0.006149773	0.57145633	-2.235987324
ENSG00000135144	DTX1	-0.367247968	-1.289889936	6.861438487	-3.048327531	0.006152155	0.57145633	-2.236281091
ENSG00000151650	VENTX	-0.450032476	-1.366071007	3.907550907	-3.043714239	0.006217416	0.574571735	-2.244285492
ENSG00000202380	RNU1-55P	-0.268869764	-1.204863544	3.543375416	-3.038542984	0.006291365	0.578454263	-2.253254366
ENSG00000090612	ZNF268	0.567635337	1.482092341	6.124916132	3.036225255	0.006324783	0.578589858	-2.257272913
ENSG00000141744	PNMT	0.3108628	1.240449325	4.100157061	3.031616035	0.00639175	0.579636538	-2.265262192
ENSG00000161533	ACOX1	-0.33851344	-1.264453024	8.752322751	-3.028006836	0.006444666	0.579636538	-2.271515936
ENSG00000157911	PEX10	-0.284227193	-1.217757774	5.624744469	-3.026679693	0.006464229	0.579636538	-2.273815027
ENSG00000187173	LCE2A	0.240455058	1.181365232	4.648898869	3.019501506	0.00657104	0.585371627	-2.286245713
ENSG00000118894	EEF2KMT	-0.257260053	-1.195206627	4.751105849	-3.013706474	0.006658509	0.585371627	-2.296275536
ENSG00000014641	MDH1	-0.403449914	-1.322667023	8.702318966	-3.013603005	0.006660081	0.585371627	-2.296454571
ENSG00000183775	KCTD16	-0.524586813	-1.438521529	2.792784679	-3.01275905	0.006672915	0.585371627	-2.297914822
ENSG00000168994	PXDC1	-0.370627362	-1.292914938	7.604048482	-3.011652667	0.006689777	0.585371627	-2.299828975
ENSG00000256826	ATP5MFP4	0.354748825	1.278762927	4.600978294	3.007460733	0.006754037	0.587712038	-2.307079757
ENSG00000132874	SLC14A2	-0.708474304	-1.634075117	5.031874916	-3.004618455	0.006797945	0.587712038	-2.311994518
ENSG00000138073	PREB	-0.328898189	-1.256053738	6.837572985	-3.003077619	0.006821863	0.587712038	-2.314658359
ENSG00000162413	KLHL21	-0.291914665	-1.224263976	5.72557976	-3.00150797	0.006846311	0.587712038	-2.317371637
ENSG00000169814	BTD	-0.293472311	-1.2255865	7.287840211	-2.990999336	0.00701218	0.591401842	-2.335526941
ENSG00000173175	ADCY5	-0.357452274	-1.281161433	6.49988964	-2.990658771	0.007017619	0.591401842	-2.336115033
ENSG00000175946	KLHL38	0.243331318	1.183722835	2.81503055	2.989814766	0.007031118	0.591401842	-2.337572391
ENSG00000169032	MAP2K1	-0.214483618	-1.16028854	7.290718763	-2.988258805	0.007056068	0.591401842	-2.340258807
ENSG00000226084		0.306698266	1.236873764	9.58340918	2.987650452	0.007065847	0.591401842	-2.341309043
ENSG00000164125	GASK1B	-0.284278871	-1.217801395	8.448684476	-2.986448871	0.007085198	0.591401842	-2.343383236
ENSG00000197635	DPP4	0.509823052	1.423875545	5.863816358	2.983902813	0.007126372	0.592110013	-2.347777537
ENSG00000136960	ENPP2	0.287947233	1.220901857	10.33545659	2.980918596	0.007174925	0.592875107	-2.352926763
ENSG00000277791	PSMB3	-0.316220293	-1.245064337	7.995357538	-2.977026842	0.007238722	0.592875107	-2.359639803
ENSG00000105677	TMEM147	-0.417251365	-1.33538095	6.733360079	-2.97520911	0.007268706	0.592875107	-2.362774453
ENSG00000221968	FADS3	-0.409636061	-1.328350678	8.787725817	-2.973111371	0.007303458	0.592875107	-2.36639131
ENSG00000163792	TCF23	0.260233677	1.197672679	4.321690697	2.970116806	0.007353344	0.592875107	-2.371553224
ENSG00000010438	PRSS3	0.320988025	1.249185757	4.906334315	2.969054856	0.007371113	0.592875107	-2.373383422
ENSG00000117507	FMO6P	0.29033714	1.222926027	3.318948774	2.968410277	0.007381919	0.592875107	-2.374494221
ENSG00000069667	RORA	0.262158054	1.199271292	6.258932776	2.967486187	0.007397437	0.592875107	-2.376086583
ENSG00000070404	FSTL3	-0.616289739	-1.53292779	6.81179243	-2.960727255	0.007511896	0.593073103	-2.387729132
ENSG00000111667	USP5	-0.27467418	-1.209720854	6.764921326	-2.960623431	0.007513667	0.593073103	-2.387907916
ENSG00000117480	FAAH	-0.24697289	-1.186714498	4.876960122	-2.960423458	0.00751708	0.593073103	-2.38825226
ENSG00000145901	TNIP1	-0.435707962	-1.352574408	8.100861803	-2.957917851	0.007559971	0.593073103	-2.392566251
ENSG00000182752	PAPPA	0.255327212	1.193606429	4.117166662	2.957705164	0.007563622	0.593073103	-2.392932395
ENSG00000198925	ATG9A	-0.262226675	-1.199328337	6.452035151	-2.952761832	0.007648971	0.594442398	-2.401440294
ENSG00000196821	ILRUN	-0.266536389	-1.202916406	6.553834652	-2.949953398	0.007697872	0.594442398	-2.406272048
ENSG00000184076	UQCR10	-0.330953595	-1.257844512	6.559211977	-2.949775481	0.00770098	0.594442398	-2.4065781
ENSG00000128710	HOXD10	0.228873781	1.17191975	3.194177011	2.943591895	0.007809752	0.594442398	-2.417211787
ENSG00000120458	MSANTD2	0.241550057	1.182262223	5.646047959	2.942432014	0.007830319	0.594442398	-2.419205678
ENSG00000114021	NIT2	-0.246415357	-1.186255978	7.179192815	-2.941181265	0.007852555	0.594442398	-2.421355521
ENSG00000125122	LRRC29	-0.286803674	-1.219934487	4.043125966	-2.941045018	0.007854981	0.594442398	-2.421589692
ENSG00000153879	CEBPG	-0.224641494	-1.168486846	6.721961097	-2.937572031	0.007917061	0.594442398	-2.42755775
ENSG00000137434	C6orf52	-0.277851527	-1.212388041	3.283964749	-2.93708291	0.007925842	0.594442398	-2.428398101
ENSG00000063660	GPC1	-0.311327836	-1.240849235	6.144981271	-2.935255665	0.007958728	0.594442398	-2.431537108
ENSG00000111696	NT5DC3	0.27939491	1.213685738	5.113340708	2.934935174	0.007964509	0.594442398	-2.432087617
ENSG00000169239	CA5B	0.28935143	1.222090758	6.75268546	2.934359331	0.007974908	0.594442398	-2.433076703
ENSG00000188991	SLC15A5	-0.352646507	-1.276900851	3.36196432	-2.932525448	0.00800811	0.594470861	-2.436226259
ENSG00000138449	SLC40A1	0.324315984	1.252070661	8.07240145	2.927055545	0.008107931	0.598218586	-2.445616984
ENSG00000204613	TRIM10	-0.249763652	-1.189012311	2.977282224	-2.926145745	0.008124649	0.598218586	-2.44717843
ENSG00000196433	ASMT	-0.492867698	-1.407239318	3.297059219	-2.924026979	0.008163712	0.598661199	-2.450814209
ENSG00000166411	IDH3A	-0.261596409	-1.198804504	8.464540556	-2.917480915	0.008285541	0.604821006	-2.462042261
ENSG00000100605	ITPK1	-0.328677093	-1.25586126	7.889968186	-2.915938782	0.008314494	0.604821006	-2.464686299
ENSG00000145934	TENM2	-0.400199027	-1.319689956	3.033983152	-2.911278734	0.008402577	0.608783492	-2.472673565
ENSG00000167613	LAIR1	-0.360247437	-1.283646037	7.992458905	-2.904067011	0.008540657	0.609154429	-2.485026811
ENSG00000144410	CPO	-0.256140909	-1.194279828	3.594659601	-2.903732449	0.008547115	0.609154429	-2.485599672
ENSG00000145022	TCTA	-0.32304355	-1.250966842	6.865831131	-2.90278364	0.008565456	0.609154429	-2.48722418
ENSG00000174501	ANKRD36C	0.397004527	1.316771054	8.209645164	2.900542869	0.00860892	0.609154429	-2.491060088
ENSG00000161277	THAP8	-0.27077728	-1.206457655	4.899212609	-2.898096425	0.008656616	0.609154429	-2.495247054
ENSG00000153147	SMARCA5	0.271226178	1.206833106	8.156581225	2.896744637	0.008683079	0.609154429	-2.497560111
ENSG00000265354	TIMM23	-0.235906132	-1.177646164	8.013117703	-2.896714752	0.008683665	0.609154429	-2.497611244
ENSG00000113580	NR3C1	0.248810629	1.188227125	8.607499069	2.893570197	0.008745527	0.609154429	-2.502990629
ENSG00000081760	AACS	-0.391290404	-1.311565997	6.61007385	-2.893390288	0.008749079	0.609154429	-2.503298345
ENSG00000171680	PLEKHG5	-0.495462648	-1.409772773	5.968035958	-2.893278125	0.008751295	0.609154429	-2.503490185
ENSG00000270647	TAF15	0.262490013	1.199547272	8.87898296	2.890629929	0.008803753	0.609154429	-2.508018921
ENSG00000179902	C1orf194	-0.229115744	-1.172116316	3.392036713	-2.890251879	0.008811266	0.609154429	-2.508665329
ENSG00000183615	FAM167B	-0.386363688	-1.307094717	4.167313088	-2.886141716	0.008893348	0.611638791	-2.515691399
ENSG00000161217	PCYT1A	-0.25542502	-1.193687353	7.581011036	-2.885076636	0.008914738	0.611638791	-2.517511585
ENSG00000164035	EMCN	0.321550474	1.249672859	8.849175621	2.882113012	0.008974514	0.611870534	-2.522575223
ENSG00000119397	CNTRL	0.302052787	1.232897436	6.199956752	2.881561667	0.008985677	0.611870534	-2.523517071
ENSG00000110427	KIAA1549L	-0.370662988	-1.292946865	3.750843857	-2.879280469	0.009032005	0.612721729	-2.527413386
ENSG00000101346	POFUT1	-0.277510463	-1.212101458	6.28480275	-2.87542527	0.009110819	0.613956178	-2.533995932
ENSG00000149485	FADS1	-0.928455518	-1.903237388	7.086902068	-2.874942821	0.009120728	0.613956178	-2.534819493
ENSG00000079739	PGM1	-0.323685069	-1.25152323	8.79620697	-2.873428939	0.009151889	0.613956178	-2.537403476
ENSG00000105278	ZFR2	-0.199528849	-1.148323278	3.806933789	-2.870945488	0.009203228	0.615122048	-2.541641452
ENSG00000189184	PCDH18	0.321113244	1.249294185	9.392364751	2.866837976	0.009288746	0.617772246	-2.548648337
ENSG00000181023	OR56B1	0.629621752	1.547159304	2.580157508	2.864581536	0.009336048	0.617772246	-2.552496185
ENSG00000163565	IFI16	0.30782706	1.237841898	7.887125914	2.864146259	0.009345199	0.617772246	-2.553238341
ENSG00000128965	CHAC1	-0.391128458	-1.311418778	4.064148113	-2.862506814	0.009379744	0.617801092	-2.556033307
ENSG00000135424	ITGA7	-0.353582515	-1.277729562	8.402697894	-2.85980042	0.009437037	0.617805779	-2.560646123
ENSG00000122971	ACADS	-0.292685591	-1.224918354	5.909122759	-2.858799329	0.009458315	0.617805779	-2.562352044
ENSG00000156873	PHKG2	-0.276499375	-1.211252275	5.591932794	-2.8576809	0.00948214	0.617805779	-2.564257693
ENSG00000171033	PKIA	0.258416175	1.196164805	3.936881842	2.850163856	0.009643769	0.622951797	-2.577059502
ENSG00000106571	GLI3	0.273028389	1.208341621	6.655544027	2.848327487	0.009683652	0.622951797	-2.580185262
ENSG00000173198	CYSLTR1	0.40021611	1.319705582	5.378064339	2.847429961	0.009703203	0.622951797	-2.581712742
ENSG00000278535	DHRS11	-0.36553893	-1.288362818	6.535057487	-2.845814408	0.009738488	0.622951797	-2.584461825
ENSG00000153187	HNRNPU	0.261219278	1.198491168	9.561227775	2.845502568	0.009745314	0.622951797	-2.584992405
ENSG00000121022	COPS5	-0.223957837	-1.167933261	5.580746918	-2.842067153	0.009820806	0.622951797	-2.590836344
ENSG00000188641	DPYD	0.233940009	1.176042346	7.811506614	2.840883993	0.009846935	0.622951797	-2.592848471
ENSG00000077420	APBB1IP	-0.341471074	-1.267047907	7.958815092	-2.836982946	0.009933556	0.622951797	-2.599480811
ENSG00000164588	HCN1	0.249512894	1.188805663	2.860943893	2.835260001	0.009972045	0.622951797	-2.602409118
ENSG00000125144	MT1G	-0.405949263	-1.32496042	3.684604596	-2.834850989	0.009981203	0.622951797	-2.603104187
ENSG00000081177	EXD2	-0.204672947	-1.152425067	6.393059866	-2.83355348	0.010010307	0.622951797	-2.605308937
ENSG00000124795	DEK	0.332094985	1.258840051	8.112947549	2.832735053	0.010028707	0.622951797	-2.606699451
ENSG00000139675	HNRNPA1L2	0.306844457	1.236999106	8.286556605	2.831746589	0.010050973	0.622951797	-2.608378687
ENSG00000132840	BHMT2	-0.331170063	-1.258033258	8.299807185	-2.831235942	0.010062494	0.622951797	-2.609246114
ENSG00000125730	C3	0.281845281	1.215748895	10.56920098	2.828081669	0.010133939	0.622951797	-2.614603088
ENSG00000124120	TTPAL	-0.288014364	-1.220958669	5.324547359	-2.827024546	0.010157992	0.622951797	-2.616397985
ENSG00000168291	PDHB	-0.195863359	-1.145409409	6.792909275	-2.826620079	0.010167209	0.622951797	-2.617084673
ENSG00000252014		0.365036909	1.287914579	2.729497981	2.82305275	0.010248849	0.622951797	-2.623139739
ENSG00000134153	EMC7	-0.222103733	-1.166433236	7.322969293	-2.822510329	0.010261317	0.622951797	-2.624060204
ENSG00000160209	PDXK	-0.273768406	-1.208961587	7.20898685	-2.820949213	0.010297282	0.622951797	-2.626709025
ENSG00000170448	NFXL1	0.235504592	1.17731844	5.904470989	2.820578676	0.010305836	0.622951797	-2.627337662
ENSG00000126856	PRDM7	0.427491045	1.344892673	3.625126195	2.81987097	0.010322193	0.622951797	-2.628538249
ENSG00000118816	CCNI	0.186740417	1.138189217	10.13134569	2.81857758	0.01035215	0.622951797	-2.630732157
ENSG00000159479	MED8	-0.315685916	-1.244603248	6.677396206	-2.812992506	0.010482465	0.62306358	-2.640201967
ENSG00000166402	TUB	0.233636628	1.175795065	5.232701703	2.812142903	0.010502425	0.62306358	-2.641641966
ENSG00000123684	LPGAT1	-0.298550557	-1.229908132	7.5420313	-2.81134759	0.010521143	0.62306358	-2.642989816
ENSG00000184743	ATL3	-0.208634007	-1.15559351	8.26311742	-2.811004698	0.010529223	0.62306358	-2.643570891
ENSG00000222883		0.613544624	1.530013756	3.574790199	2.808016668	0.010599882	0.62306358	-2.648633478
ENSG00000171962	DRC3	0.328247649	1.255487486	3.910931798	2.807860353	0.010603591	0.62306358	-2.648898271
ENSG00000109458	GAB1	0.232568297	1.174924699	7.837738584	2.807018325	0.010623591	0.62306358	-2.650324557
ENSG00000136848	DAB2IP	-0.3181373	-1.246719838	6.555851195	-2.806782562	0.010629197	0.62306358	-2.650723882
ENSG00000167642	SPINT2	-0.329990991	-1.257005525	4.832848937	-2.804316265	0.010688014	0.624490297	-2.654900516
ENSG00000049656	CLPTM1L	-0.337650016	-1.2636965	7.326241769	-2.802180672	0.010739194	0.625463102	-2.658516105
ENSG00000112304	ACOT13	-0.283974682	-1.217544652	7.937721202	-2.793282068	0.010954979	0.629790432	-2.673571482
ENSG00000185963	BICD2	-0.253186031	-1.191836248	6.580918244	-2.792651853	0.010970417	0.629790432	-2.674637109
ENSG00000110906	KCTD10	-0.235270764	-1.177127639	7.838627087	-2.792611459	0.010971407	0.629790432	-2.674705409
ENSG00000116353	MECR	-0.310856698	-1.240444079	6.331318541	-2.788451262	0.011073846	0.629790432	-2.68173777
ENSG00000120802	TMPO	0.256498454	1.194575844	6.628405064	2.788203181	0.011079984	0.629790432	-2.682157011
ENSG00000106635	BCL7B	-0.251364245	-1.190332188	7.394973773	-2.786293408	0.011127339	0.629790432	-2.68538397
ENSG00000183579	ZNRF3	-0.233458412	-1.175649828	5.226010732	-2.78541328	0.011149227	0.629790432	-2.686870871
ENSG00000164105	SAP30	0.362097471	1.285293171	5.819303946	2.784388357	0.011174769	0.629790432	-2.688602188
ENSG00000183117	CSMD1	-0.374710469	-1.296579321	4.70561892	-2.78272655	0.0112163	0.629790432	-2.691408872
ENSG00000102531	FNDC3A	0.216411864	1.161840369	7.663137495	2.779990534	0.011284997	0.629790432	-2.696028564
ENSG00000125170	DOK4	-0.262109621	-1.199231032	4.826177046	-2.77814257	0.011331624	0.629790432	-2.699147909
ENSG00000119684	MLH3	0.300379203	1.231468054	5.886513524	2.777890476	0.011337999	0.629790432	-2.699573386
ENSG00000176473	WDR25	-0.250796328	-1.189863706	4.779498033	-2.777786029	0.011340641	0.629790432	-2.699749664
ENSG00000099341	PSMD8	-0.350991798	-1.275437141	8.499783547	-2.773889722	0.011439626	0.629790432	-2.706323933
ENSG00000170915	PAQR8	0.28999987	1.222640168	5.199558711	2.772439854	0.011476669	0.629790432	-2.708769484
ENSG00000274020	LINC01138	0.455697749	1.371445934	4.145732538	2.771319412	0.011505373	0.629790432	-2.710659074
ENSG00000242612	DECR2	-0.273326859	-1.208591633	5.679894642	-2.770261236	0.011532546	0.629790432	-2.712443407
ENSG00000165572	KBTBD6	0.226275758	1.169811241	5.161920534	2.769429584	0.011553944	0.629790432	-2.713845601
ENSG00000103202	NME4	-0.321010894	-1.249205559	7.759377703	-2.768709925	0.011572491	0.629790432	-2.715058852
ENSG00000112494	UNC93A	-0.260684763	-1.198047213	3.253320982	-2.768172156	0.011586369	0.629790432	-2.715965386
ENSG00000206843	RNU6-206P	0.247454979	1.187111115	2.958443264	2.767897063	0.011593474	0.629790432	-2.716429097
ENSG00000137573	SULF1	0.492677595	1.4070539	6.270893421	2.766182043	0.011637865	0.629790432	-2.719319648
ENSG00000242675	RPS16P9	-0.271674119	-1.207207872	3.355917205	-2.766171911	0.011638127	0.629790432	-2.719336723
ENSG00000171992	SYNPO	-0.30496278	-1.235386765	6.105634474	-2.765792255	0.011647976	0.629790432	-2.719976523
ENSG00000197165	SULT1A2	-0.419886404	-1.337822212	4.939767537	-2.756238066	0.011898451	0.631154367	-2.736067091
ENSG00000174903	RAB1B	-0.239036127	-1.180203897	9.292571698	-2.754343511	0.011948724	0.631154367	-2.739255436
ENSG00000197296	FITM2	-0.345469184	-1.27056412	6.062802932	-2.753944714	0.011959332	0.631154367	-2.73992647
ENSG00000137628	DDX60	0.386783624	1.307475238	6.328883177	2.753812567	0.011962849	0.631154367	-2.74014882
ENSG00000150636	CCDC102B	0.443325508	1.359734998	5.705139567	2.753126328	0.011981129	0.631154367	-2.741303419
ENSG00000112936	C7	0.597444621	1.513034224	7.410967678	2.750444184	0.012052831	0.631154367	-2.745815148
ENSG00000189180	ZNF33A	0.299043508	1.230328448	6.779626824	2.748576163	0.012103009	0.631154367	-2.748956481
ENSG00000124103	FAM209A	0.365356439	1.288199859	3.370561038	2.74762871	0.012128535	0.631154367	-2.750549463
ENSG00000159650	UROC1	-0.301370674	-1.232314654	2.637610591	-2.746842399	0.012149759	0.631154367	-2.751871359
ENSG00000115942	ORC2	0.307991118	1.237982669	6.430944194	2.746297259	0.012164493	0.631154367	-2.752787736
ENSG00000263961	RHEX	0.316191973	1.245039896	4.772328699	2.746203618	0.012167026	0.631154367	-2.752945139
ENSG00000072958	AP1M1	-0.300460464	-1.231537419	7.033775183	-2.74271797	0.012261661	0.631154367	-2.758802871
ENSG00000197566	ZNF624	0.288622826	1.221473721	6.239570339	2.74206267	0.01227953	0.631154367	-2.759903822
ENSG00000155966	AFF2	-0.38759236	-1.308208379	6.741755401	-2.739201932	0.012357829	0.631154367	-2.764708956
ENSG00000171222	SCAND1	-0.262928585	-1.199911984	4.884910184	-2.739007683	0.012363163	0.631154367	-2.765035167
ENSG00000173267	SNCG	-0.518861453	-1.432824045	7.329163128	-2.737744324	0.012397907	0.631154367	-2.767156578
ENSG00000173473	SMARCC1	0.168591477	1.123960611	7.235632632	2.737440303	0.012406281	0.631154367	-2.767667032
ENSG00000124097	HMGB1P1	0.343787806	1.269084213	7.412301003	2.734125771	0.012497934	0.631154367	-2.773230829
ENSG00000135905	DOCK10	0.392869076	1.313001966	6.757339491	2.730154495	0.012608593	0.631154367	-2.77989381
ENSG00000143819	EPHX1	-0.246924412	-1.186674622	9.594128254	-2.729916973	0.01261524	0.631154367	-2.780292212
ENSG00000075223	SEMA3C	-0.363032468	-1.286126428	9.048117078	-2.727004074	0.012697039	0.631154367	-2.785177053
ENSG00000121552	CSTA	-0.430171345	-1.347393594	7.116497992	-2.726459624	0.012712384	0.631154367	-2.786089868
ENSG00000189221	MAOA	-0.260461349	-1.197861699	9.390332729	-2.726372075	0.012714853	0.631154367	-2.786236644
ENSG00000211797	TRAV17	0.502223166	1.416394519	2.700761491	2.724469707	0.012768618	0.631154367	-2.789425554
ENSG00000187091	PLCD1	-0.313135489	-1.242404955	5.518211876	-2.724142404	0.01277789	0.631154367	-2.789974125
ENSG00000249915	PDCD6	0.356534265	1.28034647	5.345052312	2.723938151	0.012783679	0.631154367	-2.790316448
ENSG00000104611	SH2D4A	-0.279855895	-1.214073609	5.683804	-2.722873205	0.012813904	0.631154367	-2.792101116
ENSG00000081041	CXCL2	0.36554923	1.288372016	5.213731674	2.721847835	0.012843071	0.631154367	-2.79381922
ENSG00000185761	ADAMTSL5	-0.272059267	-1.207530197	4.163187137	-2.718620614	0.012935279	0.631154367	-2.799225176
ENSG00000066827	ZFAT	-0.252874309	-1.191578757	5.08920517	-2.7166365	0.01299228	0.631154367	-2.802547614
ENSG00000167588	GPD1	-0.236511921	-1.178140763	11.11078582	-2.716511785	0.012995871	0.631154367	-2.802756421
ENSG00000105669	COPE	-0.278552395	-1.212977169	7.325223799	-2.715347955	0.013029426	0.631154367	-2.804704827
ENSG00000084090	STARD7	-0.224183821	-1.16811622	7.643790672	-2.71463241	0.013050097	0.631154367	-2.805902591
ENSG00000137936	BCAR3	-0.233308992	-1.175528073	5.809948029	-2.713973396	0.013069163	0.631154367	-2.807005622
ENSG00000166793	YPEL4	0.277014421	1.211684772	3.506297458	2.713697429	0.013077155	0.631154367	-2.807467496
ENSG00000083544	TDRD3	0.23895925	1.180141009	6.623061731	2.712883252	0.013100759	0.631154367	-2.808830046
ENSG00000252996	RNU6-1315P	-0.737764308	-1.667589633	3.876883138	-2.70661257	0.013283917	0.631154367	-2.819319121
ENSG00000118495	PLAGL1	0.33680167	1.262953629	7.840688134	2.702592821	0.013402603	0.631154367	-2.826038258
ENSG00000170275	CRTAP	-0.253655069	-1.192223792	8.318279226	-2.699910876	0.013482347	0.631154367	-2.830519132
ENSG00000176387	HSD11B2	0.415790507	1.334029442	4.36300324	2.699731965	0.013487682	0.631154367	-2.830817988
ENSG00000167779	IGFBP6	-0.479228293	-1.393997809	7.380037267	-2.699651727	0.013490076	0.631154367	-2.830952016
ENSG00000099624	ATP5F1D	-0.287505115	-1.220527766	7.047381158	-2.698815042	0.013515059	0.631154367	-2.832349521
ENSG00000187185		0.252179002	1.191004614	3.64102364	2.696387456	0.013587794	0.631154367	-2.836403361
ENSG00000169744	LDB2	0.299966589	1.231115902	9.088317018	2.694865832	0.013633574	0.631154367	-2.838943628
ENSG00000139746	RBM26	0.188833686	1.139841864	8.140173964	2.694655476	0.013639914	0.631154367	-2.839294765
ENSG00000227051	C14orf132	-0.18574038	-1.137400529	4.857940239	-2.694491079	0.013644871	0.631154367	-2.839569176
ENSG00000110013	SIAE	-0.274721969	-1.209760926	6.469942471	-2.694366875	0.013648618	0.631154367	-2.839776492
ENSG00000198342	ZNF442	0.323654862	1.251497026	4.91888065	2.694349714	0.013649135	0.631154367	-2.839805137
ENSG00000077274	CAPN6	0.62018501	1.537072281	4.547149508	2.69306474	0.013687951	0.631154367	-2.841949754
ENSG00000128245	YWHAH	-0.269449587	-1.205347879	7.516928234	-2.692832875	0.013694966	0.631154367	-2.842336694
ENSG00000111652	COPS7A	-0.23857771	-1.179828946	7.081581792	-2.692807091	0.013695746	0.631154367	-2.842379722
ENSG00000140332	TLE3	-0.235399368	-1.177232575	7.154018201	-2.692127484	0.013716329	0.631154367	-2.843513787
ENSG00000130193	THEM6	-0.293194536	-1.22535055	5.440649139	-2.691760945	0.013727442	0.631154367	-2.844125386
ENSG00000165609	NUDT5	-0.258056718	-1.19586681	7.097187542	-2.690764341	0.013757701	0.631154367	-2.845788143
ENSG00000165029	ABCA1	0.422638915	1.340377073	8.089192296	2.690494612	0.013765901	0.631154367	-2.846238125
ENSG00000064309	CDON	0.335897746	1.262162571	7.768013072	2.690349288	0.013770321	0.631154367	-2.846480558
ENSG00000188873	RPL10AP2	0.231317021	1.173906107	5.05615308	2.690244077	0.013773522	0.631154367	-2.846656071
ENSG00000183576	SETD3	-0.186446228	-1.137957145	7.4706007	-2.688449319	0.013828234	0.631154367	-2.849649678
ENSG00000145241	CENPC	0.362428123	1.285587782	6.93400118	2.685995601	0.013903366	0.631154367	-2.853741183
ENSG00000162694	EXTL2	-0.230853998	-1.17352941	4.581047413	-2.685795991	0.013909495	0.631154367	-2.854073964
ENSG00000114019	AMOTL2	-0.300683101	-1.231727485	7.467003374	-2.683083418	0.013993038	0.631154367	-2.858595318
ENSG00000115944	COX7A2L	-0.17861361	-1.131795738	7.681504187	-2.682197871	0.014020414	0.631154367	-2.860070983
ENSG00000083857	FAT1	-0.352199315	-1.276505112	8.319990669	-2.682094909	0.0140236	0.631154367	-2.860242546
ENSG00000206640		0.237151829	1.178663443	3.708240169	2.680049971	0.014087026	0.631154367	-2.863649444
ENSG00000173432	SAA1	-1.110908092	-2.159815523	9.494794283	-2.679238304	0.014112275	0.631154367	-2.865001417
ENSG00000115425	PECR	-0.360980454	-1.284298409	7.475517613	-2.678079466	0.014148399	0.631154367	-2.866931393
ENSG00000170027	YWHAG	-0.261215388	-1.198487937	8.881632241	-2.675981124	0.014214033	0.631154367	-2.870425241
ENSG00000240891	PLCXD2	-0.267237319	-1.203500982	3.721059912	-2.67452782	0.014259659	0.631154367	-2.872844452
ENSG00000101126	ADNP	0.169773705	1.124882027	7.314019855	2.673439678	0.014293911	0.631154367	-2.874655472
ENSG00000196655	TRAPPC4	-0.221922497	-1.166286714	6.340524986	-2.673333143	0.014297269	0.631154367	-2.874832764
ENSG00000173221	GLRX	-0.391959545	-1.312174459	5.443739427	-2.672976658	0.01430851	0.631154367	-2.875426
ENSG00000067064	IDI1	-0.194815413	-1.144577708	7.178770665	-2.67289688	0.014311027	0.631154367	-2.875558757
ENSG00000162545	CAMK2N1	0.248570539	1.1880294	6.782927316	2.671177343	0.014365374	0.631154367	-2.878419819
ENSG00000151150	ANK3	0.226139746	1.169700961	4.576176732	2.670317284	0.014392631	0.631154367	-2.879850567
ENSG00000197879	MYO1C	-0.267307377	-1.203559426	9.42476222	-2.669586546	0.014415827	0.631154367	-2.881066043
ENSG00000139329	LUM	0.346539424	1.271507017	9.164448347	2.667913039	0.014469084	0.631154367	-2.883849194
ENSG00000132612	VPS4A	-0.333539581	-1.260101181	6.798577003	-2.667889691	0.014469828	0.631154367	-2.883888019
ENSG00000078081	LAMP3	0.300549601	1.231613513	3.91080274	2.667659513	0.014477168	0.631154367	-2.884270765
ENSG00000270170	NCBP2AS2	-0.279229172	-1.213546317	5.234282497	-2.667569933	0.014480026	0.631154367	-2.884419717
ENSG00000163714	U2SURP	0.264259261	1.201019239	8.049870291	2.666958633	0.014499539	0.631154367	-2.88543613
ENSG00000155016	CYP2U1	-0.223166048	-1.167292444	5.426264806	-2.666898951	0.014501446	0.631154367	-2.885535359
ENSG00000164366	CCDC127	-0.209536272	-1.156316447	6.551054144	-2.665986555	0.014530621	0.631154367	-2.887052225
ENSG00000184205	TSPYL2	0.294537858	1.226492029	6.905626716	2.663378182	0.014614335	0.631154367	-2.891387555
ENSG00000131473	ACLY	-0.252725994	-1.191456264	7.755130758	-2.66315354	0.014621566	0.631154367	-2.89176085
ENSG00000140279	DUOX2	0.22814297	1.171326253	3.088721592	2.661652938	0.014669956	0.631154367	-2.894254144
ENSG00000198759	EGFL6	-1.138567727	-2.201623428	8.024619786	-2.661624898	0.014670861	0.631154367	-2.894300728
ENSG00000023445	BIRC3	0.364035281	1.287020721	5.668744389	2.66057681	0.01470475	0.631154367	-2.896041826
ENSG00000224600		-0.309295409	-1.239102392	2.885248801	-2.658902908	0.014759028	0.631986474	-2.898821978
ENSG00000143322	ABL2	0.199888417	1.148609514	6.328666034	2.656346529	0.014842287	0.632666163	-2.903066501
ENSG00000182993	C12orf60	0.259591639	1.197139801	3.657164492	2.656270832	0.014844759	0.632666163	-2.903192162
ENSG00000064655	EYA2	-0.26645775	-1.202850839	5.290343894	-2.654665804	0.014897268	0.633413645	-2.905856248
ENSG00000163541	SUCLG1	-0.315059315	-1.244062801	7.718237399	-2.653164854	0.014946531	0.633812868	-2.908347011
ENSG00000169740	ZNF32	-0.237210078	-1.178711033	5.178299687	-2.650892002	0.015021421	0.633812868	-2.912117659
ENSG00000158186	MRAS	-0.362673808	-1.285806731	7.868882683	-2.649911205	0.015053848	0.633812868	-2.913744403
ENSG00000118513	MYB	0.210892044	1.157403606	3.598705853	2.647741059	0.015125831	0.633812868	-2.917342952
ENSG00000149547	EI24	-0.188773545	-1.139794349	7.31502376	-2.647675882	0.015127998	0.633812868	-2.917451011
ENSG00000082438	COBLL1	-0.210656748	-1.157214855	8.781665195	-2.647024218	0.01514968	0.633812868	-2.918531365
ENSG00000226268		-0.891162792	-1.85467036	3.949652357	-2.646966474	0.015151602	0.633812868	-2.918627092
ENSG00000124788	ATXN1	0.220536013	1.165166407	6.745836111	2.644793466	0.015224123	0.634829418	-2.922228803
ENSG00000204882	GPR20	-0.320362409	-1.248644173	4.837695784	-2.642545495	0.015299489	0.634829418	-2.925953535
ENSG00000118260	CREB1	0.206631068	1.153990277	8.458143607	2.642058919	0.015315849	0.634829418	-2.926759591
ENSG00000202306		-0.58795473	-1.503114311	2.751969245	-2.64084777	0.015356642	0.634829418	-2.928765714
ENSG00000152465	NMT2	-0.298436541	-1.229810936	7.964750915	-2.639575163	0.015399615	0.634829418	-2.930873241
ENSG00000010256	UQCRC1	-0.345798359	-1.270854054	6.479168027	-2.638777647	0.015426603	0.634829418	-2.932193777
ENSG00000138738	PRDM5	0.297681197	1.229167219	5.964055214	2.637715308	0.015462622	0.634829418	-2.933952564
ENSG00000135334	AKIRIN2	-0.199062107	-1.147951832	7.884344278	-2.637509601	0.015469606	0.634829418	-2.934293095
ENSG00000124399	NDUFB4P12	-0.385371787	-1.306196354	3.956512058	-2.636870053	0.015491338	0.634829418	-2.935351751
ENSG00000135976	ANKRD36	0.35820136	1.281826819	7.103906573	2.634711198	0.015564908	0.636404486	-2.938924582
ENSG00000186469	GNG2	-0.331066074	-1.257942583	8.237649753	-2.631503705	0.015674824	0.639167288	-2.944230717
ENSG00000167799	NUDT8	-0.262587087	-1.199627989	5.28082552	-2.628272006	0.01578631	0.639167288	-2.949574278
ENSG00000113140	SPARC	-0.184781553	-1.136644854	12.31022219	-2.627076792	0.015827731	0.639167288	-2.951549877
ENSG00000215788	TNFRSF25	-0.36631122	-1.289052677	6.796862594	-2.623502011	0.01595223	0.639167288	-2.957456566
ENSG00000105171	POP4	-0.222515226	-1.16676598	6.864192547	-2.623436893	0.015954506	0.639167288	-2.957564131
ENSG00000169710	FASN	-0.566399125	-1.480822915	9.123083997	-2.623236923	0.015961498	0.639167288	-2.957894447
ENSG00000072071	ADGRL1	-0.255659746	-1.193881581	6.873606498	-2.623130774	0.015965211	0.639167288	-2.958069783
ENSG00000109016	DHRS7B	-0.331711893	-1.258505825	6.876834102	-2.621228154	0.016031901	0.639167288	-2.961212021
ENSG00000164405	UQCRQ	-0.327854429	-1.255145338	6.869764954	-2.620699156	0.01605049	0.639167288	-2.962085516
ENSG00000229596	MYL8P	-0.196072646	-1.145575581	5.468094717	-2.620671433	0.016051465	0.639167288	-2.96213129
ENSG00000188315	C3orf62	0.263155921	1.200101078	4.910715909	2.619685705	0.016086159	0.639167288	-2.963758751
ENSG00000144218	AFF3	-0.407947661	-1.326797005	6.751378146	-2.618657411	0.016122427	0.639167288	-2.965456223
ENSG00000184887	BTBD6	-0.373573005	-1.295557462	5.611170697	-2.6172227	0.016173158	0.639167288	-2.967824147
ENSG00000201733		-0.187898343	-1.13910311	4.614189429	-2.61649104	0.016199087	0.639167288	-2.969031514
ENSG00000213420	GPC2	0.199910573	1.148627154	3.485664784	2.615662216	0.016228506	0.639167288	-2.970399053
ENSG00000172137	CALB2	-0.319093445	-1.247546375	9.018542373	-2.614271174	0.016277996	0.639167288	-2.972693844
ENSG00000221821	C6orf226	-0.26322018	-1.200154532	4.467072937	-2.613653683	0.01630001	0.639167288	-2.973712356
ENSG00000170468	RIOX1	-0.264044244	-1.200840254	4.365125135	-2.613649112	0.016300173	0.639167288	-2.973719896
ENSG00000078487	ZCWPW1	0.271270378	1.20687008	5.193929433	2.61316101	0.016317594	0.639167288	-2.974524917
ENSG00000116096	SPR	-0.371996498	-1.294142513	5.787398567	-2.61258334	0.016338235	0.639167288	-2.975477584
ENSG00000201469	RNA5SP379	-0.17551499	-1.129367476	4.47012059	-2.609510096	0.01644846	0.641239213	-2.980544397
ENSG00000258890	CEP95	0.26422333	1.200989327	7.291284811	2.606568855	0.016554606	0.641239213	-2.985391298
ENSG00000155858	LSM11	-0.218066063	-1.163173304	3.695898499	-2.605875125	0.016579736	0.641239213	-2.986534176
ENSG00000004961	HCCS	-0.188510916	-1.139586879	6.399629226	-2.605126476	0.016606896	0.641239213	-2.987767392
ENSG00000170312	CDK1	-0.253820557	-1.192360557	2.781448912	-2.604455923	0.016631257	0.641239213	-2.98887184
ENSG00000107186	MPDZ	0.232174237	1.174603822	8.232589776	2.603929143	0.01665042	0.641239213	-2.989739402
ENSG00000135972	MRPS9	0.276368977	1.211142801	5.59434538	2.602603589	0.01669873	0.641239213	-2.991922158
ENSG00000196739	COL27A1	0.22233115	1.16661712	5.380337298	2.601883994	0.016725011	0.641239213	-2.993106906
ENSG00000135318	NT5E	0.364647957	1.287567402	6.181590249	2.601869382	0.016725545	0.641239213	-2.993130961
ENSG00000011201	ANOS1	-0.411433204	-1.330006415	6.041357146	-2.601331408	0.016745219	0.641239213	-2.994016596
ENSG00000154518	ATP5MC3	-0.197629204	-1.146812237	4.85194975	-2.599218886	0.016822686	0.642572699	-2.997493589
ENSG00000115233	PSMD14	-0.22503342	-1.168804324	7.050677167	-2.597772444	0.016875921	0.642572699	-2.999873613
ENSG00000100439	ABHD4	-0.295631742	-1.227422336	7.330524009	-2.595719505	0.016951751	0.642572699	-3.00325065
ENSG00000137135	ARHGEF39	-0.202403717	-1.150613831	3.906112749	-2.595184927	0.01697155	0.642572699	-3.004129837
ENSG00000186432	KPNA4	-0.206967071	-1.154259072	7.562971184	-2.592368751	0.017076208	0.642572699	-3.00876019
ENSG00000130997	POLN	-0.212760538	-1.158903578	5.2279053	-2.592292984	0.017079033	0.642572699	-3.008884737
ENSG00000196668	LINC00173	-0.287987658	-1.220936067	3.869989332	-2.591811594	0.017096986	0.642572699	-3.00967602
ENSG00000100578	KIAA0586	0.226190813	1.169742365	6.040445505	2.591188786	0.01712024	0.642572699	-3.010699668
ENSG00000183876	ARSI	-0.325627611	-1.253209499	3.187809972	-2.59107219	0.017124597	0.642572699	-3.010891294
ENSG00000248485	PCP4L1	-0.328542658	-1.25574424	4.230641553	-2.590061748	0.017162397	0.642572699	-3.012551809
ENSG00000155368	DBI	-0.311996258	-1.241424271	8.098819002	-2.589077433	0.017199294	0.642572699	-3.014169131
ENSG00000007174	DNAH9	0.188649368	1.139696248	3.518558212	2.587869565	0.017244674	0.642572699	-3.016153421
ENSG00000102753	KPNA3	-0.173664332	-1.127919677	7.705096867	-2.587684205	0.017251648	0.642572699	-3.016457898
ENSG00000115592	PRKAG3	0.212109545	1.158380759	3.213064597	2.587018882	0.017276702	0.642572699	-3.017550696
ENSG00000162144	CYB561A3	-0.325607072	-1.253191659	6.482169011	-2.583773512	0.017399403	0.645175455	-3.022879564
ENSG00000103150	MLYCD	0.230142917	1.172951139	6.036785034	2.582999574	0.017428785	0.645175455	-3.024149952
ENSG00000166311	SMPD1	-0.247103636	-1.18682205	5.973226712	-2.58234847	0.01745354	0.645175455	-3.025218588
ENSG00000078967	UBE2D4	-0.26700346	-1.203305912	7.589393374	-2.581053318	0.01750288	0.645681591	-3.027343948
ENSG00000115556	PLCD4	-0.485292906	-1.399870048	4.892853371	-2.580102639	0.01753918	0.645705619	-3.028903739
ENSG00000039537	C6	0.795491243	1.735668276	6.305725338	2.577642446	0.017633447	0.647859282	-3.03293909
ENSG00000156510	HKDC1	-0.295049421	-1.226927006	2.783892827	-2.573677627	0.01778637	0.649218998	-3.039439019
ENSG00000181827	RFX7	0.235893689	1.177636007	6.45234652	2.57330982	0.017800619	0.649218998	-3.040041789
ENSG00000005486	RHBDD2	-0.231622564	-1.17415475	7.310845297	-2.573288803	0.017801434	0.649218998	-3.040076231
ENSG00000117594	HSD11B1	-0.397803244	-1.317500258	6.839804966	-2.572969147	0.017813827	0.649218998	-3.040600059
ENSG00000132963	POMP	-0.215745481	-1.161303838	6.770142391	-2.570027805	0.017928244	0.651153626	-3.045418815
ENSG00000159352	PSMD4	-0.259070866	-1.196707745	4.924796098	-2.568498312	0.017988013	0.651153626	-3.047923643
ENSG00000038274	MAT2B	0.26472783	1.201409378	6.67742434	2.568318251	0.017995062	0.651153626	-3.048218484
ENSG00000269113	TRABD2B	0.282389794	1.216207839	3.244483897	2.56791878	0.018010709	0.651153626	-3.048872568
ENSG00000164104	HMGB2	0.323115436	1.251029176	6.949666997	2.563060017	0.018202049	0.654827375	-3.056824741
ENSG00000182132	KCNIP1	0.178907128	1.132026026	2.878988464	2.561006201	0.018283502	0.654827375	-3.060184229
ENSG00000236301	MRGPRG-AS1	0.190421976	1.141097429	2.917734895	2.560744483	0.018293906	0.654827375	-3.060612246
ENSG00000104763	ASAH1	-0.294104307	-1.226123506	10.08225729	-2.55993325	0.01832619	0.654827375	-3.061938831
ENSG00000114439	BBX	0.178347873	1.131587287	7.931692764	2.559689591	0.018335897	0.654827375	-3.062337245
ENSG00000184557	SOCS3	0.315431387	1.244383687	5.236956618	2.559429131	0.018346279	0.654827375	-3.062763112
ENSG00000239873	GAPDHP27	0.441223008	1.357754842	4.405087095	2.558306852	0.018391076	0.654827375	-3.064597891
ENSG00000204315	FKBPL	-0.207405698	-1.154610058	3.639540187	-2.556170181	0.018476648	0.654827375	-3.068090123
ENSG00000138182	KIF20B	0.345295261	1.270410958	4.621345268	2.555952794	0.018485375	0.654827375	-3.068445355
ENSG00000123609	NMI	0.29749532	1.229008863	6.185633406	2.555437277	0.018506086	0.654827375	-3.069287712
ENSG00000137133	HINT2	-0.304383579	-1.234890892	6.446740686	-2.55525136	0.01851356	0.654827375	-3.069591484
ENSG00000174306	ZHX3	-0.227961388	-1.171178835	6.061868216	-2.554247746	0.018553959	0.654827375	-3.071231134
ENSG00000165288	BRWD3	0.233520278	1.175700244	6.802886694	2.551905968	0.018648543	0.654827375	-3.075055933
ENSG00000235060	VDAC1P4	-0.356051403	-1.279918016	3.066279788	-2.55179363	0.018653092	0.654827375	-3.075239376
ENSG00000148700	ADD3	0.217582708	1.162783664	8.256246254	2.550483978	0.018706198	0.654827375	-3.077377718
ENSG00000184983	NDUFA6	-0.233249563	-1.17547965	6.783549164	-2.549991437	0.018726208	0.654827375	-3.078181796
ENSG00000179071	CCDC89	-0.349484815	-1.274105564	3.321783757	-2.549974078	0.018726913	0.654827375	-3.078210135
ENSG00000242114	MTFP1	0.639300835	1.557574139	3.915115023	2.547976744	0.018808263	0.656055493	-3.081470108
ENSG00000101400	SNTA1	-0.282217379	-1.2160625	5.659295775	-2.547334876	0.018834476	0.656055493	-3.082517507
ENSG00000131069	ACSS2	-0.235449349	-1.17727336	8.343044119	-2.545656091	0.018903197	0.656681029	-3.085256411
ENSG00000072858	SIDT1	0.328604526	1.255798093	4.06065753	2.545126039	0.018924943	0.656681029	-3.086121018
ENSG00000197057	DTHD1	0.377812994	1.299370624	3.128382107	2.540061474	0.019133914	0.659267726	-3.094378287
ENSG00000198945	L3MBTL3	0.286993445	1.220094966	5.709202262	2.540055008	0.019134182	0.659267726	-3.094388826
ENSG00000131480	AOC2	-0.394462768	-1.314453192	5.130446109	-2.539814926	0.019144142	0.659267726	-3.094780078
ENSG00000198000	NOL8	0.21078909	1.157321014	6.969508941	2.539508843	0.019156847	0.659267726	-3.095278867
ENSG00000115325	DOK1	-0.322457732	-1.25045898	5.911932814	-2.537421522	0.019243698	0.659267726	-3.098679645
ENSG00000074800	ENO1	-0.350733806	-1.275209079	9.847284223	-2.536513685	0.019281587	0.659267726	-3.100158364
ENSG00000134186	PRPF38B	0.254998142	1.193334206	7.283740136	2.536308755	0.019290149	0.659267726	-3.10049213
ENSG00000207178	RNU6-1122P	0.277424797	1.212029486	4.04656264	2.536296309	0.019290669	0.659267726	-3.100512402
ENSG00000132376	INPP5K	-0.277580568	-1.212160359	7.001485734	-2.533934454	0.019389614	0.661401282	-3.10435826
ENSG00000069849	ATP1B3	0.278445163	1.212887014	6.277088166	2.531305954	0.019500288	0.663695026	-3.10863647
ENSG00000164056	SPRY1	0.221718792	1.166122049	7.37879021	2.529674573	0.019569276	0.663695026	-3.111290772
ENSG00000129244	ATP1B2	0.348618212	1.27334046	5.439952504	2.525722829	0.019737335	0.663695026	-3.117717269
ENSG00000234420	ZNF37BP	0.268615181	1.204650948	6.316915848	2.524850073	0.019774633	0.663695026	-3.11913599
ENSG00000110880	CORO1C	-0.250061247	-1.189257601	9.022654997	-2.524054259	0.019808701	0.663695026	-3.120429451
ENSG00000150594	ADRA2A	-0.348529227	-1.273261923	8.053365127	-2.523573576	0.019829305	0.663695026	-3.121210632
ENSG00000162971	TYW5	0.279378148	1.213671637	5.108794653	2.523319549	0.019840201	0.663695026	-3.121623437
ENSG00000143158	MPC2	-0.191240855	-1.141745303	7.31357815	-2.523047721	0.019851868	0.663695026	-3.122065149
ENSG00000163081	CCDC140	0.230317653	1.173093213	2.869112789	2.521969518	0.019898206	0.663695026	-3.123816991
ENSG00000132122	SPATA6	0.18153412	1.134089202	7.14533277	2.521671351	0.019911038	0.663695026	-3.12430139
ENSG00000114030	KPNA1	-0.17618986	-1.1298959	7.072786235	-2.521112956	0.019935091	0.663695026	-3.125208481
ENSG00000173915	ATP5MD	-0.267844086	-1.204007256	8.95355101	-2.520859953	0.019945998	0.663695026	-3.125619447
ENSG00000134779	TPGS2	-0.241494186	-1.182216438	7.891510437	-2.520728063	0.019951686	0.663695026	-3.125833676
ENSG00000160767	FAM189B	-0.207152055	-1.154407082	5.210561374	-2.51585359	0.020162973	0.663695026	-3.133747792
ENSG00000256269	HMBS	-0.267088587	-1.203376916	4.823254378	-2.514437142	0.020224762	0.663695026	-3.136046247
ENSG00000133195	SLC39A11	-0.240525096	-1.181422584	6.229960155	-2.513110436	0.020282796	0.663695026	-3.13819856
ENSG00000184544	DHRS7C	0.225662212	1.169313852	3.450206013	2.512657848	0.02030263	0.663695026	-3.138932679
ENSG00000100804	PSMB5	-0.390201814	-1.310576723	7.226306916	-2.512329835	0.020317015	0.663695026	-3.139464695
ENSG00000100568	VTI1B	-0.205595366	-1.153162131	8.828950939	-2.511799852	0.020340278	0.663695026	-3.140324226
ENSG00000141349	G6PC3	-0.314548064	-1.243622018	7.28650384	-2.510336014	0.020404662	0.663695026	-3.142697878
ENSG00000259803	SLC22A31	0.270183617	1.205961305	5.432565373	2.509232397	0.020453329	0.663695026	-3.144487014
ENSG00000274993		0.289993221	1.222634533	3.664724816	2.508663915	0.02047844	0.663695026	-3.145408478
ENSG00000267041	ZNF850	0.277577617	1.212157879	5.076836341	2.507541221	0.020528116	0.663695026	-3.147228
ENSG00000130254	SAFB2	0.208309737	1.1553338	7.300818108	2.507172805	0.020544442	0.663695026	-3.147825004
ENSG00000122034	GTF3A	-0.199057248	-1.147947965	8.498997682	-2.50431731	0.020671392	0.663695026	-3.152450901
ENSG00000042445	RETSAT	-0.354106444	-1.278193667	9.819144471	-2.504277834	0.020673152	0.663695026	-3.152514835
ENSG00000182185	RAD51B	0.280376346	1.214511664	5.571329075	2.504247984	0.020674483	0.663695026	-3.152563179
ENSG00000164548	TRA2A	0.198802466	1.147745254	7.934052425	2.503228064	0.02072001	0.663695026	-3.15421486
ENSG00000137265	IRF4	0.26193718	1.1990877	4.555241103	2.502442076	0.02075516	0.663695026	-3.1554875
ENSG00000196507	TCEAL3	0.294242089	1.22624061	5.387839354	2.50216896	0.020767386	0.663695026	-3.155929675
ENSG00000171206	TRIM8	-0.230607666	-1.173329054	8.516901661	-2.502153911	0.02076806	0.663695026	-3.15595404
ENSG00000175324	LSM1	-0.217833276	-1.162985634	6.54394346	-2.501721229	0.020787445	0.663695026	-3.156654508
ENSG00000175029	CTBP2	0.219739612	1.164523386	5.469585829	2.501426944	0.020800639	0.663695026	-3.157130896
ENSG00000150768	DLAT	-0.252186724	-1.191010989	6.648469179	-2.501001718	0.020819717	0.663695026	-3.157819206
ENSG00000197958	RPL12	0.418109575	1.336175559	6.625950486	2.500970446	0.020821121	0.663695026	-3.157869825
ENSG00000107249	GLIS3	0.257983659	1.195806252	4.721940839	2.500385508	0.020847393	0.663695026	-3.158816568
ENSG00000145692	BHMT	-0.309969338	-1.239681352	4.091614991	-2.500151168	0.020857927	0.663695026	-3.159195828
ENSG00000181513	ACBD4	-0.257170414	-1.195132368	5.637192436	-2.499652774	0.020880347	0.663695026	-3.160002386
ENSG00000167104	BPIFB6	-0.22224066	-1.166543948	3.264084223	-2.499529586	0.020885892	0.663695026	-3.160201731
ENSG00000235173	HGH1	-0.209961588	-1.156657388	5.043360697	-2.49617417	0.02103746	0.666248695	-3.165629849
ENSG00000189401	OTUD6A	-0.196217326	-1.145690471	3.08271274	-2.495819293	0.02105355	0.666248695	-3.166203748
ENSG00000073605	GSDMB	0.527102015	1.441031643	5.447701795	2.495311305	0.021076603	0.666248695	-3.167025193
ENSG00000135945	REV1	0.205012186	1.152696083	6.655864295	2.492555999	0.021202048	0.669046521	-3.171479366
ENSG00000146247	PHIP	0.214383463	1.160207993	7.586786384	2.489934623	0.021322044	0.670576116	-3.175714975
ENSG00000101439	CST3	-0.262209105	-1.199313731	9.471537853	-2.489879696	0.021324565	0.670576116	-3.175803705
ENSG00000211810	TRAV29DV5	-0.34860149	-1.273325701	3.897498577	-2.488717549	0.021377972	0.670598219	-3.177680836
ENSG00000166619	BLCAP	-0.218257078	-1.16332732	8.298130992	-2.487622493	0.021428409	0.670598219	-3.17944924
ENSG00000222558	RNU6-1064P	0.357214271	1.280950095	4.355683383	2.487450597	0.021436337	0.670598219	-3.179726802
ENSG00000099957	P2RX6	-0.322459831	-1.250460799	4.302794822	-2.486303316	0.021489318	0.671096566	-3.181579108
ENSG00000069974	RAB27A	0.297476288	1.22899265	5.693742416	2.483490417	0.021619733	0.671888453	-3.18611895
ENSG00000165023	DIRAS2	-0.199499855	-1.1483002	3.503444482	-2.482331408	0.021673684	0.671888453	-3.187988841
ENSG00000146535	GNA12	-0.195309767	-1.144969976	7.279971149	-2.480733557	0.021748267	0.671888453	-3.19056609
ENSG00000120658	ENOX1	0.313664239	1.242860382	4.824323932	2.478978034	0.021830487	0.671888453	-3.193396786
ENSG00000132563	REEP2	-0.466952501	-1.382186699	4.801253784	-2.478848785	0.021836552	0.671888453	-3.193605159
ENSG00000122952	ZWINT	-0.199838408	-1.1485697	4.426173732	-2.478012295	0.021875841	0.671888453	-3.194953607
ENSG00000138670	RASGEF1B	0.328673689	1.255858297	5.433413999	2.477599681	0.021895245	0.671888453	-3.195618677
ENSG00000176845	METRNL	-0.34683579	-1.271768244	4.754208079	-2.474546942	0.022039309	0.671888453	-3.200537656
ENSG00000189181	OR14I1	0.271774059	1.207291502	3.640077127	2.473478857	0.022089922	0.671888453	-3.202258045
ENSG00000110002	VWA5A	0.208830254	1.155750714	5.731867416	2.472713948	0.022126235	0.671888453	-3.203489891
ENSG00000171130	ATP6V0E2	-0.265829309	-1.202326988	6.025725251	-2.47220884	0.022150245	0.671888453	-3.204303248
ENSG00000268941	LINC01711	0.234833867	1.176771219	4.007801951	2.472199275	0.0221507	0.671888453	-3.20431865
ENSG00000139597	N4BP2L1	0.32229559	1.250318451	5.859942408	2.471279028	0.022194506	0.671888453	-3.205800289
ENSG00000126785	RHOJ	0.327510951	1.254846548	8.199456728	2.471150507	0.022200631	0.671888453	-3.206007195
ENSG00000034971	MYOC	-0.866052023	-1.822668285	6.373525821	-2.469790741	0.022265524	0.671888453	-3.208195966
ENSG00000102683	SGCG	-0.289919646	-1.222572182	6.566576824	-2.4696032	0.022274488	0.671888453	-3.208497801
ENSG00000166377	ATP9B	0.195381761	1.145027113	6.677843488	2.469477113	0.022280517	0.671888453	-3.208700724
ENSG00000157119	KLHL40	-0.23538118	-1.177217733	3.323967734	-2.469041929	0.022301336	0.671888453	-3.20940107
ENSG00000145506	NKD2	-0.185017509	-1.13683077	4.314136732	-2.468928891	0.022306747	0.671888453	-3.209582973
ENSG00000110619	CARS	-0.240053784	-1.18103669	6.386683581	-2.468710058	0.022317225	0.671888453	-3.209935114
ENSG00000108799	EZH1	0.166425912	1.122274749	8.615543906	2.468394381	0.022332348	0.671888453	-3.210443068
ENSG00000240647	RN7SL305P	0.214370996	1.160197966	4.965155219	2.468085449	0.022347158	0.671888453	-3.210940141
ENSG00000150347	ARID5B	0.314527454	1.243604251	8.846777371	2.467654272	0.022367843	0.671888453	-3.211633857
ENSG00000153234	NR4A2	0.338592714	1.264522506	4.557297688	2.465515186	0.022470726	0.672065747	-3.215074594
ENSG00000134590	RTL8C	-0.21547325	-1.161084725	8.564435625	-2.465346404	0.022478862	0.672065747	-3.215346024
ENSG00000165863	C10orf82	-0.269413228	-1.205317502	3.600975497	-2.463349113	0.022575356	0.672065747	-3.218557343
ENSG00000077713	SLC25A43	-0.224986834	-1.168766582	6.34266809	-2.462867554	0.022598679	0.672065747	-3.219331433
ENSG00000137261	KIAA0319	0.247796401	1.187392085	3.326641306	2.462723823	0.022605644	0.672065747	-3.219562461
ENSG00000143702	CEP170	0.239193909	1.180332978	6.020346993	2.462317648	0.022625339	0.672065747	-3.220215302
ENSG00000149761	NUDT22	-0.208886324	-1.155795633	5.21300829	-2.461780238	0.022651422	0.672065747	-3.221079
ENSG00000163295	ALPI	0.23164534	1.174173287	4.081574192	2.460439638	0.02271661	0.672065747	-3.223233164
ENSG00000079150	FKBP7	0.254415902	1.1928527	5.605440382	2.459857042	0.022744994	0.672065747	-3.224169148
ENSG00000147274	RBMX	0.282859904	1.216604212	7.349994092	2.459723789	0.022751491	0.672065747	-3.224383215
ENSG00000011638	TMEM159	-0.275377119	-1.210310422	6.620456267	-2.457041355	0.022882639	0.672065747	-3.22869132
ENSG00000126524	SBDS	-0.198453407	-1.147467591	8.673551288	-2.455669709	0.022949973	0.672065747	-3.230893405
ENSG00000168268	NT5DC2	-0.297832827	-1.229296413	5.895484627	-2.455299982	0.022968154	0.672065747	-3.231486879
ENSG00000112992	NNT	-0.202589474	-1.150761989	8.146858599	-2.455291683	0.022968562	0.672065747	-3.231500201
ENSG00000149124	GLYAT	-0.343829097	-1.269120536	8.259035835	-2.455117533	0.022977131	0.672065747	-3.231779725
ENSG00000129116	PALLD	-0.341103935	-1.266725508	6.681570748	-2.454054604	0.023029494	0.672065747	-3.233485616
ENSG00000134809	TIMM10	-0.23995906	-1.180959149	4.702322094	-2.453913615	0.023036448	0.672065747	-3.233711863
ENSG00000106686	SPATA6L	0.305973304	1.236252385	4.344482331	2.453317382	0.023065877	0.672065747	-3.234668581
ENSG00000161920	MED11	-0.32428164	-1.252040856	6.267971652	-2.453057371	0.023078722	0.672065747	-3.235085762
ENSG00000113083	LOX	-0.352189168	-1.276496133	8.06860363	-2.450674375	0.023196755	0.674418657	-3.238908258
ENSG00000089472	HEPH	0.324598616	1.252315973	4.348708753	2.448865505	0.023286726	0.675949458	-3.241808663
ENSG00000200388	RNU6-618P	-0.345755531	-1.270816327	4.135984212	-2.448016077	0.023329087	0.676095607	-3.243170323
ENSG00000132911	NMUR2	0.280265695	1.214418518	3.515301183	2.446237749	0.023418006	0.677588394	-3.246020325
ENSG00000150753	CCT5	-0.206801456	-1.154126576	7.664226043	-2.444432994	0.023508568	0.678644072	-3.248911693
ENSG00000151929	BAG3	-0.206753508	-1.154088218	6.547655644	-2.44280761	0.023590408	0.678644072	-3.251514841
ENSG00000162613	FUBP1	0.242814456	1.183298829	8.629359231	2.442414107	0.023610262	0.678644072	-3.252144937
ENSG00000182551	ADI1	-0.269630771	-1.205499265	7.053012809	-2.442187284	0.023621712	0.678644072	-3.252508116
ENSG00000160818	GPATCH4	0.249055669	1.188428962	5.618846023	2.440952507	0.023684139	0.678644072	-3.254484908
ENSG00000172346	CSDC2	-0.275439415	-1.210362685	3.971858278	-2.440913064	0.023686136	0.678644072	-3.254548046
ENSG00000048471	SNX29	0.168909832	1.124208659	7.063309092	2.440308464	0.023716761	0.678644072	-3.255515792
ENSG00000242657	RN7SL581P	0.309346834	1.239146561	4.117657315	2.437579894	0.023855432	0.67868672	-3.259881844
ENSG00000137312	FLOT1	-0.233420659	-1.175619063	7.799192967	-2.437529666	0.023857992	0.67868672	-3.259962194
ENSG00000173581	CCDC106	-0.228233716	-1.171399932	5.167999849	-2.436658962	0.023902406	0.67868672	-3.261354933
ENSG00000120725	SIL1	-0.240324081	-1.181257984	6.325331757	-2.435793371	0.023946635	0.67868672	-3.262739262
ENSG00000149925	ALDOA	-0.257852869	-1.195697849	5.984207819	-2.435669578	0.023952967	0.67868672	-3.262937225
ENSG00000138678	GPAT3	0.530429714	1.444359341	5.113898996	2.435498598	0.023961715	0.67868672	-3.263210636
ENSG00000166272	WBP1L	-0.271400724	-1.206979124	7.339772539	-2.43476793	0.023999131	0.67868672	-3.264378939
ENSG00000008118	CAMK1G	-0.189723361	-1.140544994	2.83438341	-2.434006567	0.024038177	0.67868672	-3.265596146
ENSG00000169247	SH3TC2	0.351141564	1.275569551	4.057310254	2.432664676	0.024107138	0.67868672	-3.267741019
ENSG00000117408	IPO13	-0.236904583	-1.178461464	5.717916097	-2.430464843	0.024220588	0.67868672	-3.271256019
ENSG00000137478	FCHSD2	0.241071096	1.181869788	7.864396067	2.430296065	0.024229313	0.67868672	-3.271525638
ENSG00000140285	FGF7	0.358560038	1.282145542	7.212428678	2.430173453	0.024235653	0.67868672	-3.271721504
ENSG00000100577	GSTZ1	-0.275427899	-1.210353023	5.219751408	-2.42938485	0.024276467	0.67868672	-3.272981135
ENSG00000198624	CCDC69	-0.288246527	-1.221155165	8.446889989	-2.429117918	0.024290297	0.67868672	-3.27340746
ENSG00000167740	CYB5D2	-0.220423451	-1.165075502	6.747094001	-2.428978552	0.02429752	0.67868672	-3.273630037
ENSG00000033867	SLC4A7	0.282712648	1.21648004	5.885406798	2.428588161	0.024317765	0.67868672	-3.274253487
ENSG00000126016	AMOT	-0.321025129	-1.249217885	6.917456157	-2.427780734	0.024359686	0.678810762	-3.275542786
ENSG00000127951	FGL2	0.315311866	1.244280599	8.181881985	2.42612339	0.024445945	0.680168041	-3.278188597
ENSG00000198586	TLK1	0.156988536	1.114957359	7.971573982	2.425051567	0.02450188	0.680678761	-3.279899218
ENSG00000114861	FOXP1	0.202226093	1.150472176	7.366961629	2.421447524	0.024690838	0.684877724	-3.285648618
ENSG00000150779	TIMM8B	-0.261556746	-1.198771546	5.750900407	-2.419904815	0.024772135	0.685225822	-3.288108405
ENSG00000057252	SOAT1	0.238049049	1.179396689	6.576627111	2.418316528	0.024856093	0.685225822	-3.290640085
ENSG00000120907	ADRA1A	-0.477271793	-1.39210863	6.301409918	-2.415896089	0.024984548	0.685225822	-3.29449667
ENSG00000239742	RN7SL672P	-0.253885507	-1.192414238	5.001582542	-2.415689481	0.024995541	0.685225822	-3.294825782
ENSG00000158104	HPD	-0.325539841	-1.25313326	4.010310414	-2.415602023	0.025000196	0.685225822	-3.294965092
ENSG00000100504	PYGL	-0.232386281	-1.174776475	9.921563048	-2.415528199	0.025004126	0.685225822	-3.295082683
ENSG00000121644	DESI2	-0.311016816	-1.240581758	5.986538818	-2.415388106	0.025011585	0.685225822	-3.295305827
ENSG00000180385	EMC3-AS1	0.26988345	1.205710419	5.36544212	2.414459205	0.025061096	0.685225822	-3.296785245
ENSG00000263988	RN7SL147P	-0.305447017	-1.235801489	5.526185434	-2.414204259	0.0250747	0.685225822	-3.297191239
ENSG00000170291	ELP5	-0.176785132	-1.130362204	6.460587794	-2.414073253	0.025081694	0.685225822	-3.297399853
ENSG00000280080	TBC1D22A-AS1	0.243993549	1.184266316	3.708322848	2.412757305	0.025152044	0.686112904	-3.299495079
ENSG00000168802	CHTF8	-0.230774065	-1.173464392	6.927915306	-2.411539444	0.025217313	0.686858937	-3.301433648
ENSG00000137574	TGS1	0.192041627	1.142379208	6.297356408	2.410261516	0.025285971	0.686863425	-3.303467326
ENSG00000147100	SLC16A2	-0.307278863	-1.237371631	6.982540104	-2.41000429	0.025299811	0.686863425	-3.30387661
ENSG00000130477	UNC13A	-0.209671444	-1.156424792	2.70976016	-2.40846581	0.02538274	0.686863425	-3.306324117
ENSG00000104833	TUBB4A	-0.22844998	-1.171575541	3.782809218	-2.408123504	0.025401225	0.686863425	-3.306868576
ENSG00000086289	EPDR1	-0.277405157	-1.212012986	6.81051937	-2.408015079	0.025407083	0.686863425	-3.307041025
ENSG00000172073	TEX37	-0.226795457	-1.170232716	3.581473934	-2.405625613	0.025536497	0.688082012	-3.310840506
ENSG00000151552	QDPR	-0.266797591	-1.203134216	7.307228354	-2.40508018	0.025566123	0.688082012	-3.311707543
ENSG00000148154	UGCG	0.286409648	1.219601346	6.305945411	2.403314873	0.025662229	0.68946637	-3.314513081
ENSG00000102978	POLR2C	-0.28128402	-1.215276017	6.662418415	-2.402285425	0.025718428	0.68946637	-3.316148689
ENSG00000168505	GBX2	-0.210458897	-1.157056165	3.63313876	-2.401379767	0.025767963	0.68946637	-3.317587337
ENSG00000204934	ATP6V0E2-AS1	-0.274640488	-1.209692603	4.718153343	-2.400692452	0.025805615	0.68946637	-3.318678971
ENSG00000164120	HPGD	0.34221784	1.267703924	5.786419988	2.400651072	0.025807884	0.68946637	-3.318744688
ENSG00000120594	PLXDC2	0.187245184	1.138587514	9.102678273	2.399360385	0.025878733	0.690340933	-3.320794207
ENSG00000163104	SMARCAD1	0.22799014	1.171202177	6.756717428	2.395545498	0.026089199	0.692145326	-3.326848866
ENSG00000122735	DNAI1	0.170046799	1.12509498	3.139904575	2.394787238	0.02613122	0.692145326	-3.328051755
ENSG00000112246	SIM1	-0.545877887	-1.459908435	6.022300945	-2.394189972	0.026164364	0.692145326	-3.328999117
ENSG00000129250	KIF1C	-0.342095923	-1.2675968	8.466476535	-2.393215732	0.02621851	0.692145326	-3.330544177
ENSG00000184465	WDR27	0.240750816	1.18160744	5.254026409	2.392931966	0.026234301	0.692145326	-3.330994147
ENSG00000122912	SLC25A16	-0.305521963	-1.235865689	7.737754418	-2.391111576	0.026335809	0.692145326	-3.333880142
ENSG00000233270	SNRPEP4	0.200453791	1.149059728	5.058210758	2.391048181	0.026339351	0.692145326	-3.333980628
ENSG00000151729	SLC25A4	-0.214166976	-1.160033908	6.803660546	-2.3894812	0.026427032	0.692145326	-3.336463991
ENSG00000146350	TBC1D32	0.364512678	1.287446675	4.907754453	2.389298707	0.026437261	0.692145326	-3.336753156
ENSG00000056277	ZNF280C	0.334662745	1.261082575	6.194744686	2.38810369	0.026504333	0.692145326	-3.338646424
ENSG00000196109	ZNF676	0.550348351	1.464439255	4.483875374	2.388102214	0.026504416	0.692145326	-3.338648763
ENSG00000167676	PLIN4	-0.258037947	-1.195851251	11.22321455	-2.387650519	0.02652981	0.692145326	-3.339364265
ENSG00000116898	MRPS15	-0.203250081	-1.151289042	9.059258182	-2.387590105	0.026533208	0.692145326	-3.339459958
ENSG00000150991	UBC	-0.308198448	-1.238160592	9.750413847	-2.385180622	0.026669062	0.692145326	-3.343275508
ENSG00000059573	ALDH18A1	-0.225065542	-1.168830348	6.359720343	-2.383798475	0.026747282	0.692145326	-3.345463368
ENSG00000256087	ZNF432	0.282953678	1.216683293	5.654825207	2.383461037	0.026766411	0.692145326	-3.345997418
ENSG00000136872	ALDOB	-0.268233776	-1.204332517	3.159858921	-2.382570895	0.026816933	0.692145326	-3.347406038
ENSG00000065809	FAM107B	-0.294473542	-1.226437353	8.077055794	-2.381406778	0.026883139	0.692145326	-3.349247825
ENSG00000113593	PPWD1	0.278440873	1.212883407	7.085568989	2.380134303	0.02695568	0.692145326	-3.351260544
ENSG00000115875	SRSF7	0.290610258	1.223157562	7.510219045	2.378877401	0.027027511	0.692145326	-3.353248116
ENSG00000189149	CRYM-AS1	0.31206779	1.241485826	4.706698095	2.378060892	0.027074268	0.692145326	-3.354539007
ENSG00000007171	NOS2	-0.268781048	-1.204789455	3.374548009	-2.377498964	0.027106491	0.692145326	-3.355427282
ENSG00000177971	IMP3	-0.215164262	-1.160836077	5.97563204	-2.377198538	0.027123733	0.692145326	-3.355902144
ENSG00000163932	PRKCD	-0.291929259	-1.22427636	8.291356587	-2.376646419	0.027155446	0.692145326	-3.356774758
ENSG00000134333	LDHA	-0.204519923	-1.152302838	10.12835694	-2.376557341	0.027160566	0.692145326	-3.356915536
ENSG00000075292	ZNF638	0.254061228	1.192559483	8.279011284	2.376281739	0.027176412	0.692145326	-3.357351075
ENSG00000183260	ABHD16B	0.299361722	1.23059985	4.278775469	2.375091627	0.027244937	0.692145326	-3.359231549
ENSG00000112293	GPLD1	-0.382659482	-1.303742977	5.934823838	-2.373304259	0.027348151	0.692145326	-3.362054866
ENSG00000101146	RAE1	-0.188459518	-1.13954628	5.694923979	-2.373142834	0.027357491	0.692145326	-3.3623098
ENSG00000185774	KCNIP4	0.239223682	1.180357337	2.697918526	2.372660277	0.027385428	0.692145326	-3.363071842
ENSG00000103540	CCP110	0.258271889	1.196045181	5.345720155	2.372630609	0.027387146	0.692145326	-3.36311869
ENSG00000170445	HARS	-0.169627487	-1.124768025	6.662935511	-2.3723735	0.027402043	0.692145326	-3.363524675
ENSG00000211454	AKR7L	-0.264870554	-1.201528237	2.657866705	-2.372203288	0.027411909	0.692145326	-3.363793434
ENSG00000181163	NPM1	0.220758036	1.165345733	4.992197256	2.371873802	0.027431016	0.692145326	-3.364313656
ENSG00000047365	ARAP2	0.392922926	1.313050976	4.64732477	2.371624901	0.027445458	0.692145326	-3.36470662
ENSG00000156976	EIF4A2	0.241785457	1.182455145	9.126225155	2.371036042	0.027479654	0.692145326	-3.365636226
ENSG00000087448	KLHL42	-0.212755585	-1.1588996	5.689443929	-2.370890374	0.027488119	0.692145326	-3.365866168
ENSG00000133424	LARGE1	0.207527231	1.154707326	6.394276592	2.370811495	0.027492704	0.692145326	-3.365990679
ENSG00000078804	TP53INP2	-0.258284354	-1.196055515	6.079991568	-2.367610816	0.027679345	0.692145326	-3.371041227
ENSG00000245848	CEBPA	-0.351384137	-1.275784041	8.237844577	-2.367105509	0.027708918	0.692145326	-3.371838274
ENSG00000153922	CHD1	0.252104955	1.190943486	7.212144796	2.366923877	0.027719555	0.692145326	-3.372124752
ENSG00000138107	ACTR1A	-0.278117193	-1.212611318	7.752756946	-2.366221309	0.027760736	0.692145326	-3.373232768
ENSG00000164924	YWHAZ	-0.201730909	-1.150077361	7.127695548	-2.365516724	0.027802091	0.692145326	-3.374343801
ENSG00000124496	TRERF1	0.222433123	1.166699582	5.749544164	2.365356557	0.0278115	0.692145326	-3.37459634
ENSG00000164983	TMEM65	0.272339017	1.207764369	6.396718919	2.364428135	0.027866098	0.692145326	-3.376060035
ENSG00000128578	STRIP2	0.242797351	1.183284799	3.147242711	2.363701484	0.027908899	0.692145326	-3.377205432
ENSG00000173988	LRRC63	0.296548166	1.228202263	2.901373431	2.363303761	0.027932352	0.692145326	-3.377832276
ENSG00000134775	FHOD3	0.520696546	1.434647742	4.392061387	2.362956822	0.027952825	0.692145326	-3.378379037
ENSG00000083896	YTHDC1	0.22241367	1.16668385	8.365943813	2.362863242	0.027958349	0.692145326	-3.37852651
ENSG00000133106	EPSTI1	0.412215497	1.330727799	5.793585758	2.362853824	0.027958905	0.692145326	-3.37854135
ENSG00000151322	NPAS3	0.249146738	1.188503983	4.386696431	2.362231782	0.027995654	0.692145326	-3.379521544
ENSG00000221932	HEPN1	-0.320278858	-1.248571862	3.998655657	-2.360280934	0.028111195	0.692145326	-3.382594792
ENSG00000091137	SLC26A4	-0.294767866	-1.226687584	2.715273233	-2.359335807	0.02816733	0.692145326	-3.384083236
ENSG00000198911	SREBF2	-0.284657258	-1.21812084	6.274839252	-2.359052258	0.028184191	0.692145326	-3.384529728
ENSG00000186073	C15orf41	0.289917665	1.222570503	6.140879784	2.357462251	0.028278914	0.692145326	-3.387032951
ENSG00000053328	METTL24	0.470223632	1.38532419	3.317880831	2.356986533	0.028307311	0.692145326	-3.387781734
ENSG00000204195	AWAT1	-0.336312037	-1.262525071	3.35111733	-2.356624669	0.02832893	0.692145326	-3.388351258
ENSG00000151176	PLBD2	-0.328155634	-1.255407414	6.933012923	-2.356564021	0.028332554	0.692145326	-3.388446706
ENSG00000104228	TRIM35	-0.251198572	-1.190195503	5.509230149	-2.356174507	0.028355845	0.692145326	-3.389059692
ENSG00000163344	PMVK	-0.274591496	-1.209651523	6.011391802	-2.356074004	0.028361857	0.692145326	-3.389217849
ENSG00000171067	C11orf24	-0.29142037	-1.223844591	6.585700065	-2.356064144	0.028362447	0.692145326	-3.389233364
ENSG00000152580	IGSF10	0.372678924	1.294754815	6.570924697	2.355676055	0.028385675	0.692145326	-3.389844044
ENSG00000204611	ZNF616	0.28201688	1.215893509	5.756067233	2.354923669	0.028430756	0.692145326	-3.39102782
ENSG00000122378	PRXL2A	-0.179589483	-1.13256157	9.384217761	-2.354492223	0.028456637	0.692145326	-3.391706557
ENSG00000264275	RN7SL753P	0.21716877	1.162450086	3.394851973	2.353444535	0.028519576	0.692145326	-3.393354489
ENSG00000138081	FBXO11	0.232214209	1.174636367	7.714600529	2.352780632	0.028559526	0.692145326	-3.394398567
ENSG00000178233	TMEM151B	0.382152447	1.303284858	6.084032341	2.352119608	0.028599354	0.692145326	-3.395437972
ENSG00000103449	SALL1	0.222720188	1.166931753	4.079059865	2.351853299	0.028615414	0.692145326	-3.395856679
ENSG00000162227	TAF6L	-0.224142674	-1.168082906	5.238205988	-2.351820595	0.028617386	0.692145326	-3.395908097
ENSG00000171988	JMJD1C	0.191387924	1.1418617	8.112119876	2.351756418	0.028621258	0.692145326	-3.396008996
ENSG00000185909	KLHDC8B	-0.411686416	-1.330239869	5.829027475	-2.349500567	0.02875766	0.69389099	-3.39955476
ENSG00000144152	FBLN7	0.315207507	1.244190596	5.339738428	2.349295949	0.028770062	0.69389099	-3.399876296
ENSG00000198598	MMP17	-0.226436268	-1.169941399	4.839831076	-2.347917987	0.02885371	0.694983044	-3.402041256
ENSG00000174099	MSRB3	-0.206621903	-1.153982946	7.388887738	-2.347151453	0.028900339	0.695181725	-3.403245308
ENSG00000188559	RALGAPA2	0.232224135	1.174644448	8.206973107	2.34522948	0.02901756	0.696757256	-3.406263426
ENSG00000177034	MTX3	-0.225991555	-1.169580818	6.344133302	-2.344607599	0.029055583	0.696757256	-3.407239716
ENSG00000138646	HERC5	0.31252327	1.241877843	5.001578418	2.344188397	0.029081239	0.696757256	-3.407897746
ENSG00000198855	FICD	-0.28283468	-1.216582941	5.285663846	-2.342422197	0.029189566	0.697892402	-3.410669539
ENSG00000188403	IGHV1OR15-9	0.330643438	1.257574124	5.025203333	2.34123005	0.029262894	0.697892402	-3.412539847
ENSG00000231607	DLEU2	0.501873487	1.416051257	6.159498465	2.34094732	0.02928031	0.697892402	-3.41298334
ENSG00000127914	AKAP9	0.278514598	1.21294539	7.500300489	2.340529628	0.029306056	0.697892402	-3.413638485
ENSG00000178814	OPLAH	-0.246507285	-1.186331568	5.004870532	-2.340283008	0.029321267	0.697892402	-3.414025279
ENSG00000165462	PHOX2A	0.260989957	1.19830068	3.516502423	2.33920443	0.029387879	0.698559916	-3.415716656
ENSG00000155307	SAMSN1	0.329743963	1.256790311	3.817650419	2.338321932	0.029442485	0.698940671	-3.417100258
ENSG00000105610	KLF1	0.211558906	1.15793872	3.914985024	2.337020758	0.029523168	0.699833566	-3.41913979
ENSG00000116668	SWT1	0.2784176	1.212863841	5.378819168	2.33631314	0.029567131	0.699833566	-3.42024871
ENSG00000231007	CDC20P1	-0.300825446	-1.231849021	3.695718504	-2.335419305	0.02962275	0.699833566	-3.42164921
ENSG00000188229	TUBB4B	-0.307636262	-1.237678203	8.974980962	-2.335195606	0.029636685	0.699833566	-3.421999669
ENSG00000166224	SGPL1	-0.154743319	-1.113223539	6.71395111	-2.33460855	0.029673283	0.699833566	-3.422919303
ENSG00000206803	RNU6-968P	0.633404887	1.551221696	3.171183531	2.333261144	0.02975744	0.700214386	-3.425029599
ENSG00000168016	TRANK1	0.347143046	1.272039126	5.892027865	2.333112367	0.029766746	0.700214386	-3.425262574
ENSG00000266828	RN7SL712P	0.184076561	1.136089554	4.032135233	2.331456294	0.029870514	0.701634327	-3.427855372
ENSG00000153936	HS2ST1	0.268860172	1.204855533	7.115113862	2.330712223	0.029917245	0.701634327	-3.429020009
ENSG00000203758	OR10T1P	-0.458745564	-1.374346292	2.757156473	-2.329396762	0.030000027	0.701634327	-3.431078539
ENSG00000167566	NCKAP5L	-0.238926251	-1.180114016	5.244478045	-2.3289839	0.030026052	0.701634327	-3.431724494
ENSG00000196428	TSC22D2	0.166892915	1.12263809	6.837714204	2.328491341	0.030057128	0.701634327	-3.432495065
ENSG00000151005	TKTL2	0.278651908	1.213060838	3.241841805	2.328453314	0.030059528	0.701634327	-3.432554552
ENSG00000237787	C3orf79	0.367611377	1.290214895	2.612279963	2.326401715	0.030189294	0.703145047	-3.435763207
ENSG00000041357	PSMA4	-0.17253342	-1.12703586	8.094374483	-2.326202993	0.030201891	0.703145047	-3.436073928
ENSG00000127585	FBXL16	-0.224672778	-1.168512185	4.105323423	-2.325280495	0.03026043	0.703603559	-3.437516164
ENSG00000179564	LSMEM2	0.205673939	1.153224937	3.975111196	2.323195987	0.030393093	0.70514492	-3.440774017
ENSG00000134531	EMP1	-0.22132809	-1.16580629	10.23820816	-2.32263415	0.030428942	0.70514492	-3.441651853
ENSG00000068903	SIRT2	-0.282594776	-1.216380654	7.692947124	-2.322405972	0.030443512	0.70514492	-3.442008335
ENSG00000063978	RNF4	-0.218383256	-1.163429069	5.843685127	-2.321480138	0.030502696	0.705594118	-3.443454582
ENSG00000184811	TRARG1	-0.346080826	-1.2711029	8.419201437	-2.320884703	0.030540815	0.705594118	-3.444384558
ENSG00000182667	NTM	-0.270754994	-1.206439019	6.952360053	-2.319293269	0.030642914	0.707051074	-3.446869529
ENSG00000108960	MMD	-0.30205421	-1.232898652	9.868249102	-2.316432137	0.03082726	0.70927348	-3.451334905
ENSG00000101187	SLCO4A1	-0.251023516	-1.190051094	4.787089194	-2.315626489	0.030879353	0.70927348	-3.452591772
ENSG00000142507	PSMB6	-0.3649524	-1.287839138	6.703044379	-2.315449576	0.030890803	0.70927348	-3.452867739
ENSG00000197121	PGAP1	0.347138136	1.272034797	5.864409415	2.315371404	0.030895863	0.70927348	-3.452989676
ENSG00000175877	TMEM270	0.227563858	1.170856165	3.957200637	2.313645752	0.031007771	0.70974588	-3.455680911
ENSG00000030110	BAK1	-0.408751842	-1.327536789	4.531223333	-2.311812683	0.031127054	0.70974588	-3.458538541
ENSG00000055044	NOP58	0.280386753	1.214520425	7.940438095	2.308895051	0.031317783	0.70974588	-3.463084536
ENSG00000156381	ANKRD9	-0.223986292	-1.167956297	5.374472716	-2.308676339	0.031332124	0.70974588	-3.463425193
ENSG00000166971	AKTIP	-0.33682429	-1.262973431	5.680540254	-2.308645693	0.031334134	0.70974588	-3.463472925
ENSG00000126067	PSMB2	-0.177460061	-1.13089114	8.496689259	-2.30818054	0.031364655	0.70974588	-3.464197372
ENSG00000160766	GBAP1	0.298311493	1.229704345	4.278847245	2.306963464	0.031444645	0.70974588	-3.466092538
ENSG00000158571	PFKFB1	-0.274773494	-1.209804132	7.940751203	-2.306831361	0.031453338	0.70974588	-3.46629821
ENSG00000197375	SLC22A5	-0.311914073	-1.241353555	5.164103741	-2.305666411	0.031530097	0.70974588	-3.468111673
ENSG00000151338	MIPOL1	0.292791619	1.225008381	5.419143828	2.305631024	0.031532431	0.70974588	-3.468166752
ENSG00000164188	RANBP3L	-0.55245193	-1.466576096	5.921063473	-2.304226057	0.03162524	0.70974588	-3.470353201
ENSG00000149212	SESN3	0.30766882	1.237706135	7.602974175	2.303845223	0.03165044	0.70974588	-3.470945747
ENSG00000165801	ARHGEF40	-0.241756634	-1.182431521	6.830038284	-2.303247181	0.031690051	0.70974588	-3.471876148
ENSG00000135999	EPC2	0.215053935	1.160747308	6.804968857	2.301994902	0.031773141	0.70974588	-3.473823974
ENSG00000124479	NDP	-0.246502556	-1.186327679	3.09399345	-2.301177271	0.031827501	0.70974588	-3.475095441
ENSG00000263432	RN7SL689P	-0.434519453	-1.3514606	4.906482224	-2.300099332	0.031899297	0.70974588	-3.476771347
ENSG00000250474	WBP1LP2	-0.50158771	-1.415770784	2.730722444	-2.300098746	0.031899336	0.70974588	-3.476772258
ENSG00000119242	CCDC92	-0.196864371	-1.146204425	7.999248023	-2.299389302	0.03194667	0.70974588	-3.477875032
ENSG00000132854	KANK4	-0.454446877	-1.370257353	5.772238442	-2.299289742	0.031953317	0.70974588	-3.478029777
ENSG00000136536	Mar-07	0.261607983	1.198814121	9.174034126	2.298094479	0.032033226	0.70974588	-3.479887277
ENSG00000155903	RASA2	0.293067498	1.225242655	6.282750275	2.29791216	0.032045431	0.70974588	-3.480170566
ENSG00000268916	CSAG3	-0.72245641	-1.649989004	3.553458465	-2.297395607	0.032080034	0.70974588	-3.480973129
ENSG00000118181	RPS25	0.150451473	1.109916752	11.80680408	2.296836596	0.03211752	0.70974588	-3.481841552
ENSG00000115365	LANCL1	-0.212759424	-1.158902684	7.800352304	-2.296491304	0.032140694	0.70974588	-3.482377909
ENSG00000004779	NDUFAB1	-0.240524551	-1.181422138	6.933732551	-2.294785135	0.032255431	0.70974588	-3.485027559
ENSG00000100336	APOL4	0.324467312	1.252202001	5.435233847	2.294054218	0.032304698	0.70974588	-3.486162347
ENSG00000151532	VTI1A	0.191439333	1.141902389	7.470073988	2.293747913	0.032325365	0.70974588	-3.486637846
ENSG00000129988	LBP	-0.554297791	-1.468453713	5.057797751	-2.293566711	0.032337597	0.70974588	-3.486919124
ENSG00000111790	FGFR1OP2	0.236498718	1.178129981	7.620340525	2.293274472	0.032357333	0.70974588	-3.487372738
ENSG00000104823	ECH1	-0.194990373	-1.144716522	10.39484038	-2.292563368	0.032405404	0.70974588	-3.48847639
ENSG00000156253	RWDD2B	-0.226073332	-1.169647115	6.297500393	-2.292116495	0.032435646	0.70974588	-3.48916986
ENSG00000171862	PTEN	0.242083622	1.182699551	9.011057047	2.291649358	0.032467287	0.70974588	-3.489894698
ENSG00000182481	KPNA2	-0.295480422	-1.227293602	6.702477741	-2.291075013	0.032506229	0.70974588	-3.490785783
ENSG00000165478	HEPACAM	-0.288076835	-1.22101154	6.654145079	-2.290833581	0.032522611	0.70974588	-3.491160324
ENSG00000168286	THAP11	-0.189254103	-1.140174075	5.15731135	-2.289723659	0.032598022	0.70974588	-3.492881922
ENSG00000136205	TNS3	-0.298761685	-1.230088133	7.463690531	-2.289685588	0.032600612	0.70974588	-3.492940967
ENSG00000135407	AVIL	-0.265315977	-1.201899259	4.905069176	-2.289681604	0.032600883	0.70974588	-3.492947145
ENSG00000117020	AKT3	0.203928069	1.151830212	7.738780192	2.28822471	0.03270012	0.70974588	-3.49520625
ENSG00000076344	RGS11	-0.319787648	-1.248146819	5.386344198	-2.288089398	0.032709351	0.70974588	-3.49541603
ENSG00000163359	COL6A3	0.338533067	1.264470226	9.586906216	2.287187382	0.032770947	0.70974588	-3.496814305
ENSG00000135205	CCDC146	0.326289606	1.25378468	6.798146976	2.287074776	0.032778644	0.70974588	-3.496988843
ENSG00000139908	TSSK4	-0.256338348	-1.194443281	3.335722577	-2.287019818	0.032782401	0.70974588	-3.497074025
ENSG00000006007	GDE1	-0.224469112	-1.168347237	6.68764956	-2.285448622	0.032889983	0.70974588	-3.49950886
ENSG00000121053	EPX	0.284473494	1.217965691	3.395591908	2.285311887	0.032899361	0.70974588	-3.499720713
ENSG00000070756	PABPC1	0.164219155	1.120559422	10.14672789	2.284169088	0.032977834	0.70974588	-3.50149107
ENSG00000177494	ZBED2	0.220542512	1.165171656	4.225856116	2.28387587	0.032997996	0.70974588	-3.501945231
ENSG00000177697	CD151	-0.369244667	-1.291676387	9.626702152	-2.283334813	0.03303523	0.70974588	-3.502783188
ENSG00000158747	NBL1	-0.386226458	-1.306970391	5.601917124	-2.283259871	0.03304039	0.70974588	-3.502899245
ENSG00000163468	CCT3	-0.210933105	-1.157436548	7.400207503	-2.283164599	0.033046952	0.70974588	-3.503046783
ENSG00000204839	MROH6	-0.282855602	-1.216600584	4.403755123	-2.282421377	0.033098177	0.70974588	-3.504197626
ENSG00000181359	HSP90AA6P	-0.701513578	-1.626210007	4.026488403	-2.281246023	0.033179336	0.70974588	-3.506017204
ENSG00000176871	WSB2	-0.205770841	-1.153302399	7.167940874	-2.281209376	0.033181869	0.70974588	-3.506073929
ENSG00000137770	CTDSPL2	0.189733898	1.140553324	7.262885409	2.280906883	0.033202788	0.70974588	-3.50654214
ENSG00000108932	SLC16A6	0.470180786	1.385283049	4.516364976	2.28077744	0.033211743	0.70974588	-3.506742485
ENSG00000187109	NAP1L1	0.375044461	1.296879521	7.887589734	2.279879281	0.03327394	0.70974588	-3.508132455
ENSG00000053371	AKR7A2	-0.264612961	-1.201313724	7.060173693	-2.279703155	0.033286149	0.70974588	-3.50840499
ENSG00000184454	NCMAP	0.216003873	1.16151185	3.659422165	2.27948655	0.03330117	0.70974588	-3.508740146
ENSG00000178860	MSC	-0.409762502	-1.328467102	5.912821591	-2.279137355	0.033325398	0.70974588	-3.509280425
ENSG00000112667	DNPH1	-0.30259034	-1.233356903	6.19733555	-2.279127282	0.033326098	0.70974588	-3.509296009
ENSG00000047932	GOPC	0.190041713	1.140796699	7.481436169	2.278842928	0.03334584	0.70974588	-3.509735932
ENSG00000100196	KDELR3	-0.355976614	-1.279851668	6.2774196	-2.278842489	0.03334587	0.70974588	-3.509736612
ENSG00000113088	GZMK	0.586083045	1.501165506	4.543430825	2.277668019	0.033427524	0.710648767	-3.511553326
ENSG00000129354	AP1M2	-0.189336698	-1.140239352	3.371764652	-2.276754662	0.033491152	0.710858226	-3.512965803
ENSG00000012660	ELOVL5	-0.227730985	-1.17099181	11.13238006	-2.276400291	0.033515868	0.710858226	-3.513513746
ENSG00000091732	ZC3HC1	-0.165855778	-1.121831329	5.428098678	-2.275294317	0.033593115	0.711488782	-3.51522356
ENSG00000138074	SLC5A6	-0.38250231	-1.303600951	6.513747985	-2.274850502	0.033624159	0.711488782	-3.515909565
ENSG00000234043	NUDT9P1	0.208873388	1.155785269	3.569167206	2.273706647	0.033704292	0.712111113	-3.517677301
ENSG00000198315	ZKSCAN8	0.156003416	1.114196289	7.380073408	2.272154663	0.033813295	0.712111113	-3.52007502
ENSG00000166012	TAF1D	0.213158437	1.159223251	6.854969255	2.271527226	0.033857455	0.712111113	-3.521044126
ENSG00000188636	RTL6	-0.184185264	-1.136175157	5.450933907	-2.270271909	0.033945964	0.712111113	-3.522982599
ENSG00000164112	TMEM155	-0.249205891	-1.188552715	2.880617276	-2.270226368	0.033949179	0.712111113	-3.523052913
ENSG00000112078	KCTD20	-0.165617101	-1.12164575	6.94633322	-2.270131312	0.033955891	0.712111113	-3.523199676
ENSG00000039319	ZFYVE16	0.232403012	1.174790099	6.341688895	2.270096454	0.033958352	0.712111113	-3.523253493
ENSG00000179195	ZNF664	0.547168326	1.461214856	5.386167942	2.269958583	0.033968089	0.712111113	-3.523466352
ENSG00000156959	LHFPL4	0.206450448	1.153845811	4.402281681	2.267998504	0.034106797	0.713591864	-3.526491776
ENSG00000213585	VDAC1	-0.37630105	-1.298009597	6.517126584	-2.267847349	0.034117515	0.713591864	-3.526725029
ENSG00000125965	GDF5	-0.26640672	-1.202808293	3.554654323	-2.266708045	0.034198402	0.713933838	-3.528482874
ENSG00000162601	MYSM1	0.24768047	1.187296673	7.838292067	2.265465316	0.034286831	0.713933838	-3.530399759
ENSG00000176261	ZBTB8OS	-0.43272303	-1.349778828	3.903250734	-2.264296305	0.034370206	0.713933838	-3.532202431
ENSG00000079435	LIPE	-0.201598831	-1.149972077	9.234043713	-2.262909199	0.034469377	0.713933838	-3.534340775
ENSG00000149357	LAMTOR1	-0.321336836	-1.249487818	6.484584169	-2.262905562	0.034469637	0.713933838	-3.534346381
ENSG00000132002	DNAJB1	-0.294369632	-1.226349022	7.347855423	-2.262615435	0.034490413	0.713933838	-3.534793548
ENSG00000112759	SLC29A1	-0.278141144	-1.212631449	8.719978243	-2.262201243	0.034520093	0.713933838	-3.535431884
ENSG00000010932	FMO1	0.360079649	1.283496756	5.450259567	2.261524344	0.034568648	0.713933838	-3.536474957
ENSG00000146281	PM20D2	0.22657801	1.170056348	5.270358143	2.261386506	0.034578543	0.713933838	-3.536687339
ENSG00000157851	DPYSL5	-0.247457455	-1.187113152	3.033149524	-2.261372033	0.034579582	0.713933838	-3.536709638
ENSG00000148300	REXO4	-0.236463235	-1.178101006	4.666762014	-2.260499242	0.0346423	0.713933838	-3.538054282
ENSG00000162733	DDR2	-0.141479554	-1.103035753	9.703369074	-2.260372267	0.034651433	0.713933838	-3.538249879
ENSG00000060749	QSER1	0.195142627	1.144837335	7.076297857	2.25959329	0.034707511	0.713933838	-3.539449721
ENSG00000167863	ATP5PD	-0.21540927	-1.161033235	5.676283569	-2.259217139	0.034734619	0.713933838	-3.540029021
ENSG00000128294	TPST2	-0.26965505	-1.205519552	7.227209429	-2.256403542	0.034938005	0.713933838	-3.544360532
ENSG00000137100	DCTN3	-0.222120937	-1.166447146	7.100861155	-2.25621169	0.034951913	0.713933838	-3.544655782
ENSG00000255537		0.198281961	1.147331237	3.324547602	2.255693401	0.034989511	0.713933838	-3.545453335
ENSG00000161714	PLCD3	-0.313208724	-1.242468025	6.184364257	-2.254928603	0.035045059	0.713933838	-3.546630043
ENSG00000128311	TST	-0.266315612	-1.202732337	7.145134199	-2.25454823	0.035072716	0.713933838	-3.547215199
ENSG00000107611	CUBN	0.247055301	1.186782288	5.164673817	2.254378836	0.035085039	0.713933838	-3.547475776
ENSG00000175711	B3GNTL1	0.188037213	1.139212762	4.580807845	2.254323142	0.035089092	0.713933838	-3.547561446
ENSG00000128606	LRRC17	0.44517899	1.36148302	4.706922288	2.253729966	0.03513228	0.713933838	-3.54847382
ENSG00000141316	SPACA3	-0.256834976	-1.194854523	3.131316952	-2.252436842	0.035226599	0.713933838	-3.550462356
ENSG00000013583	HEBP1	-0.225169572	-1.168914633	8.568221442	-2.252210965	0.035243098	0.713933838	-3.550809642
ENSG00000124541	RRP36	-0.242288607	-1.182867605	5.596060368	-2.252136383	0.035248547	0.713933838	-3.550924308
ENSG00000127837	AAMP	-0.187022476	-1.138411765	6.511973728	-2.251878541	0.035267392	0.713933838	-3.551320709
ENSG00000186487	MYT1L	-0.184644134	-1.136536592	2.910802402	-2.251715909	0.035279283	0.713933838	-3.551570725
ENSG00000130414	NDUFA10	-0.17275506	-1.127209019	6.980072297	-2.251484589	0.035296203	0.713933838	-3.551926319
ENSG00000181929	PRKAG1	-0.185130852	-1.136920086	8.445940256	-2.251239066	0.03531417	0.713933838	-3.552303723
ENSG00000241878	PISD	-0.348555321	-1.273284953	6.858292388	-2.251209529	0.035316332	0.713933838	-3.552349125
ENSG00000146373	RNF217	0.259007815	1.196655445	6.005416985	2.249989483	0.035405741	0.714943351	-3.554224179
ENSG00000167900	TK1	-0.211425189	-1.157831401	4.046049751	-2.248761117	0.035495969	0.715652736	-3.556111469
ENSG00000201311		0.181895121	1.134373017	3.277954918	2.247819554	0.035565273	0.715652736	-3.557557738
ENSG00000088256	GNA11	-0.175027544	-1.12898596	7.074758476	-2.247264224	0.035606206	0.715652736	-3.558410587
ENSG00000142949	PTPRF	-0.214968707	-1.160678738	7.526285399	-2.246793926	0.035640905	0.715652736	-3.559132763
ENSG00000133027	PEMT	-0.430008282	-1.34724131	8.453719056	-2.246374436	0.035671881	0.715652736	-3.559776849
ENSG00000164825	DEFB1	-0.308907227	-1.238769036	3.28714956	-2.246053015	0.035695633	0.715652736	-3.560270317
ENSG00000013374	NUB1	0.171470255	1.12620562	7.576490609	2.245591393	0.03572977	0.715652736	-3.560978964
ENSG00000260804	LINC01963	-0.22068266	-1.16528485	5.767445929	-2.244587065	0.035804143	0.715652736	-3.562520463
ENSG00000070808	CAMK2A	0.186965414	1.138366738	4.093790445	2.244356491	0.035821238	0.715652736	-3.562874309
ENSG00000140939	NOL3	-0.232131265	-1.174568836	5.823838717	-2.244157784	0.035835976	0.715652736	-3.563179236
ENSG00000119986	AVPI1	-0.29244186	-1.224711433	6.938637376	-2.243141667	0.035911428	0.715766427	-3.564738294
ENSG00000169193	CCDC126	0.232893821	1.175189834	5.289017015	2.243016898	0.035920702	0.715766427	-3.564929705
ENSG00000165943	MOAP1	-0.166219171	-1.122113936	6.229219866	-2.242356656	0.035969818	0.715957488	-3.5659425
ENSG00000058335	RASGRF1	0.245207682	1.185263382	3.614396891	2.241499838	0.036033649	0.716103288	-3.5672566
ENSG00000116983	HPCAL4	0.166709961	1.122495733	3.121098503	2.240858953	0.036081461	0.716103288	-3.568239347
ENSG00000073670	ADAM11	0.194963091	1.144694875	4.007438414	2.240213438	0.036129677	0.716103288	-3.569229041
ENSG00000088367	EPB41L1	-0.307670619	-1.237707678	7.671890769	-2.240099052	0.036138227	0.716103288	-3.5694044
ENSG00000187012	LINC00207	0.204518209	1.152301469	3.588593638	2.239283035	0.036199276	0.716103288	-3.570655252
ENSG00000237745	RPL22P8	0.228096839	1.1712888	11.12188108	2.23847829	0.036259573	0.716103288	-3.571888584
ENSG00000174748	RPL15	0.194432982	1.144274341	9.877496006	2.238049117	0.036291768	0.716103288	-3.572546228
ENSG00000180979	LRRC57	-0.190502218	-1.141160897	5.623092443	-2.23802703	0.036293426	0.716103288	-3.572580071
ENSG00000099330	OCEL1	-0.254836314	-1.193200357	5.291448974	-2.234931454	0.036526427	0.719916391	-3.577321535
ENSG00000057657	PRDM1	0.287966012	1.220917749	5.759909936	2.233702162	0.036619333	0.720353671	-3.579203448
ENSG00000175573	C11orf68	-0.249242777	-1.188583103	5.270737029	-2.23347954	0.036636181	0.720353671	-3.579544199
ENSG00000111713	GYS2	-0.618269762	-1.535033097	5.138961952	-2.233060377	0.036667923	0.720353671	-3.58018573
ENSG00000125843	AP5S1	-0.392859178	-1.312992957	5.478201227	-2.23200607	0.036747873	0.721142168	-3.581799064
ENSG00000206417	H1FX-AS1	-0.25401954	-1.192525024	5.232116436	-2.231339722	0.036798485	0.72135386	-3.582818519
ENSG00000102103	PQBP1	-0.19182279	-1.142205938	6.188382484	-2.230690517	0.036847857	0.721540797	-3.583811588
ENSG00000005483	KMT2E	0.207577195	1.154747317	9.255763481	2.230148212	0.036889146	0.721569215	-3.584641015
ENSG00000280306		0.300935638	1.231943112	2.9819504	2.2286148	0.037006121	0.722304861	-3.5869857
ENSG00000135048	CEMIP2	0.226992989	1.170392954	7.162916297	2.228297665	0.037030355	0.722304861	-3.58747051
ENSG00000198707	CEP290	0.356143792	1.279999984	6.029301679	2.228087974	0.037046387	0.722304861	-3.587791049
ENSG00000239744	RN7SL63P	0.220949921	1.165500741	4.553012401	2.225755118	0.037225175	0.723828681	-3.591356001
ENSG00000075651	PLD1	0.244428511	1.184623418	5.492571547	2.22570637	0.037228919	0.723828681	-3.591430473
ENSG00000143839	REN	0.27736618	1.211980242	3.013000599	2.225504506	0.037244428	0.723828681	-3.591738853
ENSG00000144649	GASK1A	0.358897355	1.282445356	5.562700174	2.224398867	0.037329478	0.723932815	-3.593427623
ENSG00000185608	MRPL40	-0.239967064	-1.1809657	5.922564907	-2.22432417	0.037335231	0.723932815	-3.5935417
ENSG00000197321	SVIL	0.190994169	1.141550093	7.159970103	2.223672818	0.037385425	0.723932815	-3.594536354
ENSG00000072042	RDH11	-0.189112127	-1.140061875	5.943863372	-2.223203563	0.037421625	0.723932815	-3.595252836
ENSG00000230563		0.293923262	1.225969648	3.434409799	2.222840895	0.037449624	0.723932815	-3.595806521
ENSG00000182057	OGFRP1	-0.242859202	-1.18333553	3.993207505	-2.221959969	0.037517715	0.724148764	-3.597151223
ENSG00000118705	RPN2	-0.226721089	-1.170172394	7.997346423	-2.221634475	0.037542902	0.724148764	-3.597648003
ENSG00000212214	SNORA48B	0.252535873	1.191299262	5.499660289	2.220789408	0.037608367	0.724148764	-3.598937593
ENSG00000244754	N4BP2L2	0.273624563	1.208841054	8.877202119	2.220630185	0.037620714	0.724148764	-3.599180541
ENSG00000181381	DDX60L	0.39236501	1.312543294	7.040926664	2.219548708	0.03770467	0.724317301	-3.600830442
ENSG00000147224	PRPS1	-0.166172175	-1.122077384	6.591552446	-2.219487238	0.037709447	0.724317301	-3.600924208
ENSG00000145700	ANKRD31	0.255847693	1.194037124	3.096537686	2.218188621	0.037810498	0.724612263	-3.602904769
ENSG00000005075	POLR2J	-0.214928222	-1.160646168	6.380095749	-2.217023918	0.037901338	0.724612263	-3.604680558
ENSG00000111011	RSRC2	0.228220738	1.171389394	7.979627122	2.216039742	0.037978254	0.724612263	-3.606180705
ENSG00000129295	LRRC6	0.227323707	1.170661281	5.196970349	2.214782044	0.038076753	0.724612263	-3.608097243
ENSG00000172766	NAA16	0.299437275	1.230664298	6.16291883	2.214673996	0.038085225	0.724612263	-3.608261863
ENSG00000130701	RBBP8NL	0.163746145	1.120192089	4.313165031	2.214428117	0.038104513	0.724612263	-3.608636466
ENSG00000120705	ETF1	-0.203760373	-1.151696334	5.851661227	-2.214353121	0.038110398	0.724612263	-3.60875072
ENSG00000122203	KIAA1191	-0.190301846	-1.141002416	7.045503648	-2.213502472	0.038177204	0.724612263	-3.610046503
ENSG00000154917	RAB6B	-0.258736274	-1.196430235	5.023570914	-2.212887678	0.038225553	0.724612263	-3.610982843
ENSG00000185437	SH3BGR	-0.240187872	-1.181146463	4.111580119	-2.211827283	0.038309078	0.724612263	-3.612597505
ENSG00000165091	TMC1	0.247273762	1.186962011	3.040944322	2.21135272	0.038346512	0.724612263	-3.613319984
ENSG00000108528	SLC25A11	-0.240806241	-1.181652836	7.292959825	-2.211127877	0.038364259	0.724612263	-3.613662256
ENSG00000076826	CAMSAP3	-0.236284018	-1.177954666	3.553086762	-2.210571717	0.03840819	0.724612263	-3.614508803
ENSG00000112294	ALDH5A1	-0.220465119	-1.165109152	5.490296784	-2.2105429	0.038410468	0.724612263	-3.614552664
ENSG00000158109	TPRG1L	-0.177279506	-1.130749616	6.687967671	-2.21028936	0.038430511	0.724612263	-3.614938543
ENSG00000134480	CCNH	0.218593267	1.16359844	7.425539627	2.209988309	0.038454323	0.724612263	-3.615396701
ENSG00000124608	AARS2	-0.229694805	-1.172586868	4.784230637	-2.20915904	0.038519984	0.724612263	-3.616658556
ENSG00000115392	FANCL	0.258337762	1.196099794	6.220325766	2.207538686	0.038648579	0.724612263	-3.619123417
ENSG00000107745	MICU1	-0.181277221	-1.133887274	6.885655002	-2.207333266	0.038664909	0.724612263	-3.619435827
ENSG00000165494	PCF11	0.215908502	1.161435069	7.729548844	2.207169127	0.038677962	0.724612263	-3.619685445
ENSG00000125378	BMP4	-0.300483287	-1.231556902	6.132697935	-2.206311795	0.038746207	0.724612263	-3.620989085
ENSG00000259642	ST20-AS1	-0.188843799	-1.139849854	4.352996097	-2.206294261	0.038747604	0.724612263	-3.621015744
ENSG00000231991	ANXA2P2	-0.183272238	-1.135456344	9.917336478	-2.205575601	0.038804897	0.724612263	-3.622108304
ENSG00000173852	DPY19L1	0.246751645	1.186532523	6.306837957	2.205398327	0.038819041	0.724612263	-3.622377777
ENSG00000145284	SCD5	0.223625774	1.167664471	4.618407463	2.205268092	0.038829436	0.724612263	-3.622575741
ENSG00000271447	MMP28	-0.202502058	-1.150692265	6.002693073	-2.204972247	0.038853057	0.724612263	-3.623025415
ENSG00000115290	GRB14	-0.277142776	-1.211792579	4.789781418	-2.204954511	0.038854473	0.724612263	-3.623052372
ENSG00000002919	SNX11	-0.218779346	-1.16374853	5.469607312	-2.204895025	0.038859225	0.724612263	-3.623142785
ENSG00000105402	NAPA	-0.260581736	-1.19796166	8.064873181	-2.203698354	0.038954919	0.724612263	-3.624961307
ENSG00000121075	TBX4	-0.276392275	-1.21116236	4.047530903	-2.203686469	0.03895587	0.724612263	-3.624979366
ENSG00000125733	TRIP10	-0.211531074	-1.157916382	7.651222414	-2.203572923	0.038964961	0.724612263	-3.625151887
ENSG00000104435	STMN2	-0.315619377	-1.244545847	3.732279121	-2.20177984	0.039108784	0.725024667	-3.627875648
ENSG00000052841	TTC17	0.158527092	1.116147035	8.131377013	2.200906089	0.039179042	0.725024667	-3.629202467
ENSG00000170819	BFSP2	-0.232883754	-1.175181633	3.708374142	-2.200464627	0.039214584	0.725024667	-3.629872729
ENSG00000183248	PRR36	-0.249476704	-1.188775843	4.300183654	-2.200436245	0.03921687	0.725024667	-3.629915819
ENSG00000002587	HS3ST1	0.220246114	1.164932299	4.34987944	2.200261839	0.03923092	0.725024667	-3.630180594
ENSG00000185432	METTL7A	-0.198691866	-1.147657268	8.648134699	-2.19990875	0.039259379	0.725024667	-3.630716603
ENSG00000113719	ERGIC1	-0.197565864	-1.146761889	7.915567131	-2.198600217	0.03936501	0.725024667	-3.63270261
ENSG00000147231	RADX	0.291269311	1.223716454	3.804244207	2.198347039	0.039385478	0.725024667	-3.633086792
ENSG00000140365	COMMD4	-0.279615584	-1.213871397	5.98166327	-2.198085916	0.039406598	0.725024667	-3.633483006
ENSG00000138207	RBP4	-0.218321773	-1.163379488	10.87136965	-2.196943433	0.039499125	0.725024667	-3.635216237
ENSG00000145882	PCYOX1L	-0.193423285	-1.14347378	5.334989209	-2.196519733	0.03953349	0.725024667	-3.635858895
ENSG00000091483	FH	-0.265277628	-1.201867311	5.875028044	-2.196285121	0.03955253	0.725024667	-3.636214719
ENSG00000196368	NUDT11	0.203257219	1.151294738	3.000174992	2.196118396	0.039566066	0.725024667	-3.636467569
ENSG00000077721	UBE2A	-0.185329702	-1.137076802	6.474826026	-2.195598449	0.039608306	0.725024667	-3.637256038
ENSG00000163251	FZD5	-0.249773856	-1.18902072	6.407500344	-2.195572059	0.039610451	0.725024667	-3.637296055
ENSG00000108846	ABCC3	-0.336610897	-1.262786635	5.08070831	-2.195361326	0.039627584	0.725024667	-3.637615589
ENSG00000186409	CCDC30	0.241412223	1.182149276	4.748024432	2.193963672	0.039741381	0.725111231	-3.639734411
ENSG00000253032	RNU6-299P	0.491171823	1.405586094	6.647642303	2.19382838	0.039752413	0.725111231	-3.639939472
ENSG00000134755	DSC2	0.236528255	1.178154102	6.492203403	2.193171358	0.039806024	0.725358669	-3.640935216
ENSG00000212719	LINC02693	-0.279972855	-1.214172039	3.793218476	-2.192402189	0.03986887	0.725773713	-3.642100712
ENSG00000112137	PHACTR1	0.180307878	1.133125674	4.912633699	2.190884753	0.039993119	0.72683007	-3.644399372
ENSG00000207115	RNU6-364P	0.219124874	1.164027284	2.656656835	2.190713617	0.040007154	0.72683007	-3.644658558
ENSG00000251941	RNA5SP116	-0.170274992	-1.125272952	4.506647547	-2.189881142	0.040075489	0.726949256	-3.645919187
ENSG00000168229	PTGDR	0.344771007	1.269949393	5.650795524	2.189656073	0.040093983	0.726949256	-3.646259967
ENSG00000124249	KCNK15	-0.34175064	-1.267293461	5.400733118	-2.188676302	0.040174579	0.727682144	-3.647743224
ENSG00000187257	RSBN1L	0.227634938	1.170913854	6.360288762	2.187285187	0.040289265	0.728533002	-3.649848571
ENSG00000188517	COL25A1	0.228600304	1.171697622	5.765939719	2.187122112	0.040302729	0.728533002	-3.650095324
ENSG00000198182	ZNF607	-0.461030535	-1.376524736	4.692835107	-2.186644096	0.040342218	0.728533002	-3.650818565
ENSG00000222439	RNU6-994P	-0.48398325	-1.398599844	4.686716873	-2.185891857	0.040404433	0.728929772	-3.651956527
ENSG00000103876	FAH	-0.411083648	-1.329684202	7.216672807	-2.184576937	0.040513394	0.729022348	-3.653945171
ENSG00000255002	LINC02324	0.30671203	1.236885565	2.60349682	2.184513385	0.040518667	0.729022348	-3.654041268
ENSG00000163564	PYHIN1	0.397834982	1.317529242	5.513447643	2.184373085	0.04053031	0.729022348	-3.654253411
ENSG00000252217		-0.285069857	-1.218469262	3.468102427	-2.183512051	0.040601831	0.729032913	-3.655555183
ENSG00000160606	TLCD1	-0.227822773	-1.171066314	3.266018299	-2.182865374	0.040655623	0.729032913	-3.656532688
ENSG00000136937	NCBP1	0.183564166	1.135686125	7.264574144	2.182482963	0.040687463	0.729032913	-3.657110656
ENSG00000127884	ECHS1	-0.253237953	-1.191879143	8.836882491	-2.182290832	0.040703469	0.729032913	-3.657401019
ENSG00000197872	FAM49A	0.198841658	1.147776434	6.71386846	2.1815592	0.04076447	0.729032913	-3.658506582
ENSG00000107719	PALD1	-0.306748881	-1.236917159	4.721803154	-2.181331604	0.040783463	0.729032913	-3.658850459
ENSG00000280113		0.424096149	1.341731642	3.602843997	2.180982151	0.040812641	0.729032913	-3.659378412
ENSG00000178764	ZHX2	0.208441337	1.155439193	6.655527811	2.180429396	0.040858833	0.729138963	-3.660213416
ENSG00000022277	RTF2	-0.154797167	-1.11326509	7.226338328	-2.179673341	0.040922091	0.729528679	-3.661355338
ENSG00000164897	TMUB1	-0.204079371	-1.151951016	5.762614228	-2.178103575	0.041053715	0.729528679	-3.663725557
ENSG00000173511	VEGFB	-0.316292829	-1.245126937	8.59313498	-2.178013285	0.041061298	0.729528679	-3.663861858
ENSG00000170085	SIMC1	0.197322762	1.146568669	5.257538837	2.177272316	0.041123572	0.729528679	-3.664980305
ENSG00000141569	TRIM65	-0.205697502	-1.153243772	5.516944026	-2.17630735	0.0412048	0.729528679	-3.666436541
ENSG00000181733	OR2Z1	0.265153437	1.201763856	3.809991261	2.17511099	0.041305709	0.729528679	-3.668241474
ENSG00000261236	BOP1	-0.17223255	-1.126800845	5.233066462	-2.174923789	0.041321519	0.729528679	-3.668523851
ENSG00000137563	GGH	-0.264192347	-1.200963535	5.164725878	-2.17447281	0.041359629	0.729528679	-3.669204059
ENSG00000265486	RN7SL518P	-0.215879163	-1.161411451	4.994152819	-2.174423357	0.04136381	0.729528679	-3.669278645
ENSG00000135517	MIP	-0.203745005	-1.151684065	3.023143714	-2.174100813	0.041391088	0.729528679	-3.669765081
ENSG00000159884	CCDC107	-0.289181119	-1.221946498	6.799463326	-2.173913816	0.041406911	0.729528679	-3.670047079
ENSG00000128595	CALU	-0.204619531	-1.152382399	7.879093183	-2.17358557	0.041434698	0.729528679	-3.670542048
ENSG00000133317	LGALS12	-0.331668277	-1.258467778	8.166318815	-2.172931512	0.041490117	0.729528679	-3.671528196
ENSG00000176920	FUT2	0.270783811	1.206463116	3.051133315	2.171274261	0.04163084	0.729528679	-3.674026146
ENSG00000006638	TBXA2R	-0.235777386	-1.177541076	4.345226896	-2.171123404	0.041643671	0.729528679	-3.674253477
ENSG00000158555	GDPD5	-0.341119525	-1.266739197	5.926537156	-2.170669735	0.04168228	0.729528679	-3.674937073
ENSG00000204344	STK19	-0.195790788	-1.145351793	4.670815302	-2.170556313	0.041691937	0.729528679	-3.675107967
ENSG00000251066		-0.266282197	-1.20270448	5.696244182	-2.170372115	0.041707626	0.729528679	-3.675385488
ENSG00000137821	LRRC49	0.292521216	1.2247788	5.126647235	2.169973741	0.041741574	0.729528679	-3.675985651
ENSG00000103199	ZNF500	0.236908534	1.178464692	4.551641149	2.168813382	0.0418406	0.729528679	-3.677733419
ENSG00000185485	SDHAP1	0.303324986	1.23398511	7.376230186	2.168657018	0.041853961	0.729528679	-3.677968899
ENSG00000101182	PSMA7	-0.218673769	-1.16366337	7.352310358	-2.167580058	0.041946087	0.729528679	-3.679590512
ENSG00000115486	GGCX	-0.172470637	-1.126986815	6.378919447	-2.16726583	0.041973002	0.729528679	-3.680063571
ENSG00000008513	ST3GAL1	0.173731788	1.127972416	6.628140047	2.16722995	0.041976076	0.729528679	-3.680117584
ENSG00000104218	CSPP1	0.220397551	1.165054586	6.12472203	2.166363894	0.042050342	0.729528679	-3.681421186
ENSG00000158882	TOMM40L	-0.150477313	-1.109936632	4.655146135	-2.165841574	0.04209519	0.729528679	-3.682207248
ENSG00000271959		0.226778946	1.170219323	5.19038792	2.165478819	0.042126363	0.729528679	-3.682753112
ENSG00000230614	DYNLL1P7	-0.224599791	-1.16845307	5.460066194	-2.165181132	0.04215196	0.729528679	-3.683201023
ENSG00000174564	IL20RB	-0.287242712	-1.220305791	4.123569252	-2.165152508	0.042154422	0.729528679	-3.683244092
ENSG00000196656		-0.512211667	-1.426234954	5.39009937	-2.164828641	0.042182287	0.729528679	-3.683731352
ENSG00000212321		0.177017545	1.130544316	2.702538998	2.164782314	0.042186275	0.729528679	-3.683801048
ENSG00000145715	RASA1	0.192536906	1.142771456	7.955933351	2.163931517	0.042259563	0.729528679	-3.685080869
ENSG00000183208	GDPGP1	-0.219363615	-1.164219926	4.552243753	-2.161528857	0.042467155	0.729528679	-3.688693567
ENSG00000160087	UBE2J2	-0.215995283	-1.161504934	5.330863476	-2.161131178	0.042501604	0.729528679	-3.689291308
ENSG00000205745		-0.353143858	-1.277341123	2.938670744	-2.161068594	0.042507028	0.729528679	-3.68938537
ENSG00000157184	CPT2	-0.192697209	-1.14289844	6.028171845	-2.160249514	0.042578069	0.729528679	-3.690616294
ENSG00000180176	TH	-0.181701912	-1.13422111	3.995031021	-2.159812088	0.042616052	0.729528679	-3.691273555
ENSG00000120306	CYSTM1	-0.233692871	-1.175840904	8.126647448	-2.159307093	0.04265994	0.729528679	-3.692032249
ENSG00000169926	KLF13	-0.188708629	-1.139743064	5.579757632	-2.159083302	0.042679403	0.729528679	-3.692368435
ENSG00000142273	CBLC	0.228869872	1.171916575	3.528469246	2.158379697	0.042740646	0.729528679	-3.693425287
ENSG00000159763	PIP	0.201843721	1.150167296	2.754577072	2.157743623	0.04279608	0.729528679	-3.694380536
ENSG00000204116	CHIC1	0.222707488	1.16692148	5.193188306	2.157518152	0.042815745	0.729528679	-3.694719109
ENSG00000152117		-0.523769223	-1.437706535	3.847381008	-2.157335669	0.042831667	0.729528679	-3.694993115
ENSG00000131171	SH3BGRL	0.136797173	1.099461566	9.390205795	2.157233202	0.04284061	0.729528679	-3.695146967
ENSG00000266733	TBC1D29P	0.262120454	1.199240037	3.806158088	2.157205785	0.042843003	0.729528679	-3.695188133
ENSG00000113811	SELENOK	-0.173831801	-1.128050614	6.117840422	-2.157148331	0.042848019	0.729528679	-3.695274395
ENSG00000198604	BAZ1A	0.186186878	1.137752596	7.261240034	2.156149057	0.042935333	0.729528679	-3.69677454
ENSG00000139679	LPAR6	0.206904503	1.154209014	7.466945392	2.156146096	0.042935592	0.729528679	-3.696778984
ENSG00000107372	ZFAND5	0.321118719	1.249298926	8.399492489	2.155541379	0.042988509	0.729528679	-3.697686614
ENSG00000100105	PATZ1	0.138962231	1.101112771	5.781729355	2.155002488	0.043035716	0.729528679	-3.698495322
ENSG00000187048	CYP4A11	-0.445424385	-1.361714621	3.960780756	-2.154923767	0.043042616	0.729528679	-3.69861345
ENSG00000167323	STIM1	-0.176219481	-1.129919099	7.003307842	-2.154719455	0.043060529	0.729528679	-3.698920022
ENSG00000187994	RINL	-0.193420538	-1.143471602	4.032119831	-2.154322905	0.043095315	0.729528679	-3.699515004
ENSG00000169692	AGPAT2	-0.407946848	-1.326796258	8.434360556	-2.154284064	0.043098724	0.729528679	-3.699573277
ENSG00000116711	PLA2G4A	-0.420423277	-1.338320151	6.107632851	-2.153641075	0.043155186	0.729528679	-3.700537873
ENSG00000236992	RPL12P12	0.226951933	1.170359648	9.815597898	2.153550771	0.043163121	0.729528679	-3.700673331
ENSG00000065717	TLE2	-0.346659858	-1.271613165	6.270622164	-2.153255901	0.043189041	0.729528679	-3.701115622
ENSG00000112394	SLC16A10	0.223965945	1.167939825	3.998718392	2.152941309	0.04321671	0.729528679	-3.701587458
ENSG00000173905	GOLIM4	0.216909898	1.162241519	8.048739357	2.151435227	0.043349396	0.730238702	-3.703845786
ENSG00000212391		0.225877106	1.169488038	3.850310922	2.150968009	0.043390633	0.730238702	-3.704546185
ENSG00000163507	CIP2A	0.238456272	1.179729639	4.414276797	2.150195497	0.043458894	0.730238702	-3.705704055
ENSG00000152558	TMEM123	0.156184565	1.1143362	8.217439787	2.150064091	0.043470515	0.730238702	-3.705900987
ENSG00000107890	ANKRD26	0.270285585	1.206046544	6.01694509	2.149317827	0.043536564	0.730238702	-3.707019252
ENSG00000162734	PEA15	-0.237615213	-1.179042083	9.161908844	-2.149101095	0.043555764	0.730238702	-3.70734398
ENSG00000145979	TBC1D7	-0.185255762	-1.137018527	5.16017916	-2.149055855	0.043559772	0.730238702	-3.707411761
ENSG00000166037	CEP57	0.222648364	1.166873658	7.133972297	2.14875858	0.043586121	0.730238702	-3.70785713
ENSG00000073578	SDHA	-0.26711676	-1.203400416	8.556995685	-2.148358411	0.043621613	0.730238702	-3.708456598
ENSG00000180398	MCFD2	-0.180954631	-1.133633762	7.786546657	-2.147141384	0.043729714	0.731372405	-3.710279356
ENSG00000107562	CXCL12	0.276259383	1.2110508	9.329679904	2.146159381	0.043817117	0.731518861	-3.711749688
ENSG00000039123	MTREX	0.205754174	1.153289075	8.140284932	2.146135503	0.043819244	0.731518861	-3.711785435
ENSG00000151834	GABRA2	0.451041159	1.367026452	3.89381361	2.14498115	0.043922193	0.732345789	-3.713513322
ENSG00000185825	BCAP31	-0.259629352	-1.197171096	8.249152415	-2.144163626	0.043995235	0.732345789	-3.714736707
ENSG00000173585	CCR9	-0.232305026	-1.174710312	3.446973676	-2.144163225	0.043995271	0.732345789	-3.714737308
ENSG00000187954	CYHR1	-0.220003258	-1.164736217	5.820458833	-2.142683655	0.044127743	0.732345789	-3.716950736
ENSG00000156411	ATP5MPL	-0.19802826	-1.147129495	6.793113795	-2.142012668	0.044187939	0.732345789	-3.717954241
ENSG00000156475	PPP2R2B	0.201804253	1.150135831	3.360909784	2.141806426	0.044206456	0.732345789	-3.718262654
ENSG00000105767	CADM4	-0.214471341	-1.160278665	4.689595189	-2.141351735	0.044247305	0.732345789	-3.718942536
ENSG00000181915	ADO	-0.159577864	-1.116960265	5.447548836	-2.141270411	0.044254615	0.732345789	-3.719064128
ENSG00000133401	PDZD2	-0.399907772	-1.319423561	8.248645575	-2.141056911	0.04427381	0.732345789	-3.71938333
ENSG00000038219	BOD1L1	0.190498486	1.141157946	7.247424118	2.14086967	0.044290651	0.732345789	-3.719663257
ENSG00000186081	KRT5	-0.180039494	-1.132914898	4.507985453	-2.140518076	0.044322289	0.732345789	-3.720188858
ENSG00000213057	C1orf220	0.567294755	1.4817425	4.064895062	2.140145033	0.044355879	0.732345789	-3.720746468
ENSG00000173950	XXYLT1	-0.216068146	-1.161563597	5.139770825	-2.139415724	0.044421617	0.732345789	-3.721836452
ENSG00000172380	GNG12	-0.154966097	-1.113395453	8.448079608	-2.139067997	0.044452991	0.732345789	-3.72235607
ENSG00000160075	SSU72	-0.220278645	-1.164958567	7.200034779	-2.138821324	0.044475259	0.732345789	-3.72272465
ENSG00000109919	MTCH2	-0.293276118	-1.225419843	9.170588805	-2.138083854	0.044541894	0.732776869	-3.723826438
ENSG00000181741	FDX1P1	0.42802916	1.345394402	2.887053412	2.137311263	0.0446118	0.733029078	-3.724980466
ENSG00000160058	BSDC1	-0.167018327	-1.122735684	7.069626982	-2.13702017	0.044638164	0.733029078	-3.725415213
ENSG00000117122	MFAP2	0.26864388	1.204674912	6.493513504	2.134366604	0.04487915	0.734162308	-3.72937674
ENSG00000115594	IL1R1	0.241793565	1.18246179	8.481688586	2.133546251	0.044953889	0.734162308	-3.730600879
ENSG00000172071	EIF2AK3	0.151089923	1.110408043	6.145469604	2.132956457	0.045007692	0.734162308	-3.731480808
ENSG00000146701	MDH2	-0.221741362	-1.166140292	8.340683442	-2.132384777	0.045059898	0.734162308	-3.732333581
ENSG00000166398	KIAA0355	0.192620015	1.142837289	7.652046259	2.132251579	0.04507207	0.734162308	-3.732532253
ENSG00000197921	HES5	-0.148982842	-1.108787456	4.260610447	-2.132074417	0.045088263	0.734162308	-3.732796488
ENSG00000188001	TPRG1	-0.272221734	-1.207666189	7.600749055	-2.131918814	0.045102491	0.734162308	-3.733028559
ENSG00000184903	IMMP2L	0.259858644	1.19736138	5.868049224	2.131153611	0.045172515	0.734162308	-3.734169659
ENSG00000124641	MED20	-0.200238378	-1.148888171	5.641793268	-2.13081597	0.045203444	0.734162308	-3.734673087
ENSG00000177098	SCN4B	-0.219670273	-1.164467417	6.330857808	-2.130274574	0.045253078	0.734162308	-3.735480222
ENSG00000105221	AKT2	-0.214558109	-1.160348451	8.605274174	-2.130162477	0.045263361	0.734162308	-3.735647327
ENSG00000220349		-0.324054248	-1.251843529	3.61574479	-2.129981906	0.04527993	0.734162308	-3.735916495
ENSG00000178188	SH2B1	-0.216457802	-1.161877365	5.193917326	-2.129730793	0.04530298	0.734162308	-3.736290795
ENSG00000171533	MAP6	-0.219882005	-1.164638329	3.969868006	-2.129465797	0.045327316	0.734162308	-3.73668576
ENSG00000130818	ZNF426	0.193733939	1.14372003	6.208883594	2.127902485	0.045471126	0.734162308	-3.739015238
ENSG00000124225	PMEPA1	-0.513242907	-1.427254793	8.30940352	-2.127549511	0.045503654	0.734162308	-3.739541065
ENSG00000177700	POLR2L	-0.347443646	-1.272304195	9.203531264	-2.127535683	0.045504928	0.734162308	-3.739561664
ENSG00000087338	GMCL1	0.27354926	1.20877796	6.331428608	2.127155637	0.045539975	0.734162308	-3.740127762
ENSG00000110047	EHD1	-0.26723314	-1.203497496	6.214412128	-2.126868751	0.045566447	0.734162308	-3.740555055
ENSG00000170153	RNF150	-0.223008523	-1.167164997	7.649515646	-2.126531824	0.045597553	0.734162308	-3.741056837
ENSG00000184351	KRTAP19-1	0.256509207	1.194584748	3.901469527	2.126397214	0.045609987	0.734162308	-3.741257299
ENSG00000100867	DHRS2	-0.229443731	-1.172382819	3.164287498	-2.125768717	0.045668079	0.734162308	-3.742193157
ENSG00000140395	WDR61	-0.182194622	-1.134608535	6.129519505	-2.125601372	0.045683558	0.734162308	-3.742442313
ENSG00000156269	NAA11	-0.255054118	-1.193380508	2.880949509	-2.125316063	0.045709959	0.734162308	-3.742867079
ENSG00000103245	CIAO3	-0.239785441	-1.180817036	4.761907541	-2.12475743	0.045761692	0.734162308	-3.743698671
ENSG00000125726	CD70	-0.220263923	-1.164946679	3.352700984	-2.124660205	0.045770701	0.734162308	-3.743843389
ENSG00000188760	TMEM198	0.213177828	1.159238832	4.524974665	2.12432746	0.045801546	0.734162308	-3.744338647
ENSG00000232553	CLK2P1	0.151302562	1.110571718	5.847111597	2.123759469	0.045854242	0.734357102	-3.745183941
ENSG00000188846	RPL14	0.161722456	1.118621881	6.304237809	2.123153179	0.045910551	0.734609375	-3.746086089
ENSG00000083168	KAT6A	0.174752041	1.128770384	8.216407381	2.122665667	0.045955874	0.734685568	-3.74681139
ENSG00000166024	R3HCC1L	0.208813466	1.155737265	6.568717101	2.120942092	0.046116436	0.735675747	-3.749374884
ENSG00000181195	PENK	-0.36369038	-1.286713074	4.805123124	-2.120934191	0.046117173	0.735675747	-3.749386631
ENSG00000172425	TTC36	-0.241657386	-1.18235018	3.95294102	-2.119614697	0.046240436	0.735675747	-3.751348314
ENSG00000184162	NR2C2AP	-0.17564582	-1.129469897	5.483626889	-2.119327711	0.046267285	0.735675747	-3.75177488
ENSG00000168067	MAP4K2	-0.239410246	-1.180509987	5.58101596	-2.118977668	0.046300052	0.735675747	-3.752295126
ENSG00000156958	GALK2	0.184059543	1.136076152	6.243002221	2.118519192	0.046343001	0.735675747	-3.752976456
ENSG00000199263		0.15372466	1.11243779	2.973165076	2.118288272	0.046364647	0.735675747	-3.753319588
ENSG00000122435	TRMT13	0.227881996	1.171114387	6.481293183	2.118227061	0.046370386	0.735675747	-3.753410539
ENSG00000126088	UROD	-0.297433313	-1.228956042	7.661838962	-2.118088768	0.046383355	0.735675747	-3.753616018
ENSG00000212473	RNU1-101P	-0.275823971	-1.210685354	2.902373358	-2.116684313	0.046515248	0.737122218	-3.755702364
ENSG00000108561	C1QBP	-0.17004181	-1.12509109	6.943242516	-2.114492131	0.046721795	0.737754704	-3.758957291
ENSG00000106012	IQCE	-0.163228568	-1.119790284	6.242057915	-2.114290245	0.046740859	0.737754704	-3.759256951
ENSG00000008382	MPND	-0.209823154	-1.156546406	4.731063915	-2.114276629	0.046742145	0.737754704	-3.759277161
ENSG00000160791	CCR5	0.210665344	1.15722175	3.955543783	2.113716429	0.04679508	0.737754704	-3.760108576
ENSG00000026508	CD44	0.230820533	1.173502189	9.194055794	2.113160755	0.046847641	0.737754704	-3.760933146
ENSG00000168148	HIST3H3	-0.236683457	-1.178280852	3.467065675	-2.113139695	0.046849634	0.737754704	-3.760964395
ENSG00000132424	PNISR	0.245009805	1.185100825	8.869830972	2.113118764	0.046851615	0.737754704	-3.760995452
ENSG00000125966	MMP24	0.2049106	1.15261492	3.727394203	2.112808312	0.046881006	0.737754704	-3.761456076
ENSG00000136630	HLX	0.233827022	1.175950246	5.787283425	2.111216972	0.047031923	0.738058632	-3.763816561
ENSG00000107290	SETX	0.182476796	1.134830473	8.223453878	2.110772733	0.047074131	0.738058632	-3.76447533
ENSG00000162004	CCDC78	-0.194643222	-1.144441105	3.410864043	-2.109899691	0.04715718	0.738058632	-3.765769741
ENSG00000233237	LINC00472	0.243999637	1.184271314	5.900493388	2.109800898	0.047166586	0.738058632	-3.765916197
ENSG00000119812	FAM98A	-0.167695253	-1.123262606	7.837572261	-2.1096844	0.04717768	0.738058632	-3.766088894
ENSG00000100228	RAB36	0.170142723	1.12516979	4.806839172	2.109150114	0.04722859	0.738058632	-3.76688085
ENSG00000164161	HHIP	-0.263444282	-1.200340974	3.923535629	-2.108536153	0.047287153	0.738058632	-3.767790762
ENSG00000130224	LRCH2	0.282061466	1.215931087	5.670899628	2.108274386	0.047312142	0.738058632	-3.768178665
ENSG00000247077	PGAM5	-0.283967705	-1.217538763	5.006067134	-2.107844918	0.047353165	0.738058632	-3.768815014
ENSG00000127125	PPCS	-0.205046403	-1.152723423	6.50892361	-2.107735518	0.04736362	0.738058632	-3.7689771
ENSG00000163515	RETNLB	0.184283977	1.1362529	3.693376443	2.107058873	0.047428332	0.738058632	-3.769979513
ENSG00000164346	NSA2	0.217767745	1.16293281	9.366602487	2.106946262	0.04743911	0.738058632	-3.770146321
ENSG00000130312	MRPL34	-0.246876125	-1.186634905	5.088385092	-2.10670279	0.047462419	0.738058632	-3.770506955
ENSG00000189212	DPY19L2P1	0.334553754	1.260987308	4.560364957	2.106615442	0.047470784	0.738058632	-3.770636329
ENSG00000163629	PTPN13	0.186967721	1.138368559	7.544744937	2.104642981	0.047660031	0.739201317	-3.77355699
ENSG00000157500	APPL1	0.169842303	1.124935514	7.66408006	2.104570399	0.047667008	0.739201317	-3.773664433
ENSG00000127081	ZNF484	0.271065565	1.206698759	6.272764947	2.104149116	0.047707522	0.739201317	-3.774288016
ENSG00000173621	LRFN4	-0.227572182	-1.170862921	5.474467609	-2.103500876	0.047769921	0.739357294	-3.775247397
ENSG00000033011	ALG1	-0.218392289	-1.163436353	5.532753305	-2.103196701	0.047799227	0.739357294	-3.77569751
ENSG00000145362	ANK2	0.27850287	1.212935529	6.669698375	2.101614339	0.047951939	0.740400034	-3.778038449
ENSG00000212228		0.195095407	1.144799865	4.605379024	2.101232677	0.047988838	0.740400034	-3.778602924
ENSG00000101079	NDRG3	-0.152174778	-1.111243344	6.837419334	-2.101057356	0.048005797	0.740400034	-3.778862202
ENSG00000237732	CT75	0.171507332	1.126234563	4.50856299	2.099692328	0.048138021	0.740400034	-3.780880477
ENSG00000122507	BBS9	0.208085891	1.155154555	6.700935363	2.099580078	0.048148909	0.740400034	-3.781046413
ENSG00000102302	FGD1	0.240583485	1.1814704	4.984933035	2.099441561	0.048162348	0.740400034	-3.781251168
ENSG00000187446	CHP1	-0.199215406	-1.148073818	9.92115699	-2.099059838	0.048199399	0.740400034	-3.781815392
ENSG00000162078	ZG16B	0.21118857	1.157641518	4.038790095	2.098404277	0.04826309	0.740400034	-3.782784234
ENSG00000107020	PLGRKT	-0.178075157	-1.1313734	5.524301511	-2.098124295	0.048290315	0.740400034	-3.783197961
ENSG00000185615	PDIA2	-0.210355734	-1.156973431	3.462447575	-2.097758728	0.048325883	0.740400034	-3.783738107
ENSG00000105220	GPI	-0.236413572	-1.178060451	9.564997471	-2.097509231	0.048350171	0.740400034	-3.784106722
ENSG00000110514	MADD	0.192265845	1.142556766	6.719539081	2.097437456	0.04835716	0.740400034	-3.784212759
ENSG00000099814	CEP170B	-0.197686557	-1.146857828	6.001445327	-2.096239997	0.0484739	0.740635588	-3.785981527
ENSG00000038427	VCAN	0.315204525	1.244188024	7.748571607	2.096206411	0.048477178	0.740635588	-3.786031128
ENSG00000169084	DHRSX	-0.285285797	-1.218651654	5.799517084	-2.096021646	0.048495214	0.740635588	-3.78630399
ENSG00000099968	BCL2L13	-0.154395716	-1.11295535	7.041489957	-2.094884214	0.04860638	0.741215096	-3.787983441
ENSG00000268628		0.247210787	1.1869102	3.766821978	2.09431946	0.048661662	0.741215096	-3.788817118
ENSG00000171224	FAM241B	-0.209605015	-1.156371546	4.54783123	-2.09401984	0.048691013	0.741215096	-3.789259357
ENSG00000124227	ANKRD60	0.158401468	1.11604985	4.025536325	2.09378693	0.048713841	0.741215096	-3.789603106
ENSG00000198535	C2CD4A	0.223082417	1.16722478	3.980191632	2.09354291	0.048737767	0.741215096	-3.789963228
ENSG00000151414	NEK7	-0.257644741	-1.195525366	8.878372379	-2.092534777	0.048836729	0.742097042	-3.791450759
ENSG00000132475	H3F3B	0.194661017	1.144455222	8.161780748	2.091997331	0.048889561	0.742277125	-3.792243605
ENSG00000140284	SLC27A2	0.761225917	1.694930264	3.768883053	2.089717009	0.049114291	0.744401764	-3.795606227
ENSG00000000005	TNMD	-0.424506991	-1.342113786	8.021014647	-2.089415383	0.049144086	0.744401764	-3.79605085
ENSG00000130045	NXNL2	0.212109278	1.158380546	3.357587491	2.089327292	0.049152791	0.744401764	-3.796180697
ENSG00000201782	RN7SKP226	-0.209212583	-1.156057041	3.942688602	-2.088418369	0.04924269	0.74514022	-3.79752027
ENSG00000206745	RNU6-643P	-0.300251161	-1.231358764	4.822540255	-2.08758474	0.049325272	0.745413928	-3.798748573
ENSG00000140836	ZFHX3	-0.16099461	-1.118057674	6.452353705	-2.087405085	0.049343085	0.745413928	-3.799013246
ENSG00000072110	ACTN1	-0.246801229	-1.186573304	9.265083701	-2.086261345	0.049456627	0.746281812	-3.800697922
ENSG00000166492	FAM86GP	0.543712789	1.457719148	3.101031063	2.084886319	0.04959344	0.746281812	-3.80272255
ENSG00000168273	SMIM4	-0.190152146	-1.140884027	5.917861018	-2.084798216	0.049602218	0.746281812	-3.802852249
ENSG00000105855	ITGB8	0.320766709	1.248994141	3.631407177	2.084546218	0.049627332	0.746281812	-3.803223204
ENSG00000188211	NCR3LG1	0.293832059	1.225892148	3.508065805	2.083971619	0.04968464	0.746281812	-3.804068946
ENSG00000151388	ADAMTS12	-0.201467376	-1.1498673	6.954890627	-2.083580043	0.049723728	0.746281812	-3.80464522
ENSG00000224550		-0.363914979	-1.286913404	7.064969509	-2.083309548	0.049750746	0.746281812	-3.805043265
ENSG00000187398	LUZP2	-0.338065996	-1.264060922	4.895982563	-2.082613749	0.049820304	0.746281812	-3.806067024
ENSG00000145725	PPIP5K2	0.263913035	1.200731046	7.320533188	2.082089262	0.049872795	0.746281812	-3.806838589
ENSG00000237888		-0.24482901	-1.18495232	3.311494461	-2.081856918	0.049896064	0.746281812	-3.80718035
ENSG00000106605	BLVRA	-0.17444034	-1.128526534	7.426939914	-2.080988975	0.049983073	0.746281812	-3.808456832
ENSG00000258701	LINC00638	-0.236863432	-1.17842785	3.483545026	-2.080942956	0.04998769	0.746281812	-3.808524502
ENSG00000185940	KRTAP5-5	-0.259547011	-1.197102769	4.597689344	-2.080916851	0.049990309	0.746281812	-3.808562891
ENSG00000103042	SLC38A7	-0.194420479	-1.144264425	5.47946537	-2.08067375	0.050014707	0.746281812	-3.808920355
ENSG00000141858	SAMD1	0.198936071	1.147851549	5.168168102	2.080635402	0.050018557	0.746281812	-3.808976741
ENSG00000148219	ASTN2	0.164415846	1.120712205	4.352089519	2.079294635	0.05015332	0.747317741	-3.810947788
ENSG00000159399	HK2	-0.258639174	-1.196349712	8.857125169	-2.078957376	0.05018727	0.747317741	-3.811443469
ENSG00000069329	VPS35	0.145128754	1.105829339	8.161299574	2.07871417	0.050211764	0.747317741	-3.811800888
ENSG00000170860	LSM3	-0.196133732	-1.145624087	7.810526364	-2.077620897	0.050322008	0.748332828	-3.813407274
ENSG00000197961	ZNF121	0.171572694	1.126285589	6.402089579	2.076423647	0.050442986	0.748332828	-3.815165862
ENSG00000141034	GID4	-0.209813877	-1.156538968	6.117615186	-2.075413336	0.050545278	0.748332828	-3.816649397
ENSG00000173114	LRRN3	-0.293470581	-1.22558503	6.490441217	-2.075403814	0.050546243	0.748332828	-3.816663376
ENSG00000178171	AMER3	0.256543767	1.194613365	3.908906531	2.073526656	0.0507368	0.748332828	-3.819418638
ENSG00000100784	RPS6KA5	0.291864487	1.224221396	4.669032001	2.073358727	0.050753879	0.748332828	-3.819665048
ENSG00000130244	FAM98C	-0.149855182	-1.109458099	5.481181544	-2.072593195	0.050831799	0.748332828	-3.820788204
ENSG00000145604	SKP2	-0.20655999	-1.153933424	6.926346593	-2.072425683	0.050848864	0.748332828	-3.821033938
ENSG00000136404	TM6SF1	0.229630009	1.172534205	5.870188533	2.072390745	0.050852424	0.748332828	-3.82108519
ENSG00000100258	LMF2	-0.214414053	-1.160232593	6.587207936	-2.071949211	0.050897431	0.748332828	-3.821732839
ENSG00000179562	GCC1	-0.215039915	-1.160736028	5.167554014	-2.07173203	0.050919582	0.748332828	-3.822051374
ENSG00000207108		0.228415541	1.171547575	3.035528945	2.071613996	0.050931625	0.748332828	-3.822224484
ENSG00000133114	GPALPP1	0.188388313	1.139490039	6.488256974	2.071346367	0.050958939	0.748332828	-3.82261697
ENSG00000112578	BYSL	-0.184013678	-1.136040035	4.877018715	-2.070461426	0.051049351	0.748332828	-3.823914546
ENSG00000137440	FGFBP1	0.223681897	1.167709895	3.471562553	2.070427137	0.051052857	0.748332828	-3.823964816
ENSG00000186827	TNFRSF4	-0.162901713	-1.119536615	4.529919082	-2.069943633	0.051102318	0.748332828	-3.824673625
ENSG00000144802	NFKBIZ	0.27517958	1.210144713	5.802912005	2.069735235	0.05112365	0.748332828	-3.824979102
ENSG00000002834	LASP1	-0.177294262	-1.130761181	6.410096967	-2.069077418	0.051191039	0.748332828	-3.825943234
ENSG00000147118	ZNF182	0.251492013	1.190437611	6.187692973	2.068684641	0.051231314	0.748332828	-3.826518823
ENSG00000078674	PCM1	0.193956801	1.14389672	8.682718268	2.068217436	0.051279257	0.748332828	-3.827203395
ENSG00000110031	LPXN	0.290030372	1.222666018	6.375887203	2.067647554	0.051337792	0.748332828	-3.828038291
ENSG00000100644	HIF1A	0.185621655	1.137306931	8.232312094	2.067603725	0.051342297	0.748332828	-3.828102496
ENSG00000095066	HOOK2	-0.285455843	-1.218795301	7.877252478	-2.067299269	0.051373595	0.748332828	-3.828548472
ENSG00000177409	SAMD9L	0.314458871	1.243545135	7.371839061	2.067291736	0.05137437	0.748332828	-3.828559506
ENSG00000177301	KCNA2	-0.51593527	-1.429920828	5.182563099	-2.067288508	0.051374702	0.748332828	-3.828564235
ENSG00000196730	DAPK1	0.208052005	1.155127423	6.902929355	2.06603095	0.051504167	0.748332828	-3.830405921
ENSG00000166710	B2M	0.189376028	1.140270437	11.33104291	2.065873925	0.051520353	0.748332828	-3.830635837
ENSG00000142655	PEX14	-0.182324589	-1.134710753	6.338249104	-2.065711955	0.051537053	0.748332828	-3.830872981
ENSG00000020922	MRE11	0.226377102	1.169893419	6.396092758	2.065389495	0.051570317	0.748332828	-3.831345072
ENSG00000162300	ZFPL1	-0.18169266	-1.134213835	6.732702703	-2.065086965	0.051601541	0.748332828	-3.831787943
ENSG00000131467	PSME3	-0.151449096	-1.110684524	7.458720982	-2.064506934	0.051661455	0.748332828	-3.83263694
ENSG00000020577	SAMD4A	-0.317851634	-1.246473001	6.745419396	-2.064273455	0.05168559	0.748332828	-3.832978644
ENSG00000136448	NMT1	-0.235051946	-1.176949114	7.865592779	-2.063900406	0.051724173	0.748332828	-3.833524567
ENSG00000186973	FAM183A	-0.184465403	-1.136395799	3.321044852	-2.063338993	0.051782287	0.748332828	-3.834346031
ENSG00000135823	STX6	-0.190130447	-1.140866867	6.468519116	-2.063338675	0.051782319	0.748332828	-3.834346496
ENSG00000132386	SERPINF1	-0.189092638	-1.140046475	9.975041374	-2.063294182	0.051786928	0.748332828	-3.834411593
ENSG00000128524	ATP6V1F	-0.253004183	-1.19168603	6.860606894	-2.063084871	0.051808611	0.748332828	-3.834717821
ENSG00000177197	PCNPP5	0.379945939	1.301293092	4.781575265	2.062320235	0.051887891	0.748697356	-3.835836346
ENSG00000146386	ABRACL	0.269083979	1.205042458	4.969456241	2.061819164	0.051939903	0.748697356	-3.836569188
ENSG00000163947	ARHGEF3	0.238807739	1.180017078	6.114132071	2.060287913	0.052099138	0.748697356	-3.838808063
ENSG00000269761		-0.344371129	-1.269597444	3.074779024	-2.059995	0.052129649	0.748697356	-3.839236224
ENSG00000151726	ACSL1	-0.294953599	-1.226845518	10.68016182	-2.05965315	0.052165276	0.748697356	-3.839735871
ENSG00000201628	RNU4-7P	0.219863846	1.16462367	3.275294932	2.05889769	0.052244088	0.748697356	-3.840839875
ENSG00000100425	BRD1	0.145646752	1.106226457	6.051696762	2.058572223	0.052278075	0.748697356	-3.841315427
ENSG00000110074	FOXRED1	-0.20351467	-1.151500206	5.167352139	-2.058358334	0.05230042	0.748697356	-3.841627923
ENSG00000164190	NIPBL	0.181303421	1.133907866	8.115481549	2.058277554	0.052308862	0.748697356	-3.841745939
ENSG00000046604	DSG2	0.212589922	1.158766532	7.850566175	2.058201402	0.052316821	0.748697356	-3.841857192
ENSG00000156876	SASS6	0.238843727	1.180046514	5.419393346	2.058162059	0.052320934	0.748697356	-3.841914667
ENSG00000119673	ACOT2	-0.32742223	-1.254769381	6.894035193	-2.058027767	0.052334973	0.748697356	-3.842110851
ENSG00000072954	TMEM38A	-0.19013877	-1.140873449	4.399734927	-2.057322596	0.05240875	0.748697356	-3.843140884
ENSG00000167130	DOLPP1	-0.212480673	-1.158678787	5.361161216	-2.056619734	0.052482378	0.748697356	-3.844167333
ENSG00000130706	ADRM1	-0.207216874	-1.15445895	7.39873946	-2.056141567	0.052532521	0.748697356	-3.844865522
ENSG00000090266	NDUFB2	-0.229445954	-1.172384626	5.946111408	-2.05581431	0.052566864	0.748697356	-3.845343305
ENSG00000147408	CSGALNACT1	0.210821401	1.157346934	6.143190174	2.055810894	0.052567222	0.748697356	-3.845348293
ENSG00000170955	CAVIN3	-0.214173841	-1.160039428	7.755669526	-2.055397114	0.052610674	0.748697356	-3.845952329
ENSG00000101871	MID1	-0.232212072	-1.174634626	6.886357857	-2.054958446	0.052656774	0.748697356	-3.846592619
ENSG00000170043	TRAPPC1	-0.222907023	-1.167082885	7.73877793	-2.054870329	0.052666039	0.748697356	-3.846721228
ENSG00000185651	UBE2L3	-0.234003884	-1.176094417	6.420493118	-2.054360763	0.052719644	0.748697356	-3.84746488
ENSG00000102970	CCL17	0.235314766	1.177163542	5.037645314	2.053899981	0.052768159	0.748697356	-3.848137241
ENSG00000159256	MORC3	0.22125673	1.165748627	7.087614147	2.053370405	0.052823967	0.748697356	-3.848909874
ENSG00000100095	SEZ6L	-0.177642467	-1.131034131	3.058287618	-2.053216502	0.052840195	0.748697356	-3.84913439
ENSG00000166598	HSP90B1	0.208539734	1.155518	10.50212344	2.051960625	0.05297279	0.748697356	-3.85096611
ENSG00000198952	SMG5	-0.193572723	-1.14359223	6.513039174	-2.051929785	0.05297605	0.748697356	-3.851011082
ENSG00000079335	CDC14A	0.278541931	1.21296837	5.998949566	2.050771736	0.053098587	0.748697356	-3.852699504
ENSG00000188620	HMX3	-0.210453991	-1.157052231	4.246962429	-2.050217025	0.053157373	0.748697356	-3.853508064
ENSG00000122778	KIAA1549	0.179025589	1.132118982	4.837622336	2.050099842	0.053169799	0.748697356	-3.853678856
ENSG00000132768	DPH2	-0.239527424	-1.180605873	4.865189977	-2.049985108	0.053181968	0.748697356	-3.853846072
ENSG00000157693	TMEM268	-0.200811446	-1.149344624	6.244516431	-2.049719285	0.053210171	0.748697356	-3.854233469
ENSG00000173163	COMMD1	-0.150673533	-1.110087604	6.738279984	-2.047871728	0.053406563	0.748697356	-3.856925166
ENSG00000154124	OTULIN	0.152135935	1.111213426	5.682626926	2.047834671	0.053410509	0.748697356	-3.856979141
ENSG00000204381	LAYN	0.169640942	1.124778515	4.610446203	2.047674453	0.053427571	0.748697356	-3.85721249
ENSG00000004799	PDK4	0.263875452	1.200699766	10.46640298	2.047167144	0.05348163	0.748697356	-3.857951288
ENSG00000125457	MIF4GD	-0.196280163	-1.145740373	6.145353095	-2.047105108	0.053488244	0.748697356	-3.858041623
ENSG00000178719	GRINA	-0.248927798	-1.188323632	6.77968415	-2.046596978	0.053542445	0.748697356	-3.858781492
ENSG00000073754	CD5L	0.189106813	1.140057676	3.264797006	2.046487747	0.053554103	0.748697356	-3.858940526
ENSG00000178662	CSRNP3	0.286872499	1.219992686	4.596031532	2.046390493	0.053564484	0.748697356	-3.859082116
ENSG00000116688	MFN2	-0.18801174	-1.139192647	7.587151702	-2.046073546	0.05359833	0.748697356	-3.859543526
ENSG00000172339	ALG14	-0.212351701	-1.15857521	6.221115446	-2.045475795	0.053662213	0.748697356	-3.860413613
ENSG00000150873	C2orf50	0.194794575	1.144561175	3.768650125	2.045027414	0.053710178	0.748697356	-3.861066177
ENSG00000143376	SNX27	0.171284693	1.126060774	6.768675958	2.044904379	0.053723346	0.748697356	-3.861245224
ENSG00000013275	PSMC4	-0.199541852	-1.148333628	7.496375186	-2.044853291	0.053728814	0.748697356	-3.861319567
ENSG00000176485	PLAAT3	-0.190692057	-1.141311069	10.61618508	-2.044612964	0.053754547	0.748697356	-3.861669281
ENSG00000175445	LPL	-0.176742107	-1.130328494	11.06777522	-2.043477004	0.053876326	0.748697356	-3.863321941
ENSG00000089220	PEBP1	-0.170639943	-1.125557643	8.467912495	-2.043305413	0.053894742	0.748697356	-3.863571534
ENSG00000166128	RAB8B	0.14090626	1.102597519	7.427366765	2.0426113	0.053969298	0.748697356	-3.864581045
ENSG00000163812	ZDHHC3	-0.184263704	-1.136236933	7.81207409	-2.041823136	0.054054067	0.748697356	-3.865727092
ENSG00000114378	HYAL1	-0.173803527	-1.128028507	5.997903255	-2.041631865	0.054074657	0.748697356	-3.866005174
ENSG00000156427	FGF18	-0.199417387	-1.148234562	4.460549666	-2.041629733	0.054074887	0.748697356	-3.866008274
ENSG00000168875	SOX14	-0.293903258	-1.225952649	3.362602386	-2.041626071	0.054075281	0.748697356	-3.866013597
ENSG00000167085	PHB	-0.234150031	-1.176213563	7.817803927	-2.041297075	0.054110714	0.748697356	-3.866491875
ENSG00000197256	KANK2	-0.181776255	-1.134279558	7.212577227	-2.041246112	0.054116204	0.748697356	-3.866565957
ENSG00000168872	DDX19A	-0.474216875	-1.389163948	5.952277483	-2.041073277	0.054134828	0.748697356	-3.866817193
ENSG00000173875	ZNF791	0.146769377	1.107087596	7.702615265	2.040412841	0.054206047	0.748697356	-3.867777094
ENSG00000188994	ZNF292	0.242626654	1.183144803	8.0496461	2.040086974	0.054241218	0.748697356	-3.868250653
ENSG00000168081	PNOC	0.219815899	1.164584965	3.519367157	2.039988437	0.054251858	0.748697356	-3.86839384
ENSG00000049249	TNFRSF9	0.231696889	1.174215242	3.339388684	2.039215833	0.054335342	0.748697356	-3.869516392
ENSG00000131080	EDA2R	0.331747778	1.258537128	4.702571939	2.038986916	0.0543601	0.748697356	-3.869848946
ENSG00000142621	FHAD1	0.155377577	1.113713057	3.07037526	2.038704273	0.054390682	0.748697356	-3.870259519
ENSG00000279286		-0.237638561	-1.179061165	4.168461156	-2.03855795	0.054406521	0.748697356	-3.870472058
ENSG00000152234	ATP5F1A	-0.17981163	-1.132735976	8.925395378	-2.038267791	0.054437941	0.748697356	-3.870893494
ENSG00000186188	FFAR4	-0.320285966	-1.248578013	5.807338688	-2.037188992	0.054554901	0.749016846	-3.872460058
ENSG00000167862	MRPL58	-0.22154546	-1.165981954	6.524665663	-2.036676253	0.054610569	0.749016846	-3.87320445
ENSG00000135913	USP37	0.255252511	1.193544627	5.201256425	2.036263382	0.054655432	0.749016846	-3.873803771
ENSG00000112851	ERBIN	0.20091881	1.14943016	8.056682694	2.036255947	0.05465624	0.749016846	-3.873814563
ENSG00000054654	SYNE2	0.259713868	1.19724123	8.18901283	2.036148387	0.054667933	0.749016846	-3.873970683
ENSG00000149196	HIKESHI	-0.155314435	-1.113664315	6.02918986	-2.035083966	0.054783769	0.749427267	-3.875515397
ENSG00000196313	POM121	-0.246846895	-1.186610863	7.645946904	-2.033993472	0.05490267	0.749427267	-3.87709744
ENSG00000171940	ZNF217	0.195040506	1.144756301	6.995164487	2.033676957	0.054937224	0.749427267	-3.877556531
ENSG00000183715	OPCML	0.233199143	1.175438569	2.93373746	2.033468936	0.054959945	0.749427267	-3.877858232
ENSG00000135597	REPS1	0.149992141	1.109563428	6.675655295	2.033259644	0.054982812	0.749427267	-3.878161758
ENSG00000083535	PIBF1	0.23259947	1.174950086	7.107468244	2.033237594	0.054985222	0.749427267	-3.878193734
ENSG00000099817	POLR2E	-0.244871635	-1.184987331	9.225843389	-2.033216623	0.054987514	0.749427267	-3.878224146
ENSG00000188389	PDCD1	-0.19042889	-1.141102897	4.729628286	-2.032087617	0.055111028	0.74994299	-3.879861139
ENSG00000182326	C1S	0.193575469	1.143594407	10.09654981	2.031604581	0.055163948	0.74994299	-3.880561344
ENSG00000033800	PIAS1	0.178534949	1.13173403	8.641415663	2.031456741	0.055180154	0.74994299	-3.880775632
ENSG00000186205	Mar-01	-0.315053479	-1.244057768	8.535553198	-2.031212353	0.055206953	0.74994299	-3.88112984
ENSG00000139182	CLSTN3	0.245303756	1.185342316	5.691888081	2.030980645	0.055232372	0.74994299	-3.881465647
ENSG00000153531	ADPRHL1	-0.19131605	-1.141804814	4.538938432	-2.030167446	0.055321665	0.750592749	-3.882644004
ENSG00000115641	FHL2	0.2348322	1.176769859	5.219584654	2.029546999	0.05538988	0.750955763	-3.883542864
ENSG00000122824	NUDT10	0.194333579	1.144195503	4.689610736	2.02839222	0.055517043	0.7520628	-3.885215382
ENSG00000120738	EGR1	0.519134383	1.433095133	7.818545369	2.026880125	0.055683947	0.7520628	-3.887404537
ENSG00000129680	MAP7D3	0.189573993	1.140426914	7.870769356	2.026586669	0.05571639	0.7520628	-3.887829276
ENSG00000124635	HIST1H2BJ	-0.416543844	-1.334726219	3.689908977	-2.026561249	0.055719201	0.7520628	-3.887866067
ENSG00000143977	SNRPG	0.30609195	1.236354057	4.468742565	2.025803422	0.055803066	0.7520628	-3.888962743
ENSG00000200011		0.353135057	1.27733333	5.428404838	2.025710299	0.055813379	0.7520628	-3.889097487
ENSG00000196660	SLC30A10	-0.215843119	-1.161382434	2.74718396	-2.025294902	0.055859404	0.7520628	-3.889698497
ENSG00000134243	SORT1	-0.149366268	-1.109082179	9.272053959	-2.024962729	0.055896232	0.7520628	-3.890179043
ENSG00000135094	SDS	0.273867175	1.209044357	3.669849698	2.024938192	0.055898954	0.7520628	-3.890214537
ENSG00000157557	ETS2	0.214307199	1.160146663	7.996664033	2.024837174	0.055910158	0.7520628	-3.890360668
ENSG00000223027		0.187692878	1.138940893	3.625017109	2.024158865	0.055985448	0.7520628	-3.891341771
ENSG00000176386	CDC26	-0.27286015	-1.208200719	5.910156045	-2.023971735	0.056006234	0.7520628	-3.8916124
ENSG00000149483	TMEM138	-0.22756544	-1.170857449	7.832009834	-2.023926118	0.056011302	0.7520628	-3.891678369
ENSG00000134375	TIMM17A	-0.223503162	-1.167565237	6.096708696	-2.02355054	0.056053046	0.752065792	-3.892221481
ENSG00000105963	ADAP1	-0.40852172	-1.327325053	3.914048192	-2.023017087	0.056112384	0.752304673	-3.892992782
ENSG00000224097		-0.234466196	-1.176471357	4.186750321	-2.021275943	0.05630645	0.753092798	-3.895509381
ENSG00000167701	GPT	-0.229287684	-1.172256017	5.578576129	-2.021213901	0.056313376	0.753092798	-3.89559903
ENSG00000088882	CPXM1	0.62498071	1.542190205	6.400551318	2.02084367	0.056354723	0.753092798	-3.896133971
ENSG00000215417	MIR17HG	0.298020741	1.229456542	3.473428739	2.020006363	0.056448334	0.753092798	-3.897343561
ENSG00000110955	ATP5F1B	-0.217827325	-1.162980837	10.02983312	-2.019699039	0.056482727	0.753092798	-3.897787449
ENSG00000175581	MRPL48	-0.178126406	-1.131413591	4.738819654	-2.019521811	0.056502569	0.753092798	-3.898043413
ENSG00000131013	PPIL4	0.205664449	1.153217352	7.103782914	2.018970274	0.05656436	0.753092798	-3.89883989
ENSG00000184602	SNN	-0.172111096	-1.126705988	7.774546127	-2.018558994	0.056610475	0.753092798	-3.899433733
ENSG00000112893	MAN2A1	0.158976442	1.11649473	6.409988619	2.018116411	0.056660139	0.753092798	-3.900072692
ENSG00000142619	PADI3	0.185656935	1.137334744	3.896381863	2.017898301	0.056684628	0.753092798	-3.900387548
ENSG00000163660	CCNL1	0.267085546	1.203374379	7.799365876	2.017856326	0.056689342	0.753092798	-3.900448138
ENSG00000237584	RAC1P4	-0.189336694	-1.140239349	3.183106032	-2.017591505	0.056719091	0.753092798	-3.900830391
ENSG00000200161	RN7SKP145	0.167315612	1.122967062	4.265279846	2.015767132	0.05692441	0.753092798	-3.903462922
ENSG00000154734	ADAMTS1	0.197048834	1.146350988	6.678186557	2.015156288	0.056993304	0.753092798	-3.90434403
ENSG00000139174	PRICKLE1	0.206588341	1.153956101	6.260689363	2.015066742	0.057003409	0.753092798	-3.904473182
ENSG00000103356	EARS2	-0.160689629	-1.117821345	4.984025394	-2.013982049	0.057125949	0.753092798	-3.906037344
ENSG00000197989	SNHG12	0.209838436	1.156558656	6.60356191	2.013559064	0.057173798	0.753092798	-3.906647164
ENSG00000142252	GEMIN7	-0.591629327	-1.506947678	5.874503842	-2.012627349	0.057279322	0.753092798	-3.907990141
ENSG00000170836	PPM1D	0.155335226	1.113680364	6.249648188	2.012553819	0.057287657	0.753092798	-3.90809611
ENSG00000147324	MFHAS1	0.219153725	1.164050562	5.520416619	2.012243706	0.057322823	0.753092798	-3.908543015
ENSG00000025800	KPNA6	-0.145035654	-1.10575798	7.158921766	-2.011730868	0.057381019	0.753092798	-3.909281971
ENSG00000027847	B4GALT7	-0.199574882	-1.148359919	5.062168047	-2.011729113	0.057381219	0.753092798	-3.9092845
ENSG00000133226	SRRM1	0.215382767	1.161011906	7.802586299	2.011709569	0.057383438	0.753092798	-3.909312659
ENSG00000182195	LDOC1	-0.183134525	-1.135347963	7.222693239	-2.011628971	0.057392589	0.753092798	-3.909428783
ENSG00000181830	SLC35C1	-0.302220509	-1.233040775	5.891848376	-2.011528844	0.057403959	0.753092798	-3.90957304
ENSG00000126838	PZP	0.161525323	1.118469041	4.024664569	2.010861987	0.05747974	0.753092798	-3.910533694
ENSG00000165997	ARL5B	0.212360419	1.158582211	6.391938962	2.010769045	0.057490308	0.753092798	-3.910667567
ENSG00000074416	MGLL	-0.222032257	-1.166375448	9.363708129	-2.01054485	0.05751581	0.753092798	-3.910990482
ENSG00000005243	COPZ2	-0.306026212	-1.236297723	7.531833092	-2.010536412	0.05751677	0.753092798	-3.911002636
ENSG00000175155	YPEL2	-0.218126944	-1.16322239	7.463168853	-2.010481492	0.057523018	0.753092798	-3.911081736
ENSG00000048052	HDAC9	0.240026966	1.181014736	6.232026579	2.01032257	0.057541103	0.753092798	-3.911310617
ENSG00000198838	RYR3	0.350889704	1.275346886	4.517438236	2.010232522	0.057551352	0.753092798	-3.911440302
ENSG00000168878	SFTPB	0.142918839	1.104136731	3.165454555	2.009869845	0.057592649	0.753092798	-3.911962581
ENSG00000170266	GLB1	-0.147614667	-1.10773644	7.261780455	-2.009328736	0.057654313	0.753092798	-3.912741705
ENSG00000135617	PRADC1	-0.246823064	-1.186591262	4.21099237	-2.009257746	0.057662408	0.753092798	-3.912843911
ENSG00000132549	VPS13B	0.143265977	1.104402438	7.445698217	2.008983744	0.057693659	0.753092798	-3.91323838
ENSG00000075856	SART3	0.154435482	1.112986029	6.578191408	2.008844597	0.057709535	0.753092798	-3.913438691
ENSG00000151287	TEX30	0.311736906	1.241201122	4.369889877	2.007387822	0.057875981	0.754721126	-3.915535299
ENSG00000119973	PRLHR	-0.250867497	-1.189922404	3.016130546	-2.006351802	0.057994614	0.754983713	-3.917025782
ENSG00000138587	MNS1	0.433202659	1.350227642	5.243694277	2.00608652	0.058025025	0.754983713	-3.917407356
ENSG00000111452	ADGRD1	-0.275297189	-1.210243368	5.535738032	-2.005580345	0.058083092	0.754983713	-3.91813534
ENSG00000123505	AMD1	0.232623955	1.174970027	6.191160946	2.005531439	0.058088705	0.754983713	-3.91820567
ENSG00000108861	DUSP3	-0.172338487	-1.126883588	7.038455816	-2.005393611	0.058104527	0.754983713	-3.918403873
ENSG00000140961	OSGIN1	-0.250706649	-1.189789745	5.483259424	-2.004247497	0.058236241	0.756152708	-3.920051706
ENSG00000172361	CFAP53	0.214522683	1.160319958	2.970600954	2.003703966	0.058298797	0.756219914	-3.920832968
ENSG00000138594	TMOD3	0.245471472	1.185480122	8.150471622	2.003477177	0.058324917	0.756219914	-3.921158912
ENSG00000187372	PCDHB13	-0.30750144	-1.237562546	5.08281496	-2.002781535	0.0584051	0.756717863	-3.922158554
ENSG00000134748	PRPF38A	0.177085813	1.130597814	7.405014734	2.002128622	0.058480447	0.757152492	-3.923096601
ENSG00000163166	IWS1	0.148298958	1.108261981	6.608314451	2.001339714	0.058571604	0.757502594	-3.924229779
ENSG00000181963	OR52K2	0.20112441	1.149593978	2.734747466	2.000898572	0.058622632	0.757502594	-3.924863311
ENSG00000145416	Mar-01	0.2420953	1.182709124	5.543495945	1.999934476	0.05873429	0.757502594	-3.926247566
ENSG00000116863	ADPRHL2	-0.268107289	-1.204226932	5.010488729	-1.999605048	0.058772486	0.757502594	-3.926720465
ENSG00000183019	MCEMP1	0.262716425	1.19973554	3.440939145	1.999588176	0.058774443	0.757502594	-3.926744684
ENSG00000198792	TMEM184B	-0.243748882	-1.184065494	7.758731758	-1.999124958	0.058828191	0.757502594	-3.927409557
ENSG00000116754	SRSF11	0.211579574	1.157955309	9.760404065	1.998192907	0.058936472	0.757502594	-3.928747074
ENSG00000111605	CPSF6	0.188159717	1.1393095	7.940059472	1.998179496	0.058938031	0.757502594	-3.928766317
ENSG00000160307	S100B	-0.359088891	-1.282615629	7.940834426	-1.997912476	0.058969085	0.757502594	-3.929149424
ENSG00000150712	MTMR12	-0.164115287	-1.120478749	7.647298375	-1.997718848	0.058991613	0.757502594	-3.929427213
ENSG00000136869	TLR4	0.151385352	1.110635451	7.910481123	1.997581222	0.05900763	0.757502594	-3.929624647
ENSG00000159495	TGM7	-0.180886972	-1.133580599	2.977423848	-1.996935075	0.059082881	0.757502594	-3.930551483
ENSG00000146700	SSC4D	-0.247704611	-1.18731654	4.01271134	-1.996691931	0.05911122	0.757502594	-3.9309002
ENSG00000149488	TMC2	-0.144826403	-1.10559761	3.157646495	-1.996686516	0.059111851	0.757502594	-3.930907966
ENSG00000088756	ARHGAP28	0.242364577	1.182929895	5.961885153	1.996170077	0.059172084	0.757502594	-3.931648558
ENSG00000143862	ARL8A	-0.171723802	-1.126403562	7.428861387	-1.995611964	0.059237238	0.757743005	-3.932448777
ENSG00000121797	CCRL2	0.220068775	1.164789112	4.447791276	1.99493465	0.059316394	0.757905458	-3.93341972
ENSG00000172831	CES2	-0.222798018	-1.166994708	6.574108645	-1.994787321	0.059333624	0.757905458	-3.933630892
ENSG00000186234	FAM86MP	0.224417471	1.168305417	4.845486258	1.993286099	0.059509449	0.758251461	-3.935782095
ENSG00000163064	EN1	-0.179731197	-1.132672826	4.523126237	-1.993250577	0.059513615	0.758251461	-3.935832984
ENSG00000255587	RAB44	0.232106362	1.174548561	3.081998235	1.993101595	0.059531091	0.758251461	-3.936046414
ENSG00000142233	NTN5	-0.199472384	-1.148278335	3.137360495	-1.99097514	0.059781018	0.758251461	-3.939091661
ENSG00000135365	PHF21A	0.178940503	1.132052215	8.044874084	1.990663971	0.059817669	0.758251461	-3.93953711
ENSG00000095564	BTAF1	0.24815796	1.187689698	7.526429693	1.990027905	0.059892649	0.758251461	-3.940447524
ENSG00000163249	CCNYL1	-0.200541232	-1.149129374	6.221240137	-1.989376798	0.059969489	0.758251461	-3.941379281
ENSG00000007520	TSR3	-0.267106681	-1.203392008	6.752257769	-1.989334944	0.059974432	0.758251461	-3.941439168
ENSG00000118276	B4GALT6	-0.51644376	-1.430424904	5.575507284	-1.989256455	0.059983701	0.758251461	-3.941551474
ENSG00000095319	NUP188	-0.193513714	-1.143545456	6.521236808	-1.98899148	0.060015004	0.758251461	-3.941930594
ENSG00000115091	ACTR3	0.157661346	1.115477448	8.949429014	1.98809075	0.060121519	0.758251461	-3.943219102
ENSG00000199809	RNA5SP374	-0.433668895	-1.350664065	2.814703638	-1.987995671	0.060132773	0.758251461	-3.943355092
ENSG00000167325	RRM1	-0.165926307	-1.121886173	7.343244312	-1.987309859	0.060214	0.758251461	-3.944335883
ENSG00000172809	RPL38	0.144646119	1.10545946	11.15773133	1.987087484	0.060240358	0.758251461	-3.94465386
ENSG00000129235	TXNDC17	-0.204284603	-1.1521149	4.659808266	-1.987086555	0.060240469	0.758251461	-3.944655188
ENSG00000171914	TLN2	-0.262066514	-1.1991952	8.027968824	-1.98673243	0.060282465	0.758251461	-3.945161511
ENSG00000173276	ZBTB21	0.160145553	1.117399867	6.235140234	1.986710639	0.060285051	0.758251461	-3.945192665
ENSG00000165704	HPRT1	0.219924535	1.164672663	5.301431908	1.986436592	0.06031757	0.758251461	-3.945584451
ENSG00000084734	GCKR	-0.150768242	-1.11016048	2.693490968	-1.985920573	0.060378844	0.758251461	-3.946322078
ENSG00000165795	NDRG2	-0.205091399	-1.152759375	7.973109875	-1.985856072	0.060386507	0.758251461	-3.946414271
ENSG00000109920	FNBP4	0.18168213	1.134205557	8.133467806	1.985745676	0.060399625	0.758251461	-3.946572058
ENSG00000178130	FAM27E5	0.246596852	1.186405221	3.865185953	1.985710237	0.060403837	0.758251461	-3.94662271
ENSG00000113248	PCDHB15	0.290812666	1.223329181	5.130656555	1.985634733	0.06041281	0.758251461	-3.946730622
ENSG00000188827	SLX4	-0.191239114	-1.141743925	4.922351011	-1.985619137	0.060414664	0.758251461	-3.946752912
ENSG00000163788	SNRK	0.172062713	1.126668203	8.245760351	1.985035827	0.060484032	0.758251461	-3.947586505
ENSG00000075275	CELSR1	0.191966935	1.142320066	4.418386816	1.984793497	0.060512871	0.758251461	-3.947932768
ENSG00000210709	RNU6ATAC3P	-0.290825578	-1.223340131	2.842686459	-1.984263379	0.060576002	0.758251461	-3.948690157
ENSG00000067955	CBFB	0.181641929	1.134173953	6.632933037	1.98395561	0.060612681	0.758251461	-3.949129812
ENSG00000110090	CPT1A	0.180518051	1.133290761	7.025995411	1.983521003	0.060664509	0.758251461	-3.949750588
ENSG00000137776	SLTM	0.247732921	1.187339839	8.322861357	1.983129208	0.060711265	0.758251461	-3.95031014
ENSG00000204542	C6orf15	-0.257550299	-1.195447107	3.633454226	-1.982958768	0.060731615	0.758251461	-3.950553538
ENSG00000091436	MAP3K20	-0.198450604	-1.147465361	8.187545787	-1.98270947	0.060761392	0.758251461	-3.950909524
ENSG00000204516	MICB	0.2180362	1.163149227	4.265778987	1.982225904	0.060819187	0.758251461	-3.951599954
ENSG00000114790	ARHGEF26	0.331794836	1.25857818	5.92185554	1.981196848	0.06094234	0.758251461	-3.953068881
ENSG00000225308	ASS1P11	-0.279769737	-1.214001107	4.976893435	-1.980964664	0.060970158	0.758251461	-3.953400246
ENSG00000185296		-0.281442273	-1.215409331	4.842760638	-1.980188366	0.061063246	0.758251461	-3.954507977
ENSG00000118257	NRP2	-0.251616154	-1.19054005	7.215150545	-1.9795206	0.061143421	0.758251461	-3.955460621
ENSG00000186193	SAPCD2	-0.174627164	-1.128672684	3.821292064	-1.979453091	0.061151532	0.758251461	-3.95555692
ENSG00000135604	STX11	-0.21487394	-1.160602498	7.862676185	-1.97923538	0.061177695	0.758251461	-3.95586746
ENSG00000183978	COA3	-0.274222715	-1.209342353	6.441464949	-1.978987455	0.061207501	0.758251461	-3.95622107
ENSG00000096746	HNRNPH3	0.211966147	1.158265627	8.014145156	1.978831162	0.061226297	0.758251461	-3.956443973
ENSG00000065243	PKN2	0.202714595	1.150861796	8.549479387	1.978724049	0.061239182	0.758251461	-3.956596731
ENSG00000143363	PRUNE1	-0.160444049	-1.117631082	6.07244818	-1.978442785	0.061273027	0.758251461	-3.956997825
ENSG00000070087	PFN2	-0.217844071	-1.162994336	6.85678271	-1.978396287	0.061278623	0.758251461	-3.957064129
ENSG00000111880	RNGTT	0.239866737	1.180883577	5.938967391	1.978180687	0.06130458	0.758251461	-3.957371556
ENSG00000105281	SLC1A5	-0.228503505	-1.171619009	7.245200941	-1.977313202	0.061409118	0.758251461	-3.958608299
ENSG00000240306	RN7SL100P	0.142219684	1.103601776	3.00161235	1.977253313	0.061416341	0.758251461	-3.958693668
ENSG00000170634	ACYP2	-0.238917984	-1.180107253	6.314728237	-1.977222962	0.061420002	0.758251461	-3.958736932
ENSG00000113790	EHHADH	-0.225469615	-1.169157762	6.599543386	-1.977053452	0.061440451	0.758251461	-3.958978548
ENSG00000207695	MIR184	0.221624371	1.166045731	2.860301008	1.976912516	0.061457457	0.758251461	-3.959179429
ENSG00000182180	MRPS16	-0.149386374	-1.109097636	6.825323129	-1.976595819	0.061495688	0.758251461	-3.959630791
ENSG00000147155	EBP	-0.240126492	-1.181096213	5.854576651	-1.974914745	0.061698975	0.759714721	-3.962025928
ENSG00000076356	PLXNA2	-0.224818131	-1.168629919	5.648171079	-1.974248474	0.061779709	0.759714721	-3.962974855
ENSG00000107140	TESK1	-0.207106877	-1.154370932	8.089762348	-1.974154109	0.061791152	0.759714721	-3.963109237
ENSG00000167257	RNF214	0.14219966	1.103586459	6.840621363	1.973418656	0.061880393	0.759714721	-3.964156431
ENSG00000143252	SDHC	-0.272763823	-1.208120052	5.74241226	-1.973417198	0.06188057	0.759714721	-3.964158507
ENSG00000105852	PON3	0.301374384	1.232317822	5.290898358	1.97304307	0.061926012	0.759714721	-3.964691126
ENSG00000240905	RN7SL798P	0.220911654	1.165469827	2.644377837	1.972812461	0.061954036	0.759714721	-3.965019395
ENSG00000234386	OR7E162P	-0.337854043	-1.263875226	3.722814479	-1.972478556	0.061994634	0.759714721	-3.965494661
ENSG00000204637		-0.355581385	-1.279501098	2.634320876	-1.971525614	0.062110626	0.759714721	-3.966850764
ENSG00000078902	TOLLIP	-0.219752397	-1.164533706	6.013325732	-1.97124298	0.062145065	0.759714721	-3.967252893
ENSG00000172912	COX6B1P3	-0.207493256	-1.154680134	3.889190126	-1.971138534	0.062157796	0.759714721	-3.967401489
ENSG00000047410	TPR	0.133354386	1.096840985	8.330976408	1.970822879	0.062196286	0.759714721	-3.967850541
ENSG00000197226	TBC1D9B	-0.21746627	-1.162689821	7.659663377	-1.970522948	0.062232879	0.759714721	-3.968277184
ENSG00000171747	LGALS4	0.168388431	1.123802435	4.606695757	1.969527991	0.062354402	0.759714721	-3.969692185
ENSG00000122482	ZNF644	0.235398836	1.177232141	7.567782825	1.969499347	0.062357904	0.759714721	-3.969732915
ENSG00000115361	ACADL	-0.29911533	-1.230389699	7.077692562	-1.969365175	0.062374308	0.759714721	-3.969923696
ENSG00000183935	HTR7P1	0.350110713	1.274658442	3.882016038	1.969115458	0.06240485	0.759714721	-3.970278747
ENSG00000136492	BRIP1	0.347881317	1.272690234	3.25430777	1.96893988	0.062426333	0.759714721	-3.97052837
ENSG00000157992	KRTCAP3	-0.191336603	-1.141821081	4.244739643	-1.968572191	0.062471341	0.759714721	-3.971051077
ENSG00000259838	ELOCP2	-0.293589127	-1.225685741	5.15440842	-1.968415955	0.062490475	0.759714721	-3.971273162
ENSG00000081154	PCNP	0.183722884	1.135811075	9.222204947	1.967779538	0.062568468	0.759714721	-3.972177701
ENSG00000183011	NAA38	-0.26777773	-1.203951879	6.341353997	-1.967752494	0.062571784	0.759714721	-3.972216135
ENSG00000075131	TIPIN	0.286391619	1.219586105	6.619394164	1.967160473	0.062644417	0.759714721	-3.973057402
ENSG00000116663	FBXO6	-0.214726677	-1.160484037	4.766724896	-1.966994708	0.062664767	0.759714721	-3.973292927
ENSG00000104093	DMXL2	0.238974659	1.180153614	6.957669951	1.966077282	0.062777503	0.759714721	-3.974596211
ENSG00000166444	ST5	0.252716802	1.191448673	5.894889623	1.96403779	0.063028767	0.759714721	-3.977492122
ENSG00000183317	EPHA10	0.155758191	1.114006917	3.260025372	1.963315884	0.063117919	0.759714721	-3.978516714
ENSG00000140986	RPL3L	0.179256132	1.132299909	4.06608347	1.963300647	0.063119802	0.759714721	-3.978538338
ENSG00000169230	PRELID1	-0.303125869	-1.233814811	8.383733378	-1.96295262	0.063162822	0.759714721	-3.979032201
ENSG00000243284	VSIG8	0.407813522	1.326673648	4.083303366	1.962251737	0.063249539	0.759714721	-3.980026613
ENSG00000003756	RBM5	0.161512631	1.118459201	8.491382893	1.961920394	0.063290571	0.759714721	-3.980496645
ENSG00000143147	GPR161	0.166609363	1.122417465	5.210780273	1.961868858	0.063296956	0.759714721	-3.980569747
ENSG00000150756	ATPSCKMT	-0.203645251	-1.151604436	5.742833631	-1.961411494	0.063353638	0.759714721	-3.981218454
ENSG00000117118	SDHB	-0.198808116	-1.147749749	7.285644483	-1.960940233	0.063412089	0.759714721	-3.981886772
ENSG00000243505	RN7SL240P	-0.264821292	-1.201487211	3.689320959	-1.960308059	0.063490574	0.759714721	-3.98278313
ENSG00000158828	PINK1	-0.210707283	-1.157255391	7.457478614	-1.96020672	0.063503163	0.759714721	-3.982926801
ENSG00000151164	RAD9B	0.234448845	1.176457208	2.838681418	1.959802922	0.063553349	0.759714721	-3.983499232
ENSG00000132677	RHBG	-0.185631543	-1.137314727	3.565129558	-1.959791715	0.063554742	0.759714721	-3.983515117
ENSG00000149534	MS4A2	0.320433981	1.248706119	4.500232259	1.959695447	0.063566712	0.759714721	-3.983651576
ENSG00000172113	NME6	-0.179640645	-1.132601735	5.395976022	-1.959428972	0.063599856	0.759714721	-3.984029281
ENSG00000006459	KDM7A	0.237848083	1.179232412	7.423499299	1.958915636	0.063663748	0.759714721	-3.984756798
ENSG00000106443	PHF14	0.245868943	1.185806773	7.775579532	1.958836075	0.063673656	0.759714721	-3.984869545
ENSG00000159348	CYB5R1	-0.216742563	-1.162106721	6.93782508	-1.958393875	0.063728747	0.759714721	-3.985496133
ENSG00000175756	AURKAIP1	-0.216377741	-1.16181289	6.729444191	-1.958249528	0.063746739	0.759714721	-3.985700649
ENSG00000080608	PUM3	0.218412209	1.163452417	6.192530628	1.958007374	0.063776933	0.759714721	-3.986043724
ENSG00000168066	SF1	0.151042411	1.110371475	7.912759223	1.957988242	0.063779319	0.759714721	-3.986070827
ENSG00000102100	SLC35A2	-0.183589354	-1.135705953	4.454418774	-1.957866452	0.06379451	0.759714721	-3.986243363
ENSG00000243422	RPL23AP49	-0.255177534	-1.193482601	3.555879437	-1.957863275	0.063794907	0.759714721	-3.986247863
ENSG00000267235	ZNF861P	0.157065516	1.115016853	3.20806573	1.957530406	0.063836443	0.759714721	-3.986719392
ENSG00000167525	PROCA1	0.221167926	1.165676872	4.276155843	1.957102055	0.063889929	0.759714721	-3.987326103
ENSG00000157343	ARMC12	0.177000409	1.130530888	3.294762008	1.957055647	0.063895726	0.759714721	-3.987391829
ENSG00000105612	DNASE2	-0.19107309	-1.141612542	7.080719921	-1.956825434	0.06392449	0.759714721	-3.98771786
ENSG00000105695	MAG	-0.176391475	-1.130053813	3.07378347	-1.956500421	0.063965119	0.759714721	-3.988178107
ENSG00000198169	ZNF251	0.18541753	1.137146027	6.447260501	1.955417328	0.064100677	0.759714721	-3.98971151
ENSG00000130695	CEP85	-0.229907923	-1.172760098	4.738603831	-1.955162235	0.064132641	0.759714721	-3.990072583
ENSG00000180422	LINC00304	0.197706729	1.146873864	4.047536158	1.955102894	0.064140079	0.759714721	-3.990156574
ENSG00000273312		0.184515124	1.136434964	3.862799137	1.955078606	0.064143123	0.759714721	-3.99019095
ENSG00000164978	NUDT2	-0.166421003	-1.12227093	5.667011447	-1.954642037	0.064197868	0.759714721	-3.99080881
ENSG00000157150	TIMP4	-0.332808857	-1.259463102	8.432712254	-1.95463468	0.06419879	0.759714721	-3.990819221
ENSG00000202260	RN7SKP69	0.258606837	1.196322897	2.555783364	1.95440099	0.064228112	0.759714721	-3.991149917
ENSG00000114423	CBLB	0.184583587	1.136488895	8.08553649	1.953907728	0.064290041	0.759714721	-3.991847852
ENSG00000197329	PELI1	0.234754384	1.176706388	7.331398948	1.953267128	0.064370547	0.759714721	-3.992754093
ENSG00000108829	LRRC59	-0.186618864	-1.138093324	7.186438557	-1.95251668	0.064464972	0.759714721	-3.993815495
ENSG00000133112	TPT1	0.16003191	1.117311851	9.445925077	1.951795357	0.064555848	0.759714721	-3.99483546
ENSG00000181789	COPG1	-0.223260233	-1.167368653	7.682479884	-1.951451455	0.064599214	0.759714721	-3.995321662
ENSG00000186191	BPIFB4	-0.131968678	-1.095787976	3.075395186	-1.951087154	0.064645181	0.759714721	-3.995836642
ENSG00000196893		-0.183099621	-1.135320495	3.054573917	-1.949862268	0.064799947	0.759714721	-3.99756771
ENSG00000111707	SUDS3	-0.161324503	-1.118313363	6.187613231	-1.949839792	0.06480279	0.759714721	-3.997599467
ENSG00000235750	KIAA0040	-0.398941047	-1.318539734	6.918673921	-1.94961388	0.064831371	0.759714721	-3.997918658
ENSG00000088682	COQ9	-0.215631332	-1.161211957	7.067306922	-1.949455306	0.06485144	0.759714721	-3.998142695
ENSG00000183784	DOCK8-AS1	-0.226661551	-1.170124104	3.176036991	-1.949139222	0.064891459	0.759714721	-3.998589229
ENSG00000163083	INHBB	-0.250125268	-1.189310377	7.086099586	-1.948556223	0.064965329	0.759714721	-3.999412715
ENSG00000198258	UBL5	-0.262602644	-1.199640924	5.921836732	-1.948479691	0.064975032	0.759714721	-3.999520804
ENSG00000119778	ATAD2B	0.219491772	1.16432335	6.713723151	1.948071515	0.065026802	0.759714721	-4.000097245
ENSG00000082996	RNF13	0.148674914	1.108550823	7.147238523	1.947882888	0.065050738	0.759714721	-4.000363605
ENSG00000154678	PDE1C	-0.18813565	-1.139290495	4.779757334	-1.947758229	0.065066562	0.759714721	-4.000539627
ENSG00000175224	ATG13	-0.140770265	-1.102493588	6.918487236	-1.947586552	0.065088358	0.759714721	-4.000782028
ENSG00000185610	DBX2	-0.268209215	-1.204312014	3.706292253	-1.947544748	0.065093667	0.759714721	-4.000841051
ENSG00000100711	ZFYVE21	-0.153114427	-1.111967349	6.785322306	-1.947405086	0.065111405	0.759714721	-4.001038235
ENSG00000213022	KLK9	0.380542544	1.301831334	2.570429583	1.946977697	0.065165714	0.759714721	-4.001641596
ENSG00000184385	UMODL1-AS1	0.217738898	1.162909557	4.054267885	1.94691706	0.065173422	0.759714721	-4.001727193
ENSG00000147548	NSD3	0.162257484	1.119036802	7.924677846	1.946750593	0.065194588	0.759714721	-4.001962173
ENSG00000044115	CTNNA1	-0.130391134	-1.094590419	8.993222932	-1.946651205	0.065207228	0.759714721	-4.00210246
ENSG00000023572	GLRX2	-0.181415565	-1.133996011	5.503732934	-1.946502963	0.065226085	0.759714721	-4.002311697
ENSG00000246082	NUDT16P1	-0.186431755	-1.13794573	4.556543248	-1.944720295	0.065453227	0.759714721	-4.004827057
ENSG00000207705	MIR129-1	-0.206705577	-1.154049876	2.714882024	-1.944715959	0.065453781	0.759714721	-4.004833173
ENSG00000234390	USP27X-AS1	-0.342044054	-1.267551227	3.661940437	-1.944690668	0.065457008	0.759714721	-4.004868849
ENSG00000162882	HAAO	0.173341193	1.12766707	5.882998343	1.94454635	0.065475428	0.759714721	-4.005072416
ENSG00000122257	RBBP6	0.202323638	1.150549966	7.532265969	1.944312228	0.06550532	0.759714721	-4.005402637
ENSG00000169184	MN1	-0.191809718	-1.142195589	4.936609414	-1.943999353	0.065545286	0.759714721	-4.005843895
ENSG00000178826	TMEM139	-0.31019152	-1.239872284	4.061585389	-1.943389634	0.065623232	0.759714721	-4.006703674
ENSG00000147180	ZNF711	0.376684936	1.298355029	4.27023863	1.942972747	0.065676574	0.759714721	-4.007291438
ENSG00000147669	POLR2K	-0.141100327	-1.102745847	7.966989474	-1.942933808	0.065681558	0.759714721	-4.007346333
ENSG00000119335	SET	0.175896063	1.129665826	8.327299089	1.942904103	0.06568536	0.759714721	-4.007388211
ENSG00000102359	SRPX2	-0.321188094	-1.249359002	8.704242448	-1.942397869	0.065750193	0.759714721	-4.00810182
ENSG00000177369		-0.158591564	-1.116196915	3.046467344	-1.942316606	0.065760606	0.759714721	-4.00821636
ENSG00000093010	COMT	-0.192906877	-1.143064551	7.126580656	-1.942280442	0.06576524	0.759714721	-4.008267332
ENSG00000154655	L3MBTL4	0.215768598	1.161322446	5.829751731	1.942163006	0.065780291	0.759714721	-4.008432852
ENSG00000101150	TPD52L2	-0.190974718	-1.141534702	6.929437036	-1.941516019	0.065863266	0.759714721	-4.009344629
ENSG00000147894	C9orf72	0.234293094	1.176330206	5.990487069	1.941431984	0.06587405	0.759714721	-4.009463042
ENSG00000158286	RNF207	0.157575055	1.11541073	5.091191317	1.941245476	0.06589799	0.759714721	-4.009725838
ENSG00000130176	CNN1	0.470437859	1.385529914	4.384835201	1.9410962	0.065917157	0.759714721	-4.009936161
ENSG00000174898	CATSPERD	0.163574576	1.120058881	2.77323521	1.940663572	0.065972733	0.759714721	-4.010545658
ENSG00000152784	PRDM8	0.225246331	1.168976827	5.345987353	1.940634723	0.06597644	0.759714721	-4.010586297
ENSG00000123297	TSFM	-0.195428931	-1.145064552	5.759079586	-1.940069226	0.06604915	0.760068777	-4.011382845
ENSG00000123353	ORMDL2	-0.247941204	-1.187511269	5.668433583	-1.939648188	0.066103332	0.760209303	-4.011975813
ENSG00000140104	CLBA1	-0.231911701	-1.174390092	4.137432762	-1.938447643	0.066258042	0.76150502	-4.013666149
ENSG00000144824	PHLDB2	0.199838378	1.148569676	8.233192994	1.937413342	0.066391585	0.762433068	-4.015121883
ENSG00000149131	SERPING1	0.214113914	1.159991243	10.37852442	1.936377308	0.06652559	0.762433068	-4.016579558
ENSG00000087586	AURKA	-0.295719294	-1.227496826	3.65332994	-1.936111305	0.066560035	0.762433068	-4.016953737
ENSG00000199490		0.16598999	1.121935696	3.48357844	1.936036578	0.066569714	0.762433068	-4.017058848
ENSG00000172554	SNTG2	-0.237024666	-1.178559557	5.047109645	-1.935607053	0.066625373	0.762433068	-4.017662965
ENSG00000177606	JUN	0.319682932	1.248056227	8.230671218	1.934341029	0.066789668	0.762433068	-4.019443101
ENSG00000072422	RHOBTB1	0.16130514	1.118298354	6.42929702	1.933854517	0.066852899	0.762433068	-4.020126979
ENSG00000168004	PLAAT5	-0.235785949	-1.177548065	7.406551406	-1.933588702	0.066887469	0.762433068	-4.020500583
ENSG00000075945	KIFAP3	0.203330182	1.151352965	7.621018397	1.933496483	0.066899466	0.762433068	-4.020630189
ENSG00000163389	POGLUT1	0.267153969	1.203431453	4.888390132	1.933408105	0.066910965	0.762433068	-4.020754393
ENSG00000171853	TRAPPC12	-0.17673244	-1.13032092	6.216864614	-1.932857696	0.066982619	0.762433068	-4.021527843
ENSG00000117523	PRRC2C	0.172704066	1.127169177	9.161881856	1.932651471	0.067009484	0.762433068	-4.0218176
ENSG00000182376		-0.16755805	-1.123155787	4.380966947	-1.931929918	0.067103554	0.762433068	-4.022831264
ENSG00000087245	MMP2	0.377948259	1.299492457	9.023311479	1.931780074	0.067123104	0.762433068	-4.023041739
ENSG00000002330	BAD	-0.235856343	-1.177605523	5.368248042	-1.931623108	0.067143589	0.762433068	-4.023262207
ENSG00000154310	TNIK	0.267083285	1.203372493	5.013278042	1.93147642	0.067162737	0.762433068	-4.023468229
ENSG00000164093	PITX2	0.167654544	1.123230911	3.35270978	1.931474942	0.06716293	0.762433068	-4.023470306
ENSG00000158258	CLSTN2	-0.298781871	-1.230105345	8.693214854	-1.931362673	0.067177589	0.762433068	-4.02362798
ENSG00000171643	S100Z	0.240063899	1.18104497	3.48270805	1.931135827	0.067207216	0.762433068	-4.023946551
ENSG00000130338	TULP4	-0.291074808	-1.223551484	6.794799978	-1.930857221	0.067243619	0.762433068	-4.024337779
ENSG00000137815	RTF1	0.19721431	1.146482481	6.442210378	1.930665177	0.067268722	0.762433068	-4.024607432
ENSG00000092969	TGFB2	0.3996405	1.319179149	5.56604727	1.930373013	0.067306928	0.762433068	-4.025017634
ENSG00000180150	HMGN2P9	-0.21248568	-1.158682808	2.725399751	-1.930178672	0.067332353	0.762433068	-4.025290468
ENSG00000141552	ANAPC11	-0.259393927	-1.196975752	4.686892897	-1.930051259	0.067349026	0.762433068	-4.025469334
ENSG00000164896	FASTK	-0.218939666	-1.16387786	5.595250728	-1.928788146	0.067514514	0.763829102	-4.02724211
ENSG00000169508	GPR183	0.355452633	1.279386915	5.489051737	1.928402499	0.067565111	0.763924383	-4.027783216
ENSG00000151468	CCDC3	-0.530627747	-1.444557616	8.748740588	-1.927465068	0.067688243	0.764650312	-4.029098248
ENSG00000159167	STC1	-0.32438433	-1.252129978	4.51217561	-1.927271088	0.067713747	0.764650312	-4.029370313
ENSG00000115738	ID2	-0.211189607	-1.157642351	6.103500143	-1.926937645	0.067757607	0.764668872	-4.02983794
ENSG00000068323	TFE3	-0.27790654	-1.212434273	7.51438554	-1.92635156	0.06783476	0.765000432	-4.03065975
ENSG00000154813	DPH3	-0.184745	-1.136616056	6.701606686	-1.926073002	0.067871457	0.765000432	-4.031050288
ENSG00000203950	RTL8A	-0.159031622	-1.116537434	7.180590722	-1.924503653	0.068078527	0.765638827	-4.033249836
ENSG00000070778	PTPN21	-0.159302948	-1.11674744	7.402685353	-1.924177754	0.068121599	0.765638827	-4.033706462
ENSG00000224916	APOC4-APOC2	0.17965193	1.132610595	3.369873038	1.924006521	0.068144239	0.765638827	-4.033946361
ENSG00000240613	RN7SL98P	-0.197556141	-1.14675416	2.988883572	-1.923955313	0.06815101	0.765638827	-4.034018101
ENSG00000141736	ERBB2	-0.225949406	-1.169546649	5.33356641	-1.923944871	0.068152391	0.765638827	-4.03403273
ENSG00000123595	RAB9A	-0.22226517	-1.166563767	6.45836676	-1.923617162	0.068195743	0.765638827	-4.034491805
ENSG00000165084	C8orf34	-0.269975776	-1.205787581	5.156733221	-1.923317152	0.068235452	0.765638827	-4.034912033
ENSG00000143156	NME7	0.269337832	1.205254513	4.886380799	1.9224972	0.068344084	0.765638827	-4.036060338
ENSG00000132746	ALDH3B2	-0.191759115	-1.142155526	3.372782964	-1.922337059	0.068365319	0.765638827	-4.036284571
ENSG00000187766	KRTAP10-8	-0.199676262	-1.148440619	4.298326625	-1.922265657	0.068374788	0.765638827	-4.036384547
ENSG00000118564	FBXL5	-0.13843066	-1.100707133	8.630985438	-1.92184313	0.068430849	0.765638827	-4.036976107
ENSG00000143924	EML4	0.143903894	1.10489088	7.668762781	1.921610689	0.068461706	0.765638827	-4.037301502
ENSG00000054793	ATP9A	-0.228504691	-1.171619972	8.30903907	-1.921490947	0.068477607	0.765638827	-4.037469118
ENSG00000136280	CCM2	-0.234404394	-1.17642096	6.066329789	-1.920936485	0.068551279	0.765863431	-4.038245177
ENSG00000149922	TBX6	-0.166591951	-1.122403919	3.945114919	-1.920552	0.068602406	0.765863431	-4.03878324
ENSG00000137273	FOXF2	0.174323356	1.128435029	3.823129955	1.920346535	0.068629742	0.765863431	-4.039070746
ENSG00000116127	ALMS1	0.181152519	1.133789268	6.888779382	1.92006792	0.068666826	0.765863431	-4.039460581
ENSG00000147883	CDKN2B	-0.263429705	-1.200328846	7.352953148	-1.919542605	0.068736793	0.766172015	-4.040195496
ENSG00000131943	C19orf12	-0.240400784	-1.181320789	6.817054001	-1.919129134	0.068791907	0.76631477	-4.04077385
ENSG00000255650	FAM222A-AS1	-0.34061384	-1.266295264	4.103264972	-1.917321015	0.069033383	0.766809731	-4.043302064
ENSG00000178177	LCORL	0.194714869	1.144497942	5.607016942	1.917316788	0.069033948	0.766809731	-4.043307972
ENSG00000123415	SMUG1	-0.19254387	-1.142776972	5.107637777	-1.917181679	0.069052022	0.766809731	-4.043496828
ENSG00000069943	PIGB	-0.194452169	-1.14428956	5.83051419	-1.917149875	0.069056277	0.766809731	-4.043541282
ENSG00000138101	DTNB	0.190197572	1.14091995	5.494590988	1.916945121	0.069083678	0.766809731	-4.043827467
ENSG00000061936	SFSWAP	0.173323109	1.127652935	7.764752969	1.91661261	0.069128194	0.766809731	-4.044292176
ENSG00000204394	VARS	-0.208900138	-1.1558067	5.922678401	-1.916579092	0.069132683	0.766809731	-4.044339016
ENSG00000168374	ARF4	-0.20416541	-1.152019718	9.415748598	-1.915578135	0.069266853	0.767798838	-4.0457376
ENSG00000165646	SLC18A2	0.328536485	1.255738867	4.353181901	1.914963949	0.069349292	0.767798838	-4.046595537
ENSG00000120289	MAGEB4	-0.320235823	-1.248534618	3.147152651	-1.914646443	0.069391944	0.767798838	-4.04703898
ENSG00000108848	LUC7L3	0.255232753	1.193528282	8.816524323	1.914494304	0.069412389	0.767798838	-4.047251447
ENSG00000143612	C1orf43	-0.20486677	-1.152579903	8.127900251	-1.914201201	0.069451793	0.767798838	-4.047660746
ENSG00000078124	ACER3	-0.177218642	-1.130701913	7.079683483	-1.913634888	0.069527983	0.767798838	-4.048451447
ENSG00000171385	KCND3	-0.227453933	-1.170766956	5.255667561	-1.912798306	0.069640668	0.767798838	-4.04961923
ENSG00000197901	SLC22A6	0.171722922	1.126402876	3.868114106	1.912613479	0.069665585	0.767798838	-4.049877186
ENSG00000185372	OR2V1	-0.211843117	-1.158166857	2.753059089	-1.912549622	0.069674196	0.767798838	-4.049966305
ENSG00000141458	NPC1	0.125278144	1.090717997	6.692348159	1.912445321	0.069688262	0.767798838	-4.050111863
ENSG00000198626	RYR2	0.156691585	1.11472789	2.873958383	1.911617252	0.069800027	0.767798838	-4.051267299
ENSG00000060339	CCAR1	0.158537217	1.116154868	8.718526902	1.911537223	0.069810836	0.767798838	-4.05137895
ENSG00000141198	TOM1L1	-0.279238838	-1.213554447	5.400899405	-1.911415958	0.069827219	0.767798838	-4.051548124
ENSG00000148229	POLE3	-0.185408598	-1.137138986	5.906130776	-1.910651965	0.06993051	0.767798838	-4.052613793
ENSG00000156345	CDK20	0.174747106	1.128766523	3.917589018	1.910535363	0.069946287	0.767798838	-4.052776413
ENSG00000214182	PTMAP5	0.175779834	1.12957482	9.717707328	1.910288206	0.069979737	0.767798838	-4.053121091
ENSG00000104047	DTWD1	0.395390502	1.315298731	5.748130499	1.909418996	0.070097491	0.767798838	-4.05433304
ENSG00000130208	APOC1	0.540498221	1.454474719	5.818837189	1.909006151	0.07015348	0.767798838	-4.054908549
ENSG00000104331	IMPAD1	-0.196844124	-1.146188339	8.957375202	-1.908173082	0.07026658	0.767798838	-4.056069606
ENSG00000186458	DEFB132	-0.836797953	-1.786081549	5.996502717	-1.908013629	0.070288247	0.767798838	-4.0562918
ENSG00000163520	FBLN2	-0.27574558	-1.210619572	8.453509043	-1.907378169	0.07037465	0.767798838	-4.05717718
ENSG00000124172	ATP5F1E	-0.209364776	-1.156179002	5.591031877	-1.907203349	0.070398437	0.767798838	-4.057420721
ENSG00000198853	RUSC2	-0.135555392	-1.098515626	6.027064662	-1.907043097	0.070420247	0.767798838	-4.057643955
ENSG00000119596	YLPM1	0.146033476	1.106523028	7.587845705	1.907011564	0.07042454	0.767798838	-4.05768788
ENSG00000201035	RNA5SP469	-0.18233242	-1.134716911	3.44342581	-1.906629075	0.070476624	0.767798838	-4.058220638
ENSG00000172687	ZNF738	0.225277665	1.169002216	5.277508021	1.906575882	0.07048387	0.767798838	-4.058294724
ENSG00000104231	ZFAND1	0.249870109	1.189100051	7.58137911	1.90651496	0.07049217	0.767798838	-4.058379573
ENSG00000121390	PSPC1	0.164371555	1.120677799	7.922420189	1.906149404	0.07054199	0.767798838	-4.058888662
ENSG00000110497	AMBRA1	0.138911606	1.101074134	6.068755569	1.905990944	0.070563596	0.767798838	-4.059109321
ENSG00000131142	CCL25	0.167968502	1.123475374	3.427573613	1.905840214	0.070584152	0.767798838	-4.059319203
ENSG00000160752	FDPS	-0.1390761	-1.101199683	6.08550618	-1.905653263	0.070609657	0.767798838	-4.059579508
ENSG00000171649	ZIK1	-0.181255179	-1.13386995	4.851277839	-1.904525885	0.070763627	0.767798838	-4.061148879
ENSG00000163510	CWC22	0.214320363	1.160157249	7.541543392	1.903619118	0.070887682	0.767798838	-4.062410711
ENSG00000008294	SPAG9	0.151366535	1.110620965	8.394723471	1.903463839	0.070908945	0.767798838	-4.062626753
ENSG00000071054	MAP4K4	0.157510629	1.115360921	8.389331606	1.903188802	0.070946621	0.767798838	-4.06300939
ENSG00000115540	MOB4	0.418615396	1.336644116	6.303529823	1.903059696	0.070964312	0.767798838	-4.063188992
ENSG00000200153	RNU6-23P	-0.351940915	-1.276276498	5.492057156	-1.902779988	0.071002654	0.767798838	-4.063578071
ENSG00000029364	SLC39A9	-0.142968836	-1.104174995	7.326612948	-1.902494149	0.071041855	0.767798838	-4.063975642
ENSG00000183647	ZNF530	-0.156472684	-1.114558765	3.707882129	-1.901505855	0.071177541	0.767798838	-4.065349952
ENSG00000174684	B4GAT1	-0.192277746	-1.142566191	4.764999777	-1.901230842	0.071215339	0.767798838	-4.065732298
ENSG00000165732	DDX21	0.131300852	1.095280851	7.012845494	1.900827434	0.071270815	0.767798838	-4.066293086
ENSG00000176014	TUBB6	-0.214281816	-1.160126251	7.984203036	-1.900592243	0.071303176	0.767798838	-4.066619995
ENSG00000105953	OGDH	-0.187919663	-1.139119943	8.511677889	-1.900229062	0.071353173	0.767798838	-4.067124755
ENSG00000174799	CEP135	0.34051266	1.266206459	5.685846911	1.900176834	0.071360365	0.767798838	-4.067197338
ENSG00000186952	TMEM232	0.358388959	1.28199351	4.562301345	1.900061033	0.071376315	0.767798838	-4.067358267
ENSG00000142583	SLC2A5	-0.310419501	-1.24006823	4.495025494	-1.899957828	0.071390532	0.767798838	-4.067501684
ENSG00000170486	KRT72	0.300154293	1.231276089	3.467968098	1.899747566	0.071419505	0.767798838	-4.067793857
ENSG00000015413	DPEP1	-0.189358922	-1.140256917	3.602694504	-1.898478505	0.071594594	0.767798838	-4.069556854
ENSG00000274286	ADRA2B	0.220460011	1.165105027	4.950072982	1.898293419	0.071620161	0.767798838	-4.069813914
ENSG00000180376	CCDC66	0.204129897	1.15199136	6.248261409	1.897988714	0.07166227	0.767798838	-4.070237074
ENSG00000182347	PDSS1P1	0.303862696	1.234445117	2.803680666	1.897961417	0.071666043	0.767798838	-4.07027498
ENSG00000142599	RERE	0.159972247	1.117265645	7.834702019	1.89757114	0.071720011	0.767798838	-4.070816907
ENSG00000182149	IST1	0.193106777	1.143222945	8.017104271	1.897258224	0.071763308	0.767798838	-4.071251362
ENSG00000101197	BIRC7	-0.150283206	-1.109787306	4.587983354	-1.897231676	0.071766982	0.767798838	-4.071288219
ENSG00000176597	B3GNT5	0.247708279	1.187319559	5.266478373	1.896826028	0.071823147	0.767798838	-4.071851347
ENSG00000185069	KRT76	0.197733194	1.146894903	3.41255118	1.896569719	0.071858654	0.767798838	-4.07220712
ENSG00000173418	NAA20	-0.200844459	-1.149370925	5.71717595	-1.89653979	0.071862801	0.767798838	-4.072248662
ENSG00000011198	ABHD5	0.297266291	1.228813773	8.15815531	1.89612573	0.071920198	0.767798838	-4.072823331
ENSG00000072682	P4HA2	-0.156169612	-1.11432465	5.211979657	-1.896049243	0.071930805	0.767798838	-4.072929477
ENSG00000154822	PLCL2	0.19675977	1.146121324	6.358789105	1.895563	0.071998267	0.767798838	-4.073604207
ENSG00000003436	TFPI	0.227784882	1.171035557	6.772124535	1.895387997	0.072022561	0.767798838	-4.07384702
ENSG00000171496	OR1L8	0.229135235	1.172132152	3.271904838	1.894988844	0.072077999	0.767798838	-4.074400781
ENSG00000163393	SLC22A15	0.206562522	1.153935449	4.866449934	1.894848063	0.072097561	0.767798838	-4.074596074
ENSG00000174749	FAM241A	0.209641838	1.156401061	7.676409465	1.894260478	0.072179257	0.767798838	-4.075411078
ENSG00000127419	TMEM175	-0.19617964	-1.145660543	6.602222261	-1.893739639	0.072251741	0.767798838	-4.076133365
ENSG00000129195	PIMREG	-0.176859706	-1.130420635	3.228994906	-1.89341827	0.072296497	0.767798838	-4.076578966
ENSG00000115919	KYNU	0.313338947	1.242580179	4.820245168	1.893104085	0.072340276	0.767798838	-4.07701456
ENSG00000184986	TMEM121	0.183717199	1.135806599	4.693570877	1.893016984	0.072352417	0.767798838	-4.077135309
ENSG00000178429	RPS3AP5	0.246733946	1.186517966	6.55712378	1.892976087	0.072358118	0.767798838	-4.077192005
ENSG00000177990	DPY19L2	0.51296144	1.426976365	4.190455502	1.892975344	0.072358222	0.767798838	-4.077193035
ENSG00000160972	PPP1R16A	-0.202983441	-1.15107628	5.293268856	-1.892591634	0.072411732	0.767798838	-4.077724931
ENSG00000116874	WARS2	0.189460611	1.140337292	6.540677571	1.892586619	0.072412432	0.767798838	-4.077731883
ENSG00000143553	SNAPIN	-0.248248581	-1.187764304	6.308998898	-1.892405592	0.072437689	0.767798838	-4.077982796
ENSG00000152409	JMY	0.2038145	1.151739544	6.525153489	1.892157523	0.072472313	0.767798838	-4.078326608
ENSG00000105642	KCNN1	-0.163231254	-1.119792369	3.275436832	-1.891623891	0.072546843	0.767798838	-4.079066097
ENSG00000104964	TLE5	-0.266869166	-1.203193907	8.325334553	-1.890401569	0.072717813	0.767798838	-4.080759436
ENSG00000179058	C9orf50	0.183699383	1.135792573	3.477580938	1.89029787	0.072732334	0.767798838	-4.080903061
ENSG00000169372	CRADD	0.155534544	1.113834237	5.112748999	1.889515834	0.072841924	0.767798838	-4.081986038
ENSG00000189376	C8orf76	-0.374790461	-1.296651214	3.862299442	-1.889429807	0.072853989	0.767798838	-4.082105152
ENSG00000188266	HYKK	-0.214106375	-1.159985181	5.509695002	-1.888591169	0.072971689	0.767798838	-4.08326615
ENSG00000197614	MFAP5	-0.537548428	-1.45150388	9.672949211	-1.888291036	0.073013853	0.767798838	-4.083681569
ENSG00000024048	UBR2	0.156277136	1.114407704	8.187148977	1.887772431	0.073086758	0.767798838	-4.084399275
ENSG00000171202	TMEM126A	-0.277480694	-1.212076447	5.894226474	-1.887765338	0.073087755	0.767798838	-4.08440909
ENSG00000111716	LDHB	-0.214770483	-1.160519274	10.21179431	-1.887743125	0.07309088	0.767798838	-4.084439829
ENSG00000163029	SMC6	0.299188271	1.230451908	6.588063135	1.887695333	0.073097602	0.767798838	-4.084505962
ENSG00000253064	RNU6-711P	0.301711113	1.232605483	5.627976192	1.887563225	0.073116186	0.767798838	-4.084688762
ENSG00000173261	PLAC8L1	-0.239956584	-1.180957121	3.699311636	-1.88690564	0.073208754	0.767798838	-4.085598554
ENSG00000040608	RTN4R	-0.138219867	-1.10054632	4.617288412	-1.885885513	0.07335256	0.767798838	-4.087009524
ENSG00000100629	CEP128	0.261337867	1.198589688	6.028303119	1.885765976	0.073369427	0.767798838	-4.087174827
ENSG00000178741	COX5A	-0.215192791	-1.160859033	7.747239777	-1.885747329	0.073372058	0.767798838	-4.087200611
ENSG00000148925	BTBD10	0.174789259	1.128799504	6.235945066	1.885462048	0.073412328	0.767798838	-4.087595085
ENSG00000167912		-0.256865752	-1.194880012	3.903019687	-1.884812933	0.073504027	0.767798838	-4.088492504
ENSG00000100625	SIX4	0.158282191	1.115957582	5.220095023	1.884004514	0.073618371	0.767798838	-4.089609881
ENSG00000136235	GPNMB	0.428583076	1.345911059	8.955553979	1.88377005	0.073651564	0.767798838	-4.089933894
ENSG00000127311	HELB	0.257442133	1.195357482	4.467436982	1.883374384	0.073707607	0.767798838	-4.090480615
ENSG00000108055	SMC3	0.263598338	1.200469158	8.063745598	1.883248909	0.073725387	0.767798838	-4.090653977
ENSG00000153250	RBMS1	0.16263875	1.119332574	7.618454831	1.882806679	0.073788083	0.767798838	-4.091264923
ENSG00000145337	PYURF	-0.127456421	-1.09236608	7.247398053	-1.882750992	0.073795981	0.767798838	-4.09134185
ENSG00000166529	ZSCAN21	-0.173415283	-1.127724984	5.635169468	-1.882238611	0.073868687	0.767798838	-4.092049578
ENSG00000106077	ABHD11	-0.181858926	-1.134344558	5.148209872	-1.882033114	0.073897865	0.767798838	-4.092333386
ENSG00000132478	UNK	0.147641501	1.107757045	6.399328156	1.881023908	0.074041304	0.767798838	-4.093726888
ENSG00000241651		0.183510371	1.135643779	3.098500024	1.880198705	0.074158772	0.767798838	-4.094865956
ENSG00000148248	SURF4	-0.186562003	-1.138048469	7.870138976	-1.879827139	0.074211718	0.767798838	-4.095378739
ENSG00000054118	THRAP3	0.146182593	1.106637404	8.495489203	1.879361812	0.074278071	0.767798838	-4.096020825
ENSG00000224051	CPTP	-0.146735075	-1.107061274	5.249304291	-1.878029803	0.074468296	0.767798838	-4.09785823
ENSG00000112039	FANCE	-0.188176887	-1.13932306	4.771218652	-1.878027144	0.074468676	0.767798838	-4.097861896
ENSG00000202279		0.321467583	1.24960106	2.98481387	1.877628339	0.074525713	0.767798838	-4.098411851
ENSG00000198160	MIER1	0.160494177	1.117669916	7.101266466	1.877585903	0.074531784	0.767798838	-4.098470366
ENSG00000138131	LOXL4	-0.223795651	-1.167801971	4.902287885	-1.877541555	0.074538129	0.767798838	-4.098531516
ENSG00000151687	ANKAR	0.232631792	1.17497641	5.771176806	1.876416887	0.074699208	0.767798838	-4.100081978
ENSG00000104691	UBXN8	-0.188133754	-1.139288997	5.650919285	-1.876112579	0.074742845	0.767798838	-4.100501391
ENSG00000174485	DENND4A	0.184224772	1.136206272	7.163919806	1.875958264	0.074764982	0.767798838	-4.100714057
ENSG00000206663		0.203013551	1.151100304	4.096191253	1.875720636	0.074799081	0.767798838	-4.10104152
ENSG00000102974	CTCF	0.128672891	1.093287544	7.832377718	1.875466281	0.074835595	0.767798838	-4.101392002
ENSG00000122406	RPL5	0.132942748	1.096528073	11.09769413	1.874827656	0.074927344	0.767798838	-4.102271841
ENSG00000170113	NIPA1	-0.243561451	-1.183911673	5.21170165	-1.874783758	0.074933654	0.767798838	-4.102332312
ENSG00000138668	HNRNPD	0.191599937	1.142029515	8.859573002	1.874749844	0.074938529	0.767798838	-4.10237903
ENSG00000100167	SEPTIN3	0.201279915	1.149717897	2.832633082	1.874248615	0.075010617	0.767798838	-4.10306942
ENSG00000239211	RN7SL563P	-0.220913455	-1.165471281	3.116420343	-1.873855019	0.075067267	0.767798838	-4.103611471
ENSG00000103832	GOLGA8UP	0.284176851	1.217715282	2.866074007	1.873188254	0.075163321	0.767798838	-4.104529556
ENSG00000110717	NDUFS8	-0.266500411	-1.202886408	7.255940228	-1.873077025	0.075179355	0.767798838	-4.104682688
ENSG00000207391		0.216633863	1.162019165	6.238809565	1.872656807	0.075239957	0.767798838	-4.105261162
ENSG00000149179	C11orf49	-0.178673355	-1.131842609	5.140940669	-1.872538035	0.075257094	0.767798838	-4.105424649
ENSG00000065154	OAT	-0.162609446	-1.119309838	7.885213626	-1.872245594	0.075299302	0.767798838	-4.105827156
ENSG00000120533	ENY2	0.152960509	1.111848722	7.057148392	1.872036156	0.075329544	0.767798838	-4.106115397
ENSG00000008311	AASS	0.335558109	1.261865469	7.288982409	1.871543253	0.075400758	0.767798838	-4.106793672
ENSG00000111877	MCM9	0.167944963	1.123457044	5.454843057	1.871497431	0.075407381	0.767798838	-4.10685672
ENSG00000166091	CMTM5	-0.146298248	-1.106726122	3.040629459	-1.871288926	0.075437525	0.767798838	-4.107143601
ENSG00000183808	RBM12B	0.222972186	1.1671356	6.23615548	1.871250041	0.075443148	0.767798838	-4.1071971
ENSG00000218227		-0.285459573	-1.218798452	3.960078564	-1.870937337	0.07548838	0.767798838	-4.1076273
ENSG00000153266	FEZF2	0.138885853	1.101054478	3.651322684	1.870906461	0.075492847	0.767798838	-4.107669775
ENSG00000163517	HDAC11	-0.166160178	-1.122068053	5.266996744	-1.870806811	0.075507267	0.767798838	-4.107806857
ENSG00000159377	PSMB4	-0.186860549	-1.138283997	8.179078916	-1.870371815	0.075570241	0.767798838	-4.108405193
ENSG00000186868	MAPT	-0.227119453	-1.170495553	6.190420154	-1.870330424	0.075576236	0.767798838	-4.108462122
ENSG00000176933	TOB2P1	-0.19449751	-1.144325523	5.158996689	-1.870298308	0.075580888	0.767798838	-4.108506294
ENSG00000176087	SLC35A4	-0.208668591	-1.155621213	7.97391126	-1.869937348	0.075633185	0.767798838	-4.109002712
ENSG00000090432	MUL1	-0.20067651	-1.14923713	5.437597338	-1.869472113	0.075700637	0.767798838	-4.109642442
ENSG00000049323	LTBP1	0.244548772	1.18472217	5.978070338	1.869110844	0.075753052	0.767798838	-4.110139141
ENSG00000139289	PHLDA1	0.222077113	1.166411714	5.219143733	1.868848483	0.075791136	0.767798838	-4.110499813
ENSG00000262919	CCNQ	-0.23114567	-1.173766689	5.605261712	-1.868833679	0.075793286	0.767798838	-4.110520164
ENSG00000117643	MAN1C1	0.185184313	1.136962218	5.561251605	1.868692131	0.07581384	0.767798838	-4.110714736
ENSG00000081189	MEF2C	0.191859523	1.142235021	8.771432593	1.868623562	0.075823799	0.767798838	-4.110808989
ENSG00000198719	DLL1	0.163515417	1.120012953	5.184062436	1.868465276	0.075846793	0.767798838	-4.111026554
ENSG00000092200	RPGRIP1	0.178207617	1.131477281	2.766308805	1.868138529	0.075894278	0.767798838	-4.111475632
ENSG00000178229	ZNF543	0.180616676	1.133368237	5.706983993	1.86806022	0.075905662	0.767798838	-4.111583251
ENSG00000188042	ARL4C	0.300495534	1.231567357	5.2853306	1.867850887	0.075936101	0.767798838	-4.111870921
ENSG00000119487	MAPKAP1	-0.138687315	-1.100902966	8.675934371	-1.867796315	0.075944038	0.767798838	-4.111945911
ENSG00000177294	FBXO39	0.144665528	1.105474332	3.380103711	1.867780657	0.075946316	0.767798838	-4.111967428
ENSG00000144645	OSBPL10	0.22183706	1.166217648	6.681362748	1.867778647	0.075946608	0.767798838	-4.11197019
ENSG00000199564	RNA5SP502	-0.296108238	-1.227827798	2.988536967	-1.867455778	0.075993584	0.767798838	-4.11241383
ENSG00000186453	FAM228A	-0.276662633	-1.21138935	3.423669002	-1.866856766	0.076080803	0.767798838	-4.113236772
ENSG00000106785	TRIM14	0.269095523	1.2050521	5.369341312	1.866804168	0.076088466	0.767798838	-4.113309024
ENSG00000124104	SNX21	-0.233323569	-1.17553995	6.15125848	-1.866788921	0.076090687	0.767798838	-4.113329967
ENSG00000206959		0.294132808	1.226147729	3.928851356	1.866167513	0.07618127	0.767798838	-4.114183473
ENSG00000254402	LRRC24	-0.232212282	-1.174634797	4.619519131	-1.866163297	0.076181885	0.767798838	-4.114189263
ENSG00000102882	MAPK3	-0.188039819	-1.13921482	7.981739642	-1.866073459	0.076194989	0.767798838	-4.11431264
ENSG00000178403	NEUROG2	-0.157174112	-1.115100787	2.868402959	-1.865848313	0.076227837	0.767798838	-4.114621822
ENSG00000140743	CDR2	0.134973078	1.098072322	6.555626291	1.865832036	0.076230212	0.767798838	-4.114644174
ENSG00000173281	PPP1R3B	0.174177035	1.128320587	5.995249677	1.865762478	0.076240363	0.767798838	-4.114739688
ENSG00000099785	Mar-02	-0.282607181	-1.216391113	7.341503074	-1.865446472	0.076286495	0.767798838	-4.115173588
ENSG00000107443	CCNJ	0.202585968	1.150759193	5.205175677	1.865350597	0.076300497	0.767798838	-4.115305223
ENSG00000198093	ZNF649	0.238949366	1.180132924	6.334275109	1.86516314	0.076327878	0.767798838	-4.115562583
ENSG00000136997	MYC	0.25615166	1.194288727	6.57096877	1.865153678	0.076329261	0.767798838	-4.115575573
ENSG00000168421	RHOH	0.2997787	1.230955578	4.108818065	1.865018823	0.076348965	0.767798838	-4.115760707
ENSG00000126561	STAT5A	-0.190268672	-1.140976179	8.28043356	-1.864148863	0.076476182	0.767798838	-4.116954795
ENSG00000198363	ASPH	-0.154054921	-1.112692478	9.17175595	-1.863734895	0.076536784	0.767798838	-4.11752287
ENSG00000100201	DDX17	0.187699984	1.138946503	9.972000987	1.863717493	0.076539332	0.767798838	-4.117546748
ENSG00000124193	SRSF6	0.177194131	1.130682703	7.494785193	1.863208744	0.076613869	0.767798838	-4.118244768
ENSG00000090104	RGS1	0.410294181	1.328956775	4.112967815	1.863200108	0.076615134	0.767798838	-4.118256616
ENSG00000163283	ALPP	-0.401779466	-1.321136438	3.181529203	-1.863118002	0.07662717	0.767798838	-4.118369256
ENSG00000173598	NUDT4	0.520262379	1.434216061	4.504642035	1.863045193	0.076637844	0.767798838	-4.118469139
ENSG00000200622	RNU6-1059P	-0.22611333	-1.169679544	4.324199445	-1.862641831	0.076697001	0.767798838	-4.119022443
ENSG00000079689	SCGN	-0.361895964	-1.285113662	4.03410987	-1.862552255	0.076710144	0.767798838	-4.119145307
ENSG00000197728	RPS26	-0.279350843	-1.213648666	4.85173453	-1.862304214	0.076746547	0.767798838	-4.119485501
ENSG00000160877	NACC1	-0.217159739	-1.162442809	6.366730917	-1.862272363	0.076751223	0.767798838	-4.119529183
ENSG00000198833	UBE2J1	0.143290709	1.10442137	7.488215497	1.862163761	0.076767167	0.767798838	-4.119678123
ENSG00000173914	RBM4B	0.170219224	1.125229455	6.254710807	1.860973961	0.076942037	0.769123129	-4.121309468
ENSG00000143669	LYST	0.250080649	1.189273595	8.053860479	1.858987375	0.07723479	0.770716351	-4.124031752
ENSG00000159788	RGS12	0.121206097	1.087643756	5.250207066	1.857963368	0.077386072	0.770716351	-4.125434229
ENSG00000165661	QSOX2	0.223344532	1.167436866	4.461508282	1.857609531	0.077438407	0.770716351	-4.125918724
ENSG00000196950	SLC39A10	0.180121919	1.132979627	6.963507089	1.857596304	0.077440364	0.770716351	-4.125936833
ENSG00000006747	SCIN	-0.527507219	-1.441436436	5.685149732	-1.857378845	0.077472543	0.770716351	-4.126234559
ENSG00000172915	NBEA	0.214739781	1.160494577	5.473950991	1.856947001	0.077536482	0.770716351	-4.126825733
ENSG00000137601	NEK1	0.183495124	1.135631777	6.491588179	1.856925577	0.077539655	0.770716351	-4.12685506
ENSG00000164362	TERT	0.196758592	1.146120388	4.397075313	1.85678084	0.077561096	0.770716351	-4.127053176
ENSG00000184860	SDR42E1	0.237013529	1.178550459	3.701861503	1.856114916	0.077659811	0.770716351	-4.127964562
ENSG00000169668	BCRP2	-0.291179848	-1.223640572	4.972209416	-1.856016963	0.07767434	0.770716351	-4.128098604
ENSG00000100650	SRSF5	0.278919168	1.21328558	9.588414681	1.855569414	0.077740756	0.770716351	-4.128710976
ENSG00000263426	RN7SL471P	-0.448718538	-1.364827421	5.837721593	-1.855000496	0.077825254	0.770716351	-4.129489276
ENSG00000095951	HIVEP1	0.141435613	1.103002157	7.330968319	1.854968976	0.077829938	0.770716351	-4.129532391
ENSG00000108381	ASPA	0.256379003	1.19447694	7.388502675	1.854696998	0.077870364	0.770716351	-4.129904407
ENSG00000114698	PLSCR4	0.19222072	1.142521029	8.102610977	1.854560756	0.077890622	0.770716351	-4.130090746
ENSG00000120334	CENPL	-0.237639587	-1.179062003	3.78779239	-1.854347457	0.077922346	0.770716351	-4.13038246
ENSG00000158411	MITD1	0.226281406	1.169815821	5.959665077	1.854317041	0.07792687	0.770716351	-4.130424055
ENSG00000168944	CEP120	0.207946805	1.155043195	6.9482292	1.853986898	0.077975998	0.770716351	-4.13087552
ENSG00000100003	SEC14L2	-0.318449673	-1.246989807	3.706820324	-1.85395028	0.077981448	0.770716351	-4.130925591
ENSG00000186314	PRELID2	0.157282135	1.115184284	4.873198667	1.853391408	0.078064679	0.770716351	-4.131689704
ENSG00000074695	LMAN1	0.145417329	1.106050554	8.590387107	1.853388915	0.07806505	0.770716351	-4.131693112
ENSG00000146267	FAXC	0.152820897	1.111741132	2.886540246	1.853362535	0.078068981	0.770716351	-4.131729176
ENSG00000152192	POU4F1	0.153062485	1.111927316	3.801453819	1.852864708	0.078143188	0.770716351	-4.13240969
ENSG00000119314	PTBP3	0.180047506	1.132921191	6.813884715	1.852601531	0.078182443	0.770716351	-4.132769395
ENSG00000171724	VAT1L	-0.240763343	-1.181617701	2.974071349	-1.85255843	0.078188874	0.770716351	-4.132828302
ENSG00000124134	KCNS1	0.172331867	1.126878418	2.731387789	1.852432049	0.078207732	0.770716351	-4.133001022
ENSG00000201433	RNU6-335P	0.223247118	1.16735804	2.89881896	1.851781696	0.078304839	0.771141633	-4.133889713
ENSG00000172336	POP7	-0.167322162	-1.12297216	5.740174947	-1.851572915	0.078336035	0.771141633	-4.134174963
ENSG00000142327	RNPEPL1	-0.245482471	-1.18548916	6.726863461	-1.851217948	0.0783891	0.771163763	-4.134659892
ENSG00000178718	RPP25	-0.201165729	-1.149626903	4.336715542	-1.85068963	0.078468137	0.771163763	-4.135381525
ENSG00000106153	CHCHD2	-0.185193588	-1.136969528	8.434626131	-1.85001965	0.078568466	0.771163763	-4.136296459
ENSG00000122779	TRIM24	0.194066276	1.143983526	7.247030122	1.849748258	0.078609139	0.771163763	-4.136667012
ENSG00000125398	SOX9	0.172937447	1.127351531	5.773824291	1.849660293	0.078622326	0.771163763	-4.136787109
ENSG00000160716	CHRNB2	-0.231554518	-1.174099372	3.901733639	-1.849392404	0.078662498	0.771163763	-4.137152833
ENSG00000252816	RNA5SP337	-0.265756787	-1.202266551	2.782488827	-1.849312948	0.078674417	0.771163763	-4.1372613
ENSG00000122557	HERPUD2	0.136683483	1.099374928	8.153616175	1.849283165	0.078678884	0.771163763	-4.137301957
ENSG00000125686	MED1	0.14046763	1.102262341	6.796702379	1.848099123	0.078856687	0.771727823	-4.13891793
ENSG00000200013	RNU6-623P	0.327071699	1.254464547	4.703834317	1.847650115	0.078924204	0.771727823	-4.139530553
ENSG00000132481	TRIM47	-0.172149106	-1.126735673	5.574613276	-1.847508694	0.07894548	0.771727823	-4.139723486
ENSG00000196290	NIF3L1	-0.149504311	-1.109188306	5.068867771	-1.84708937	0.079008594	0.771727823	-4.14029549
ENSG00000153317	ASAP1	0.218491865	1.163516657	8.424176116	1.847069838	0.079011535	0.771727823	-4.140322132
ENSG00000221878	PSG7	0.442289106	1.358758543	2.902239575	1.847033516	0.079017004	0.771727823	-4.140371674
ENSG00000162894	FCMR	0.478816336	1.393599813	5.96906137	1.846229278	0.079138188	0.771727823	-4.141468477
ENSG00000181192	DHTKD1	-0.144742698	-1.105533466	5.941072627	-1.845622585	0.079229712	0.771727823	-4.142295661
ENSG00000122490	SLC66A2	-0.17553977	-1.129386875	6.474065142	-1.845024495	0.079320029	0.771727823	-4.143110938
ENSG00000118420	UBE3D	0.160101051	1.117365399	3.999701168	1.845022737	0.079320295	0.771727823	-4.143113334
ENSG00000182902	SLC25A18	-0.307557957	-1.237611028	5.050390196	-1.844358298	0.079420737	0.771727823	-4.144018846
ENSG00000198732	SMOC1	0.306851584	1.237005216	6.486909632	1.844007314	0.079473839	0.771727823	-4.144497087
ENSG00000139154	AEBP2	0.177348175	1.130803438	7.699293961	1.843283072	0.079583512	0.771727823	-4.145483726
ENSG00000129696	TTI2	-0.190902202	-1.141477326	5.070816943	-1.843075273	0.079615003	0.771727823	-4.145766764
ENSG00000198722	UNC13B	-0.153895721	-1.1125697	6.602248077	-1.84300163	0.079626166	0.771727823	-4.145867066
ENSG00000137825	ITPKA	0.149888449	1.109483682	3.431896751	1.842948201	0.079634266	0.771727823	-4.145939835
ENSG00000179170	OR7E97P	-0.35289283	-1.277118885	2.790634922	-1.84288499	0.07964385	0.771727823	-4.146025925
ENSG00000174527	MYO1H	-0.214912417	-1.160633453	2.680211333	-1.842771731	0.079661024	0.771727823	-4.146180172
ENSG00000164010	ERMAP	-0.158453799	-1.116090333	6.172172821	-1.842745629	0.079664982	0.771727823	-4.146215719
ENSG00000197579	TOPORS	0.182864075	1.135135149	6.366038533	1.842447526	0.079710203	0.771727823	-4.146621672
ENSG00000160886	LY6K	-0.282932455	-1.216665395	4.169860894	-1.842368909	0.079722132	0.771727823	-4.146728724
ENSG00000213937	CLDN9	-0.203060652	-1.151137885	3.617621467	-1.842352689	0.079724594	0.771727823	-4.14675081
ENSG00000052802	MSMO1	-0.260898369	-1.198224609	5.666967494	-1.842135939	0.079757493	0.771727823	-4.14704594
ENSG00000099250	NRP1	0.154126326	1.112747552	9.388329536	1.841851851	0.079800631	0.771727823	-4.147432723
ENSG00000182446	NPLOC4	-0.174437538	-1.128524342	8.355872942	-1.84184553	0.079801591	0.771727823	-4.147441328
ENSG00000140092	FBLN5	-0.190288923	-1.140992195	8.963616128	-1.84148752	0.079855983	0.771841738	-4.147928697
ENSG00000254585	MAGEL2	-0.315914605	-1.244800552	3.059896896	-1.840719663	0.079972752	0.772558108	-4.148973788
ENSG00000181852	RNF41	-0.213099386	-1.159175804	6.778317156	-1.838821733	0.080262011	0.773244276	-4.15155571
ENSG00000186919	ZACN	-0.222503846	-1.166756776	3.358419413	-1.83856866	0.08030065	0.773244276	-4.151899853
ENSG00000162385	MAGOH	0.295166705	1.227026754	5.736191634	1.838211278	0.080355242	0.773244276	-4.152385787
ENSG00000105879	CBLL1	0.181597359	1.134138914	7.863522173	1.838209505	0.080355513	0.773244276	-4.152388197
ENSG00000197982	C1orf122	-0.201118836	-1.149589537	4.690777884	-1.837218658	0.080507042	0.773244276	-4.153735124
ENSG00000198892	SHISA4	-0.156524583	-1.11459886	5.551019946	-1.837206645	0.08050888	0.773244276	-4.153751452
ENSG00000166123	GPT2	-0.243022412	-1.183469407	6.643249978	-1.837204524	0.080509205	0.773244276	-4.153754334
ENSG00000092096	SLC22A17	0.166115641	1.122033415	5.837238373	1.837202342	0.080509539	0.773244276	-4.153757299
ENSG00000084092	NOA1	-0.150312859	-1.109810116	6.212339879	-1.8369366	0.080550222	0.773244276	-4.154118456
ENSG00000278192		0.18723686	1.138580945	2.617880723	1.836395252	0.080633153	0.773244276	-4.154854067
ENSG00000170385	SLC30A1	-0.194361183	-1.144217396	5.867216657	-1.836164252	0.080668563	0.773244276	-4.155167916
ENSG00000138433	CIR1	0.189448331	1.140327585	6.209389333	1.835991776	0.080695011	0.773244276	-4.155402235
ENSG00000154889	MPPE1	-0.156065008	-1.114243858	5.842481858	-1.835577059	0.080758636	0.773244276	-4.155965591
ENSG00000167264	DUS2	-0.185398392	-1.137130942	5.27473836	-1.835493513	0.080771459	0.773244276	-4.156079071
ENSG00000157404	KIT	0.331584135	1.258394382	6.189252234	1.835106262	0.080830918	0.773244276	-4.156605024
ENSG00000167720	SRR	-0.192923375	-1.143077622	6.252816442	-1.835068938	0.080836651	0.773244276	-4.156655713
ENSG00000171847	FAM90A1	-0.378510111	-1.299998637	3.152375136	-1.834796935	0.08087844	0.773244276	-4.15702509
ENSG00000108821	COL1A1	0.627016888	1.544368345	9.239355253	1.834616217	0.080906214	0.773244276	-4.157270482
ENSG00000128928	IVD	-0.166366086	-1.122228211	6.148821485	-1.834518029	0.080921308	0.773244276	-4.157403802
ENSG00000123009	NME2P1	-0.325015528	-1.252677921	6.701694515	-1.834377835	0.080942864	0.773244276	-4.157594151
ENSG00000163939	PBRM1	0.135641765	1.098581395	8.54096989	1.834341402	0.080948467	0.773244276	-4.157643616
ENSG00000161999	JMJD8	-0.226731479	-1.170180822	7.289022375	-1.833848205	0.081024344	0.773244276	-4.158313167
ENSG00000140988	RPS2	0.296628649	1.228270782	5.812013335	1.833839707	0.081025652	0.773244276	-4.158324702
ENSG00000141560	FN3KRP	-0.205775847	-1.1533064	6.255891803	-1.833558161	0.081068996	0.77325051	-4.158706867
ENSG00000144567	RETREG2	-0.171267842	-1.126047622	6.485306181	-1.832979442	0.081158152	0.773442826	-4.159492281
ENSG00000158985	CDC42SE2	0.229972841	1.172812871	7.822922286	1.832634458	0.08121134	0.773442826	-4.159960401
ENSG00000159063	ALG8	-0.176506387	-1.130143827	6.593628643	-1.832427383	0.08124328	0.773442826	-4.160241359
ENSG00000166965	RCCD1	-0.189435393	-1.140317359	4.600012723	-1.832319258	0.081259962	0.773442826	-4.160388054
ENSG00000164300	SERINC5	-0.217494107	-1.162712255	7.309598528	-1.831531534	0.081381587	0.773720115	-4.161456596
ENSG00000105254	TBCB	-0.199741232	-1.148492338	7.399310287	-1.83082412	0.081490947	0.773720115	-4.162415935
ENSG00000175121	WFDC5	-0.193690077	-1.143685258	3.494463186	-1.830550452	0.081533288	0.773720115	-4.162786995
ENSG00000144048	DUSP11	0.185293667	1.137048401	7.618927872	1.830408654	0.081555234	0.773720115	-4.162979241
ENSG00000114450	GNB4	0.19346732	1.143508683	6.341395365	1.830057615	0.081609587	0.773720115	-4.163455127
ENSG00000198574	SH2D1B	-0.318018623	-1.246617286	3.266458088	-1.829959266	0.08162482	0.773720115	-4.163588443
ENSG00000187239	FNBP1	0.176977825	1.130513191	7.2671229	1.82903539	0.08176804	0.773720115	-4.164840557
ENSG00000160654	CD3G	0.419363774	1.337337661	5.096273769	1.828948087	0.081781585	0.773720115	-4.164958855
ENSG00000167978	SRRM2	0.161432058	1.118396738	9.519051063	1.828826922	0.081800388	0.773720115	-4.165123031
ENSG00000104714	ERICH1	0.166379558	1.122238691	6.089624453	1.828514461	0.081848892	0.773720115	-4.165546376
ENSG00000205268	PDE7A	0.328955549	1.256103679	5.018449512	1.828006958	0.081927726	0.773720115	-4.166233873
ENSG00000070047	PHRF1	-0.167012431	-1.122731096	6.197414143	-1.827932955	0.081939227	0.773720115	-4.166334112
ENSG00000109689	STIM2	0.179453625	1.132454922	6.185208555	1.82788463	0.081946738	0.773720115	-4.166399567
ENSG00000095906	NUBP2	-0.210574737	-1.157149074	5.156024624	-1.8277988	0.08196008	0.773720115	-4.166515821
ENSG00000112378	PERP	-0.328243647	-1.255484004	6.315101566	-1.827192854	0.082054325	0.773720115	-4.167336444
ENSG00000140945	CDH13	-0.327879098	-1.255166801	7.481504704	-1.826938834	0.082093862	0.773720115	-4.167680405
ENSG00000253015	RN7SKP64	0.177146284	1.130645204	3.930835629	1.826920251	0.082096755	0.773720115	-4.167705566
ENSG00000049192	ADAMTS6	0.280587982	1.21468984	4.22798936	1.826918023	0.082097102	0.773720115	-4.167708583
ENSG00000201183	RNVU1-3	0.237164526	1.178673817	4.089725925	1.826312584	0.082191406	0.773720115	-4.168528253
ENSG00000104522	TSTA3	-0.218753301	-1.163727521	6.07710173	-1.825801255	0.082271124	0.773720115	-4.169220371
ENSG00000084207	GSTP1	-0.246647986	-1.186447272	9.011036406	-1.825720323	0.082283748	0.773720115	-4.169329906
ENSG00000167118	URM1	-0.21612564	-1.161609888	5.72300733	-1.825452214	0.082325579	0.773720115	-4.169692746
ENSG00000180891	CUEDC1	-0.168373287	-1.123790638	6.024668608	-1.825019353	0.082393155	0.773720115	-4.170278475
ENSG00000180269	GPR139	-0.184096717	-1.136105425	5.118707681	-1.825009829	0.082394643	0.773720115	-4.170291361
ENSG00000181004	BBS12	0.186045802	1.137641344	4.517677734	1.824909327	0.08241034	0.773720115	-4.170427341
ENSG00000153015	CWC27	0.190997948	1.141553084	7.205194469	1.824849643	0.082419663	0.773720115	-4.170508092
ENSG00000201255	RNU6-990P	-0.188090288	-1.139254673	4.09317093	-1.824703888	0.082442435	0.773720115	-4.170705289
ENSG00000196263	ZNF471	0.17667524	1.130276106	5.141395851	1.824044223	0.082545565	0.773896025	-4.171597634
ENSG00000104388	RAB2A	-0.188408414	-1.139505915	8.265735404	-1.82403741	0.082546631	0.773896025	-4.171606849
ENSG00000167996	FTH1	-0.195382475	-1.14502768	5.732467652	-1.823664882	0.082604921	0.77391405	-4.172110679
ENSG00000135930	EIF4E2	-0.126419807	-1.091581468	6.796418134	-1.823479078	0.082634007	0.77391405	-4.172361946
ENSG00000145425	RPS3A	-0.641081034	-1.559497277	3.566288502	-1.823170074	0.0826824	0.773967082	-4.172779781
ENSG00000162630	B3GALT2	0.263998914	1.200802524	3.396535231	1.822138994	0.082844053	0.774062155	-4.174173661
ENSG00000162771	FAM71A	-0.164537149	-1.120806439	3.200228155	-1.821704768	0.082912214	0.774062155	-4.174760516
ENSG00000175283	DOLK	-0.156050247	-1.114232458	4.992896411	-1.821666755	0.082918183	0.774062155	-4.174811886
ENSG00000118473	SGIP1	0.263930897	1.200745912	5.33885056	1.821378216	0.082963505	0.774062155	-4.175201788
ENSG00000189227	C15orf61	-0.250484091	-1.189606216	4.998637115	-1.821173399	0.082995689	0.774062155	-4.175478532
ENSG00000170961	HAS2	0.424985461	1.342558973	5.703207076	1.821028979	0.083018389	0.774062155	-4.175673655
ENSG00000142875	PRKACB	0.17297965	1.12738451	6.739311368	1.820876559	0.083042353	0.774062155	-4.175879576
ENSG00000146776	ATXN7L1	0.169339735	1.124543707	6.682921638	1.82047937	0.083104827	0.774062155	-4.176416128
ENSG00000243978	RTL9	-0.160077468	-1.117347134	2.773091004	-1.820462939	0.083107413	0.774062155	-4.176438324
ENSG00000125944	HNRNPR	0.199436431	1.148249719	8.579203162	1.819967655	0.083185376	0.774062155	-4.177107275
ENSG00000085224	ATRX	0.1938838	1.143838841	8.009901344	1.819949191	0.083188284	0.774062155	-4.17713221
ENSG00000116141	MARK1	-0.200502795	-1.149098759	7.018774878	-1.819840652	0.083205378	0.774062155	-4.177278791
ENSG00000198648	STK39	-0.149536684	-1.109213195	7.870535355	-1.819500311	0.083259	0.774163379	-4.177738375
ENSG00000116132	PRRX1	0.27668987	1.211412221	8.918596929	1.818889879	0.08335525	0.774462252	-4.178562538
ENSG00000140287	HDC	0.304424177	1.234925643	4.377150706	1.818604309	0.083400311	0.774462252	-4.17894803
ENSG00000115159	GPD2	0.229716955	1.172604871	6.764255342	1.818174179	0.083468222	0.774462252	-4.179528588
ENSG00000163508	EOMES	0.216977506	1.162295985	4.285280998	1.817737152	0.083537271	0.774462252	-4.180118359
ENSG00000162407	PLPP3	0.178552457	1.131747765	9.468911949	1.817704979	0.083542357	0.774462252	-4.180161772
ENSG00000165195	PIGA	0.238985003	1.180162075	4.679706951	1.817580708	0.083562001	0.774462252	-4.180329457
ENSG00000264522	OTUD7B	-0.193724865	-1.143712836	6.788111789	-1.817400829	0.083590444	0.774462252	-4.180572163
ENSG00000177556	ATOX1	-0.211401063	-1.157812039	6.041031291	-1.817068681	0.083642984	0.774552852	-4.18102028
ENSG00000064218	DMRT3	0.270399933	1.206142139	4.362854768	1.816538054	0.083726981	0.77459941	-4.181736057
ENSG00000102931	ARL2BP	-0.151287498	-1.110560123	7.807099311	-1.816396069	0.08374947	0.77459941	-4.181927561
ENSG00000172046	USP19	-0.164797747	-1.121008912	6.926219959	-1.815909058	0.083826644	0.77459941	-4.182584344
ENSG00000183762	KREMEN1	-0.161254586	-1.118259168	5.571038287	-1.815629994	0.083870895	0.77459941	-4.182960636
ENSG00000135108	FBXO21	0.151317747	1.110583407	6.291064414	1.815580876	0.083878685	0.77459941	-4.183026864
ENSG00000255833	TIFAB	0.200121868	1.148795392	3.440615236	1.815310015	0.083921658	0.77459941	-4.183392051
ENSG00000217950	NOC2LP2	-0.177084451	-1.130596747	4.656226128	-1.814948053	0.083979113	0.77459941	-4.183880007
ENSG00000206820	RNU1-138P	0.167628252	1.123210441	4.247294695	1.814778387	0.084006057	0.77459941	-4.184108709
ENSG00000174233	ADCY6	-0.233556077	-1.175729418	7.674520514	-1.814609424	0.084032896	0.77459941	-4.184336449
ENSG00000197705	KLHL14	0.22535804	1.169067345	3.452548385	1.813856643	0.084152563	0.77478949	-4.185350922
ENSG00000116213	WRAP73	-0.218369748	-1.163418176	4.859212431	-1.813799083	0.084161719	0.77478949	-4.185428481
ENSG00000197102	DYNC1H1	-0.153619083	-1.112356385	8.715481286	-1.813672598	0.084181843	0.77478949	-4.185598904
ENSG00000164418	GRIK2	-0.21536847	-1.1610004	3.527574219	-1.813080147	0.084276155	0.774890734	-4.186397057
ENSG00000185000	DGAT1	-0.197145676	-1.14642794	7.68771026	-1.813052578	0.084280546	0.774890734	-4.186434194
ENSG00000105821	DNAJC2	0.191788199	1.142178553	6.554621576	1.81279748	0.084321186	0.774890734	-4.186777805
ENSG00000138080	EMILIN1	0.270638839	1.206341889	5.30777348	1.81183215	0.084475125	0.775401867	-4.188077785
ENSG00000054267	ARID4B	0.23859208	1.179840698	6.992191802	1.811445121	0.084536912	0.775401867	-4.188598852
ENSG00000225357	RPF2P1	0.466102815	1.381372889	4.986013908	1.811441461	0.084537497	0.775401867	-4.18860378
ENSG00000165264	NDUFB6	-0.164056245	-1.120432895	6.213073134	-1.811332866	0.084554841	0.775401867	-4.18874997
ENSG00000102802	MEDAG	0.224586072	1.168441959	6.666609909	1.811107455	0.084590851	0.775401867	-4.1890534
ENSG00000116199	FAM20B	-0.133905165	-1.097259808	7.561480593	-1.810365663	0.08470945	0.775925398	-4.190051757
ENSG00000140093	SERPINA10	0.159874835	1.117190209	3.181893495	1.809975465	0.084771893	0.775925398	-4.190576803
ENSG00000069020	MAST4	-0.118013531	-1.08523955	6.795578375	-1.809383077	0.08486677	0.775925398	-4.191373766
ENSG00000188770	OPTC	-0.159381039	-1.11680789	3.276386967	-1.808831123	0.084955253	0.775925398	-4.192116172
ENSG00000202167	RNU1-114P	-0.40506821	-1.324151515	4.280058795	-1.80879418	0.084961178	0.775925398	-4.192165856
ENSG00000182973	CNOT10	0.168889989	1.124193196	6.179657432	1.807799016	0.085120924	0.775925398	-4.193503993
ENSG00000131375	CAPN7	0.20947991	1.156271275	8.127392135	1.807594187	0.085153836	0.775925398	-4.193779353
ENSG00000099864	PALM	-0.26721401	-1.203481538	7.939859667	-1.807194253	0.085218129	0.775925398	-4.194316938
ENSG00000185633	NDUFA4L2	-0.232188579	-1.174615498	6.087376627	-1.806027151	0.085405992	0.775925398	-4.195885275
ENSG00000057757	PITHD1	-0.172847898	-1.127281558	6.407662584	-1.806000131	0.085410346	0.775925398	-4.195921577
ENSG00000168172	HOOK3	0.153152315	1.111996552	8.182854212	1.805879311	0.085429815	0.775925398	-4.196083892
ENSG00000196199	MPHOSPH8	0.180088556	1.132953426	6.95239589	1.805869621	0.085431377	0.775925398	-4.19609691
ENSG00000123447	TYRL	-0.444792634	-1.361118462	3.654997745	-1.805560901	0.085481143	0.775925398	-4.196511624
ENSG00000178654	PPIAP33	-0.196266066	-1.145729178	5.126613854	-1.805180831	0.085542445	0.775925398	-4.197022119
ENSG00000159199	ATP5MC1	-0.199668132	-1.148434146	6.875444269	-1.805177791	0.085542936	0.775925398	-4.197026202
ENSG00000107643	MAPK8	0.182070384	1.134510833	6.594755063	1.805176481	0.085543147	0.775925398	-4.197027961
ENSG00000163297	ANTXR2	0.243780906	1.184091777	9.188122548	1.805138568	0.085549264	0.775925398	-4.197078881
ENSG00000110274	CEP164	0.174542048	1.128606096	5.538869666	1.805033207	0.085566266	0.775925398	-4.197220382
ENSG00000164985	PSIP1	0.208566557	1.155539484	7.498659454	1.804833691	0.08559847	0.775925398	-4.19748832
ENSG00000143067	ZNF697	0.179680267	1.132632841	4.778832948	1.804654938	0.085627331	0.775925398	-4.197728357
ENSG00000149308	NPAT	0.186306997	1.137847329	6.643527975	1.804403757	0.0856679	0.775925398	-4.198065627
ENSG00000118058	KMT2A	0.153274732	1.112090912	7.497589384	1.803636003	0.085792007	0.775925398	-4.199096318
ENSG00000201545	RNU4-85P	0.294302623	1.226292063	3.985910505	1.803633207	0.085792459	0.775925398	-4.199100071
ENSG00000163817	SLC6A20	-0.196286372	-1.145745304	3.35537352	-1.803615118	0.085795385	0.775925398	-4.199124351
ENSG00000070540	WIPI1	-0.173870039	-1.128080513	7.294024077	-1.803507108	0.085812858	0.775925398	-4.199269327
ENSG00000146674	IGFBP3	0.221269967	1.165759322	8.63358181	1.803222713	0.08585888	0.775925398	-4.199651026
ENSG00000004142	POLDIP2	-0.218826881	-1.163786875	7.480137607	-1.802789058	0.085929096	0.775925398	-4.200232975
ENSG00000143537	ADAM15	-0.179868142	-1.132780348	7.103468485	-1.802710745	0.085941782	0.775925398	-4.200338058
ENSG00000179698	WDR97	0.128434561	1.093106949	3.617283074	1.80264325	0.085952716	0.775925398	-4.200428622
ENSG00000196976	LAGE3	-0.245771943	-1.185727049	4.500889321	-1.802556756	0.08596673	0.775925398	-4.200544676
ENSG00000168894	RNF181	-0.274431661	-1.209517515	6.752557734	-1.802499897	0.085975944	0.775925398	-4.200620965
[truncated: 16,114 more rows]
