# Supplementary material for: Stratifying cellular metabolism during weight loss: an interplay of metabolism, metabolic flexibility and inflammation
Source: Sci Rep. 2020 Feb 3;10:1651. doi: 10.1038/s41598-020-58358-z (PMC6997359; doi:10.1038/s41598-020-58358-z)
Supplement: Supplementary file 4 [file 41598_2020_58358_MOESM4_ESM.zip › ReadMe.txt]

This supplementary material is formatted in the following manner,

Directories:
	CA_st - CB_st			Differential expression analysis of subjects that stayed in either Cluster A or B throughout the dietary intervention
	Cluster A - Cluster B	Differential expression analysis of Clusters A and B
	Comparison 1			Differential expression analysis of Comparison 1 (Fig 3)
	Comparison 2			Differential expression analysis of Comparison 2 (Fig 3)
	Comparison 3			Differential expression analysis of Comparison 3 (Fig 3)
	Comparison 4			Differential expression analysis of Comparison 4 (Fig 3)
	Comparison 5			Differential expression analysis of Comparison 5 (Fig 3)


Files:
	FC_hist_treated_vs_control.png			Histogram of frequency of fold changes of genes in the contrast
	pvalue_hist_treated_vs_control.png		Histogram of frequency of p-values of genes in the contrast
	statnq.txt								Statistical analysis of the differential expression
	sig_diff*.txt							Subset of significant genes from the above file (at |fold change| >= 1.2 and p.value < 0.05)


Statistics headers:
	ENSG			Ensembl gene identifiers
	HGNC			HUGO Gene Nomenclature Committee
	logFC			Log2 Fold Change
	Fold.Change		Fold change
	AveExpr			Average expression of the gene across the samples
	t				t-statistic, measures the size of difference of expression relative to the variation in the expression
	p.value			probability value
	adj.P.Val		Adjusted p.value via the Benjamini-Hochberg adjustment
	B				B-statistic, also known as the log-odds ratio of the gene in question being differentially expressed
