# Supplementary material for: Stratifying cellular metabolism during weight loss: an interplay of metabolism, metabolic flexibility and inflammation
Source: Sci Rep. 2020 Feb 3;10:1651. doi: 10.1038/s41598-020-58358-z (PMC6997359; doi:10.1038/s41598-020-58358-z)
Supplement: Supplementary file 5 [file 41598_2020_58358_MOESM5_ESM.zip]

Archive with 36 entries (29 files):
- CA_st - CB_st/
- CA_st - CB_st/BarChart-comp.png
- CA_st - CB_st/ClueGOResultTable-0.xls
- CA_st - CB_st/PieChart_genes.png
- CA_st - CB_st/PieChart_terms.png
- Cluster A - Cluster B/
- Cluster A - Cluster B/BarChart-comp.png
- Cluster A - Cluster B/ClueGOResultTable-1.xls
- Cluster A - Cluster B/PieChart_genes.PNG
- Cluster A - Cluster B/PieChart_terms.PNG
- Comparison 1/
- Comparison 1/BarChart.png
- Comparison 1/ClueGOResultTable-0.xls
- Comparison 1/PieChart_genes.png
- Comparison 1/PieChart_terms.png
- Comparison 2/
- Comparison 2/BarChart.png
- Comparison 2/ClueGOResultTable-0.xls
- Comparison 2/PieChart_genes.png
- Comparison 2/PieChart_terms.png
- Comparison 3/
- Comparison 3/BarChart.png
- Comparison 3/ClueGOResultTable-0.xls
- Comparison 3/PieChart_genes.png
- Comparison 3/PieChart_terms.png
- Comparison 4/
- Comparison 4/BarChart.png
- Comparison 4/ClueGOResultTable-0.xls
- Comparison 4/PieChart_genes.png
- Comparison 4/PieChart_terms.png
- Comparison 5/
- Comparison 5/BarChart.png
- Comparison 5/ClueGOResultTable-0.xls
- Comparison 5/PieChart_genes.png
- Comparison 5/PieChart_terms.png
- ReadMe.txt
