# Supplementary material for: Stratifying cellular metabolism during weight loss: an interplay of metabolism, metabolic flexibility and inflammation
Source: Sci Rep. 2020 Feb 3;10:1651. doi: 10.1038/s41598-020-58358-z (PMC6997359; doi:10.1038/s41598-020-58358-z)
Supplement: Supplementary file 5 [file 41598_2020_58358_MOESM5_ESM.zip › CA_st - CB_st/ClueGOResultTable-0.xls]

## Sheet: ClueGO Results
GOID	GOTerm	Ontology Source	Term PValue	Term PValue Corrected with Bonferroni step down	Group PValue	Group PValue Corrected with Bonferroni step down	GOLevels	GOGroups	% Associated Genes	Nr. Genes	Associated Genes Found
GO:0051128	regulation of cellular component organization	GO_BiologicalProcess-EBI-UniProt-GOA_10.04.2019_00h00	4.07334e-06	0.00881878	4.07334e-06	2.03667e-05	[3, 4]	Group00	16.9765	411	[ABCB4, ACAA2, ACE2, ACTN2, ADAM12, ADCY6, ADD3, ADGRL1, ADRB2, AGRN, AGT, AGTR1, AHI1, AKAP9, AKT2, ALDOA, ALMS1, ANAPC11, ANAPC15, ANAPC4, ANGPT1, ANGPTL2, ANKRA2, ANLN, ANPEP, APBB2, APLP2, APOBEC3A, APOC1, APOD, APOE, APPL2, AREG, ARFGAP3, ARHGAP15, ARHGAP28, ARHGAP35, ARPC5L, ASRGL1, ATAD2B, ATM, ATP10A, AURKAIP1, AXIN2, AZIN1, BAD, BAIAP2L1, BCL2, BCL2L11, BCL6, BCL9L, BIN1, BIRC3, BMP4, BM…
GO:0017144	drug metabolic process	GO_BiologicalProcess-EBI-UniProt-GOA_10.04.2019_00h00	2.06867e-09	4.62762e-06	2.06867e-09	2.89614e-08	[3]	Group01	22.3926	146	[AACS, ACAA1, ACLY, ACO2, ACOT2, ACOX1, ACSL1, ACSS2, ADA, ADA2, ADH1A, ADH1B, ADH1C, ADI1, AK4, AKR1C1, AKR1C2, AKR7A2, ALDH1A1, ALDH1B1, ALDH1L1, ALDH1L2, ALDH5A1, ALDOA, AMD1, AOX1, AQP9, ASRGL1, ATP2B4, ATP5F1A, ATP5F1D, ATP5MC3, ATPSCKMT, BDH2, BGN, BHMT, BHMT2, BMP5, CBR4, CD34, CD47, CES1, CHIT1, CKB, CKMT2, COX5B, CPT1A, CRAT, CSPG4, CYC1, CYP1B1, CYP27A1, CYP3A5, CYP46A1, DDAH2, DHRS9, D…
GO:0019932	second-messenger-mediated signaling	GO_BiologicalProcess-EBI-UniProt-GOA_10.04.2019_00h00	2.00053e-06	0.00434714	2.00053e-06	1.40037e-05	[4, 5, 6]	Group02	21.7659	106	[ACACA, ACKR3, ADCY6, ADGRD1, ADGRE2, ADGRE3, ADGRE5, ADGRG2, ADGRL1, ADGRL3, ADGRL4, ADRA1A, ADRA2A, ADRB2, AGT, AGTR1, AHR, ANK2, APLNR, APOE, ATP1A2, ATP1B1, ATP2B4, BCAP31, BTK, CALCRL, CAMK2D, CASQ2, CCR2, CCRL2, CD22, CDH13, CHP1, CHP2, CLIC2, CPAMD8, CSTA, CXCL8, CXCR1, CXCR2, CXCR4, CXCR5, DDAH2, DEFB1, DMTN, EDN1, FHL2, FIS1, FPR1, FPR2, GNG2, GPER1, GRIN2B, GSTO1, HTR2B, IGF1, IGF2BP2, …
GO:0043062	extracellular structure organization	GO_BiologicalProcess-EBI-UniProt-GOA_10.04.2019_00h00	6.38658e-06	0.0137886	6.38658e-06	1.27732e-05	[3]	Group03	21.934	93	[ACSL3, ADAM12, ADAMTS5, AGRN, AGT, AGTR1, APOB, APOC1, APOE, BGN, BIRC3, CD34, CD44, CD47, CEL, CES1, CLASP1, COL11A1, COL24A1, COL4A1, COL4A5, COL5A1, COL5A3, COL8A1, CREB3L1, CSPG4, CTSK, CTSL, CTSS, CYP1B1, DAB2IP, DAG1, DGAT1, ECM2, ELN, FBLN5, FGF13, FGF2, FN1, FSCN1, GPM6B, GREM1, GZMK, HAS2, HTRA1, HYAL1, ICAM1, ITGA1, ITGA3, ITGA4, ITGA7, ITGA8, ITGAL, ITGAX, ITGB2, ITGB7, JAM2, KLK7, LA…
GO:0016491	oxidoreductase activity	GO_BiologicalProcess-EBI-UniProt-GOA_10.04.2019_00h00	4.70972e-15	1.06487e-11	4.70972e-15	7.53555e-14	[3]	Group04	23.6686	200	[AASS, ABCC4, ACAA1, ACAD9, ACADL, ACADM, ACADS, ACADVL, ACOX1, ADH1A, ADH1B, ADH1C, ADI1, AGT, AGTR1, AIFM1, AIFM2, AKR1C1, AKR1C2, AKR1C8P, AKR7A2, ALDH1A1, ALDH1A3, ALDH1B1, ALDH1L1, ALDH1L2, ALDH5A1, ALDH9A1, ALKBH8, ALOX5, ALOX5AP, ANGPT1, AOC3, AOX1, APOE, ARSA, ASPH, ATP2B4, BDH2, CBR4, CCDC88A, CHCHD10, CLIC2, COX4I2, COX5A, COX5B, COX6B1, COX7A1, COX7B, CRAT, CUZD1, CYB561A3, CYB5R4, CYC…
GO:0016614	oxidoreductase activity, acting on CH-OH group of donors	GO_BiologicalProcess-EBI-UniProt-GOA_10.04.2019_00h00	5.00275e-06	0.010816	5.00275e-06	2.0011e-05	[4]	Group05	28.9855	40	[ABCC4, ADH1A, ADH1B, ADH1C, AKR1C1, AKR1C2, AKR1C8P, AKR7A2, ALDH1L1, BDH2, CBR4, DHRS11, DHRS3, DHRS9, EHHADH, GPD1, GRHPR, HPGD, HSD11B1, HSD17B10, HSD17B11, HSD17B7P2, IDH1, IDH2, IDH3A, IDH3B, KCNAB2, LDHB, LDHD, MDH2, ME1, ME2, NSDHL, PCDHB16, PGD, PHGDH, RDH10, SPR, TACR1, VKORC1L1]
GO:0006396	RNA processing	GO_BiologicalProcess-EBI-UniProt-GOA_10.04.2019_00h00	1.17681e-06	0.00256545	1.17681e-06	9.41448e-06	[5, 6, 7]	Group06	8.95522	90	[ABCC6, AFF2, AGO4, AHNAK2, ALKBH8, ASRGL1, AURKAIP1, BMP4, CIRBP, CLK1, CLK4, CREBRF, DDX17, DDX5, DUSP11, GTF2H5, HMX3, HNRNPA3, HNRNPLL, HPSE, HSD17B10, IGFBP7, INPP5K, INTS6, INTS8, LUC7L2, LUC7L3, MAP2K1, MET, METTL15, METTL2B, MPEG1, MRPS11, NDUFA1, NEDD4, NOL3, NOVA1, NSUN6, NUDT21, PAPOLG, PEA15, PEBP1, PIWIL2, PLPP1, POLR2L, POP5, PPWD1, PRPF39, PTBP2, PTBP3, PTPN11, PUS10, RARB, RBM39, …
GO:0034470	ncRNA processing	GO_BiologicalProcess-EBI-UniProt-GOA_10.04.2019_00h00	1.22333e-05	0.0263261	1.17681e-06	9.41448e-06	[6, 7, 8]	Group06	6.83544	27	[AGO4, ALKBH8, ASRGL1, HMX3, HSD17B10, INTS6, INTS8, METTL15, METTL2B, MPEG1, MRPS11, NDUFA1, NEDD4, NSUN6, POP5, PUS10, RPL18, RPL5, RRP7A, TBX4, TNIP1, TRMT11, TRMT13, TRNT1, TSR3, TUT7, WDR18]
GO:0098609	cell-cell adhesion	GO_BiologicalProcess-EBI-UniProt-GOA_10.04.2019_00h00	2.09824e-07	0.000460774	2.09824e-07	2.09824e-06	[3]	Group07	20.3163	167	[ACTG1, ADA, ADAM12, ADGRL1, ADGRL3, AKNA, ALCAM, ANK3, ANPEP, ATM, BAIAP2L1, BCL6, BMP4, BMP5, BTLA, CALB2, CCL19, CCL5, CCR2, CD209, CD274, CD300A, CD34, CD44, CD47, CD58, CD9, CDC42EP1, CDH12, CDH13, CDH20, CDH23, CEACAM3, CEL, CLDN11, CLDN2, CLDN5, CNTN4, CNTN6, CNTRL, CROT, CSTA, CXCL12, CYFIP2, DENND6A, DHRS3, DMTN, DOCK8, DSC2, DSG2, EFNA5, EPHA7, FAT1, FAT2, FAT4, FCGR2B, FGFRL1, FSTL3, F…
GO:0098742	cell-cell adhesion via plasma-membrane adhesion molecules	GO_BiologicalProcess-EBI-UniProt-GOA_10.04.2019_00h00	1.65034e-05	0.0353833	2.09824e-07	2.09824e-06	[4]	Group07	24.8848	54	[ADGRL1, ADGRL3, ALCAM, CD209, CDH12, CDH13, CDH20, CDH23, CEACAM3, CLDN11, CLDN2, CLDN5, CNTN4, CNTN6, DHRS3, DSG2, FAT2, FAT4, FGFRL1, FXYD5, GRID2, HMCN1, ICAM1, IL1R1, IL1RN, ITGAL, ITGB2, JAML, KLF4, MPZ, MPZL2, MYOT, NEXN, NLGN1, PALLD, PCDHB10, PCDHB13, PCDHB14, PCDHB16, PCDHB9, PLXNB3, PNRC1, PTPRF, ROBO1, SELE, SELL, SELP, SLC26A4, SLITRK2, TENM4, TGFB2, TUSC2, VCAM1, ZBTB7C]
GO:0032101	regulation of response to external stimulus	GO_BiologicalProcess-EBI-UniProt-GOA_10.04.2019_00h00	3.07447e-06	0.00666853	1.26215e-07	1.38837e-06	[3, 4]	Group08	18.6426	217	[ABCD2, ACE2, ADAMTS12, ADRB2, AGT, AGTR1, AKNA, ALPK1, APLP2, APOB, APOD, APOE, APPL2, ARL4C, BBS2, BCL6, BIRC3, BMP6, BTK, C1QA, C5, C5AR1, CALB2, CASP8, CCL19, CCL5, CCR2, CD109, CD180, CD209, CD226, CD300A, CD300LF, CD34, CD47, CD9, CDH13, CEBPA, CEL, CISH, CLASP1, CLEC7A, CNGA1, COP1, CR1, CTSK, CTSL, CTSS, CXCL12, CXCL8, CXCR4, DAB2IP, DDT, DDX60, DMTN, DNASE1L3, DUSP1, EDN1, EHHADH, ENPP3,…
GO:0006954	inflammatory response	GO_BiologicalProcess-EBI-UniProt-GOA_10.04.2019_00h00	5.2449e-08	0.000116017	1.26215e-07	1.38837e-06	[4]	Group08	21.8241	134	[ABCD2, ACE2, ADAMTS12, ADGRE2, ADGRE5, ADORA1, ADRB2, AGT, AGTR1, AKNA, ANGPT1, AOC3, APLP2, APOD, APOE, APPL2, BCL6, BIRC3, C1QA, C5, C5AR1, CCL13, CCL19, CCL24, CCL5, CCR2, CCRL2, CD44, CD47, CEBPA, CHI3L1, CISH, CRHBP, CSF1R, CXCL8, CXCR2, CXCR4, DDT, DNASE1L3, EHHADH, ENPP3, FCGR2B, FFAR2, FFAR4, FOLR2, FOS, FPR1, FPR2, GATA3, GBP5, GGT5, GPER1, HIF1A, HMGB2, HYAL1, IGF1, IL15, IL18RAP, IL1B…
GO:0050727	regulation of inflammatory response	GO_BiologicalProcess-EBI-UniProt-GOA_10.04.2019_00h00	4.45087e-07	0.00097385	1.26215e-07	1.38837e-06	[4, 5, 6]	Group08	24.4514	78	[ABCD2, ACE2, ADAMTS12, ADRB2, AGT, AGTR1, AKNA, APLP2, APOD, APOE, APPL2, BCL6, BIRC3, C1QA, C5AR1, CCL5, CCR2, CD47, CEBPA, CISH, DDT, DNASE1L3, EHHADH, ENPP3, FCGR2B, FFAR2, FFAR4, FPR2, GATA3, GBP5, GPER1, IGF1, IL15, IL1B, IL33, IL6ST, ITGB2, JAK2, KLF4, LCP1, LEP, LPL, MAPK13, MEFV, MGLL, MMP9, NFKBIZ, NLRP12, NOS2, PARK7, PDCD4, PDE2A, PLA2G2A, PLA2G7, PRKCD, PTGER2, PTGER3, PTGS2, PTPN2, …
GO:0009653	anatomical structure morphogenesis	GO_BiologicalProcess-EBI-UniProt-GOA_10.04.2019_00h00	5.75523e-08	0.000127133	6.81565e-08	8.17878e-07	[2, 3]	Group09	17.7485	391	[ACKR3, ACTN1, ACTN2, ADAM12, ADAMTS12, ADIPOR2, AFF3, AGT, AGTPBP1, AGTR1, AHI1, AKT3, ALCAM, ALDH1A3, ALDOA, AMOTL2, ANGPT1, ANGPT4, ANK3, ANKRD12, ANOS1, APLNR, APOD, APOE, APOLD1, ARHGAP15, ARHGAP35, ARL13B, ATL1, ATP10A, ATP6V1B1, ATP6V1B2, AXIN2, B4GALT5, B4GALT6, BASP1, BBS2, BBS7, BCL6, BCL9L, BIRC3, BMP4, BMP5, BMPER, C9orf72, CALCRL, CAMK1, CAP2, CASS4, CCBE1, CCL13, CCL24, CCN1, CCR2, …
GO:0035295	tube development	GO_BiologicalProcess-EBI-UniProt-GOA_10.04.2019_00h00	2.25732e-06	0.0049029	6.81565e-08	8.17878e-07	[3, 4]	Group09	20.1646	147	[ADAM12, ADAMTS12, ADIPOR2, AGT, AGTR1, AHI1, AKT3, AMOTL2, ANGPT1, ANGPT4, APLNR, APOD, APOLD1, ARL13B, BASP1, BBS7, BIRC3, BMP4, BMP5, BMPER, CALCRL, CCBE1, CCR2, CD34, CDH13, CEBPA, CEMIP2, CEP290, CER1, CHI3L1, CLMP, COBL, COL4A1, CREB3L1, CSF1R, CXCL8, CYP1B1, DAB2IP, DLEC1, DLL4, DVL1, ECM1, EPHB2, ERAP1, ERRFI1, FGF1, FGF10, FGF13, FGF2, FGFR2, GATA3, GDF5, GLI3, GPC3, GPLD1, GPNMB, GREM1,…
GO:0035239	tube morphogenesis	GO_BiologicalProcess-EBI-UniProt-GOA_10.04.2019_00h00	1.62938e-05	0.0349501	6.81565e-08	8.17878e-07	[3, 4, 5]	Group09	19.969	129	[ADAM12, ADAMTS12, ADIPOR2, AGT, AGTR1, AHI1, AKT3, AMOTL2, ANGPT1, ANGPT4, APLNR, APOD, APOLD1, BBS7, BIRC3, BMP4, BMP5, BMPER, CALCRL, CCBE1, CCR2, CD34, CDH13, CEMIP2, CEP290, CHI3L1, COBL, COL4A1, CREB3L1, CSF1R, CXCL8, CYP1B1, DAB2IP, DLEC1, DLL4, DVL1, ECM1, EPHB2, ERAP1, FGF1, FGF10, FGF13, FGF2, FGFR2, GATA3, GDF5, GPC3, GPLD1, GPNMB, GREM1, HAS2, HES1, HEY1, HIF1A, HIPK2, HK2, HOOK2, HOX…
GO:0001525	angiogenesis	GO_BiologicalProcess-EBI-UniProt-GOA_10.04.2019_00h00	3.99513e-06	0.00865346	6.81565e-08	8.17878e-07	[3, 4, 5, 6, 7, 8, 9, 10]	Group09	21.7391	100	[ADAM12, ADIPOR2, AGTR1, AKT3, AMOTL2, ANGPT1, ANGPT4, APLNR, APOD, APOLD1, BIRC3, BMP4, BMPER, CALCRL, CCBE1, CCR2, CD34, CDH13, CEMIP2, CHI3L1, COL4A1, CREB3L1, CXCL8, CYP1B1, DAB2IP, DLL4, ECM1, EPHB2, ERAP1, FGF1, FGF13, FGF2, FGFR2, GPLD1, GPNMB, GREM1, HEY1, HIF1A, HIPK2, HK2, HOOK2, HOXA7, HPSE, HYAL1, ID1, IL1B, ISM1, ITGAX, JMJD8, KCNQ1, KLF2, KLF4, LEP, LEPR, LOXL2, MCAM, MINAR1, NMB, N…
GO:0032879	regulation of localization	GO_BiologicalProcess-EBI-UniProt-GOA_10.04.2019_00h00	6.72892e-06	0.014521	2.50123e-06	1.50074e-05	[2, 3]	Group10	16.7423	443	[ABCA2, ABCB1, ABCB4, ACAA2, ACE2, ACSL3, ACTN1, ACTN2, ACVR1C, ADAM12, ADGRE2, ADRA2A, ADRB2, AGT, AGTR1, AHI1, AKAP9, AKT2, AKT3, AMOTL2, ANGPT1, ANGPT4, ANK2, ANK3, ANPEP, APLNR, APLP2, APOB, APOC1, APOD, APOE, APPL2, AREG, ARFGAP3, ARHGEF40, ATM, ATP1A1, ATP1A2, ATP1B1, ATP2B1, ATP2B4, ATP5F1A, ATPSCKMT, AZIN1, BAD, BAG3, BBS2, BCAP31, BCL2, BIN1, BIRC3, BMP4, BMP5, BMP6, BMPER, BOK, C2CD5, C…
GO:0051239	regulation of multicellular organismal process	GO_BiologicalProcess-EBI-UniProt-GOA_10.04.2019_00h00	4.5471e-07	0.00099445	2.50123e-06	1.50074e-05	[2, 3]	Group10	16.9077	491	[ABCC9, ABCD2, ACACA, ACADL, ACE2, ACKR3, ACOT13, ACSL1, ACVR1C, ADAM12, ADAMTS12, ADAMTS5, ADCY6, ADGRL1, ADIPOR2, ADRA1A, ADRA2A, ADRB2, AGO4, AGPAT2, AGRN, AGT, AGTR1, AHI1, AIFM2, AKAP9, AKT3, ALDH1A1, ALMS1, ANGPT1, ANGPT4, ANK2, ANPEP, APLNR, APLP2, APOC1, APOD, APOE, APOLD1, APPL2, ARHGAP35, ASCL2, ASPH, ATP1A1, ATP1A2, ATP1B1, ATP2B1, ATP2B4, ATP5F1A, ATPSCKMT, AVPR1A, AXIN2, B4GALT5, BAD…
GO:0051094	positive regulation of developmental process	GO_BiologicalProcess-EBI-UniProt-GOA_10.04.2019_00h00	1.57097e-06	0.00341685	2.50123e-06	1.50074e-05	[2, 3, 4]	Group10	18.7342	222	[ACKR3, ADAM12, ADGRL1, AGRN, AGT, AGTR1, AHI1, AKT3, ANGPT4, ANPEP, APLNR, APOB, APOE, AREG, ARHGAP35, ATP2B1, AXIN2, B4GALT5, BAD, BASP1, BCL6, BCL9L, BIN1, BIRC3, BMP4, BMP5, BMP6, BMPER, BOC, BTK, C1QA, C21orf91, CAMK1, CASP8, CASS4, CCL19, CCN1, CCN2, CCR2, CD274, CD34, CD53, CDON, CHI3L1, CHODL, CLASP1, CLDN5, CLSTN2, COBL, CORO1C, CXCL8, CXCR4, CYP1B1, DAB2IP, DAG1, DBN1, DCSTAMP, DHRS3, D…
GO:0051240	positive regulation of multicellular organismal process	GO_BiologicalProcess-EBI-UniProt-GOA_10.04.2019_00h00	5.50619e-09	1.22898e-05	2.50123e-06	1.50074e-05	[2, 3, 4]	Group10	18.8656	306	[ACACA, ACADL, ACKR3, ACSL1, ADAM12, ADGRL1, ADIPOR2, ADRA1A, ADRA2A, ADRB2, AGPAT2, AGRN, AGT, AGTR1, AIFM2, AKT3, ALMS1, ANGPT1, ANGPT4, ANPEP, APLNR, APLP2, APOE, APPL2, ARHGAP35, ATP2B1, ATP5F1A, ATPSCKMT, AVPR1A, AXIN2, B4GALT5, BAD, BASP1, BCL6, BCL9L, BIN1, BIRC3, BMP4, BMP5, BMP6, BMPER, BTK, C1QA, C21orf91, C5, CAMK1, CAMK2D, CASP8, CCBE1, CCL19, CCN1, CCR2, CD226, CD244, CD274, CD34, CD…
GO:0042592	homeostatic process	GO_BiologicalProcess-EBI-UniProt-GOA_10.04.2019_00h00	1.71796e-05	0.0368159	1.71796e-05	1.71796e-05	[3]	Group11	17.2678	316	[ABCA2, ABCB4, ABCG2, ACACA, ACADL, ACADVL, ACKR3, ACOT13, ACOX1, ACSL1, ACTG1, ADAMTS5, ADCY6, ADIPOR2, ADRA1A, ADRA2A, ADRB2, AGT, AGTR1, AKR1C1, ALDH1A1, ALDOA, ALMS1, ALPK3, ANGPTL2, ANGPTL8, ANK2, ANK3, APLNR, APLP2, APOB, APOE, APPL2, AQP4, AQP9, ASRGL1, ATM, ATP1A1, ATP1A2, ATP1B1, ATP2B1, ATP2B4, ATP6V0D2, ATP6V0E2, ATP6V1B1, ATP6V1B2, AVPR1A, AZGP1, BAD, BAG3, BBS2, BCAP31, BCL2, BDH2, B…
GO:0048878	chemical homeostasis	GO_BiologicalProcess-EBI-UniProt-GOA_10.04.2019_00h00	2.50563e-06	0.00543972	1.71796e-05	1.71796e-05	[4]	Group11	18.7835	210	[ABCA2, ABCB4, ABCG2, ACKR3, ACOX1, ADCY6, ADIPOR2, ADRA1A, ADRA2A, ADRB2, AGT, AGTR1, AKR1C1, ANGPTL8, ANK2, ANK3, APLNR, APLP2, APOB, APOE, APPL2, AQP4, AQP9, ATP1A1, ATP1A2, ATP1B1, ATP2B1, ATP2B4, ATP6V0D2, ATP6V0E2, ATP6V1B1, ATP6V1B2, AVPR1A, BAD, BCAP31, BCL2, BDH2, BMP6, C5AR1, CA12, CA2, CACNA2D1, CALB2, CAMK2D, CASQ2, CCL13, CCL19, CCL5, CCR2, CCRL2, CD163L1, CD52, CDH23, CDK16, CEBPA, …
GO:0072503	cellular divalent inorganic cation homeostasis	GO_BiologicalProcess-EBI-UniProt-GOA_10.04.2019_00h00	2.00166e-05	0.0428355	1.71796e-05	1.71796e-05	[6, 8]	Group11	20.751	105	[ACKR3, ADRA1A, AGTR1, ANK2, APLNR, ATP1A2, ATP1B1, ATP2B1, ATP2B4, AVPR1A, BCAP31, BCL2, C5AR1, CACNA2D1, CALB2, CAMK2D, CASQ2, CCL13, CCL19, CCL5, CCR2, CCRL2, CD163L1, CD52, CDH23, CES1, CLIC2, CLN3, CXCL12, CXCR1, CXCR2, CXCR4, CXCR5, CYSLTR1, DHRS3, EDN1, F2RL3, FATE1, FGF13, FGF2, FIS1, FPR1, FPR2, GPER1, GPR174, GRIA1, GRIN2B, GSTO1, HTR2B, IGF2BP2, ITPR2, ITPR3, LETM1, LPAR2, LPAR6, MCOLN…
GO:0072507	divalent inorganic cation homeostasis	GO_BiologicalProcess-EBI-UniProt-GOA_10.04.2019_00h00	7.9082e-06	0.0170501	1.71796e-05	1.71796e-05	[7]	Group11	20.9615	109	[ACKR3, ADRA1A, AGTR1, ANK2, ANK3, APLNR, ATP1A2, ATP1B1, ATP2B1, ATP2B4, ATP6V1B1, ATP6V1B2, AVPR1A, BCAP31, BCL2, C5AR1, CACNA2D1, CALB2, CAMK2D, CASQ2, CCL13, CCL19, CCL5, CCR2, CCRL2, CD163L1, CD52, CDH23, CES1, CLIC2, CLN3, CXCL12, CXCR1, CXCR2, CXCR4, CXCR5, CYSLTR1, DHRS3, EDN1, F2RL3, FATE1, FGF13, FGF2, FIS1, FPR1, FPR2, GPER1, GPR174, GRIA1, GRIN2B, GSTO1, HTR2B, IGF2BP2, ITPR2, ITPR3, …
GO:0044283	small molecule biosynthetic process	GO_BiologicalProcess-EBI-UniProt-GOA_10.04.2019_00h00	6.17055e-12	1.39084e-08	2.75596e-12	4.13394e-11	[3]	Group12	22.9249	174	[AACS, ABCB11, ABCD2, ABHD2, ACAA2, ACACA, ACADL, ACADVL, ACER3, ACLY, ACOT2, ACSM5, ADA, ADA2, ADI1, ADIPOR2, ADRB2, AIFM2, AKR1C1, ALDH1A1, ALDH1A3, ALDOA, ALDOB, ALOX5, ALOX5AP, ANGPT1, APOC1, APOE, AQP9, ARSA, ASAH1, ATP2B4, BCL2A1, BDH2, BGN, BHMT, BHMT2, BMP5, BMP6, CBR4, CD244, CES1, CHST15, COQ9, CSPG4, CUZD1, CYP27A1, CYP46A1, DECR2, DHCR24, DHDDS, DHRS9, DNPH1, DSEL, EDN1, EGR1, ELOVL3,…
GO:1901615	organic hydroxy compound metabolic process	GO_BiologicalProcess-EBI-UniProt-GOA_10.04.2019_00h00	1.57019e-06	0.00341673	2.75596e-12	4.13394e-11	[3]	Group12	21.58	112	[ABCB11, ACAA1, ACAA2, ACACA, ACADL, ACADVL, ACER3, ACLY, ACOT2, ACSS2, ADH1A, ADH1B, ADH1C, ADRB2, AKR1C1, AKR1C2, AKR7A2, ALDH1A1, ALDH1B1, ALDH1L1, ALDH9A1, ANGPT1, APOB, APOE, ASAH1, BCL2A1, BMP5, BMP6, CACNB1, CBR4, CD244, CEL, CES1, CUZD1, CYP1B1, CYP27A1, CYP46A1, DHCR24, DHDDS, DHRS3, DHRS9, ELN, ELOVL6, FAH, FAS, FASN, FGF1, FGF13, FGF2, GATA3, GDE1, GIPC1, GK3P, GK5, GLB1, GPAM, GPER1, …
GO:0006066	alcohol metabolic process	GO_BiologicalProcess-EBI-UniProt-GOA_10.04.2019_00h00	2.33376e-08	5.17861e-05	2.75596e-12	4.13394e-11	[3, 4]	Group12	24.5989	92	[ACAA2, ACACA, ACADL, ACADVL, ACER3, ACLY, ACSS2, ADH1A, ADH1B, ADH1C, ADRB2, AKR1C1, AKR1C2, AKR7A2, ALDH1A1, ALDH1B1, ALDH1L1, ALDH9A1, ANGPT1, APOB, APOE, ASAH1, BCL2A1, BMP5, BMP6, CACNB1, CBR4, CD244, CEL, CES1, CUZD1, CYP1B1, CYP27A1, CYP46A1, DHCR24, DHDDS, DHRS3, DHRS9, ELN, ELOVL6, FAS, FASN, FGF1, FGF13, FGF2, GDE1, GK3P, GK5, GLB1, GPAM, GPER1, HSD17B7P2, IDH1, IDH2, IDH3B, IGF1, IL1B,…
GO:1901617	organic hydroxy compound biosynthetic process	GO_BiologicalProcess-EBI-UniProt-GOA_10.04.2019_00h00	1.49759e-05	0.0321681	2.75596e-12	4.13394e-11	[4]	Group12	23.6842	63	[ABCB11, ACAA2, ACACA, ACER3, ACLY, ACOT2, ADRB2, AKR1C1, ANGPT1, APOE, ASAH1, BCL2A1, BMP5, BMP6, CD244, CES1, CUZD1, CYP27A1, CYP46A1, DHCR24, DHDDS, ELOVL6, FAS, FASN, FGF1, FGF13, FGF2, GATA3, GIPC1, GLB1, GPAM, GPER1, HSD17B7P2, IL1B, MOXD1, MVD, NFYA, NSDHL, PARK7, PCK1, PDXK, PGP, PLAG1, PLCB1, PLCB2, PLCD3, PLCE1, PLEK, PNPO, PPIP5K2, PROS1, PSAT1, QDPR, SCD, SCP2, SLC27A2, SNAI1, SPR, SR…
GO:0034308	primary alcohol metabolic process	GO_BiologicalProcess-EBI-UniProt-GOA_10.04.2019_00h00	1.23552e-05	0.0265636	2.75596e-12	4.13394e-11	[4, 5]	Group12	32.1839	28	[ACSS2, ADH1A, ADH1B, ADH1C, AKR1C1, AKR1C2, AKR7A2, ALDH1A1, ALDH1B1, ALDH1L1, BMP5, BMP6, CBR4, CYP1B1, DHRS3, DHRS9, ELN, GDE1, IGF1, PARK7, PECR, PNPLA4, RAB27A, RBP4, RDH10, RETSAT, SULT1A2, ZAP70]
GO:0006793	phosphorus metabolic process	GO_BiologicalProcess-EBI-UniProt-GOA_10.04.2019_00h00	2.2202e-13	5.01099e-10	1.55488e-19	2.95428e-18	[3]	Group13	17.7947	631	[ABCA2, ACACA, ACKR3, ACLY, ACOT1, ACOT13, ACOT2, ACOT4, ACSF2, ACSL1, ACSL3, ACSL5, ACSM5, ACTN2, ACVR1C, ACYP1, ADA, ADAM12, ADCY6, ADRA1A, ADRA2A, ADRB2, AGPAT2, AGPAT3, AGPAT4, AGPAT5, AGT, AIFM2, AK1, AK4, AK8, AKAP9, AKT2, AKT3, ALDH1A1, ALDH5A1, ALDOA, ALDOB, ALPK1, ALPK3, ANAPC10, ANGPT1, ANGPT4, ANPEP, APLNR, APOC1, APOE, AQP9, AREG, ARL4C, ATAD5, ATM, ATP2B4, ATP5F1A, ATP5F1D, ATP5MC3, …
GO:0048585	negative regulation of response to stimulus	GO_BiologicalProcess-EBI-UniProt-GOA_10.04.2019_00h00	9.18431e-07	0.00200585	1.55488e-19	2.95428e-18	[2, 3, 4]	Group13	18.0479	294	[ABCD2, ACAA2, ACKR3, ADA, ADAMTS12, ADRA1A, ADRA2A, ADRB2, AGT, AKT3, APLNR, APLP2, APOD, APOE, APPL2, AREG, ARHGAP35, ATM, ATP2B4, AXIN2, BBS2, BCL2, BCL2A1, BCL9L, BIRC3, BMP4, BMP5, BMPER, C5, CALB2, CASP8, CASQ2, CBLB, CCDC3, CCL5, CCR2, CD109, CD22, CD300A, CD300LF, CD34, CD44, CD47, CD9, CDK5RAP3, CEL, CER1, CGNL1, CHP1, CIDEA, CILP, CISH, CLASP1, CLIC2, CNKSR3, COP1, CR1, CREB3L1, CREBRF,…
GO:0019637	organophosphate metabolic process	GO_BiologicalProcess-EBI-UniProt-GOA_10.04.2019_00h00	8.89557e-15	2.0104e-11	1.55488e-19	2.95428e-18	[3, 4]	Group13	21.9828	255	[ACACA, ACLY, ACOT1, ACOT13, ACOT2, ACOT4, ACSF2, ACSL1, ACSL3, ACSL5, ACSM5, ADA, ADCY6, ADRB2, AGPAT2, AGPAT3, AGPAT4, AGPAT5, AIFM2, AK1, AK4, AK8, ALDH1A1, ALDH5A1, ALDOA, ALDOB, APOC1, AQP9, ATAD5, ATM, ATP5F1A, ATP5F1D, ATP5MC3, ATPSCKMT, BAD, BCL2A1, BIRC3, CBR4, CCL19, CD244, CEL, CEPT1, CES1, CHKA, CISH, CKB, CKMT2, CLEC7A, CLN3, COX5B, CPT1A, CRAT, CREBRF, CROT, CSF1R, CTPS1, CYC1, DAB2…
GO:0035556	intracellular signal transduction	GO_BiologicalProcess-EBI-UniProt-GOA_10.04.2019_00h00	6.4419e-08	0.000142173	1.55488e-19	2.95428e-18	[3, 4, 5]	Group13	17.1205	503	[ABRAXAS1, ACACA, ACKR3, ACTN2, ADAM12, ADCY6, ADGRD1, ADGRE2, ADGRE3, ADGRE5, ADGRG2, ADGRL1, ADGRL3, ADGRL4, ADRA1A, ADRA2A, ADRB2, AGT, AGTR1, AHR, AIFM1, AKR1C1, AKR1C2, AKT2, AKT3, ALPK1, ALPK3, AMOTL2, ANGPT1, ANK2, ANPEP, APAF1, APBB2, APLNR, APOE, ARAP2, AREG, ARFGAP3, ARFIP2, ARHGAP15, ARHGAP26, ARHGAP28, ARHGAP30, ARHGAP35, ARHGAP9, ARHGDIG, ARHGEF26, ARL4C, ATM, ATP1A2, ATP1B1, ATP2B4,…
GO:0016310	phosphorylation	GO_BiologicalProcess-EBI-UniProt-GOA_10.04.2019_00h00	4.70579e-08	0.000104139	1.55488e-19	2.95428e-18	[5]	Group13	17.4269	447	[ABCA2, ACKR3, ACTN2, ACVR1C, ADAM12, ADCY6, ADRA1A, ADRA2A, ADRB2, AGT, AK1, AK4, AK8, AKAP9, AKT2, AKT3, ALDH1A1, ALDOA, ALDOB, ALPK1, ALPK3, ANAPC10, ANGPT1, ANGPT4, ANPEP, APLNR, APOE, AREG, ARL4C, ATM, ATP2B4, ATP5F1A, ATP5F1D, ATP5MC3, ATPSCKMT, AXIN2, BAD, BANK1, BCR, BIRC3, BMP3, BMP4, BMP5, BMP6, BMPER, BRAT1, BTBD10, BTK, BUB1, BUB1B, C5, C5AR1, C9orf72, CAB39L, CAMK1, CAMK2D, CASS4, CB…
GO:1902531	regulation of intracellular signal transduction	GO_BiologicalProcess-EBI-UniProt-GOA_10.04.2019_00h00	1.08793e-06	0.00237386	1.55488e-19	2.95428e-18	[4, 5, 6]	Group13	17.5959	344	[ACKR3, ADAM12, ADRA1A, ADRA2A, ADRB2, AGT, AKR1C1, AKR1C2, ALPK1, ANGPT1, APLNR, APOE, ARAP2, AREG, ARFGAP3, ARHGAP15, ARHGAP26, ARHGAP28, ARHGAP30, ARHGAP35, ARHGAP9, ARHGDIG, ARHGEF26, ARL4C, ATM, ATP2B4, BAD, BCAP31, BCL2, BCL2A1, BCL2L11, BCR, BIRC3, BMP3, BMP4, BMP5, BMP6, BMPER, BOK, BRIP1, C5, C5AR1, C9orf72, CAMK2D, CASP8, CASQ2, CCL13, CCL19, CCL24, CCL5, CCN1, CCN2, CD22, CD300A, CD44,…
GO:1902533	positive regulation of intracellular signal transduction	GO_BiologicalProcess-EBI-UniProt-GOA_10.04.2019_00h00	3.93576e-06	0.00852879	1.55488e-19	2.95428e-18	[4, 5, 6, 7]	Group13	18.6774	209	[ACKR3, ADAM12, ADRA1A, ADRA2A, ADRB2, AGT, AKR1C1, AKR1C2, ALPK1, ANGPT1, APOE, AREG, ARL4C, ATM, BAD, BCAP31, BCL2, BCL2L11, BIRC3, BMP4, BMPER, BOK, C5, C5AR1, CASP8, CCL13, CCL19, CCL24, CCL5, CCN2, CD44, CDH13, CDK1, CDK5RAP3, CHI3L1, CHP2, COP1, CROT, CSF1R, CXCR4, DAB2IP, DDT, DDX5, DDX60, DLEU2, ECM1, EDN1, EPHB2, ERBB4, ETFB, F2RL3, FCGR2B, FFAR4, FGF1, FGF10, FGF13, FGF2, FGFR2, FGR, FI…
GO:0010033	response to organic substance	GO_BiologicalProcess-EBI-UniProt-GOA_10.04.2019_00h00	2.09584e-07	0.000460456	3.66576e-09	4.76549e-08	[3]	Group14	16.9773	501	[ABCA2, ABCB4, ABHD2, ACADVL, ACAP2, ACKR3, ACTN2, ACVR1C, ADAM12, ADAMTS12, ADCY6, ADIPOR2, ADRA1A, ADRA2A, ADRB2, AFF3, AGPAT2, AGRN, AGT, AGTR1, AHR, AKAP9, AKR1C1, AKR1C2, AKT2, ALDH1L1, ALOX5, ANOS1, APLP2, APOE, APPL2, AQP4, AQP9, AREG, ARFGAP3, ARSA, ASAH1, ASNA1, ATF3, ATL1, ATM, ATP1A1, ATP1A2, ATP2B1, ATP2B4, ATP6V0D2, ATP6V0E2, ATP6V1B1, ATP6V1B2, ATXN3, AURKAIP1, AVPR1A, BAG3, BBS2, B…
GO:0070887	cellular response to chemical stimulus	GO_BiologicalProcess-EBI-UniProt-GOA_10.04.2019_00h00	3.739e-09	8.35292e-06	3.66576e-09	4.76549e-08	[3]	Group14	17.2146	555	[ABCB4, ABCG2, ABHD2, ACAA1, ACAA2, ACADVL, ACAP2, ACKR3, ACTN2, ACVR1C, ADAM12, ADAMTS12, ADCY6, ADGRE2, ADIPOR2, ADRA2A, ADRB2, AGPAT2, AGRN, AGT, AGTR1, AHR, AKAP9, AKR1C1, AKR1C2, AKR7A2, AKT2, ALDH1L1, ALDH9A1, ALOX5, ALOX5AP, ANGPT4, ANK3, ANOS1, AOC3, APLP2, APOBEC3A, APOE, APPL2, AQP4, AQP9, AREG, ARFGAP3, ARSA, ASAH1, ASNA1, ATF3, ATG7, ATL1, ATM, ATP1A1, ATP1A2, ATP2B1, ATP2B4, ATP6V0D2…
GO:0071495	cellular response to endogenous stimulus	GO_BiologicalProcess-EBI-UniProt-GOA_10.04.2019_00h00	1.90832e-07	0.000419449	3.66576e-09	4.76549e-08	[3]	Group14	18.888	248	[ABHD2, ACAP2, ACKR3, ACTN2, ACVR1C, ADAM12, ADAMTS12, ADCY6, ADIPOR2, ADRA2A, ADRB2, AGRN, AGTR1, AHR, AKAP9, AKR1C1, AKR1C2, AKT2, ANOS1, APAF1, APLP2, APPL2, AQP9, AREG, ATM, ATP1A1, ATP1A2, ATP2B1, ATP2B4, ATP6V0D2, ATP6V0E2, ATP6V1B1, ATP6V1B2, AVPR1A, BBS2, BCL2L11, BCL9L, BIRC3, BMP4, BMP5, BMP6, BMPER, C2CD5, CA2, CACNA2D1, CACNB1, CASQ2, CCL5, CCN1, CD109, CD44, CDKN2B, CER1, CHL1, CHRDL…
GO:1901700	response to oxygen-containing compound	GO_BiologicalProcess-EBI-UniProt-GOA_10.04.2019_00h00	1.57805e-05	0.0338649	3.66576e-09	4.76549e-08	[3]	Group14	18.0885	229	[ABCA2, ABCB4, ABHD2, ACKR3, ACTN2, ADAM12, ADCY6, ADRA2A, ADRB2, AGRN, AGTR1, AHR, AKAP9, AKR1C1, AKR1C2, AKT2, ALDH1L1, APLP2, APOD, APOE, APPL2, AQP9, ATM, ATP1A1, ATP1A2, ATP2B1, ATP2B4, ATP6V0D2, ATP6V0E2, ATP6V1B1, ATP6V1B2, BIRC3, BMP6, C2CD5, CA2, CACNA2D1, CACNB1, CALB2, CALCRL, CATSPER2, CCL19, CCL5, CD180, CD274, CDK16, CHL1, CISH, CLEC7A, COP1, CRAT, CRHBP, CSN1S1, CSTA, CXCL8, CYP1B1…
GO:0071310	cellular response to organic substance	GO_BiologicalProcess-EBI-UniProt-GOA_10.04.2019_00h00	5.37676e-08	0.00011888	3.66576e-09	4.76549e-08	[4]	Group14	17.393	451	[ABCB4, ABHD2, ACADVL, ACAP2, ACKR3, ACTN2, ACVR1C, ADAM12, ADAMTS12, ADCY6, ADIPOR2, ADRA2A, ADRB2, AGPAT2, AGRN, AGT, AGTR1, AHR, AKAP9, AKR1C1, AKR1C2, AKT2, ALOX5, ANOS1, APLP2, APPL2, AQP4, AQP9, AREG, ARFGAP3, ARSA, ASAH1, ASNA1, ATF3, ATL1, ATM, ATP1A1, ATP1A2, ATP2B1, ATP2B4, ATP6V0D2, ATP6V0E2, ATP6V1B1, ATP6V1B2, ATXN3, AURKAIP1, AVPR1A, BAG3, BBS2, BCL2, BCL2L11, BCL6, BCL9L, BIRC3, BM…
GO:1901701	cellular response to oxygen-containing compound	GO_BiologicalProcess-EBI-UniProt-GOA_10.04.2019_00h00	4.82468e-06	0.0104358	3.66576e-09	4.76549e-08	[4]	Group14	18.9243	190	[ABCB4, ACKR3, ACTN2, ADAM12, ADCY6, ADRA2A, ADRB2, AGRN, AGTR1, AHR, AKAP9, AKR1C1, AKR1C2, AKT2, ALDH1L1, APLP2, APPL2, AQP9, ATM, ATP2B1, ATP2B4, ATP6V0D2, ATP6V0E2, ATP6V1B1, ATP6V1B2, BIRC3, BMP6, C2CD5, CA2, CACNA2D1, CACNB1, CALB2, CALCRL, CCL5, CD180, CD274, CDK16, CHL1, CISH, CLEC7A, COP1, CRHBP, CXCL8, CYP1B1, DAB2IP, DEF6, DGAT2, DMTN, EFNA5, EGR1, EHHADH, EPHA4, FBLN5, FCGR2B, FFAR2, …
GO:0071417	cellular response to organonitrogen compound	GO_BiologicalProcess-EBI-UniProt-GOA_10.04.2019_00h00	1.77831e-05	0.0380913	3.66576e-09	4.76549e-08	[4, 5]	Group14	20.566	109	[ACTN2, ADCY6, ADRB2, AGTR1, AHR, AKAP9, AKT2, APLP2, APPL2, AQP9, ATP2B1, ATP2B4, ATP6V0D2, ATP6V0E2, ATP6V1B1, ATP6V1B2, C2CD5, CA2, CACNA2D1, CACNB1, CASQ2, CHL1, CISH, CRHBP, DMTN, EGR1, EPHA4, FCGR2B, FOLR2, FOXO1, FPR2, GDF15, GNG2, GPER1, GPLD1, GRB14, HAVCR1, HCN2, ICAM1, IGF1, IGF1R, IGF2, IGFBP5, IL1B, INHBB, INPP5K, INSR, IRS1, ITGA4, JAK2, JAK3, KANK1, KCNA4, KCNE1, KCNQ1, KRT16, LAMT…
GO:0007167	enzyme linked receptor protein signaling pathway	GO_BiologicalProcess-EBI-UniProt-GOA_10.04.2019_00h00	2.35327e-07	0.000516542	3.66576e-09	4.76549e-08	[4, 5, 6]	Group14	19.2998	215	[ACTG1, ACVR1C, ADAM12, ADAMTS12, ADRA2A, ADRB2, AGT, AGTR1, AHI1, AKT2, ANGPT1, ANGPT4, ANGPTL2, ANOS1, APH1B, APLP2, APOBEC3A, APOD, APPL2, AREG, ATM, ATP6V0D2, ATP6V0E2, ATP6V1B1, ATP6V1B2, BCL9L, BIRC3, BMP3, BMP4, BMP5, BMP6, BMPER, C2CD5, CBLB, CCBE1, CCN1, CD109, CDH13, CDKN2B, CER1, CHRDL1, CIDEA, CILP, CISH, CLDN5, CREB3L1, CREBRF, CSF1R, CXCL8, CYFIP2, DAB2IP, DDIT4, DDX5, DHRS3, DOK1, …
GO:0032879	regulation of localization	GO_BiologicalProcess-EBI-UniProt-GOA_10.04.2019_00h00	6.72892e-06	0.014521	6.1853e-06	1.85559e-05	[2, 3]	Group15	16.7423	443	[ABCA2, ABCB1, ABCB4, ACAA2, ACE2, ACSL3, ACTN1, ACTN2, ACVR1C, ADAM12, ADGRE2, ADRA2A, ADRB2, AGT, AGTR1, AHI1, AKAP9, AKT2, AKT3, AMOTL2, ANGPT1, ANGPT4, ANK2, ANK3, ANPEP, APLNR, APLP2, APOB, APOC1, APOD, APOE, APPL2, AREG, ARFGAP3, ARHGEF40, ATM, ATP1A1, ATP1A2, ATP1B1, ATP2B1, ATP2B4, ATP5F1A, ATPSCKMT, AZIN1, BAD, BAG3, BBS2, BCAP31, BCL2, BIN1, BIRC3, BMP4, BMP5, BMP6, BMPER, BOK, C2CD5, C…
GO:0040012	regulation of locomotion	GO_BiologicalProcess-EBI-UniProt-GOA_10.04.2019_00h00	1.90841e-05	0.0408591	6.1853e-06	1.85559e-05	[2, 3]	Group15	18.5328	192	[ACVR1C, ADAM12, ADRA2A, AGT, AKT2, AKT3, AMOTL2, ANGPT1, ANGPT4, APLP2, APOD, APOE, APPL2, ATM, ATP5F1A, BBS2, BCL2L11, BIRC3, BMP4, BMP5, BMPER, C5, CASS4, CCL19, CCL24, CCL5, CCN1, CCR2, CD151, CD300A, CDH13, CLASP1, CORO1C, CSF1R, CXCL12, CXCL8, CXCR4, CYP1B1, DAB2IP, DACH1, DAG1, DDT, DEFB1, DLEC1, DLEU2, DLL4, DMTN, DOCK10, DOCK4, DOCK5, DOCK8, DTNA, DUSP1, EDN1, ENPP2, ERBB4, FBLN1, FBXO7,…
GO:0048870	cell motility	GO_BiologicalProcess-EBI-UniProt-GOA_10.04.2019_00h00	2.14209e-05	0.0457978	6.1853e-06	1.85559e-05	[2, 3]	Group15	17.3607	296	[ACKR3, ACVR1C, ADAM12, ADAMTS12, ADGRE2, ADGRL3, ADRA2A, AGT, AGTR1, AKT2, AKT3, AMOTL2, ANGPT1, ANGPT4, ANLN, APLP2, APOB, APOBEC3A, APOD, APOE, APPL2, ARHGAP35, ARL13B, ARPC5L, ATM, ATP1B1, ATP2B4, ATP5F1A, BBS2, BIN2, BIRC3, BMP4, BMP5, BMPER, BRAT1, C5, CASS4, CATSPER2, CCDC88A, CCL13, CCL19, CCL24, CCL5, CCN1, CCR2, CCRL2, CD151, CD244, CD248, CD300A, CD34, CD44, CD47, CD48, CD58, CDH13, CD…
GO:0051239	regulation of multicellular organismal process	GO_BiologicalProcess-EBI-UniProt-GOA_10.04.2019_00h00	4.5471e-07	0.00099445	6.1853e-06	1.85559e-05	[2, 3]	Group15	16.9077	491	[ABCC9, ABCD2, ACACA, ACADL, ACE2, ACKR3, ACOT13, ACSL1, ACVR1C, ADAM12, ADAMTS12, ADAMTS5, ADCY6, ADGRL1, ADIPOR2, ADRA1A, ADRA2A, ADRB2, AGO4, AGPAT2, AGRN, AGT, AGTR1, AHI1, AIFM2, AKAP9, AKT3, ALDH1A1, ALMS1, ANGPT1, ANGPT4, ANK2, ANPEP, APLNR, APLP2, APOC1, APOD, APOE, APOLD1, APPL2, ARHGAP35, ASCL2, ASPH, ATP1A1, ATP1A2, ATP1B1, ATP2B1, ATP2B4, ATP5F1A, ATPSCKMT, AVPR1A, AXIN2, B4GALT5, BAD…
GO:0006935	chemotaxis	GO_BiologicalProcess-EBI-UniProt-GOA_10.04.2019_00h00	1.87319e-06	0.00407232	6.1853e-06	1.85559e-05	[3, 4]	Group15	20.6154	134	[ACKR3, ADGRE2, AGTR1, ALCAM, ANGPT1, ANOS1, ARHGAP35, BIN2, BMP4, C5, C5AR1, CCL13, CCL19, CCL24, CCL5, CCR2, CCRL2, CDH13, CLEC12A, CNTN4, CNTN6, CORO1A, CXCL12, CXCL14, CXCL8, CXCR1, CXCR2, CXCR4, CXCR5, CYFIP2, DDT, DEFB1, DHRS3, DOCK4, DOK1, DOK6, DUSP1, EFNA5, EGR2, ENPP2, EPHA4, EPHA7, EPHB2, FEZ1, FFAR2, FGF1, FGF10, FGF13, FGF2, FPR1, FPR2, GDF5, GFRA1, GPNMB, GPR183, GREM1, HMGB2, HRAS,…
GO:0016477	cell migration	GO_BiologicalProcess-EBI-UniProt-GOA_10.04.2019_00h00	8.75823e-07	0.00191367	6.1853e-06	1.85559e-05	[3, 4]	Group15	18.1818	280	[ACKR3, ACVR1C, ADAM12, ADAMTS12, ADGRE2, ADGRL3, ADRA2A, AGT, AGTR1, AKT2, AKT3, AMOTL2, ANGPT1, ANGPT4, ANLN, APLP2, APOB, APOD, APOE, APPL2, ARHGAP35, ARL13B, ARPC5L, ATM, ATP1B1, ATP5F1A, BIN2, BIRC3, BMP4, BMP5, BMPER, BRAT1, C5, CASS4, CCDC88A, CCL13, CCL19, CCL24, CCL5, CCN1, CCR2, CCRL2, CD151, CD244, CD248, CD300A, CD34, CD44, CD47, CD48, CD58, CDH13, CDK1, CEACAM3, CEL, CER1, CLASP1, CO…
GO:0051270	regulation of cellular component movement	GO_BiologicalProcess-EBI-UniProt-GOA_10.04.2019_00h00	1.07253e-05	0.0230916	6.1853e-06	1.85559e-05	[3, 4]	Group15	18.6359	194	[ACTN1, ACVR1C, ADAM12, ADRA2A, AGT, AKAP9, AKT2, AKT3, AMOTL2, ANGPT1, ANGPT4, ANK2, APLP2, APOD, APOE, APPL2, ATM, ATP5F1A, BBS2, BIN1, BIRC3, BMP4, BMP5, BMPER, C5, CAMK2D, CASS4, CCL19, CCL24, CCL5, CCN1, CCR2, CD151, CD300A, CD9, CDH13, CLASP1, CORO1C, CSF1R, CXCL12, CXCL8, CYP1B1, DAB2IP, DACH1, DAG1, DDT, DEFB1, DLEC1, DLL4, DMTN, DOCK10, DOCK4, DOCK5, DOCK8, DSC2, DSG2, DTNA, DUSP1, EDN1,…
GO:0051272	positive regulation of cellular component movement	GO_BiologicalProcess-EBI-UniProt-GOA_10.04.2019_00h00	2.21636e-05	0.0473636	6.1853e-06	1.85559e-05	[3, 4, 5]	Group15	20.2422	117	[ADAM12, ADRA2A, AGT, AKT2, AKT3, ANGPT1, ANGPT4, ATM, ATP5F1A, BIRC3, BMP4, CASS4, CCL19, CCL24, CCL5, CCN1, CCR2, CD151, CDH13, CLASP1, CSF1R, CXCL12, CXCL8, DAB2IP, DEFB1, DMTN, DOCK4, DOCK5, DOCK8, EDN1, ENPP2, FGF1, FGF10, FGF13, FGF2, FGR, FN1, FPR2, GATA3, GPER1, GPI, GPLD1, GPNMB, HAS2, HIF1A, HRAS, HYAL1, ICAM1, IGF1, IGF1R, IGFBP5, IL1B, INSR, ITGAX, KIF20B, LYN, MAP2, MAPRE2, MET, MMP9…
GO:0030334	regulation of cell migration	GO_BiologicalProcess-EBI-UniProt-GOA_10.04.2019_00h00	3.20761e-06	0.00695409	6.1853e-06	1.85559e-05	[4, 5, 6]	Group15	19.337	175	[ACVR1C, ADAM12, ADRA2A, AGT, AKT2, AKT3, AMOTL2, ANGPT1, ANGPT4, APLP2, APOD, APOE, APPL2, ATM, ATP5F1A, BIRC3, BMP4, BMP5, BMPER, C5, CASS4, CCL19, CCL24, CCL5, CCN1, CCR2, CD151, CD300A, CDH13, CLASP1, CORO1C, CSF1R, CXCL12, CXCL8, CYP1B1, DAB2IP, DACH1, DAG1, DDT, DLEC1, DLL4, DMTN, DOCK10, DOCK4, DOCK5, DOCK8, DTNA, DUSP1, EDN1, ENPP2, ERBB4, FGF1, FGF10, FGF13, FGF2, FGR, FN1, FPR2, GATA3, …
GO:0006091	generation of precursor metabolites and energy	GO_BiologicalProcess-EBI-UniProt-GOA_10.04.2019_00h00	1.74323e-17	3.95191e-14	2.78909e-17	4.74146e-16	[3]	Group16	27.1777	156	[AACS, ACADVL, ACO2, ACOX1, ACSS2, ADH1A, ADH1B, ADH1C, AIFM2, AKR7A2, AKT2, ALDH1A1, ALDH1B1, ALDH1L1, ALDH5A1, ALDH9A1, ALDOA, ALDOB, ARSA, ASPH, ATP5F1A, ATP5F1D, ATP5MC3, ATPSCKMT, AVPR1A, BDH2, CDK1, CEBPA, CES1, CHCHD10, COA6, COX4I2, COX5A, COX5B, COX6B1, COX7A1, COX7A2, COX7B, CREBRF, CROT, CS, CSTA, CYB5R4, CYC1, CYCS, DHRS3, DLD, DNAJC30, EPM2AIP1, ETFB, FAM3A, FASTKD3, FOLR2, FUBP1, GF…
GO:0015980	energy derivation by oxidation of organic compounds	GO_BiologicalProcess-EBI-UniProt-GOA_10.04.2019_00h00	2.81343e-11	6.33021e-08	2.78909e-17	4.74146e-16	[3, 4]	Group16	29.2419	81	[ACADVL, ACO2, AIFM2, AKT2, ALDH5A1, ATP5F1D, CDK1, COA6, COX4I2, COX5A, COX5B, COX6B1, COX7B, CS, CYC1, CYCS, DLD, EPM2AIP1, ETFB, FAM3A, FASTKD3, GFPT2, GYG2, GYS1, GYS2, IDH2, IDH3A, IDH3B, IGF1, IGF2, INPP5K, INSR, IRS1, ITGB2, KRT16, LDHD, LEP, LEPR, MDH2, ME2, MYC, NDUFA1, NDUFA2, NDUFA3, NDUFA6, NDUFA8, NDUFAB1, NDUFB1, NDUFB10, NDUFB11, NDUFB2, NDUFB3, NDUFB5, NDUFB7, NDUFS2, NDUFS6, NDUF…
GO:0022900	electron transport chain	GO_BiologicalProcess-EBI-UniProt-GOA_10.04.2019_00h00	6.25688e-10	1.40342e-06	2.78909e-17	4.74146e-16	[3, 4]	Group16	31.5217	58	[AIFM2, AKR7A2, ALDH1L1, ALDH5A1, ALDH9A1, ARSA, ASPH, CDK1, CHCHD10, COA6, COX4I2, COX5A, COX5B, COX6B1, COX7A1, COX7B, CYC1, CYCS, DHRS3, ETFB, GLRX2, IDH3B, IDO1, LOXL2, ME1, ME2, NCF2, NDUFA1, NDUFA2, NDUFA3, NDUFA6, NDUFA8, NDUFAB1, NDUFB1, NDUFB10, NDUFB11, NDUFB2, NDUFB3, NDUFB5, NDUFB7, NDUFS2, NDUFS6, NDUFS7, NDUFS8, NDUFV1, NQO1, NQO2, PARK7, PCDHB16, PHGDH, PTGS2, QDPR, SDHB, SDS, STEA…
GO:0016651	oxidoreductase activity, acting on NAD(P)H	GO_BiologicalProcess-EBI-UniProt-GOA_10.04.2019_00h00	8.60636e-06	0.0185381	2.78909e-17	4.74146e-16	[4]	Group16	28.4672	39	[AGT, AGTR1, AIFM1, AKR1C1, AKR1C2, CBR4, CYB5R4, DLD, FAM3A, ITGB2, KMO, LDHD, MRPL41, NANOS1, NDUFA1, NDUFA2, NDUFA3, NDUFA6, NDUFA8, NDUFAB1, NDUFB1, NDUFB10, NDUFB2, NDUFB3, NDUFB5, NDUFB7, NDUFS2, NDUFS6, NDUFS7, NDUFS8, NDUFV1, NOS2, NOS3, NQO1, NQO2, PARK7, POR, PRDX3, TXN2]
GO:0006119	oxidative phosphorylation	GO_BiologicalProcess-EBI-UniProt-GOA_10.04.2019_00h00	7.4184e-07	0.00162166	2.78909e-17	4.74146e-16	[3, 4, 6]	Group16	29.6552	43	[ATP5F1A, ATP5F1D, ATP5MC3, ATPSCKMT, CDK1, CHCHD10, COA6, COX4I2, COX5A, COX5B, COX6B1, COX7A1, COX7A2, COX7B, CYC1, CYCS, DNAJC30, MLXIPL, NDUFA1, NDUFA2, NDUFA3, NDUFA6, NDUFA8, NDUFAB1, NDUFB1, NDUFB10, NDUFB11, NDUFB2, NDUFB3, NDUFB5, NDUFB7, NDUFS2, NDUFS6, NDUFS7, NDUFS8, NDUFV1, PARK7, PPIF, PTGS2, SDHB, UQCR10, UQCRH, UQCRQ]
GO:0009055	electron transfer activity	GO_BiologicalProcess-EBI-UniProt-GOA_10.04.2019_00h00	3.62617e-07	0.000794131	2.78909e-17	4.74146e-16	[4, 5]	Group16	32.4561	37	[AIFM2, AKR7A2, ALDH1L1, ALDH9A1, ARSA, ASPH, CHCHD10, COX4I2, COX5A, COX5B, COX6B1, COX7A1, COX7B, CYC1, CYCS, DHRS3, ETFB, GLRX2, IDH3B, IDO1, LOXL2, ME1, ME2, NCF2, NDUFS2, NDUFS6, NQO1, NQO2, PCDHB16, PHGDH, PTGS2, QDPR, SDHB, STEAP4, UQCR10, UQCRH, UQCRQ]
GO:0045333	cellular respiration	GO_BiologicalProcess-EBI-UniProt-GOA_10.04.2019_00h00	3.87244e-08	8.57746e-05	2.78909e-17	4.74146e-16	[4, 5]	Group16	29.1667	56	[ACO2, AIFM2, ALDH5A1, ATP5F1D, CDK1, COA6, COX4I2, COX5A, COX5B, COX6B1, COX7B, CS, CYC1, CYCS, DLD, ETFB, FAM3A, FASTKD3, IDH2, IDH3A, IDH3B, ITGB2, LDHD, MDH2, ME2, NDUFA1, NDUFA2, NDUFA3, NDUFA6, NDUFA8, NDUFAB1, NDUFB1, NDUFB10, NDUFB11, NDUFB2, NDUFB3, NDUFB5, NDUFB7, NDUFS2, NDUFS6, NDUFS7, NDUFS8, NDUFV1, NOS2, NR4A3, OGDH, OSCP1, PARK7, PDHA1, PTGS2, SDHB, SDS, SUCLG1, UQCR10, UQCRH, UQC…
GO:0016655	oxidoreductase activity, acting on NAD(P)H, quinone or similar compound as acceptor	GO_BiologicalProcess-EBI-UniProt-GOA_10.04.2019_00h00	8.0784e-06	0.017409	2.78909e-17	4.74146e-16	[5]	Group16	35.9375	23	[AKR1C1, AKR1C2, CBR4, MRPL41, NDUFA1, NDUFA2, NDUFA3, NDUFA6, NDUFA8, NDUFAB1, NDUFB1, NDUFB10, NDUFB2, NDUFB3, NDUFB5, NDUFB7, NDUFS2, NDUFS6, NDUFS7, NDUFS8, NDUFV1, NQO1, NQO2]
GO:0022904	respiratory electron transport chain	GO_BiologicalProcess-EBI-UniProt-GOA_10.04.2019_00h00	1.13987e-06	0.00248606	2.78909e-17	4.74146e-16	[4, 5, 6]	Group16	31.6239	37	[AIFM2, ALDH5A1, CDK1, COA6, COX4I2, COX5A, COX5B, COX6B1, COX7B, CYC1, CYCS, ETFB, NDUFA1, NDUFA2, NDUFA3, NDUFA6, NDUFA8, NDUFAB1, NDUFB1, NDUFB10, NDUFB11, NDUFB2, NDUFB3, NDUFB5, NDUFB7, NDUFS2, NDUFS6, NDUFS7, NDUFS8, NDUFV1, PARK7, PTGS2, SDHB, SDS, UQCR10, UQCRH, UQCRQ]
GO:0042773	ATP synthesis coupled electron transport	GO_BiologicalProcess-EBI-UniProt-GOA_10.04.2019_00h00	1.21087e-06	0.00263848	2.78909e-17	4.74146e-16	[4, 5, 6, 7]	Group16	33	33	[CDK1, COA6, COX4I2, COX5A, COX5B, COX6B1, COX7B, CYC1, CYCS, NDUFA1, NDUFA2, NDUFA3, NDUFA6, NDUFA8, NDUFAB1, NDUFB1, NDUFB10, NDUFB11, NDUFB2, NDUFB3, NDUFB5, NDUFB7, NDUFS2, NDUFS6, NDUFS7, NDUFS8, NDUFV1, PARK7, PTGS2, SDHB, UQCR10, UQCRH, UQCRQ]
GO:0045321	leukocyte activation	GO_BiologicalProcess-EBI-UniProt-GOA_10.04.2019_00h00	1.54826e-05	0.0332411	2.13598e-07	1.92238e-06	[2, 3]	Group17	17.8444	250	[ACAA1, ACLY, ADA, ADA2, ADAM12, ADGRE2, ADGRE3, ADGRE5, AGPAT2, AHR, AIFM2, ALAD, ALDH1A1, ALDH9A1, ALDOA, ALOX5, ANGPT1, ANGPTL2, ANPEP, APAF1, ARHGAP9, ARSA, ASAH1, ATG7, ATM, BANK1, BCL2, BCL6, BIN2, BMP4, BTK, BTLA, C1QA, C5AR1, CALB2, CASP8, CCL19, CCL5, CCR2, CD180, CD209, CD22, CD226, CD244, CD274, CD300A, CD300LF, CD44, CD47, CD53, CD58, CD79A, CEACAM3, CEBPA, CENPJ, CEP290, CFP, CHI3L1,…
GO:0002263	cell activation involved in immune response	GO_BiologicalProcess-EBI-UniProt-GOA_10.04.2019_00h00	1.7852e-07	0.000392923	2.13598e-07	1.92238e-06	[3]	Group17	20.283	172	[ACAA1, ACLY, ADA2, ADGRE2, ADGRE3, ADGRE5, AGPAT2, AIFM2, ALAD, ALDH1A1, ALDH9A1, ALDOA, ALOX5, ANGPT1, ANGPTL2, ANPEP, APAF1, ARHGAP9, ARSA, ASAH1, ATG7, BIN2, C5AR1, CALB2, CCL19, CCR2, CD180, CD244, CD300A, CD44, CD47, CD53, CD58, CEACAM3, CENPJ, CEP290, CFP, CHI3L1, CHIT1, CLEC12A, CMTM6, CORO1A, CR1, CRAT, CTSC, CTSD, CTSS, CXCR1, CXCR2, DGAT1, DLEC1, DNASE1L3, DOCK10, DOCK2, DYSF, EEF1A1, …
GO:0002274	myeloid leukocyte activation	GO_BiologicalProcess-EBI-UniProt-GOA_10.04.2019_00h00	2.05085e-09	4.5898e-06	2.13598e-07	1.92238e-06	[3, 4]	Group17	21.5463	170	[ACAA1, ACLY, ADA2, ADAM12, ADGRE2, ADGRE3, ADGRE5, AGPAT2, AIFM2, ALAD, ALDH1A1, ALDH9A1, ALDOA, ALOX5, ANGPT1, ANGPTL2, ANPEP, APAF1, ARHGAP9, ARSA, ASAH1, ATG7, BIN2, C1QA, C5AR1, CALB2, CCL5, CCR2, CD226, CD300A, CD300LF, CD44, CD47, CD53, CD58, CEACAM3, CEBPA, CENPJ, CEP290, CFP, CHI3L1, CHIT1, CLEC12A, CMTM6, CR1, CRAT, CTSC, CTSD, CTSS, CXCL8, CXCR1, CXCR2, DCSTAMP, DGAT1, DLEC1, DNASE1L3,…
GO:0032940	secretion by cell	GO_BiologicalProcess-EBI-UniProt-GOA_10.04.2019_00h00	1.90871e-08	4.24307e-05	2.13598e-07	1.92238e-06	[2, 5]	Group17	18.7264	297	[ABCC4, ACAA1, ACLY, ACTN1, ACTN2, ADA2, ADAM12, ADGRE2, ADGRE3, ADGRE5, ADRA2A, ADRB2, AGPAT2, AGT, AGTR1, AIFM2, ALAD, ALDH1A1, ALDH9A1, ALDOA, ALOX5, ANGPT1, ANGPTL2, ANPEP, APAF1, APLP2, APOE, APPL2, ARFGAP3, ARHGAP9, ARSA, ASAH1, ATG7, BAD, BIN2, BIRC3, BMP6, C5, C5AR1, CALB2, CCL19, CCL5, CCR2, CD109, CD22, CD244, CD274, CD300A, CD34, CD44, CD47, CD53, CD58, CD9, CDK16, CEACAM3, CENPJ, CEP2…
GO:0002444	myeloid leukocyte mediated immunity	GO_BiologicalProcess-EBI-UniProt-GOA_10.04.2019_00h00	1.88104e-07	0.00041364	2.13598e-07	1.92238e-06	[4]	Group17	20.9402	147	[ACAA1, ACLY, ADA2, ADGRE2, ADGRE3, ADGRE5, AGPAT2, AIFM2, ALAD, ALDH1A1, ALDH9A1, ALDOA, ALOX5, ANGPT1, ANGPTL2, ANPEP, APAF1, ARHGAP9, ARSA, ASAH1, ATG7, BIN2, C5AR1, CALB2, CCR2, CD300A, CD44, CD47, CD53, CD58, CEACAM3, CENPJ, CEP290, CFP, CHI3L1, CHIT1, CLEC12A, CMTM6, CR1, CRAT, CTSC, CTSD, CTSS, CXCR1, CXCR2, DGAT1, DLEC1, DNASE1L3, DOCK2, EEF1A1, FCGR2B, FCGR3A, FCN1, FGL2, FGR, FPR1, FPR2…
GO:0046903	secretion	GO_BiologicalProcess-EBI-UniProt-GOA_10.04.2019_00h00	2.6e-09	5.8136e-06	2.13598e-07	1.92238e-06	[4]	Group17	18.8929	314	[ABCB11, ABCB4, ABCC3, ABCC4, ACAA1, ACLY, ACSL3, ACTN1, ACTN2, ADA2, ADAM12, ADGRE2, ADGRE3, ADGRE5, ADRA2A, ADRB2, AGPAT2, AGT, AGTR1, AIFM2, ALAD, ALDH1A1, ALDH9A1, ALDOA, ALOX5, ANGPT1, ANGPTL2, ANPEP, APAF1, APLP2, APOE, APPL2, ARFGAP3, ARHGAP9, ARSA, ASAH1, ATG7, BAD, BIN2, BIRC3, BMP6, C5, C5AR1, CALB2, CCL19, CCL5, CCR2, CD109, CD22, CD244, CD274, CD300A, CD34, CD44, CD47, CD53, CD58, CD9…
GO:0002275	myeloid cell activation involved in immune response	GO_BiologicalProcess-EBI-UniProt-GOA_10.04.2019_00h00	3.23509e-08	7.17544e-05	2.13598e-07	1.92238e-06	[4, 5]	Group17	21.4697	149	[ACAA1, ACLY, ADA2, ADGRE2, ADGRE3, ADGRE5, AGPAT2, AIFM2, ALAD, ALDH1A1, ALDH9A1, ALDOA, ALOX5, ANGPT1, ANGPTL2, ANPEP, APAF1, ARHGAP9, ARSA, ASAH1, ATG7, BIN2, C5AR1, CALB2, CCR2, CD300A, CD44, CD47, CD53, CD58, CEACAM3, CENPJ, CEP290, CFP, CHI3L1, CHIT1, CLEC12A, CMTM6, CR1, CRAT, CTSC, CTSD, CTSS, CXCR1, CXCR2, DGAT1, DLEC1, DNASE1L3, DOCK2, DYSF, EEF1A1, EHHADH, ENPP3, FCGR2B, FCGR3A, FCN1, …
GO:0036230	granulocyte activation	GO_BiologicalProcess-EBI-UniProt-GOA_10.04.2019_00h00	2.1039e-08	4.67487e-05	2.13598e-07	1.92238e-06	[4, 5]	Group17	21.6617	146	[ACAA1, ACLY, ADA2, ADGRE2, ADGRE3, ADGRE5, AGPAT2, AIFM2, ALAD, ALDH1A1, ALDH9A1, ALDOA, ALOX5, ANGPT1, ANGPTL2, ANPEP, APAF1, ARHGAP9, ARSA, ASAH1, ATG7, BIN2, C5AR1, CALB2, CCL5, CCR2, CD300A, CD44, CD47, CD53, CD58, CEACAM3, CENPJ, CEP290, CFP, CHI3L1, CHIT1, CLEC12A, CMTM6, CR1, CRAT, CTSC, CTSD, CTSS, CXCL8, CXCR1, CXCR2, DGAT1, DLEC1, DNASE1L3, DOCK2, EEF1A1, ENPP3, FCGR2B, FCGR3A, FCN1, F…
GO:0006887	exocytosis	GO_BiologicalProcess-EBI-UniProt-GOA_10.04.2019_00h00	9.98406e-09	2.22445e-05	2.13598e-07	1.92238e-06	[3, 5, 6]	Group17	20.1932	209	[ABCC4, ACAA1, ACLY, ACTN1, ACTN2, ADA2, ADGRE2, ADGRE3, ADGRE5, ADRA2A, AGPAT2, AIFM2, ALAD, ALDH1A1, ALDH9A1, ALDOA, ALOX5, ANGPT1, ANGPTL2, ANPEP, APAF1, APLP2, APPL2, ARHGAP9, ARSA, ASAH1, ATG7, BIN2, BIRC3, C5AR1, CALB2, CCL5, CCR2, CD109, CD300A, CD44, CD47, CD53, CD58, CD9, CDK16, CEACAM3, CENPJ, CEP290, CFP, CHI3L1, CHIT1, CLASP1, CLEC12A, CMTM6, CORO1A, CR1, CRAT, CRHBP, CTSC, CTSD, CTSS…
GO:0002446	neutrophil mediated immunity	GO_BiologicalProcess-EBI-UniProt-GOA_10.04.2019_00h00	2.3712e-07	0.000520241	2.13598e-07	1.92238e-06	[5]	Group17	21.1078	141	[ACAA1, ACLY, ADA2, ADGRE2, ADGRE3, ADGRE5, AGPAT2, AIFM2, ALAD, ALDH1A1, ALDH9A1, ALDOA, ALOX5, ANGPT1, ANGPTL2, ANPEP, APAF1, ARHGAP9, ARSA, ASAH1, ATG7, BIN2, C5AR1, CALB2, CD300A, CD44, CD47, CD53, CD58, CEACAM3, CENPJ, CEP290, CFP, CHI3L1, CHIT1, CLEC12A, CMTM6, CR1, CRAT, CTSC, CTSD, CTSS, CXCR1, CXCR2, DGAT1, DLEC1, DNASE1L3, DOCK2, EEF1A1, FCGR2B, FCGR3A, FCN1, FGL2, FGR, FPR1, FPR2, GCA,…
GO:0042119	neutrophil activation	GO_BiologicalProcess-EBI-UniProt-GOA_10.04.2019_00h00	3.58942e-08	7.95775e-05	2.13598e-07	1.92238e-06	[5, 6]	Group17	21.5569	144	[ACAA1, ACLY, ADA2, ADGRE2, ADGRE3, ADGRE5, AGPAT2, AIFM2, ALAD, ALDH1A1, ALDH9A1, ALDOA, ALOX5, ANGPT1, ANGPTL2, ANPEP, APAF1, ARHGAP9, ARSA, ASAH1, ATG7, BIN2, C5AR1, CALB2, CCL5, CD300A, CD44, CD47, CD53, CD58, CEACAM3, CENPJ, CEP290, CFP, CHI3L1, CHIT1, CLEC12A, CMTM6, CR1, CRAT, CTSC, CTSD, CTSS, CXCL8, CXCR1, CXCR2, DGAT1, DLEC1, DNASE1L3, DOCK2, EEF1A1, FCGR2B, FCGR3A, FCN1, FGL2, FGR, FPR…
GO:0045055	regulated exocytosis	GO_BiologicalProcess-EBI-UniProt-GOA_10.04.2019_00h00	5.82844e-09	1.30032e-05	2.13598e-07	1.92238e-06	[4, 6, 7]	Group17	20.6638	193	[ABCC4, ACAA1, ACLY, ACTN1, ACTN2, ADA2, ADGRE2, ADGRE3, ADGRE5, ADRA2A, AGPAT2, AIFM2, ALAD, ALDH1A1, ALDH9A1, ALDOA, ALOX5, ANGPT1, ANGPTL2, ANPEP, APAF1, APLP2, APPL2, ARHGAP9, ARSA, ASAH1, ATG7, BIN2, C5AR1, CALB2, CCR2, CD109, CD300A, CD44, CD47, CD53, CD58, CD9, CEACAM3, CENPJ, CEP290, CFP, CHI3L1, CHIT1, CLEC12A, CMTM6, CORO1A, CR1, CRAT, CRHBP, CTSC, CTSD, CTSS, CXCR1, CXCR2, DGAT1, DLEC1…
GO:0043299	leukocyte degranulation	GO_BiologicalProcess-EBI-UniProt-GOA_10.04.2019_00h00	1.04751e-07	0.000230872	2.13598e-07	1.92238e-06	[3, 5, 7, 8]	Group17	21.1901	146	[ACAA1, ACLY, ADA2, ADGRE2, ADGRE3, ADGRE5, AGPAT2, AIFM2, ALAD, ALDH1A1, ALDH9A1, ALDOA, ALOX5, ANGPT1, ANGPTL2, ANPEP, APAF1, ARHGAP9, ARSA, ASAH1, ATG7, BIN2, C5AR1, CALB2, CCR2, CD300A, CD44, CD47, CD53, CD58, CEACAM3, CENPJ, CEP290, CFP, CHI3L1, CHIT1, CLEC12A, CMTM6, CORO1A, CR1, CRAT, CTSC, CTSD, CTSS, CXCR1, CXCR2, DGAT1, DLEC1, DOCK2, EEF1A1, FCGR2B, FCGR3A, FCN1, FGL2, FGR, FPR1, FPR2, …
GO:0002283	neutrophil activation involved in immune response	GO_BiologicalProcess-EBI-UniProt-GOA_10.04.2019_00h00	1.34516e-07	0.00029634	2.13598e-07	1.92238e-06	[5, 6, 7]	Group17	21.3415	140	[ACAA1, ACLY, ADA2, ADGRE2, ADGRE3, ADGRE5, AGPAT2, AIFM2, ALAD, ALDH1A1, ALDH9A1, ALDOA, ALOX5, ANGPT1, ANGPTL2, ANPEP, APAF1, ARHGAP9, ARSA, ASAH1, ATG7, BIN2, C5AR1, CALB2, CD300A, CD44, CD47, CD53, CD58, CEACAM3, CENPJ, CEP290, CFP, CHI3L1, CHIT1, CLEC12A, CMTM6, CR1, CRAT, CTSC, CTSD, CTSS, CXCR1, CXCR2, DGAT1, DLEC1, DNASE1L3, DOCK2, EEF1A1, FCGR2B, FCGR3A, FCN1, FGL2, FGR, FPR1, FPR2, GCA,…
GO:0006082	organic acid metabolic process	GO_BiologicalProcess-EBI-UniProt-GOA_10.04.2019_00h00	1.00682e-16	2.28045e-13	9.75108e-19	1.75519e-17	[3]	Group18	22.0183	288	[AADAT, AASS, ABCB11, ABCD2, ABCG2, ABHD2, ACAA1, ACAA2, ACACA, ACAD9, ACADL, ACADM, ACADS, ACADVL, ACLY, ACO2, ACOT1, ACOT2, ACOT4, ACOX1, ACSL1, ACSL3, ACSL5, ACSM5, ADH1A, ADH1B, ADH1C, ADI1, ADIPOR2, ADRB2, AIFM2, AIG1, AIMP2, AKR1C1, AKR1C2, AKT2, ALDH1A1, ALDH1A3, ALDH1L1, ALDH1L2, ALDH5A1, ALDH9A1, ALDOA, ALDOB, ALOX5, ALOX5AP, ANGPT1, AOAH, APLP2, APOC1, APPL2, AQP9, ARSA, ASRGL1, ATP2B4,…
GO:0006629	lipid metabolic process	GO_BiologicalProcess-EBI-UniProt-GOA_10.04.2019_00h00	3.86097e-16	8.73738e-13	9.75108e-19	1.75519e-17	[3]	Group18	21.2795	316	[ABCA2, ABCB11, ABCB4, ABCD2, ABHD15, ABHD2, ACAA1, ACAA2, ACACA, ACAD9, ACADL, ACADM, ACADS, ACADVL, ACER3, ACLY, ACOT1, ACOT2, ACOT4, ACOX1, ACSL1, ACSL3, ACSL5, ACSM5, ACSS2, ADH1A, ADH1B, ADH1C, ADIPOR2, ADRA2A, ADRB2, AGPAT2, AGPAT3, AGPAT4, AGPAT5, AGRN, AGT, AGTR1, AIFM2, AIG1, AKR1C1, AKR1C2, AKR1C8P, AKT2, ALDH1A1, ALDH1A3, ALDH5A1, ALDH9A1, ALG6, ALOX5, ALOX5AP, ANGPT1, ANGPTL8, AOAH, A…
GO:0006790	sulfur compound metabolic process	GO_BiologicalProcess-EBI-UniProt-GOA_10.04.2019_00h00	2.63922e-09	5.89866e-06	9.75108e-19	1.75519e-17	[3]	Group18	24.7002	103	[ACACA, ACLY, ACOT1, ACOT13, ACOT2, ACOT4, ACSF2, ACSL1, ACSL3, ACSL5, ACSM5, ADI1, ALDH5A1, ANGPT1, AQP9, B3GNT2, B4GALT5, B4GALT6, BCL2A1, BGN, BHMT, BHMT2, CBR4, CES1, CHST15, CHST3, CHSY3, CLEC7A, CRAT, CSPG4, DBI, DGAT1, DGAT2, DLAT, DLD, DSEL, ELOVL3, ELOVL5, ELOVL6, ELOVL7, FAM3A, FAR1, FAR2, FAS, FASN, FMOD, GGT5, GGTA1P, GLB1, GLRX2, GLYAT, GNS, GSTK1, GSTM3, GSTM4, GSTO1, HACD2, HAGH, H…
GO:0006793	phosphorus metabolic process	GO_BiologicalProcess-EBI-UniProt-GOA_10.04.2019_00h00	2.2202e-13	5.01099e-10	9.75108e-19	1.75519e-17	[3]	Group18	17.7947	631	[ABCA2, ACACA, ACKR3, ACLY, ACOT1, ACOT13, ACOT2, ACOT4, ACSF2, ACSL1, ACSL3, ACSL5, ACSM5, ACTN2, ACVR1C, ACYP1, ADA, ADAM12, ADCY6, ADRA1A, ADRA2A, ADRB2, AGPAT2, AGPAT3, AGPAT4, AGPAT5, AGT, AIFM2, AK1, AK4, AK8, AKAP9, AKT2, AKT3, ALDH1A1, ALDH5A1, ALDOA, ALDOB, ALPK1, ALPK3, ANAPC10, ANGPT1, ANGPT4, ANPEP, APLNR, APOC1, APOE, AQP9, AREG, ARL4C, ATAD5, ATM, ATP2B4, ATP5F1A, ATP5F1D, ATP5MC3, …
GO:0044282	small molecule catabolic process	GO_BiologicalProcess-EBI-UniProt-GOA_10.04.2019_00h00	1.50741e-08	3.35247e-05	9.75108e-19	1.75519e-17	[3]	Group18	22.973	119	[AADAT, AASS, ABCD2, ABHD2, ACAA1, ACAA2, ACADL, ACADM, ACADS, ACADVL, ACOT2, ACOT4, ACOX1, ADA, ADA2, AIG1, AKR1C1, AKT2, ALDH1A1, ALDH1L1, ALDH5A1, ALDH9A1, ALDOA, ALDOB, APOBEC3A, APOE, ASRGL1, ATP2B4, BDH2, CD44, CEL, CEMIP2, CES1, CHP1, CPT1A, CRAT, CROT, CYP27A1, CYP46A1, DDAH2, DDO, DECR2, DLD, DPYD, ECHDC1, ECHDC2, ECHS1, EHHADH, ENTPD4, ETFB, FAAH, FAH, FAM3A, FGF13, FGF2, GLUD2, GPI, GU…
GO:0044283	small molecule biosynthetic process	GO_BiologicalProcess-EBI-UniProt-GOA_10.04.2019_00h00	6.17055e-12	1.39084e-08	9.75108e-19	1.75519e-17	[3]	Group18	22.9249	174	[AACS, ABCB11, ABCD2, ABHD2, ACAA2, ACACA, ACADL, ACADVL, ACER3, ACLY, ACOT2, ACSM5, ADA, ADA2, ADI1, ADIPOR2, ADRB2, AIFM2, AKR1C1, ALDH1A1, ALDH1A3, ALDOA, ALDOB, ALOX5, ALOX5AP, ANGPT1, APOC1, APOE, AQP9, ARSA, ASAH1, ATP2B4, BCL2A1, BDH2, BGN, BHMT, BHMT2, BMP5, BMP6, CBR4, CD244, CES1, CHST15, COQ9, CSPG4, CUZD1, CYP27A1, CYP46A1, DECR2, DHCR24, DHDDS, DHRS9, DNPH1, DSEL, EDN1, EGR1, ELOVL3,…
GO:0051186	cofactor metabolic process	GO_BiologicalProcess-EBI-UniProt-GOA_10.04.2019_00h00	4.31213e-09	9.62898e-06	9.75108e-19	1.75519e-17	[3]	Group18	23.4043	121	[AADAT, ACACA, ACLY, ACOT1, ACOT13, ACOT2, ACOT4, ACSF2, ACSL1, ACSL3, ACSL5, ACSM5, AKR1C1, AKR1C2, AKR7A2, ALAD, ALDH1L1, ALDH1L2, ALDH5A1, AQP9, BCL2A1, BDH2, BHMT2, CBR4, CEL, CES1, CLEC7A, COQ9, CRAT, CROT, DBI, DGAT1, DGAT2, DLAT, DLD, ELOVL3, ELOVL5, ELOVL6, ELOVL7, FAM3A, FAR1, FAR2, FAS, FASN, FOLR2, GGT5, GIPC1, GLRX2, GLYAT, GPT2, GPX3, GSTK1, GSTM3, GSTM4, GSTO1, HACD2, HAGH, HMBS, ID…
GO:1901135	carbohydrate derivative metabolic process	GO_BiologicalProcess-EBI-UniProt-GOA_10.04.2019_00h00	2.152e-08	4.77744e-05	9.75108e-19	1.75519e-17	[3]	Group18	19.5345	235	[ACACA, ACLY, ACOT1, ACOT13, ACOT2, ACOT4, ACSF2, ACSL1, ACSL3, ACSL5, ACSM5, ADA, ADA2, ADAMTS12, ADCY6, AGRN, AK4, AKR1C1, AKR1C2, AKR7A2, ALDH1A1, ALDH5A1, ALDOA, ALDOB, ALG6, ANGPT1, AOAH, APOBEC3A, AQP9, ARSA, ASAH1, ATAD5, ATP5F1A, ATP5F1D, ATP5MC3, ATPSCKMT, B3GALT2, B3GNT2, B3GNT5, B4GALT5, B4GALT6, BAD, BCL2A1, BGN, CBR4, CCL19, CD44, CEMIP2, CES1, CHIT1, CHP1, CHST15, CHST3, CHSY3, CLEC…
GO:1901568	fatty acid derivative metabolic process	GO_BiologicalProcess-EBI-UniProt-GOA_10.04.2019_00h00	2.14702e-08	4.76853e-05	9.75108e-19	1.75519e-17	[3]	Group18	28.7805	59	[AACS, ACACA, ACLY, ACOX1, ACSL1, ACSL3, ACSL5, AIFM2, AKR1C1, AKR1C2, ALOX5, ALOX5AP, AQP9, BCL2A1, BDH2, CBR4, CES1, CLEC7A, CYP1B1, CYP4F3, DAGLB, DGAT1, DGAT2, EDN1, ELN, ELOVL3, ELOVL5, ELOVL6, ELOVL7, FAAH, FADS1, FAR1, FAR2, FAS, FASN, GGT5, GGTA1P, HACD2, HMGCLL1, HPGD, IL1B, LTA4H, MDM4, MGLL, OXCT1, PIBF1, PLA2G2A, PLA2G4A, PON3, PTGES3, PTGS2, S100A8, S100A9, SCD, SCD5, SLC25A1, SLC26A…
GO:1901615	organic hydroxy compound metabolic process	GO_BiologicalProcess-EBI-UniProt-GOA_10.04.2019_00h00	1.57019e-06	0.00341673	9.75108e-19	1.75519e-17	[3]	Group18	21.58	112	[ABCB11, ACAA1, ACAA2, ACACA, ACADL, ACADVL, ACER3, ACLY, ACOT2, ACSS2, ADH1A, ADH1B, ADH1C, ADRB2, AKR1C1, AKR1C2, AKR7A2, ALDH1A1, ALDH1B1, ALDH1L1, ALDH9A1, ANGPT1, APOB, APOE, ASAH1, BCL2A1, BMP5, BMP6, CACNB1, CBR4, CD244, CEL, CES1, CUZD1, CYP1B1, CYP27A1, CYP46A1, DHCR24, DHDDS, DHRS3, DHRS9, ELN, ELOVL6, FAH, FAS, FASN, FGF1, FGF13, FGF2, GATA3, GDE1, GIPC1, GK3P, GK5, GLB1, GPAM, GPER1, …
GO:0019637	organophosphate metabolic process	GO_BiologicalProcess-EBI-UniProt-GOA_10.04.2019_00h00	8.89557e-15	2.0104e-11	9.75108e-19	1.75519e-17	[3, 4]	Group18	21.9828	255	[ACACA, ACLY, ACOT1, ACOT13, ACOT2, ACOT4, ACSF2, ACSL1, ACSL3, ACSL5, ACSM5, ADA, ADCY6, ADRB2, AGPAT2, AGPAT3, AGPAT4, AGPAT5, AIFM2, AK1, AK4, AK8, ALDH1A1, ALDH5A1, ALDOA, ALDOB, APOC1, AQP9, ATAD5, ATM, ATP5F1A, ATP5F1D, ATP5MC3, ATPSCKMT, BAD, BCL2A1, BIRC3, CBR4, CCL19, CD244, CEL, CEPT1, CES1, CHKA, CISH, CKB, CKMT2, CLEC7A, CLN3, COX5B, CPT1A, CRAT, CREBRF, CROT, CSF1R, CTPS1, CYC1, DAB2…
GO:0044255	cellular lipid metabolic process	GO_BiologicalProcess-EBI-UniProt-GOA_10.04.2019_00h00	1.26062e-16	2.85404e-13	9.75108e-19	1.75519e-17	[3, 4]	Group18	22.5557	263	[ABCD2, ABHD15, ABHD2, ACAA1, ACAA2, ACACA, ACAD9, ACADL, ACADM, ACADS, ACADVL, ACER3, ACLY, ACOT1, ACOT2, ACOT4, ACOX1, ACSL1, ACSL3, ACSL5, ACSM5, ADH1A, ADH1B, ADH1C, ADIPOR2, ADRB2, AGPAT2, AGPAT3, AGPAT4, AGPAT5, AGRN, AGT, AGTR1, AIFM2, AIG1, AKR1C1, AKR1C2, AKT2, ALDH1A1, ALDH1A3, ALDH5A1, ALDH9A1, ALG6, ALOX5, ALOX5AP, ANGPTL8, AOAH, APLP2, APOB, APOBR, APOC1, APOD, APOE, APPL2, AQP9, ARS…
GO:0006732	coenzyme metabolic process	GO_BiologicalProcess-EBI-UniProt-GOA_10.04.2019_00h00	2.28461e-12	5.1518e-09	9.75108e-19	1.75519e-17	[4]	Group18	29.8246	85	[ACACA, ACLY, ACOT1, ACOT13, ACOT2, ACOT4, ACSF2, ACSL1, ACSL3, ACSL5, ACSM5, ALDH1L1, ALDH1L2, AQP9, BCL2A1, BHMT2, CBR4, CEL, CES1, CLEC7A, COQ9, CRAT, CROT, DBI, DGAT1, DGAT2, DLAT, DLD, ELOVL3, ELOVL5, ELOVL6, ELOVL7, FAM3A, FAR1, FAR2, FAS, FASN, FOLR2, GLYAT, GSTO1, HACD2, IDO1, ITGB2, KYNU, LDHD, MAT2A, MCCC1, ME1, MOCOS, MOCS1, MTHFD1, MVD, NAPRT, NUDT7, OGDH, PC, PCDHB16, PDE7A, PDHA1, P…
GO:0008610	lipid biosynthetic process	GO_BiologicalProcess-EBI-UniProt-GOA_10.04.2019_00h00	6.03447e-11	1.35655e-07	9.75108e-19	1.75519e-17	[4]	Group18	22.3803	173	[ABCB11, ABCD2, ABHD2, ACAA2, ACACA, ACADL, ACADVL, ACER3, ACLY, ACOT2, ACSL1, ACSL3, ACSM5, ACSS2, ADIPOR2, ADRB2, AGPAT2, AGPAT3, AGPAT4, AGPAT5, AKR1C1, ALDH1A3, ALDH9A1, ALOX5, ALOX5AP, ANGPT1, APOC1, APOE, AQP9, ARSA, ASAH1, ATAD5, ATM, B3GALT2, B3GNT5, B4GALT5, B4GALT6, BCL2A1, BMP5, BMP6, CACNB1, CBR4, CEPT1, CERS5, CES1, CHKA, CISH, CNEP1R1, CNTRL, CPT1A, CUZD1, CYP27A1, CYP46A1, DECR2, D…
GO:0016042	lipid catabolic process	GO_BiologicalProcess-EBI-UniProt-GOA_10.04.2019_00h00	6.55696e-08	0.000144646	9.75108e-19	1.75519e-17	[4]	Group18	25.5892	76	[ABCD2, ABHD2, ACAA1, ACAA2, ACADL, ACADM, ACADS, ACADVL, ACER3, ACOT2, ACOX1, ADRA2A, AIG1, AKR1C1, AKT2, AOAH, APOC1, APOE, ASAH1, BDH2, CEL, CES1, CES1P1, CES4A, CIDEA, CPT1A, CRAT, CROT, CYP1B1, CYP27A1, CYP46A1, DAGLB, DECR2, ECHDC1, ECHDC2, ECHS1, EHHADH, ENPP2, ETFB, FAAH, GALC, GDE1, GPCPD1, GPLD1, HCAR2, HSD17B10, HSD17B11, IL1B, IRS1, IVD, LCP1, LONP1, LONP2, LPL, MECR, MGLL, NT5E, NUDT…
GO:0043436	oxoacid metabolic process	GO_BiologicalProcess-EBI-UniProt-GOA_10.04.2019_00h00	3.35889e-17	7.61125e-14	9.75108e-19	1.75519e-17	[4]	Group18	22.2656	285	[AADAT, AASS, ABCB11, ABCD2, ABHD2, ACAA1, ACAA2, ACACA, ACAD9, ACADL, ACADM, ACADS, ACADVL, ACLY, ACO2, ACOT1, ACOT2, ACOT4, ACOX1, ACSL1, ACSL3, ACSL5, ACSM5, ADH1A, ADH1B, ADH1C, ADI1, ADIPOR2, ADRB2, AIFM2, AIG1, AIMP2, AKR1C1, AKR1C2, AKT2, ALDH1A1, ALDH1A3, ALDH1L1, ALDH1L2, ALDH5A1, ALDH9A1, ALDOA, ALDOB, ALOX5, ALOX5AP, ANGPT1, AOAH, APLP2, APOC1, APPL2, AQP9, ARSA, ASRGL1, ATP2B4, AZIN1,…
GO:0044272	sulfur compound biosynthetic process	GO_BiologicalProcess-EBI-UniProt-GOA_10.04.2019_00h00	3.97566e-08	8.80211e-05	9.75108e-19	1.75519e-17	[4]	Group18	27.9279	62	[ACACA, ACLY, ACSL1, ACSL3, ACSL5, ADI1, ANGPT1, AQP9, B3GNT2, B4GALT5, B4GALT6, BCL2A1, BGN, BHMT, BHMT2, CBR4, CES1, CHST15, CHST3, CHSY3, CLEC7A, CSPG4, DLAT, DLD, DSEL, ELOVL3, ELOVL5, ELOVL6, ELOVL7, FAM3A, FAS, FASN, FMOD, GGT5, GGTA1P, GSTK1, GSTM3, GSTM4, GSTO1, HACD2, HAGH, ITGB2, LDHD, MAT2A, MTHFD1, NQO1, PAPSS2, PDHA1, PDHX, PDK3, PDK4, PDPR, SAT1, SCD, SCD5, SLC25A1, SLC35D2, SLC38A1…
GO:0051188	cofactor biosynthetic process	GO_BiologicalProcess-EBI-UniProt-GOA_10.04.2019_00h00	2.4572e-07	0.000538618	9.75108e-19	1.75519e-17	[4]	Group18	26.7241	62	[ACACA, ACLY, ACSL1, ACSL3, ACSL5, ALAD, AQP9, BCL2A1, BDH2, CBR4, CEL, CES1, CLEC7A, COQ9, DLAT, DLD, ELOVL3, ELOVL5, ELOVL6, ELOVL7, FAM3A, FAS, FASN, GIPC1, HACD2, HAGH, HMBS, IDO1, ITGB2, KYNU, LDHD, MAT2A, ME1, MMACHC, MOCOS, MOCS1, MTHFD1, NAPRT, PCDHB16, PDHA1, PDHX, PDK3, PDK4, PDPR, PDXK, PLAG1, PNPO, PROS1, PSAT1, PTGS2, QDPR, QPRT, RGN, SCD, SCD5, SLC25A1, SLC25A16, SOAT1, SPR, TACR1, …
GO:0055086	nucleobase-containing small molecule metabolic process	GO_BiologicalProcess-EBI-UniProt-GOA_10.04.2019_00h00	3.5957e-08	7.96808e-05	9.75108e-19	1.75519e-17	[3, 4, 5]	Group18	21.4912	147	[ACACA, ACLY, ACOT1, ACOT13, ACOT2, ACOT4, ACSF2, ACSL1, ACSL3, ACSL5, ACSM5, ADA, ADA2, ADCY6, AK1, AK4, AK8, ALDH1A1, ALDOA, ALDOB, AOX1, APOBEC3A, AQP9, ATP5F1A, ATP5F1D, ATP5MC3, ATPSCKMT, BAD, BCL2A1, CBR4, CEL, CES1, CLEC7A, COX5B, CRAT, CREBRF, CROT, CTPS1, CYC1, DBI, DGAT1, DGAT2, DGKE, DLAT, DLD, DNAJC30, DNPH1, DPYD, ELOVL3, ELOVL5, ELOVL6, ELOVL7, ENPP3, ENTPD4, FAM3A, FAR1, FAR2, FAS,…
GO:0072521	purine-containing compound metabolic process	GO_BiologicalProcess-EBI-UniProt-GOA_10.04.2019_00h00	2.55926e-11	5.76091e-08	9.75108e-19	1.75519e-17	[4]	Group18	24.8521	126	[ABCG2, ACACA, ACLY, ACOT1, ACOT13, ACOT2, ACOT4, ACSF2, ACSL1, ACSL3, ACSL5, ACSM5, ADA, ADA2, ADCY6, AK4, ALDH1A1, ALDOA, ALDOB, AOX1, AQP9, ATP5F1A, ATP5F1D, ATP5MC3, ATPSCKMT, BAD, BCL2A1, CBR4, CES1, CLEC7A, COX5B, CRAT, CREBRF, CROT, CYC1, DBI, DGAT1, DGAT2, DGKE, DLAT, DLD, DNAJC30, DNPH1, DPYD, ELOVL3, ELOVL5, ELOVL6, ELOVL7, FAM3A, FAR1, FAR2, FAS, FASN, FOLR2, FUBP1, GLYAT, GPAM, GPI, H…
GO:1901570	fatty acid derivative biosynthetic process	GO_BiologicalProcess-EBI-UniProt-GOA_10.04.2019_00h00	1.62541e-10	3.64905e-07	9.75108e-19	1.75519e-17	[4]	Group18	36.5079	46	[AACS, ACACA, ACLY, ACSL1, ACSL3, ACSL5, AIFM2, AKR1C1, ALOX5, ALOX5AP, AQP9, BCL2A1, BDH2, CBR4, CES1, CLEC7A, EDN1, ELN, ELOVL3, ELOVL5, ELOVL6, ELOVL7, FADS1, FAR1, FAR2, FAS, FASN, GGT5, GGTA1P, HACD2, HMGCLL1, HPGD, IL1B, LTA4H, PIBF1, PLA2G2A, PTGES3, PTGS2, S100A8, S100A9, SCD, SCD5, SLC25A1, SLC26A4, SOAT1, TECR]
GO:1901617	organic hydroxy compound biosynthetic process	GO_BiologicalProcess-EBI-UniProt-GOA_10.04.2019_00h00	1.49759e-05	0.0321681	9.75108e-19	1.75519e-17	[4]	Group18	23.6842	63	[ABCB11, ACAA2, ACACA, ACER3, ACLY, ACOT2, ADRB2, AKR1C1, ANGPT1, APOE, ASAH1, BCL2A1, BMP5, BMP6, CD244, CES1, CUZD1, CYP27A1, CYP46A1, DHCR24, DHDDS, ELOVL6, FAS, FASN, FGF1, FGF13, FGF2, GATA3, GIPC1, GLB1, GPAM, GPER1, HSD17B7P2, IL1B, MOXD1, MVD, NFYA, NSDHL, PARK7, PCK1, PDXK, PGP, PLAG1, PLCB1, PLCB2, PLCD3, PLCE1, PLEK, PNPO, PPIP5K2, PROS1, PSAT1, QDPR, SCD, SCP2, SLC27A2, SNAI1, SPR, SR…
GO:0006644	phospholipid metabolic process	GO_BiologicalProcess-EBI-UniProt-GOA_10.04.2019_00h00	7.28212e-06	0.0157075	9.75108e-19	1.75519e-17	[4, 5]	Group18	21.2371	103	[ACSL3, ADRB2, AGPAT2, AGPAT3, AGPAT4, AGPAT5, AIFM2, ALDH5A1, APOC1, ATAD5, ATM, BIRC3, CCL19, CEPT1, CHKA, CISH, CLN3, CPT1A, CSF1R, DAB2IP, DBI, DGKA, DGKE, DHDDS, DOLK, ENPP2, ETNK1, ETNK2, FADS1, FAM126A, FAM126B, FAR1, FGF13, FGF2, FGR, FITM2, FPR2, GDE1, GPAM, GPAT2, GPAT3, GPCPD1, GPD1, GPLD1, HTR2B, IMPA1, INPP4B, INPP5K, IRS1, LCLAT1, LCP1, LPCAT2, LPGAT1, LPL, MBOAT1, MBOAT2, MVD, NT5E…
GO:0019216	regulation of lipid metabolic process	GO_BiologicalProcess-EBI-UniProt-GOA_10.04.2019_00h00	7.92313e-08	0.000174705	9.75108e-19	1.75519e-17	[4, 5]	Group18	23.1626	104	[ABCB4, ABCD2, ACACA, ACADL, ACADM, ACADVL, ACOX1, ACSL1, ACSL3, ADIPOR2, ADRA2A, ADRB2, AGT, AGTR1, AKR1C1, AKT2, ANGPT1, ANGPTL8, APLP2, APOC1, APOD, APOE, APPL2, ARHGAP9, ASAH1, BCL2A1, BIRC3, BMP5, BMP6, CCL19, CIDEA, CISH, CNEP1R1, CNTRL, CPT1A, CUZD1, DAB2IP, DGKE, EGR1, ELOVL5, ELOVL6, FADS1, FAS, FASN, FGF1, FGF13, FGF2, FGR, FHL2, FITM2, FPR2, GLIPR1, GPAM, GPER1, GPLD1, GRHL1, HCAR2, HS…
GO:0019693	ribose phosphate metabolic process	GO_BiologicalProcess-EBI-UniProt-GOA_10.04.2019_00h00	2.96619e-10	6.65614e-07	9.75108e-19	1.75519e-17	[4, 5]	Group18	24.7826	114	[ACACA, ACLY, ACOT1, ACOT13, ACOT2, ACOT4, ACSF2, ACSL1, ACSL3, ACSL5, ACSM5, ADCY6, AK4, ALDH1A1, ALDOA, ALDOB, AQP9, ATP5F1A, ATP5F1D, ATP5MC3, ATPSCKMT, BAD, BCL2A1, CBR4, CES1, CLEC7A, COX5B, CRAT, CREBRF, CROT, CTPS1, CYC1, DBI, DGAT1, DGAT2, DLAT, DLD, DNAJC30, ELOVL3, ELOVL5, ELOVL6, ELOVL7, ENTPD4, FAM3A, FAR1, FAR2, FAS, FASN, FOLR2, FUBP1, GLYAT, GPI, HACD2, HIF1A, HK2, HK3, HOOK2, IGF1…
GO:0030258	lipid modification	GO_BiologicalProcess-EBI-UniProt-GOA_10.04.2019_00h00	1.64421e-07	0.000362055	9.75108e-19	1.75519e-17	[4, 5]	Group18	24.9211	79	[ABCD2, ACAA1, ACAA2, ACADL, ACADM, ACADS, ACADVL, ACOT2, ACOX1, ADIPOR2, AGT, AGTR1, AIFM2, AKT2, APLP2, APOC1, APOD, APOE, APPL2, ATM, BDH2, BIRC3, CCL19, CES1, CISH, CPT1A, CRAT, CROT, CYP3A5, DAB2IP, DECR2, DGKA, DGKE, DGKI, ECHDC1, ECHDC2, ECHS1, EHHADH, ENPP2, ETFB, FAM126A, FAM126B, FGF13, FGF2, FGR, FPR2, HSD17B10, INPP5K, IRS1, IVD, LONP1, LONP2, MECR, NR4A3, OSCP1, P2RY12, PDK4, PECR, P…
GO:0044242	cellular lipid catabolic process	GO_BiologicalProcess-EBI-UniProt-GOA_10.04.2019_00h00	9.50864e-07	0.00207574	9.75108e-19	1.75519e-17	[4, 5]	Group18	25.6098	63	[ABCD2, ABHD2, ACAA1, ACAA2, ACADL, ACADM, ACADS, ACADVL, ACER3, ACOT2, ACOX1, AIG1, AKR1C1, AKT2, AOAH, APOC1, APOE, ASAH1, BDH2, CEL, CES1, CPT1A, CRAT, CROT, CYP1B1, DAGLB, DECR2, ECHDC1, ECHDC2, ECHS1, EHHADH, ENPP2, ETFB, FAAH, GALC, GDE1, GPCPD1, GPLD1, HSD17B10, IRS1, IVD, LCP1, LONP1, LONP2, LPL, MECR, MGLL, NT5E, NUDT7, PCK1, PECR, PLA2G4A, PNPLA4, PRKCD, RAB27A, SCARB1, SCP2, SIRT2, SLC…
GO:0046486	glycerolipid metabolic process	GO_BiologicalProcess-EBI-UniProt-GOA_10.04.2019_00h00	5.64535e-06	0.0121996	9.75108e-19	1.75519e-17	[4, 5]	Group18	21.2302	107	[ABHD2, ACSL3, ADRB2, AGPAT2, AGPAT3, AGPAT4, AGPAT5, ALDH5A1, APOBR, APOC1, APOE, ATAD5, ATM, BIRC3, CCL19, CEPT1, CHKA, CISH, CNEP1R1, CPT1A, CSF1R, DAB2IP, DAGLB, DBI, DGAT1, DGAT2, DGKA, DGKE, DGKI, ELN, ENPP2, ETNK1, ETNK2, FAAH, FAM126A, FAM126B, FAR1, FGF13, FGF2, FGR, FITM2, FPR2, GDE1, GK3P, GK5, GPAM, GPAT2, GPAT3, GPCPD1, GPD1, GPLD1, HTR2B, IMPA1, INPP4B, INPP5K, IRS1, LCLAT1, LCP1, L…
GO:0090407	organophosphate biosynthetic process	GO_BiologicalProcess-EBI-UniProt-GOA_10.04.2019_00h00	6.84205e-09	1.52578e-05	9.75108e-19	1.75519e-17	[4, 5]	Group18	22.07	145	[ACACA, ACLY, ACSL1, ACSL3, ACSL5, ADA, ADCY6, ADRB2, AGPAT2, AGPAT3, AGPAT4, AGPAT5, AK1, AK4, AK8, ALDOA, AQP9, ATAD5, ATM, ATP5F1A, ATP5F1D, ATP5MC3, ATPSCKMT, BCL2A1, CBR4, CD244, CEL, CEPT1, CES1, CHKA, CISH, CKB, CKMT2, CLEC7A, COX5B, CPT1A, CTPS1, CYC1, DGKA, DGKE, DHDDS, DLAT, DLD, DNAJC30, DOLK, ELOVL3, ELOVL5, ELOVL6, ELOVL7, ETNK1, ETNK2, FADS1, FAM3A, FAR1, FAS, FASN, FGF13, FGF2, FIT…
GO:0034440	lipid oxidation	GO_BiologicalProcess-EBI-UniProt-GOA_10.04.2019_00h00	1.96095e-09	4.39056e-06	9.75108e-19	1.75519e-17	[3, 5, 6]	Group18	36.2832	41	[ABCD2, ACAA1, ACAA2, ACADL, ACADM, ACADS, ACADVL, ACOT2, ACOX1, ADIPOR2, AKT2, APLP2, APOD, APPL2, BDH2, CES1, CPT1A, CRAT, CROT, DECR2, ECHDC1, ECHDC2, ECHS1, EHHADH, ETFB, HSD17B10, IRS1, IVD, LONP1, LONP2, MECR, NR4A3, OSCP1, PDK4, PECR, PLA2G7, SCP2, SLC27A2, SOAT1, TYSND1, ZBTB7C]
GO:0009108	coenzyme biosynthetic process	GO_BiologicalProcess-EBI-UniProt-GOA_10.04.2019_00h00	9.07454e-09	2.02272e-05	9.75108e-19	1.75519e-17	[5]	Group18	31.2883	51	[ACACA, ACLY, ACSL1, ACSL3, ACSL5, AQP9, BCL2A1, CBR4, CEL, CES1, CLEC7A, COQ9, DLAT, DLD, ELOVL3, ELOVL5, ELOVL6, ELOVL7, FAM3A, FAS, FASN, HACD2, IDO1, ITGB2, KYNU, LDHD, MAT2A, ME1, MOCS1, MTHFD1, NAPRT, PCDHB16, PDHA1, PDHX, PDK3, PDK4, PDPR, PDXK, PNPO, PTGS2, QDPR, QPRT, RGN, SCD, SCD5, SLC25A1, SLC25A16, SOAT1, SPR, TACR1, TECR]
GO:0019752	carboxylic acid metabolic process	GO_BiologicalProcess-EBI-UniProt-GOA_10.04.2019_00h00	2.00368e-15	4.53232e-12	9.75108e-19	1.75519e-17	[5]	Group18	22.0911	262	[AADAT, AASS, ABCB11, ABCD2, ABHD2, ACAA1, ACAA2, ACACA, ACAD9, ACADL, ACADM, ACADS, ACADVL, ACLY, ACO2, ACOT1, ACOT2, ACOT4, ACOX1, ACSL1, ACSL3, ACSL5, ACSM5, ADH1A, ADH1B, ADH1C, ADI1, ADIPOR2, ADRB2, AIFM2, AIG1, AIMP2, AKR1C1, AKR1C2, AKT2, ALDH1A1, ALDH1A3, ALDH1L1, ALDH1L2, ALDH5A1, ALDH9A1, ALDOA, ALDOB, ALOX5, ALOX5AP, AOAH, APLP2, APOC1, APPL2, AQP9, ARSA, ASRGL1, ATP2B4, AZIN1, BCL2A1,…
GO:0072522	purine-containing compound biosynthetic process	GO_BiologicalProcess-EBI-UniProt-GOA_10.04.2019_00h00	2.43733e-07	0.000534506	9.75108e-19	1.75519e-17	[5]	Group18	27.5362	57	[ACACA, ACLY, ACSL1, ACSL3, ACSL5, ADA, ADA2, ADCY6, ALDOA, AQP9, ATP5F1A, ATP5F1D, ATP5MC3, ATPSCKMT, BCL2A1, CBR4, CES1, CLEC7A, COX5B, CYC1, DGKE, DLAT, DLD, DNAJC30, ELOVL3, ELOVL5, ELOVL6, ELOVL7, FAM3A, FAS, FASN, GPAM, HACD2, ITGB2, LDHD, MTHFD1, NANOS1, NOS2, NOS3, NPR1, NQO1, PAPSS2, PDHA1, PDHX, PDK3, PDK4, PDPR, PDZD3, PRPS2, SAT1, SCD, SCD5, SLC25A1, SLC38A1, SOAT1, TECR, TREM2]
GO:0006631	fatty acid metabolic process	GO_BiologicalProcess-EBI-UniProt-GOA_10.04.2019_00h00	8.81608e-13	1.98891e-09	9.75108e-19	1.75519e-17	[4, 5, 7]	Group18	27.4809	108	[ABCD2, ABHD2, ACAA1, ACAA2, ACACA, ACAD9, ACADL, ACADM, ACADS, ACADVL, ACLY, ACOT1, ACOT2, ACOT4, ACOX1, ACSL1, ACSL3, ACSL5, ACSM5, ADIPOR2, AIG1, AKR1C1, AKR1C2, AKT2, ALDH5A1, ALOX5, ALOX5AP, AOAH, APLP2, APOC1, APPL2, AQP9, ARSA, BCL2A1, BDH2, CBR4, CEL, CES1, CLEC7A, CPT1A, CRAT, CROT, CYP1B1, DAGLB, DECR2, ECHDC1, ECHDC2, ECHS1, EDN1, EHHADH, ELOVL3, ELOVL5, ELOVL6, ELOVL7, ETFB, FAAH, FAD…
GO:0046390	ribose phosphate biosynthetic process	GO_BiologicalProcess-EBI-UniProt-GOA_10.04.2019_00h00	1.4252e-06	0.00310409	9.75108e-19	1.75519e-17	[5, 6]	Group18	26.7677	53	[ACACA, ACLY, ACSL1, ACSL3, ACSL5, ADCY6, ALDOA, AQP9, ATP5F1A, ATP5F1D, ATP5MC3, ATPSCKMT, BCL2A1, CBR4, CES1, CLEC7A, COX5B, CTPS1, CYC1, DLAT, DLD, DNAJC30, ELOVL3, ELOVL5, ELOVL6, ELOVL7, FAM3A, FAS, FASN, HACD2, ITGB2, LDHD, NANOS1, NOS2, NOS3, NPR1, NQO1, PAPSS2, PDHA1, PDHX, PDK3, PDK4, PDPR, PDZD3, PRPS2, SAT1, SCD, SCD5, SLC25A1, SLC38A1, SOAT1, TECR, TREM2]
GO:0046394	carboxylic acid biosynthetic process	GO_BiologicalProcess-EBI-UniProt-GOA_10.04.2019_00h00	1.78657e-07	0.000393046	9.75108e-19	1.75519e-17	[5, 6]	Group18	23.822	91	[ABCB11, ABCD2, ABHD2, ACACA, ACADL, ACADVL, ACLY, ACOT2, ACSM5, ADI1, ADIPOR2, ADRB2, AIFM2, AKR1C1, ALDH1A3, ALOX5, ALOX5AP, APOC1, AQP9, ARSA, ATP2B4, BCL2A1, BGN, BHMT, BHMT2, CBR4, CSPG4, CYP27A1, CYP46A1, DECR2, DHRS9, DSEL, EDN1, ELOVL3, ELOVL5, ELOVL6, ELOVL7, FADS1, FADS2, FADS3, GATM, GGT5, GGTA1P, GLUD2, GPT, GPT2, GSTM4, HACD2, HACD4, HAS2, HPGD, HYAL1, IL1B, KYNU, LCP1, LPGAT1, LPL, …
GO:0046395	carboxylic acid catabolic process	GO_BiologicalProcess-EBI-UniProt-GOA_10.04.2019_00h00	8.28206e-10	1.85684e-06	9.75108e-19	1.75519e-17	[5, 6]	Group18	26.6667	88	[AADAT, AASS, ABCD2, ABHD2, ACAA1, ACAA2, ACADL, ACADM, ACADS, ACADVL, ACOT2, ACOT4, ACOX1, AIG1, AKT2, ALDH1L1, ALDH5A1, ALDH9A1, ASRGL1, ATP2B4, BDH2, CD44, CEL, CEMIP2, CES1, CHP1, CPT1A, CRAT, CROT, DDAH2, DDO, DECR2, DLD, ECHDC1, ECHDC2, ECHS1, EHHADH, ETFB, FAAH, FAH, FAM3A, FGF13, FGF2, GLUD2, GPI, GUSB, HAL, HEXB, HMGCLL1, HPD, HSD17B10, HYAL1, IDO1, IRS1, ITGB2, IVD, KMO, KYNU, LDHD, LON…
GO:0009117	nucleotide metabolic process	GO_BiologicalProcess-EBI-UniProt-GOA_10.04.2019_00h00	6.50449e-11	1.46156e-07	9.75108e-19	1.75519e-17	[5, 6, 7]	Group18	23.8422	139	[ACACA, ACLY, ACOT1, ACOT13, ACOT2, ACOT4, ACSF2, ACSL1, ACSL3, ACSL5, ACSM5, ADA, ADCY6, AK1, AK4, AK8, ALDH1A1, ALDOA, ALDOB, AQP9, ATP5F1A, ATP5F1D, ATP5MC3, ATPSCKMT, BAD, BCL2A1, CBR4, CEL, CES1, CLEC7A, COX5B, CRAT, CREBRF, CROT, CTPS1, CYC1, DBI, DGAT1, DGAT2, DGKE, DLAT, DLD, DNAJC30, DNPH1, ELOVL3, ELOVL5, ELOVL6, ELOVL7, ENPP3, ENTPD4, FAM3A, FAR1, FAR2, FAS, FASN, FOLR2, FUBP1, GLYAT, …
GO:0019395	fatty acid oxidation	GO_BiologicalProcess-EBI-UniProt-GOA_10.04.2019_00h00	1.02297e-08	2.27814e-05	9.75108e-19	1.75519e-17	[4, 5, 6, 7, 8]	Group18	35.4545	39	[ABCD2, ACAA1, ACAA2, ACADL, ACADM, ACADS, ACADVL, ACOT2, ACOX1, ADIPOR2, AKT2, APLP2, APPL2, BDH2, CES1, CPT1A, CRAT, CROT, DECR2, ECHDC1, ECHDC2, ECHS1, EHHADH, ETFB, HSD17B10, IRS1, IVD, LONP1, LONP2, MECR, NR4A3, OSCP1, PDK4, PECR, SCP2, SLC27A2, SOAT1, TYSND1, ZBTB7C]
GO:0032787	monocarboxylic acid metabolic process	GO_BiologicalProcess-EBI-UniProt-GOA_10.04.2019_00h00	8.32092e-18	1.88718e-14	9.75108e-19	1.75519e-17	[6]	Group18	26.0933	179	[ABCB11, ABCD2, ABHD2, ACAA1, ACAA2, ACACA, ACAD9, ACADL, ACADM, ACADS, ACADVL, ACLY, ACOT1, ACOT2, ACOT4, ACOX1, ACSL1, ACSL3, ACSL5, ACSM5, ADH1A, ADH1B, ADH1C, ADIPOR2, ADRB2, AIG1, AKR1C1, AKR1C2, AKT2, ALDH1A1, ALDH1A3, ALDH5A1, ALDH9A1, ALDOA, ALDOB, ALOX5, ALOX5AP, AOAH, APLP2, APOC1, APPL2, AQP9, ARSA, ASRGL1, BCL2A1, BDH2, BGN, CBR4, CEL, CES1, CLEC7A, CPT1A, CRAT, CREBRF, CROT, CSPG4, C…
GO:1901293	nucleoside phosphate biosynthetic process	GO_BiologicalProcess-EBI-UniProt-GOA_10.04.2019_00h00	3.72221e-07	0.000814791	9.75108e-19	1.75519e-17	[5, 6, 7]	Group18	24.9147	73	[ACACA, ACLY, ACSL1, ACSL3, ACSL5, ADA, ADCY6, AK1, AK4, AK8, ALDOA, AQP9, ATP5F1A, ATP5F1D, ATP5MC3, ATPSCKMT, BCL2A1, CBR4, CEL, CES1, CLEC7A, COX5B, CTPS1, CYC1, DGKE, DLAT, DLD, DNAJC30, ELOVL3, ELOVL5, ELOVL6, ELOVL7, FAM3A, FAS, FASN, GPAM, HACD2, IDO1, ITGB2, KIF20B, KYNU, LDHD, ME1, MTHFD1, NANOS1, NAPRT, NOS2, NOS3, NPR1, NQO1, PAPSS2, PCDHB16, PDHA1, PDHX, PDK3, PDK4, PDPR, PDZD3, PRPS2…
GO:0033559	unsaturated fatty acid metabolic process	GO_BiologicalProcess-EBI-UniProt-GOA_10.04.2019_00h00	2.05139e-05	0.0438793	9.75108e-19	1.75519e-17	[5, 6, 8]	Group18	28.4553	35	[ABCD2, ACAA1, ACOT2, ACOX1, ACSL1, AKR1C1, AKR1C2, ALOX5, ALOX5AP, AQP9, ARSA, CES1, CYP1B1, DAGLB, DECR2, EDN1, ELOVL3, ELOVL5, FAAH, FADS1, FADS2, FADS3, HPGD, IL1B, MGLL, PIBF1, PLA2G4A, PTGES3, PTGS2, S100A8, S100A9, SCD, SCD5, SCP2, SLC26A4]
GO:0006163	purine nucleotide metabolic process	GO_BiologicalProcess-EBI-UniProt-GOA_10.04.2019_00h00	2.01103e-11	4.52883e-08	9.75108e-19	1.75519e-17	[5, 6, 7, 8]	Group18	25.37	120	[ACACA, ACLY, ACOT1, ACOT13, ACOT2, ACOT4, ACSF2, ACSL1, ACSL3, ACSL5, ACSM5, ADA, ADCY6, AK4, ALDH1A1, ALDOA, ALDOB, AQP9, ATP5F1A, ATP5F1D, ATP5MC3, ATPSCKMT, BAD, BCL2A1, CBR4, CES1, CLEC7A, COX5B, CRAT, CREBRF, CROT, CYC1, DBI, DGAT1, DGAT2, DLAT, DLD, DNAJC30, DNPH1, ELOVL3, ELOVL5, ELOVL6, ELOVL7, FAM3A, FAR1, FAR2, FAS, FASN, FOLR2, FUBP1, GLYAT, GPAM, GPI, HACD2, HIF1A, HK2, HK3, HOOK2, I…
GO:0006633	fatty acid biosynthetic process	GO_BiologicalProcess-EBI-UniProt-GOA_10.04.2019_00h00	5.53647e-08	0.000122356	9.75108e-19	1.75519e-17	[5, 6, 7, 8]	Group18	30.4348	49	[ABCD2, ABHD2, ACACA, ACADL, ACADVL, ACLY, ACSM5, ADIPOR2, AKR1C1, ALOX5, ALOX5AP, APOC1, AQP9, ARSA, BCL2A1, CBR4, DECR2, EDN1, ELOVL3, ELOVL5, ELOVL6, ELOVL7, FADS1, FADS2, FADS3, GSTM4, HACD2, HACD4, HPGD, IL1B, LCP1, LPGAT1, LPL, LTA4H, MLXIPL, NDUFAB1, PDK4, PIBF1, PLA2G2A, PTGES3, PTGS2, S100A8, S100A9, SCD, SCD5, SLC25A23, SLC26A4, TECR, ZBTB7C]
GO:0009062	fatty acid catabolic process	GO_BiologicalProcess-EBI-UniProt-GOA_10.04.2019_00h00	2.5886e-07	0.000567163	9.75108e-19	1.75519e-17	[5, 6, 7, 8]	Group18	31.9672	39	[ABCD2, ABHD2, ACAA1, ACAA2, ACADL, ACADM, ACADS, ACADVL, ACOT2, ACOX1, AIG1, AKT2, BDH2, CEL, CES1, CPT1A, CRAT, CROT, DECR2, ECHDC1, ECHDC2, ECHS1, EHHADH, ETFB, FAAH, HSD17B10, IRS1, IVD, LONP1, LONP2, MECR, NUDT7, PCK1, PECR, SCP2, SLC27A2, SOAT1, TYSND1, ZBTB7C]
GO:0034032	purine nucleoside bisphosphate metabolic process	GO_BiologicalProcess-EBI-UniProt-GOA_10.04.2019_00h00	3.48956e-14	7.87944e-11	9.75108e-19	1.75519e-17	[5, 6, 7, 8]	Group18	37.6543	61	[ACACA, ACLY, ACOT1, ACOT13, ACOT2, ACOT4, ACSF2, ACSL1, ACSL3, ACSL5, ACSM5, AQP9, BCL2A1, CBR4, CES1, CLEC7A, CRAT, CROT, DBI, DGAT1, DGAT2, DLAT, DLD, ELOVL3, ELOVL5, ELOVL6, ELOVL7, FAM3A, FAR1, FAR2, FAS, FASN, GLYAT, HACD2, IMPAD1, ITGB2, KRT16, LDHD, MVD, NQO1, NUDT7, OGDH, PAPSS2, PDHA1, PDHX, PDK3, PDK4, PDPR, SAT1, SCD, SCD5, SLC25A1, SLC38A1, SOAT1, SUCLG1, SULT1A2, TECR, TPST1, TPST2,…
GO:0072329	monocarboxylic acid catabolic process	GO_BiologicalProcess-EBI-UniProt-GOA_10.04.2019_00h00	2.89036e-06	0.00627208	9.75108e-19	1.75519e-17	[6, 7]	Group18	28.2895	43	[ABCD2, ABHD2, ACAA1, ACAA2, ACADL, ACADM, ACADS, ACADVL, ACOT2, ACOX1, AIG1, AKT2, ALDH5A1, ASRGL1, BDH2, CEL, CES1, CPT1A, CRAT, CROT, DECR2, ECHDC1, ECHDC2, ECHS1, EHHADH, ETFB, FAAH, FAH, HSD17B10, IRS1, IVD, LDHD, LONP1, LONP2, MECR, NUDT7, PCK1, PECR, SCP2, SLC27A2, SOAT1, TYSND1, ZBTB7C]
GO:0072330	monocarboxylic acid biosynthetic process	GO_BiologicalProcess-EBI-UniProt-GOA_10.04.2019_00h00	9.27682e-10	2.07894e-06	9.75108e-19	1.75519e-17	[6, 7]	Group18	29.386	67	[ABCB11, ABCD2, ABHD2, ACACA, ACADL, ACADVL, ACLY, ACOT2, ACSM5, ADIPOR2, ADRB2, AKR1C1, ALDH1A3, ALOX5, ALOX5AP, APOC1, AQP9, ARSA, BCL2A1, BGN, CBR4, CSPG4, CYP27A1, CYP46A1, DECR2, DHRS9, DSEL, EDN1, ELOVL3, ELOVL5, ELOVL6, ELOVL7, FADS1, FADS2, FADS3, GSTM4, HACD2, HACD4, HPGD, IL1B, LCP1, LPGAT1, LPL, LTA4H, MLXIPL, NDUFAB1, PARK7, PDK4, PIBF1, PLA2G2A, PTGES3, PTGS2, S100A8, S100A9, SCD, SC…
GO:0006090	pyruvate metabolic process	GO_BiologicalProcess-EBI-UniProt-GOA_10.04.2019_00h00	4.58428e-06	0.00992038	9.75108e-19	1.75519e-17	[7]	Group18	26.4249	51	[ALDH1A1, ALDOA, ALDOB, CREBRF, DLAT, DLD, FAM3A, FOLR2, FUBP1, GPI, HAGH, HIF1A, HK2, HK3, HOOK2, IGF1, INSR, ITGB2, JMJD8, KCNA4, LDHB, LDHD, ME1, ME2, MLXIPL, NR4A3, NUP210, NUP35, NUP37, NUP88, OGT, OSCP1, P2RX7, PC, PCDHB16, PCK1, PDHA1, PDHX, PDK3, PDK4, PDPR, PFKFB1, PGAM2, PGM1, PGM2L1, PROK2, PRXL2C, SDHB, SDS, SEC13, VDAC1]
GO:0006635	fatty acid beta-oxidation	GO_BiologicalProcess-EBI-UniProt-GOA_10.04.2019_00h00	1.05474e-08	2.34785e-05	9.75108e-19	1.75519e-17	[5, 6, 7, 8, 9]	Group18	39.5062	32	[ABCD2, ACAA1, ACAA2, ACADL, ACADM, ACADS, ACADVL, ACOT2, ACOX1, AKT2, BDH2, CES1, CPT1A, CRAT, CROT, DECR2, ECHDC1, ECHDC2, ECHS1, EHHADH, ETFB, HSD17B10, IRS1, IVD, LONP1, LONP2, MECR, SCP2, SLC27A2, SOAT1, TYSND1, ZBTB7C]
GO:0006637	acyl-CoA metabolic process	GO_BiologicalProcess-EBI-UniProt-GOA_10.04.2019_00h00	2.14874e-14	4.85401e-11	9.75108e-19	1.75519e-17	[4, 5, 6, 7, 8, 9, 10]	Group18	42.735	50	[ACACA, ACLY, ACOT1, ACOT13, ACOT2, ACOT4, ACSF2, ACSL1, ACSL3, ACSL5, ACSM5, AQP9, BCL2A1, CBR4, CES1, CLEC7A, CRAT, DBI, DGAT1, DGAT2, DLAT, DLD, ELOVL3, ELOVL5, ELOVL6, ELOVL7, FAM3A, FAR1, FAR2, FAS, FASN, GLYAT, HACD2, ITGB2, LDHD, MVD, NUDT7, OGDH, PDHA1, PDHX, PDK3, PDK4, PDPR, SCD, SCD5, SLC25A1, SOAT1, SUCLG1, TECR, TSPO]
GO:0033875	ribonucleoside bisphosphate metabolic process	GO_BiologicalProcess-EBI-UniProt-GOA_10.04.2019_00h00	3.48956e-14	7.87944e-11	9.75108e-19	1.75519e-17	[6, 7, 8]	Group18	37.6543	61	[ACACA, ACLY, ACOT1, ACOT13, ACOT2, ACOT4, ACSF2, ACSL1, ACSL3, ACSL5, ACSM5, AQP9, BCL2A1, CBR4, CES1, CLEC7A, CRAT, CROT, DBI, DGAT1, DGAT2, DLAT, DLD, ELOVL3, ELOVL5, ELOVL6, ELOVL7, FAM3A, FAR1, FAR2, FAS, FASN, GLYAT, HACD2, IMPAD1, ITGB2, KRT16, LDHD, MVD, NQO1, NUDT7, OGDH, PAPSS2, PDHA1, PDHX, PDK3, PDK4, PDPR, SAT1, SCD, SCD5, SLC25A1, SLC38A1, SOAT1, SUCLG1, SULT1A2, TECR, TPST1, TPST2,…
GO:0006164	purine nucleotide biosynthetic process	GO_BiologicalProcess-EBI-UniProt-GOA_10.04.2019_00h00	6.254e-08	0.000138088	9.75108e-19	1.75519e-17	[6, 7, 8, 9]	Group18	28.9474	55	[ACACA, ACLY, ACSL1, ACSL3, ACSL5, ADA, ADCY6, ALDOA, AQP9, ATP5F1A, ATP5F1D, ATP5MC3, ATPSCKMT, BCL2A1, CBR4, CES1, CLEC7A, COX5B, CYC1, DLAT, DLD, DNAJC30, ELOVL3, ELOVL5, ELOVL6, ELOVL7, FAM3A, FAS, FASN, GPAM, HACD2, ITGB2, LDHD, MTHFD1, NANOS1, NOS2, NOS3, NPR1, NQO1, PAPSS2, PDHA1, PDHX, PDK3, PDK4, PDPR, PDZD3, PRPS2, SAT1, SCD, SCD5, SLC25A1, SLC38A1, SOAT1, TECR, TREM2]
GO:0006636	unsaturated fatty acid biosynthetic process	GO_BiologicalProcess-EBI-UniProt-GOA_10.04.2019_00h00	1.34658e-05	0.028938	9.75108e-19	1.75519e-17	[6, 7, 8, 9]	Group18	37.7358	20	[ABCD2, AKR1C1, ALOX5, ALOX5AP, ARSA, DECR2, EDN1, FADS1, FADS2, FADS3, HPGD, IL1B, PIBF1, PTGES3, PTGS2, S100A8, S100A9, SCD, SCD5, SLC26A4]
GO:0009150	purine ribonucleotide metabolic process	GO_BiologicalProcess-EBI-UniProt-GOA_10.04.2019_00h00	9.99125e-11	2.24403e-07	9.75108e-19	1.75519e-17	[6, 7, 8, 9]	Group18	25.4005	111	[ACACA, ACLY, ACOT1, ACOT13, ACOT2, ACOT4, ACSF2, ACSL1, ACSL3, ACSL5, ACSM5, ADCY6, AK4, ALDH1A1, ALDOA, ALDOB, AQP9, ATP5F1A, ATP5F1D, ATP5MC3, ATPSCKMT, BAD, BCL2A1, CBR4, CES1, CLEC7A, COX5B, CRAT, CREBRF, CROT, CYC1, DBI, DGAT1, DGAT2, DLAT, DLD, DNAJC30, ELOVL3, ELOVL5, ELOVL6, ELOVL7, FAM3A, FAR1, FAR2, FAS, FASN, FOLR2, FUBP1, GLYAT, GPI, HACD2, HIF1A, HK2, HK3, HOOK2, IGF1, IMPAD1, INSR,…
GO:0034033	purine nucleoside bisphosphate biosynthetic process	GO_BiologicalProcess-EBI-UniProt-GOA_10.04.2019_00h00	3.61227e-11	8.12399e-08	9.75108e-19	1.75519e-17	[6, 7, 8, 9]	Group18	43.9024	36	[ACACA, ACLY, ACSL1, ACSL3, ACSL5, AQP9, BCL2A1, CBR4, CES1, CLEC7A, DLAT, DLD, ELOVL3, ELOVL5, ELOVL6, ELOVL7, FAM3A, FAS, FASN, HACD2, ITGB2, LDHD, NQO1, PAPSS2, PDHA1, PDHX, PDK3, PDK4, PDPR, SAT1, SCD, SCD5, SLC25A1, SLC38A1, SOAT1, TECR]
GO:0035337	fatty-acyl-CoA metabolic process	GO_BiologicalProcess-EBI-UniProt-GOA_10.04.2019_00h00	1.64276e-09	3.67979e-06	9.75108e-19	1.75519e-17	[4, 5, 6, 7, 8, 9, 10, 11]	Group18	48.1481	26	[ACACA, ACLY, ACSL1, ACSL3, ACSL5, AQP9, BCL2A1, CBR4, CES1, CLEC7A, DGAT1, DGAT2, ELOVL3, ELOVL5, ELOVL6, ELOVL7, FAR1, FAR2, FAS, FASN, HACD2, SCD, SCD5, SLC25A1, SOAT1, TECR]
GO:0006084	acetyl-CoA metabolic process	GO_BiologicalProcess-EBI-UniProt-GOA_10.04.2019_00h00	6.15191e-06	0.0132881	9.75108e-19	1.75519e-17	[5, 6, 7, 8, 9, 10, 11]	Group18	43.5897	17	[ACACA, ACLY, BCL2A1, CES1, DLAT, DLD, FAM3A, ITGB2, LDHD, MVD, NUDT7, PDHA1, PDHX, PDK3, PDK4, PDPR, SOAT1]
GO:0034030	ribonucleoside bisphosphate biosynthetic process	GO_BiologicalProcess-EBI-UniProt-GOA_10.04.2019_00h00	3.61227e-11	8.12399e-08	9.75108e-19	1.75519e-17	[7, 8, 9]	Group18	43.9024	36	[ACACA, ACLY, ACSL1, ACSL3, ACSL5, AQP9, BCL2A1, CBR4, CES1, CLEC7A, DLAT, DLD, ELOVL3, ELOVL5, ELOVL6, ELOVL7, FAM3A, FAS, FASN, HACD2, ITGB2, LDHD, NQO1, PAPSS2, PDHA1, PDHX, PDK3, PDK4, PDPR, SAT1, SCD, SCD5, SLC25A1, SLC38A1, SOAT1, TECR]
GO:0071616	acyl-CoA biosynthetic process	GO_BiologicalProcess-EBI-UniProt-GOA_10.04.2019_00h00	1.02373e-11	2.30647e-08	9.75108e-19	1.75519e-17	[5, 6, 7, 8, 9, 10, 11]	Group18	49.2308	32	[ACACA, ACLY, ACSL1, ACSL3, ACSL5, AQP9, BCL2A1, CBR4, CES1, CLEC7A, DLAT, DLD, ELOVL3, ELOVL5, ELOVL6, ELOVL7, FAM3A, FAS, FASN, HACD2, ITGB2, LDHD, PDHA1, PDHX, PDK3, PDK4, PDPR, SCD, SCD5, SLC25A1, SOAT1, TECR]
GO:0035336	long-chain fatty-acyl-CoA metabolic process	GO_BiologicalProcess-EBI-UniProt-GOA_10.04.2019_00h00	1.50646e-06	0.00327956	9.75108e-19	1.75519e-17	[5, 6, 7, 8, 9, 10, 11, 12]	Group18	51.7241	15	[ACSL1, ACSL3, ACSL5, AQP9, CLEC7A, DGAT1, DGAT2, ELOVL3, ELOVL5, ELOVL6, ELOVL7, FAR1, FAR2, HACD2, TECR]
GO:0046949	fatty-acyl-CoA biosynthetic process	GO_BiologicalProcess-EBI-UniProt-GOA_10.04.2019_00h00	1.21822e-08	2.71055e-05	9.75108e-19	1.75519e-17	[5, 6, 7, 8, 9, 10, 11, 12]	Group18	50	22	[ACACA, ACLY, ACSL1, ACSL3, ACSL5, AQP9, BCL2A1, CBR4, CES1, CLEC7A, ELOVL3, ELOVL5, ELOVL6, ELOVL7, FAS, FASN, HACD2, SCD, SCD5, SLC25A1, SOAT1, TECR]
GO:0006085	acetyl-CoA biosynthetic process	GO_BiologicalProcess-EBI-UniProt-GOA_10.04.2019_00h00	1.23505e-05	0.026566	9.75108e-19	1.75519e-17	[6, 7, 8, 9, 10, 11, 12]	Group18	50	13	[ACLY, CES1, DLAT, DLD, FAM3A, ITGB2, LDHD, PDHA1, PDHX, PDK3, PDK4, PDPR, SOAT1]
