# Supplementary material for: Stratifying cellular metabolism during weight loss: an interplay of metabolism, metabolic flexibility and inflammation
Source: Sci Rep. 2020 Feb 3;10:1651. doi: 10.1038/s41598-020-58358-z (PMC6997359; doi:10.1038/s41598-020-58358-z)
Supplement: Supplementary file 5 [file 41598_2020_58358_MOESM5_ESM.zip › Cluster A - Cluster B/ClueGOResultTable-1.xls]

## Sheet: ClueGO Results
GOID	GOTerm	Ontology Source	Term PValue	Term PValue Corrected with Bonferroni step down	Group PValue	Group PValue Corrected with Bonferroni step down	GOLevels	GOGroups	% Associated Genes	Nr. Genes	Associated Genes Found
GO:0070542	response to fatty acid	GO_BiologicalProcess-EBI-UniProt-GOA_10.04.2019_00h00	2.47047e-06	0.00429121	2.47047e-06	7.41142e-06	[4, 5]	Group00	30.9524	13	[ADCY6, AKR1C1, AKR1C2, CCL19, DGAT2, GNG2, IRS1, LCP1, LPL, PDK3, PDK4, PTGER2, PTGFR]
GO:0016614	oxidoreductase activity, acting on CH-OH group of donors	GO_BiologicalProcess-EBI-UniProt-GOA_10.04.2019_00h00	1.47794e-07	0.000265142	1.47794e-07	8.86763e-07	[4]	Group01	20.2899	28	[ABCC4, ADH1A, ADH1B, ADH1C, AKR1C1, AKR1C2, AKR7A2, ALDH1L1, BDH2, DHRS11, DHRS9, EHHADH, GPD1, HPGD, HSD17B10, HSD17B11, HSD17B7P2, IDH1, IDH2, KCNAB2, LDHB, LDHD, ME1, PCDHB16, PHGDH, SPR, TACR1, VKORC1L1]
GO:0016628	oxidoreductase activity, acting on the CH-CH group of donors, NAD or NADP as acceptor	GO_BiologicalProcess-EBI-UniProt-GOA_10.04.2019_00h00	2.54921e-06	0.00442542	2.54921e-06	5.09841e-06	[5]	Group02	45	9	[AKR1C1, AKR1C2, ANGPT1, BDH2, DECR2, DHCR24, DPYD, MECR, PECR]
GO:0017144	drug metabolic process	GO_BiologicalProcess-EBI-UniProt-GOA_10.04.2019_00h00	1.75519e-11	3.25413e-08	1.75519e-11	2.98383e-10	[3]	Group03	14.1104	92	[AACS, ACLY, ACO2, ACOT2, ACOX1, ACP5, ACSL1, ACSS2, ADA2, ADH1A, ADH1B, ADH1C, AK4, AKR1C1, AKR1C2, AKR7A2, ALDH1L1, ALDH5A1, ALDOA, AMD1, AQP9, ASRGL1, ATPSCKMT, BDH2, BGN, BHMT, BHMT2, CES1, CHIT1, CKB, CKMT2, CSPG4, CYC1, CYP1B1, CYP27A1, DHRS9, DPYD, DSEL, EDN1, EGR1, ELOVL5, FADS1, FADS2, FAH, FMO2, GATM, GIPC1, GLYAT, GPI, GPX3, HMGCLL1, HP, HPD, IGF1, IL1B, ITGB2, KLF4, KRT16, KYNU, LPCAT…
GO:0048661	positive regulation of smooth muscle cell proliferation	GO_BiologicalProcess-EBI-UniProt-GOA_10.04.2019_00h00	1.01491e-05	0.017223	1.01491e-05	1.01491e-05	[3, 4, 5, 6]	Group04	24.5902	15	[BMP4, CCL5, CD69, CDH13, EDN1, FGF13, IGF1, IGFBP5, IL18, JUN, MMP2, MMP9, OSCP1, RBPMS2, THBS1]
GO:0043062	extracellular structure organization	GO_BiologicalProcess-EBI-UniProt-GOA_10.04.2019_00h00	2.2521e-10	4.14836e-07	2.2521e-10	2.92773e-09	[3]	Group05	15.566	66	[ADAM12, AGT, APOB, APOC1, APOE, BGN, BIRC3, CD44, CES1, COL11A1, COL4A1, COL4A5, COL5A3, COL8A1, CSPG4, CTSL, CTSS, CYP1B1, DAB2IP, DGAT1, ECM2, ELN, FBLN5, FGF13, FSCN1, GZMK, HAS2, HTRA1, ITGA3, ITGA4, ITGA7, ITGAL, ITGAX, ITGB2, ITGB8, LAMB3, LCP1, LOX, LOXL1, LOXL2, LPL, MFAP5, MME, MMP15, MMP2, MMP28, MMP7, MMP8, MMP9, MYH11, NOTCH1, PLA2G2A, PLA2G7, PLTP, SCUBE1, SGCG, SLC10A6, SOAT1, SPP1…
GO:0030198	extracellular matrix organization	GO_BiologicalProcess-EBI-UniProt-GOA_10.04.2019_00h00	2.50769e-08	4.53139e-05	2.2521e-10	2.92773e-09	[4]	Group05	15.407	53	[ADAM12, AGT, BGN, CD44, COL11A1, COL4A1, COL4A5, COL5A3, COL8A1, CSPG4, CTSL, CTSS, CYP1B1, ECM2, ELN, FBLN5, FGF13, FSCN1, GZMK, HAS2, HTRA1, ITGA3, ITGA4, ITGA7, ITGAL, ITGAX, ITGB2, ITGB8, LAMB3, LCP1, LOX, LOXL1, LOXL2, MFAP5, MME, MMP15, MMP2, MMP28, MMP7, MMP8, MMP9, MYH11, NOTCH1, SCUBE1, SGCG, SPP1, SULF1, TGFB2, THBS1, TKT, TRPC1, VCAM1, VCAN]
GO:0010467	gene expression	GO_BiologicalProcess-EBI-UniProt-GOA_10.04.2019_00h00	1.33677e-06	0.00234469	1.12244e-07	7.85707e-07	[4]	Group06	5.49159	310	[ABCA2, ABCC6, ACP5, ADRA2A, AFF2, AFF3, AGT, AHNAK2, AHR, AIFM2, ANGPTL8, ANK2, ANK3, ANKRD30A, APH1B, APOE, AREG, ASPH, ASRGL1, ATF3, ATP1B1, AURKAIP1, AXIN2, BAG3, BIRC3, BLM, BMP4, BMP6, BMPER, BTAF1, BTK, C5AR1, CCDC88A, CCL3, CCL5, CCN1, CCND1, CCNL1, CCR1, CD4, CD69, CDH13, CDKN2B, CEBPA, CEP290, CER1, CES1, CHCHD10, CHD1, CHL1, CITED4, CLK1, CLN3, CPXM1, CRABP2, CRYAB, CSTA, CTIF, CTSS, C…
GO:0090304	nucleic acid metabolic process	GO_BiologicalProcess-EBI-UniProt-GOA_10.04.2019_00h00	3.293e-07	0.000586813	1.12244e-07	7.85707e-07	[4, 5]	Group06	5.38856	294	[ABCA2, ABCC6, ACP5, ADRA2A, AFF2, AFF3, AGT, AHNAK2, AHR, ANKRD30A, AP5S1, APOE, AREG, ASRGL1, ATF3, AURKAIP1, AXIN2, AZGP1, BAG3, BIRC3, BLM, BMP4, BMP6, BMPER, BTAF1, BTK, C5AR1, CCDC88A, CCL3, CCL5, CCN1, CCND1, CCNL1, CD4, CD69, CDH13, CDKN2B, CEBPA, CEP290, CER1, CHCHD10, CHD1, CHL1, CIDEA, CITED4, CLK1, CRABP2, CRYAB, CSN1S1, CSTA, CTIF, CYP1B1, DAB2IP, DEK, DLEU2, DLL4, DNASE1L3, DNASE2, …
GO:0016070	RNA metabolic process	GO_BiologicalProcess-EBI-UniProt-GOA_10.04.2019_00h00	4.43698e-06	0.00760943	1.12244e-07	7.85707e-07	[5, 6]	Group06	5.44801	273	[ABCA2, ABCC6, ACP5, ADRA2A, AFF2, AFF3, AGT, AHNAK2, AHR, ANKRD30A, APOE, AREG, ASRGL1, ATF3, AURKAIP1, AXIN2, AZGP1, BAG3, BIRC3, BLM, BMP4, BMP6, BMPER, BTAF1, BTK, C5AR1, CCDC88A, CCL3, CCL5, CCN1, CCND1, CCNL1, CD4, CD69, CDH13, CDKN2B, CEBPA, CEP290, CER1, CHCHD10, CHD1, CHL1, CITED4, CLK1, CRABP2, CRYAB, CSTA, CTIF, CYP1B1, DAB2IP, DEK, DLEU2, DLL4, DND1, DTX1, EDN1, EGR1, EGR2, ENPP2, ERB…
GO:0050918	positive chemotaxis	GO_BiologicalProcess-EBI-UniProt-GOA_10.04.2019_00h00	4.20945e-08	7.58963e-05	1.34915e-08	1.34915e-07	[4, 5]	Group07	26.5823	21	[ANGPT1, BMP4, CCL3, CCL5, CDH13, CLEC12A, CXCL8, FGF10, FGF13, FPR2, GPNMB, HMGB2, MET, NAP1L1, NMB, NTRK3, PLXNB3, S100A8, S100A9, SAA1, VEGFB]
GO:0050921	positive regulation of chemotaxis	GO_BiologicalProcess-EBI-UniProt-GOA_10.04.2019_00h00	2.07828e-05	0.0348736	1.34915e-08	1.34915e-07	[3, 4, 5, 6]	Group07	17.2662	24	[CCL19, CCL3, CCL5, CCR1, CDH13, CXCL8, FGF13, FPR2, MET, MOSPD2, NAP1L1, NCKAP1L, NTRK3, P2RX4, P2RY12, PLA2G7, RAC2, RARRES2, RIPOR2, SMOC2, THBS1, THBS4, TREM2, VEGFB]
GO:0042056	chemoattractant activity	GO_BiologicalProcess-EBI-UniProt-GOA_10.04.2019_00h00	1.62652e-05	0.0273743	1.34915e-08	1.34915e-07	[5, 6, 7, 8, 9]	Group07	26.5306	13	[BMP4, CCL3, CCL5, CLEC12A, FGF10, FGF13, GPNMB, HMGB2, NMB, S100A8, S100A9, SAA1, VEGFB]
GO:0001817	regulation of cytokine production	GO_BiologicalProcess-EBI-UniProt-GOA_10.04.2019_00h00	9.03547e-07	0.00159024	2.42376e-07	1.21188e-06	[3, 4]	Group08	11.6689	86	[ABCD2, ACP5, ADRA2A, AGPAT2, AGT, AIFM2, ANGPT1, APLP2, BIRC3, BTK, C5, CCL19, CCL3, CD226, CD4, CD84, CIDEA, CYP1B1, EGR1, EHHADH, FCER1G, FFAR4, FGR, FZD5, GBP5, GPNMB, HAVCR2, HERC5, IFI16, IGF1, IL15, IL18, IL1B, IL1R1, IL1RN, ILRUN, INHBB, IRAK3, ITGB8, JAK3, KLF4, LBP, LCP1, LEP, LILRA5, LILRB2, LPL, MAP3K20, MAPK13, MMP8, NCKAP1L, NMB, OSCP1, P2RX7, PDCD4, PDZD2, POLR2L, POLR3H, PTGER2, P…
GO:0032680	regulation of tumor necrosis factor production	GO_BiologicalProcess-EBI-UniProt-GOA_10.04.2019_00h00	8.89093e-06	0.0151146	2.42376e-07	1.21188e-06	[5, 6]	Group08	17.3333	26	[ANGPT1, CCL19, CCL3, CIDEA, EHHADH, FZD5, HAVCR2, IGF1, ILRUN, IRAK3, LBP, LCP1, LILRA5, LPL, MMP8, PTPN11, PTPN6, PTPRC, S100A8, S100A9, SGCG, STS, THBS1, TLR2, TYROBP, ZFP36]
GO:0050729	positive regulation of inflammatory response	GO_BiologicalProcess-EBI-UniProt-GOA_10.04.2019_00h00	6.70829e-07	0.00118468	2.42376e-07	1.21188e-06	[4, 5, 6, 7]	Group08	18.9189	28	[AGT, CCL3, CEBPA, EHHADH, GBP5, IL15, IL18, IL1B, ITGB2, LBP, LCP1, LILRA5, LPL, MAPK13, MMP8, NFKBIZ, PDCD4, PLA2G2A, PLA2G7, PTGER2, PTGS2, S100A12, S100A8, S100A9, SGCG, TLR2, TNIP1, TREM2]
GO:0032760	positive regulation of tumor necrosis factor production	GO_BiologicalProcess-EBI-UniProt-GOA_10.04.2019_00h00	3.40254e-06	0.00586937	2.42376e-07	1.21188e-06	[5, 6, 7]	Group08	21.5054	20	[ANGPT1, CCL19, CCL3, EHHADH, FZD5, HAVCR2, LBP, LCP1, LILRA5, LPL, MMP8, PTPN11, PTPRC, S100A8, S100A9, SGCG, STS, THBS1, TLR2, TYROBP]
GO:0006810	transport	GO_BiologicalProcess-EBI-UniProt-GOA_10.04.2019_00h00	8.29497e-07	0.0014624	8.29497e-07	3.31799e-06	[3]	Group09	8.24428	432	[ABCA2, ABCB1, ABCB11, ABCB5, ABCC3, ABCC4, ABCC6, ABCD2, ABCG2, ACACA, ACLY, ACOT2, ACOX1, ACP5, ACSL1, ADA2, ADAM12, ADCY5, ADGRE2, ADGRE3, ADORA1, ADRA2A, AGPAT2, AGT, AIFM2, AKAP6, AKR1C1, AKT2, ALAD, ALDH9A1, ALDOA, ALMS1, AMPH, ANGPT1, ANK2, ANK3, ANKRD36C, ANPEP, AP5S1, APLNR, APLP2, APOB, APOC1, APOE, AQP1, AQP11, AQP9, AREG, ARHGAP9, ARHGEF40, ARL4C, ASAH1, ASPH, ATP1A2, ATP1B1, ATP6V0D2…
GO:0055085	transmembrane transport	GO_BiologicalProcess-EBI-UniProt-GOA_10.04.2019_00h00	2.42349e-06	0.00421202	8.29497e-07	3.31799e-06	[4]	Group09	9.59682	169	[ABCA2, ABCB1, ABCB11, ABCB5, ABCC3, ABCC4, ABCC6, ABCD2, ABCG2, ACACA, ADRA2A, AKAP6, AKT2, ANK2, ANK3, ANKRD36C, ANPEP, APLNR, APLP2, AQP1, AQP11, AQP9, ARHGEF40, ASPH, ATP1A2, ATP1B1, ATP6V0D2, ATP6V0E2, ATP6V1B2, ATPSCKMT, AZGP1, AZIN1, BCL2A1, CACNA2D1, CASQ2, CCL19, CCL3, CD163L1, CHCHD10, CLCA2, CNGA1, CNIH3, COX4I2, COX5A, COX6B1, COX7A1, COX7B, CSN1S1, CSPG4, CTSS, CYC1, DMTN, ELMOD3, EP…
GO:0022857	transmembrane transporter activity	GO_BiologicalProcess-EBI-UniProt-GOA_10.04.2019_00h00	1.32428e-05	0.0223406	8.29497e-07	3.31799e-06	[5]	Group09	9.78417	136	[ABCA2, ABCB1, ABCB11, ABCB5, ABCC3, ABCC4, ABCC6, ABCG2, ADRA2A, AKAP6, ANK2, ANK3, ANKRD36C, ANPEP, AQP1, AQP11, AQP9, ATP1A2, ATP1B1, ATP6V0D2, ATP6V0E2, ATP6V1B2, ATPSCKMT, AZGP1, CACNA2D1, CASQ2, CD163L1, CHCHD10, CLCA2, CNGA1, CNIH3, COX4I2, COX5A, COX6B1, COX7A1, COX7B, CTSS, ELMOD3, EPHB2, FGF13, GABRA2, GABRE, GPLD1, GRIA1, GRIA3, GRIN2B, IKZF1, ITPR2, KCNAB2, KCNB1, KCND2, KCNE1, KCNK15…
GO:0015318	inorganic molecular entity transmembrane transporter activity	GO_BiologicalProcess-EBI-UniProt-GOA_10.04.2019_00h00	2.18104e-05	0.0365543	8.29497e-07	3.31799e-06	[6]	Group09	10.0444	113	[ABCB1, ABCB11, ABCC3, ADRA2A, AKAP6, ANK2, ANK3, ANPEP, AQP1, AQP9, ATP1A2, ATP1B1, ATP6V0D2, ATP6V0E2, ATP6V1B2, ATPSCKMT, CACNA2D1, CASQ2, CD163L1, CHCHD10, CLCA2, CNGA1, CNIH3, COX4I2, COX5A, COX6B1, COX7A1, COX7B, CTSS, ELMOD3, EPHB2, FGF13, GABRA2, GABRE, GPLD1, GRIA1, GRIA3, GRIN2B, IKZF1, ITPR2, KCNAB2, KCNB1, KCND2, KCNE1, KCNK15, LETM1, LRRC8B, MCOLN3, MMP9, MPC2, NACC1, NANOS1, NOL3, N…
GO:0050865	regulation of cell activation	GO_BiologicalProcess-EBI-UniProt-GOA_10.04.2019_00h00	5.39939e-06	0.00924375	2.52674e-08	2.0214e-07	[3, 4]	Group10	11.6719	74	[ACP5, ADGRE2, AHR, APOE, BMP4, BTK, C5AR1, CALB2, CCL19, CCL3, CCL5, CD22, CD226, CD300A, CD300LF, CD4, CD84, CD9, CEBPA, CR1, DMTN, EHHADH, FCER1G, FGF10, FGR, GLI3, GPNMB, GPR183, GRAP2, HAVCR2, IGF1, IGF2, IKZF3, IL18, IL1B, ITGB2, JAK3, LBP, LEP, LILRA5, LILRB2, LOXL1, MAP3K20, MMP8, MNDA, NCKAP1L, NFKBIZ, NMB, OSCP1, PLEK, PLSCR1, PRKCD, PTPN11, PTPN2, PTPN6, PTPRC, RIPOR2, RPS6KA1, S100A8,…
GO:0007159	leukocyte cell-cell adhesion	GO_BiologicalProcess-EBI-UniProt-GOA_10.04.2019_00h00	3.39418e-06	0.00585835	2.52674e-08	2.0214e-07	[4]	Group10	13.649	49	[ACP5, BMP4, CALB2, CCL19, CCL5, CD300A, CD44, FERMT3, GLI3, GPNMB, GRAP2, HAS2, HAVCR2, IGF1, IGF2, IL18, IL1B, ITGA4, ITGAL, ITGB2, JAK3, KLF4, LEP, LILRB2, LOXL1, MAP3K20, NCKAP1L, NFKBIZ, NMB, NT5E, OSCP1, PTPN11, PTPN2, PTPN6, PTPRC, RAC2, RIPOR2, S100A8, S100A9, SELE, SELL, SELP, SMAD7, STS, TFRC, TNFRSF21, TNIP1, VCAM1, VNN1]
GO:0046651	lymphocyte proliferation	GO_BiologicalProcess-EBI-UniProt-GOA_10.04.2019_00h00	2.74119e-05	0.0456682	2.52674e-08	2.0214e-07	[4, 5]	Group10	14.3443	35	[ACP5, AHR, BMP4, CALB2, CCL19, CCL5, CD180, CD22, CD300A, FGF10, GAPT, GPNMB, GPR183, IGF1, IGF2, IKZF3, IL18, IL1B, JAK3, LEP, LILRB2, MNDA, MS4A1, NCKAP1L, NMB, PSMB5, PTPRC, S100A8, S100A9, SLC11A1, STS, TFRC, TNFRSF21, TYROBP, VCAM1]
GO:0042100	B cell proliferation	GO_BiologicalProcess-EBI-UniProt-GOA_10.04.2019_00h00	2.95727e-05	0.0492386	2.52674e-08	2.0214e-07	[5, 6]	Group10	20	18	[ACP5, AHR, CD180, CD22, CD300A, GAPT, GPR183, IKZF3, MNDA, MS4A1, NCKAP1L, PSMB5, PTPRC, S100A8, S100A9, TFRC, TNFRSF21, TYROBP]
GO:0006091	generation of precursor metabolites and energy	GO_BiologicalProcess-EBI-UniProt-GOA_10.04.2019_00h00	5.8594e-13	1.09336e-09	3.76472e-15	9.03533e-14	[3]	Group11	15.331	88	[AACS, ACADVL, ACO2, ACOX1, ACSS2, ADH1A, ADH1B, ADH1C, AIFM2, AKR7A2, AKT2, ALDH1L1, ALDH5A1, ALDH9A1, ALDOA, ALDOB, ASPH, ATPSCKMT, BDH2, CEBPA, CES1, CHCHD10, COX4I2, COX5A, COX6B1, COX7A1, COX7B, CSTA, CYC1, ETFB, FBP1, GFPT2, GPI, GYG2, GYS1, GYS2, HK2, HK3, HMGCLL1, HOOK2, HPGD, IDH1, IDH2, IDO1, IGF1, IGF2, IRS1, ITGB2, KRT16, LDHD, LEP, LEPR, LOXL2, ME1, MLXIPL, MYC, NCF2, NDUFA6, NDUFAB1…
GO:0016491	oxidoreductase activity	GO_BiologicalProcess-EBI-UniProt-GOA_10.04.2019_00h00	5.0404e-12	9.38019e-09	3.76472e-15	9.03533e-14	[3]	Group11	13.2544	112	[AASS, ABCC4, ACADL, ACADS, ACADVL, ACOX1, ADH1A, ADH1B, ADH1C, AGT, AIFM2, AKR1C1, AKR1C2, AKR7A2, ALDH1A3, ALDH1L1, ALDH5A1, ALDH9A1, ANGPT1, APOE, ASPH, BDH2, CCDC88A, CHCHD10, COX4I2, COX5A, COX6B1, COX7A1, COX7B, CYB561A3, CYC1, CYP1B1, CYP27A1, DECR2, DHCR24, DHRS11, DHRS9, DLAT, DPYD, EDN1, EHHADH, ETFB, FADS1, FADS2, FAS, FMO1, FMO2, FMO3, FRRS1, GLYAT, GPD1, GPX3, HP, HPD, HPGD, HSD17B10…
GO:0015980	energy derivation by oxidation of organic compounds	GO_BiologicalProcess-EBI-UniProt-GOA_10.04.2019_00h00	3.64627e-07	0.000649401	3.76472e-15	9.03533e-14	[3, 4]	Group11	15.5235	43	[ACADVL, ACO2, AIFM2, AKT2, ALDH5A1, COX4I2, COX5A, COX6B1, COX7B, CYC1, ETFB, GFPT2, GYG2, GYS1, GYS2, IDH2, IGF1, IGF2, IRS1, ITGB2, KRT16, LDHD, LEP, LEPR, MYC, NDUFA6, NDUFAB1, NDUFB7, NDUFS8, OGDH, OSCP1, PDHA1, PGM1, PGM2, PHKG1, PTGS2, PYGL, RUBCNL, SDS, SUCLG1, UQCR10, UQCRH, UQCRQ]
GO:0022900	electron transport chain	GO_BiologicalProcess-EBI-UniProt-GOA_10.04.2019_00h00	2.56976e-07	0.000458959	3.76472e-15	9.03533e-14	[3, 4]	Group11	17.9348	33	[AIFM2, AKR7A2, ALDH1L1, ALDH5A1, ALDH9A1, ASPH, CHCHD10, COX4I2, COX5A, COX6B1, COX7A1, COX7B, CYC1, ETFB, IDO1, LOXL2, ME1, NCF2, NDUFA6, NDUFAB1, NDUFB7, NDUFS8, NQO1, NQO2, PCDHB16, PHGDH, PTGS2, QDPR, SDS, STEAP4, UQCR10, UQCRH, UQCRQ]
GO:0009055	electron transfer activity	GO_BiologicalProcess-EBI-UniProt-GOA_10.04.2019_00h00	7.90119e-09	1.4396e-05	3.76472e-15	9.03533e-14	[4, 5]	Group11	23.6842	27	[AIFM2, AKR7A2, ALDH1L1, ALDH9A1, ASPH, CHCHD10, COX4I2, COX5A, COX6B1, COX7A1, COX7B, CYC1, ETFB, IDO1, LOXL2, ME1, NCF2, NQO1, NQO2, PCDHB16, PHGDH, PTGS2, QDPR, STEAP4, UQCR10, UQCRH, UQCRQ]
GO:0016042	lipid catabolic process	GO_BiologicalProcess-EBI-UniProt-GOA_10.04.2019_00h00	7.76072e-11	1.43573e-07	4.17868e-15	9.61097e-14	[4]	Group12	17.8451	53	[AADAC, ABCD2, ABHD5, ACADL, ACADS, ACADVL, ACOT2, ACOX1, ADRA2A, AKR1C1, AKT2, AOAH, APOC1, APOE, ASAH1, BDH2, CES1, CES1P1, CIDEA, CYP1B1, CYP27A1, DECR2, ECHDC1, ECHS1, EHHADH, ENPP2, ETFB, FABP3, GPCPD1, GPLD1, H19, HCAR2, HSD17B10, HSD17B11, IL1B, IRS1, LCP1, LPL, MECR, MGLL, NT5E, PCK1, PECR, PLA2G2A, PLA2G4A, PNPLA4, PRKCD, RARRES2, SLC27A2, SOAT1, SPP1, STS, TYSND1]
GO:0019216	regulation of lipid metabolic process	GO_BiologicalProcess-EBI-UniProt-GOA_10.04.2019_00h00	2.49933e-11	4.62626e-08	4.17868e-15	9.61097e-14	[4, 5]	Group12	15.8129	71	[AADAC, ABCD2, ABHD5, ACACA, ACADL, ACADVL, ACOX1, ACSL1, ADIPOR2, ADRA2A, AGT, AKR1C1, AKT2, ANGPT1, ANGPTL8, APLP2, APOC1, APOE, ARHGAP9, ASAH1, BCL2A1, BIRC3, BMP6, CCL19, CIDEA, CNTRL, DAB2IP, EGR1, ELOVL5, ELOVL6, FABP3, FADS1, FAS, FASN, FGF1, FGF13, FGR, FITM2, FPR2, GLIPR1, GPAM, GPLD1, HCAR2, IL1B, IRS1, LPGAT1, ME1, MLXIPL, OSCP1, P2RY12, PCDHB16, PDK3, PDK4, PEBP1, PLPP1, PPBP, PRKCD, …
GO:0045834	positive regulation of lipid metabolic process	GO_BiologicalProcess-EBI-UniProt-GOA_10.04.2019_00h00	4.24526e-06	0.0072976	4.17868e-15	9.61097e-14	[3, 4, 5, 6]	Group12	17.6471	27	[AADAC, ABCD2, ABHD5, AGT, AKT2, APOC1, APOE, BMP6, CCL19, CNTRL, ELOVL5, FABP3, FGF1, FGF13, FGR, FPR2, GPLD1, IL1B, IRS1, LPGAT1, MLXIPL, OSCP1, P2RY12, PRKCD, PTGS2, SREBF1, STARD4]
GO:0046890	regulation of lipid biosynthetic process	GO_BiologicalProcess-EBI-UniProt-GOA_10.04.2019_00h00	4.35382e-07	0.000774109	4.17868e-15	9.61097e-14	[4, 5, 6]	Group12	17.2589	34	[ABCD2, ACACA, ACADL, ACADVL, ADIPOR2, AKR1C1, ANGPT1, APOC1, APOE, ASAH1, BCL2A1, BMP6, CNTRL, EGR1, ELOVL5, ELOVL6, FABP3, FAS, FASN, FGF1, FITM2, FPR2, GPAM, GPLD1, IL1B, LPGAT1, MLXIPL, PDK4, PRKCD, PTGS2, SCD, SREBF1, STARD4, THRSP]
GO:0050994	regulation of lipid catabolic process	GO_BiologicalProcess-EBI-UniProt-GOA_10.04.2019_00h00	2.96353e-06	0.00512691	4.17868e-15	9.61097e-14	[4, 5, 6]	Group12	28.5714	14	[AADAC, ABCD2, ABHD5, ADRA2A, AKT2, APOC1, CIDEA, GPLD1, HCAR2, IL1B, IRS1, PRKCD, RARRES2, TYSND1]
GO:0006954	inflammatory response	GO_BiologicalProcess-EBI-UniProt-GOA_10.04.2019_00h00	7.67882e-12	1.42749e-08	2.3318e-11	3.49771e-10	[4]	Group13	14.4951	89	[ABCD2, ACP5, ADAMTS12, ADGRE2, ADORA1, AGT, ANGPT1, APLP2, APOE, BIRC3, C5, C5AR1, CCL19, CCL3, CCL5, CCR1, CCRL2, CD44, CEBPA, CHI3L1, CXCL8, CXCR4, DNASE1L3, EHHADH, FFAR4, FOS, FPR1, FPR2, GBP5, HMGB2, HP, IGF1, IL15, IL18, IL1B, ITGAL, ITGB2, KLF4, KLRG1, KRT16, LBP, LCP1, LEP, LILRA5, LOXL1, LPL, LYZ, MAPK13, MGLL, MMP28, MMP8, MMP9, NFKBIZ, NLRC4, PDCD4, PIK3AP1, PLA2G2A, PLA2G7, PLSCR1, P…
GO:0032103	positive regulation of response to external stimulus	GO_BiologicalProcess-EBI-UniProt-GOA_10.04.2019_00h00	4.79469e-07	0.000851536	2.3318e-11	3.49771e-10	[3, 4, 5]	Group13	11.8056	85	[AGT, ALPK1, APLP2, APOB, ARL4C, BIRC3, BMP6, BTK, CCL19, CCL3, CCL5, CCR1, CD180, CD226, CD300A, CD300LF, CDH13, CEBPA, CLEC4E, CLEC7A, CTSL, CTSS, CXCL8, DAB2IP, EHHADH, FCER1G, FGF13, FPR2, GBP5, HMGB2, HRAS, IFI16, IL15, IL18, IL1B, IRAK3, ITGB2, LBP, LCP1, LILRA5, LPL, LY86, MAP3K20, MAPK13, MET, MMP8, MOSPD2, MUC3A, NAP1L1, NCKAP1L, NFKBIZ, NLRC4, NTRK3, P2RX4, P2RY12, PDCD4, PIK3AP1, PLA2G…
GO:0031347	regulation of defense response	GO_BiologicalProcess-EBI-UniProt-GOA_10.04.2019_00h00	3.51921e-06	0.00606712	2.3318e-11	3.49771e-10	[4, 5]	Group13	11.0437	91	[ABCD2, ADAMTS12, AGT, ALPK1, APLP2, APOB, APOE, ARL4C, BIRC3, BTK, C5AR1, CCL3, CCL5, CD226, CD300A, CD300LF, CEBPA, CLEC4E, CLEC7A, CR1, CTSL, CTSS, DAB2IP, DNASE1L3, EHHADH, FCER1G, FFAR4, FGR, FPR2, GBP5, HERC5, HMGB2, HRAS, IFI16, IFNAR2, IGF1, IL15, IL18, IL1B, ILRUN, IRAK3, ITGB2, KLF4, LBP, LCP1, LEP, LILRA5, LPL, MAP3K20, MAPK13, MGLL, MMP8, MMP9, MUC3A, NAP1L1, NFKBIZ, NLRC4, PDCD4, PIK…
GO:0050727	regulation of inflammatory response	GO_BiologicalProcess-EBI-UniProt-GOA_10.04.2019_00h00	1.28178e-09	2.34822e-06	2.3318e-11	3.49771e-10	[4, 5, 6]	Group13	16.6144	53	[ABCD2, ADAMTS12, AGT, APLP2, APOE, BIRC3, C5AR1, CCL3, CCL5, CEBPA, DNASE1L3, EHHADH, FFAR4, FPR2, GBP5, IGF1, IL15, IL18, IL1B, ITGB2, KLF4, LBP, LCP1, LEP, LILRA5, LPL, MAPK13, MGLL, MMP8, MMP9, NFKBIZ, PDCD4, PIK3AP1, PLA2G2A, PLA2G7, PRKCD, PTGER2, PTGS2, PTPN2, PTPRC, RORA, S100A12, S100A8, S100A9, SAA1, SELE, SGCG, SLAMF8, STS, TLR2, TNIP1, TREM2, USP18]
GO:0050729	positive regulation of inflammatory response	GO_BiologicalProcess-EBI-UniProt-GOA_10.04.2019_00h00	6.70829e-07	0.00118468	2.3318e-11	3.49771e-10	[4, 5, 6, 7]	Group13	18.9189	28	[AGT, CCL3, CEBPA, EHHADH, GBP5, IL15, IL18, IL1B, ITGB2, LBP, LCP1, LILRA5, LPL, MAPK13, MMP8, NFKBIZ, PDCD4, PLA2G2A, PLA2G7, PTGER2, PTGS2, S100A12, S100A8, S100A9, SGCG, TLR2, TNIP1, TREM2]
GO:0032760	positive regulation of tumor necrosis factor production	GO_BiologicalProcess-EBI-UniProt-GOA_10.04.2019_00h00	3.40254e-06	0.00586937	2.3318e-11	3.49771e-10	[5, 6, 7]	Group13	21.5054	20	[ANGPT1, CCL19, CCL3, EHHADH, FZD5, HAVCR2, LBP, LCP1, LILRA5, LPL, MMP8, PTPN11, PTPRC, S100A8, S100A9, SGCG, STS, THBS1, TLR2, TYROBP]
GO:0032879	regulation of localization	GO_BiologicalProcess-EBI-UniProt-GOA_10.04.2019_00h00	1.56598e-09	2.86574e-06	3.33526e-09	3.66878e-08	[2, 3]	Group14	9.63719	255	[ABCA2, ABCB1, ABHD5, ADAM12, ADCY5, ADGRE2, ADRA2A, AGT, AKAP6, AKT2, AMOT, AMOTL2, ANGPT1, ANGPT4, ANK2, ANK3, ANPEP, APLNR, APLP2, APOB, APOC1, APOE, AQP1, AREG, ARHGEF40, ATP1A2, ATP1B1, ATPSCKMT, AZIN1, BAG3, BIRC3, BMP4, BMP6, BMPER, BOK, C5, CABP1, CACNA2D1, CASQ2, CASS4, CCDC88A, CCL19, CCL3, CCL5, CCN1, CCR1, CD151, CD22, CD300A, CD300LF, CD4, CD84, CD9, CDH13, CDK16, CEP135, CEP290, CHC…
GO:0006810	transport	GO_BiologicalProcess-EBI-UniProt-GOA_10.04.2019_00h00	8.29497e-07	0.0014624	3.33526e-09	3.66878e-08	[3]	Group14	8.24428	432	[ABCA2, ABCB1, ABCB11, ABCB5, ABCC3, ABCC4, ABCC6, ABCD2, ABCG2, ACACA, ACLY, ACOT2, ACOX1, ACP5, ACSL1, ADA2, ADAM12, ADCY5, ADGRE2, ADGRE3, ADORA1, ADRA2A, AGPAT2, AGT, AIFM2, AKAP6, AKR1C1, AKT2, ALAD, ALDH9A1, ALDOA, ALMS1, AMPH, ANGPT1, ANK2, ANK3, ANKRD36C, ANPEP, AP5S1, APLNR, APLP2, APOB, APOC1, APOE, AQP1, AQP11, AQP9, AREG, ARHGAP9, ARHGEF40, ARL4C, ASAH1, ASPH, ATP1A2, ATP1B1, ATP6V0D2…
GO:0032940	secretion by cell	GO_BiologicalProcess-EBI-UniProt-GOA_10.04.2019_00h00	1.35816e-12	2.53162e-09	3.33526e-09	3.66878e-08	[2, 5]	Group14	11.4124	181	[ABCC4, ACLY, ADA2, ADAM12, ADCY5, ADGRE2, ADGRE3, ADRA2A, AGPAT2, AGT, AIFM2, ALAD, ALDH9A1, ALDOA, ANGPT1, ANPEP, APLP2, APOE, ARHGAP9, ASAH1, BIN2, BIRC3, BMP6, C5, C5AR1, CALB2, CCL19, CCL3, CCL5, CCR1, CD22, CD300A, CD44, CD53, CD84, CD9, CDK16, CEP290, CHI3L1, CHIT1, CIDEA, CLEC12A, CR1, CSTA, CTSC, CTSD, CTSS, DAB2IP, DGAT1, DLEC1, DMTN, DOCK2, EDN1, EEF1A1, EPB42, EXPH5, F13A1, F5, FCER1G…
GO:0051049	regulation of transport	GO_BiologicalProcess-EBI-UniProt-GOA_10.04.2019_00h00	1.82529e-06	0.00318696	3.33526e-09	3.66878e-08	[3, 4]	Group14	9.6793	166	[ABCA2, ABCB1, ADAM12, ADCY5, ADGRE2, ADRA2A, AGT, AKAP6, AKT2, ANGPT1, ANK2, ANK3, ANPEP, APLNR, APLP2, APOC1, APOE, AQP1, ARHGEF40, ATP1A2, ATP1B1, ATPSCKMT, AZIN1, BAG3, BIRC3, BMP4, BMP6, BOK, C5, CABP1, CACNA2D1, CASQ2, CCL19, CCL3, CCL5, CCR1, CD151, CD22, CD300A, CD300LF, CD4, CD84, CDH13, CDK16, CEP290, CHCHD10, CIDEA, CNIH3, CRYAB, CTSS, DAB2IP, DMTN, DOCK2, EDN1, EPHB2, EXPH5, FABP3, FC…
GO:0051050	positive regulation of transport	GO_BiologicalProcess-EBI-UniProt-GOA_10.04.2019_00h00	3.54737e-08	6.40301e-05	3.33526e-09	3.66878e-08	[2, 3, 4, 5]	Group14	11.4907	111	[ABCB1, ADAM12, ADRA2A, AKAP6, AKT2, ANGPT1, ANK2, ANK3, APLNR, APLP2, APOE, AQP1, ATP1B1, ATPSCKMT, AZIN1, BAG3, BIRC3, BMP6, BOK, C5, CACNA2D1, CCL19, CCL3, CCL5, CCR1, CD151, CD300LF, CEP290, CHCHD10, CTSS, DAB2IP, DOCK2, EDN1, EPHB2, EXPH5, FABP3, FCER1G, FGR, FPR2, FZD5, GPC3, GPI, GPLD1, HAVCR1, HAVCR2, HCAR2, HRAS, IGF1, IL15, IL1B, IL2RG, INHBB, IRS1, ITGB2, KCNB1, KCNE1, KIF20B, LCP1, LE…
GO:0016192	vesicle-mediated transport	GO_BiologicalProcess-EBI-UniProt-GOA_10.04.2019_00h00	3.19584e-06	0.00552242	3.33526e-09	3.66878e-08	[4]	Group14	9.20876	206	[ABCC4, ACLY, ACP5, ADA2, ADGRE2, ADGRE3, ADORA1, ADRA2A, AGPAT2, AIFM2, AKT2, ALAD, ALDH9A1, ALDOA, ALMS1, AMPH, ANGPT1, ANK2, ANK3, ANPEP, AP5S1, APLP2, APOB, APOC1, APOE, AREG, ARHGAP9, ARL4C, ASAH1, BIN2, BIRC3, C5AR1, C9orf72, CALB2, CCL19, CCL3, CCL5, CCR1, CD151, CD22, CD300A, CD300LF, CD302, CD3G, CD44, CD53, CD84, CD9, CDH13, CDK16, CEP290, CEP83, CES1, CHI3L1, CHIT1, CLEC12A, CLEC7A, CL…
GO:0046903	secretion	GO_BiologicalProcess-EBI-UniProt-GOA_10.04.2019_00h00	4.22771e-13	7.89313e-10	3.33526e-09	3.66878e-08	[4]	Group14	11.3718	189	[ABCB11, ABCC3, ABCC4, ACLY, ADA2, ADAM12, ADCY5, ADGRE2, ADGRE3, ADRA2A, AGPAT2, AGT, AIFM2, ALAD, ALDH9A1, ALDOA, ANGPT1, ANPEP, APLP2, APOE, AQP1, ARHGAP9, ASAH1, BIN2, BIRC3, BMP6, C5, C5AR1, CALB2, CCL19, CCL3, CCL5, CCR1, CD22, CD300A, CD44, CD53, CD84, CD9, CDK16, CEP290, CHI3L1, CHIT1, CIDEA, CLEC12A, CR1, CSTA, CTSC, CTSD, CTSS, DAB2IP, DGAT1, DLEC1, DMTN, DOCK2, EDN1, EEF1A1, EPB42, ERB…
GO:0055085	transmembrane transport	GO_BiologicalProcess-EBI-UniProt-GOA_10.04.2019_00h00	2.42349e-06	0.00421202	3.33526e-09	3.66878e-08	[4]	Group14	9.59682	169	[ABCA2, ABCB1, ABCB11, ABCB5, ABCC3, ABCC4, ABCC6, ABCD2, ABCG2, ACACA, ADRA2A, AKAP6, AKT2, ANK2, ANK3, ANKRD36C, ANPEP, APLNR, APLP2, AQP1, AQP11, AQP9, ARHGEF40, ASPH, ATP1A2, ATP1B1, ATP6V0D2, ATP6V0E2, ATP6V1B2, ATPSCKMT, AZGP1, AZIN1, BCL2A1, CACNA2D1, CASQ2, CCL19, CCL3, CD163L1, CHCHD10, CLCA2, CNGA1, CNIH3, COX4I2, COX5A, COX6B1, COX7A1, COX7B, CSN1S1, CSPG4, CTSS, CYC1, DMTN, ELMOD3, EP…
GO:0051235	maintenance of location	GO_BiologicalProcess-EBI-UniProt-GOA_10.04.2019_00h00	1.70241e-06	0.00297581	1.27676e-10	1.78746e-09	[2, 3]	Group15	13.5417	52	[ABHD5, AKAP6, ANK2, ANK3, APLNR, APOB, APOE, ATP1A2, CASQ2, CCL19, CCL3, CD163L1, CD4, CER1, CES1, CIDEA, CLMN, DGAT1, DGAT2, FGF13, FITM2, HK2, HOOK2, IL1B, ITPR2, KRT16, LCP1, LETM1, LPL, MCOLN3, MDFI, MSR1, NANOS1, NBL1, NOL3, PLCB2, PLSCR4, PTPN2, PTPN6, PTPRC, RYR3, S100A8, S100A9, SLC10A6, SOAT1, SRGN, STARD4, SYNE2, TFRC, TRDN, TRPC1, TTC39B]
GO:0010876	lipid localization	GO_BiologicalProcess-EBI-UniProt-GOA_10.04.2019_00h00	5.4321e-06	0.00929432	1.27676e-10	1.78746e-09	[3]	Group15	12.9902	53	[ABCA2, ABCB1, ABCB11, ABCC3, ABCC4, ABHD5, ACACA, ACSL1, AGT, AKR1C1, AKT2, APOB, APOC1, APOE, BCL2A1, CES1, CIDEA, DGAT1, DGAT2, EHHADH, ELMOD3, FABP3, FGR, FITM2, IL1B, KRT16, LBP, LCP1, LEP, LPL, MSR1, NME4, P2RX4, P2RX7, PHGDH, PLA2G2A, PLSCR1, PLSCR4, PLTP, PRKCD, PTPN2, RBP4, SLC10A6, SLC25A20, SLC27A2, SOAT1, SPP1, STARD4, THBS1, THRSP, TSPO, TTC39B, UGCG]
GO:0019915	lipid storage	GO_BiologicalProcess-EBI-UniProt-GOA_10.04.2019_00h00	2.42216e-06	0.00421214	1.27676e-10	1.78746e-09	[3, 4]	Group15	23.6842	18	[ABHD5, APOB, APOE, CES1, CIDEA, DGAT1, DGAT2, FITM2, IL1B, KRT16, LCP1, LPL, MSR1, PTPN2, SLC10A6, SOAT1, STARD4, TTC39B]
GO:0010878	cholesterol storage	GO_BiologicalProcess-EBI-UniProt-GOA_10.04.2019_00h00	2.27268e-05	0.0379992	1.27676e-10	1.78746e-09	[4, 5]	Group15	36	9	[APOB, CES1, LCP1, LPL, MSR1, SLC10A6, SOAT1, STARD4, TTC39B]
GO:0046942	carboxylic acid transport	GO_BiologicalProcess-EBI-UniProt-GOA_10.04.2019_00h00	1.70121e-05	0.0286144	1.27676e-10	1.78746e-09	[6, 7]	Group15	13.0556	47	[ABCB11, ABCC3, ABCC4, ACACA, ACSL1, AKR1C1, AKT2, APOE, AQP9, ATP1A2, BCL2A1, CLN3, ELMOD3, FABP3, FGR, GIPC1, IL1B, LEP, MPC2, NQO1, NR4A2, P2RX4, PDE7A, PHGDH, PLA2G2A, SLC10A6, SLC16A10, SLC16A2, SLC16A6, SLC16A7, SLC19A2, SLC25A1, SLC25A11, SLC25A20, SLC27A2, SLC38A1, SLC38A3, SLC38A6, SLC5A6, SLC6A15, SLC6A6, SLC7A10, SLC7A4, SLC7A7, SOAT1, THBS1, THRSP]
GO:0072503	cellular divalent inorganic cation homeostasis	GO_BiologicalProcess-EBI-UniProt-GOA_10.04.2019_00h00	3.59947e-06	0.00620188	1.27676e-10	1.78746e-09	[6, 8]	Group15	12.4506	63	[ADCY5, AKAP6, ANK2, APLNR, ATP1A2, ATP1B1, C5AR1, CACNA2D1, CALB2, CASQ2, CCL19, CCL3, CCL5, CCR1, CCRL2, CD163L1, CD52, CES1, CLN3, CXCR4, CYSLTR1, EDN1, FGF13, FPR1, FPR2, GPR174, GPR65, GRIA1, GRIN2B, ITPR2, LETM1, MCOLN3, MS4A1, MT2A, NANOS1, NOL3, P2RX4, P2RX7, PLA2G2A, PLCB2, PLSCR4, PTGDR, PTGER2, PTGFR, PTPN6, PTPRC, RGN, RMDN3, RYR3, S100A8, S100A9, SAA1, SLC11A1, SLC24A3, SLC35G1, SLC3…
GO:0072507	divalent inorganic cation homeostasis	GO_BiologicalProcess-EBI-UniProt-GOA_10.04.2019_00h00	2.00547e-06	0.00349754	1.27676e-10	1.78746e-09	[7]	Group15	12.5	65	[ADCY5, AKAP6, ANK2, ANK3, APLNR, ATP1A2, ATP1B1, ATP6V1B2, C5AR1, CACNA2D1, CALB2, CASQ2, CCL19, CCL3, CCL5, CCR1, CCRL2, CD163L1, CD52, CES1, CLN3, CXCR4, CYSLTR1, EDN1, FGF13, FPR1, FPR2, GPR174, GPR65, GRIA1, GRIN2B, ITPR2, LETM1, MCOLN3, MS4A1, MT2A, NANOS1, NOL3, P2RX4, P2RX7, PLA2G2A, PLCB2, PLSCR4, PTGDR, PTGER2, PTGFR, PTPN6, PTPRC, RGN, RMDN3, RYR3, S100A8, S100A9, SAA1, SLC11A1, SLC24A…
GO:0015718	monocarboxylic acid transport	GO_BiologicalProcess-EBI-UniProt-GOA_10.04.2019_00h00	2.0634e-06	0.00359444	1.27676e-10	1.78746e-09	[7, 8]	Group15	17.5758	29	[ABCB11, ABCC3, ABCC4, ACACA, ACSL1, AKR1C1, AKT2, APOE, BCL2A1, ELMOD3, FABP3, FGR, IL1B, LEP, MPC2, P2RX4, PHGDH, PLA2G2A, SLC10A6, SLC16A2, SLC16A6, SLC16A7, SLC25A20, SLC27A2, SLC38A3, SLC5A6, SOAT1, THBS1, THRSP]
GO:0002682	regulation of immune system process	GO_BiologicalProcess-EBI-UniProt-GOA_10.04.2019_00h00	1.48964e-06	0.00260837	5.02771e-18	1.3072e-16	[2, 3]	Group16	9.62389	174	[ACP5, ADGRE2, AHR, AKR1C1, ALPK1, APLP2, APOB, ARL4C, BIRC3, BMP4, BTK, C1S, C5, C5AR1, C6, C7, CALB2, CCL19, CCL3, CCL5, CCR1, CD22, CD226, CD300A, CD300LB, CD300LF, CD3G, CD4, CD84, CEBPA, CLEC12A, CLEC2D, CLEC4E, CLEC7A, CR1, CTSL, CTSS, CXCL8, CYFIP2, DAB2IP, DBI, DCSTAMP, DNASE1L3, DUSP1, EHHADH, EVI2B, FCER1G, FCGR3A, FGF10, FGR, FOS, FPR1, FPR2, FSTL3, FYB1, FZD5, GBP5, GLI3, GPI, GPLD1, …
GO:0030155	regulation of cell adhesion	GO_BiologicalProcess-EBI-UniProt-GOA_10.04.2019_00h00	3.21599e-07	0.000573732	5.02771e-18	1.3072e-16	[2, 3]	Group16	11.9829	84	[ACP5, ADAM12, ANGPT1, ANK3, BMP4, CALB2, CASS4, CCL19, CCL5, CD300A, CD44, CD9, CDH13, CXCL8, CXCR4, CYP1B1, CYTIP, DENND6A, DLEC1, DMTN, DOCK5, DUSP1, ECM2, FBLN2, FERMT3, FSTL3, FZD4, GLI3, GPNMB, GRAP2, GZMK, HAS2, HAVCR2, IGF1, IGF2, IL18, IL1B, IL1R1, IL1RN, ITGB2, JAK3, KANK1, KLF4, LEP, LILRB2, LIMCH1, LOXL1, LPXN, MAP3K20, MME, MMRN1, NAP1L1, NCKAP1L, NFKBIZ, NMB, NOTCH1, OSCP1, P2RY12, …
GO:0045321	leukocyte activation	GO_BiologicalProcess-EBI-UniProt-GOA_10.04.2019_00h00	1.49754e-14	2.81088e-11	5.02771e-18	1.3072e-16	[2, 3]	Group16	12.2056	171	[ACLY, ACP5, ADA2, ADAM12, ADGRE2, ADGRE3, AGPAT2, AHR, AIFM2, ALAD, ALDH9A1, ALDOA, ANGPT1, ANPEP, ARHGAP9, ASAH1, BIN2, BMP4, BTK, C5AR1, CALB2, CCL19, CCL3, CCL5, CD180, CD22, CD226, CD300A, CD300LF, CD3G, CD4, CD44, CD53, CD84, CEBPA, CEP290, CHI3L1, CHIT1, CLEC12A, CLEC7A, CR1, CTSC, CTSD, CTSS, CXCL8, DCSTAMP, DGAT1, DLEC1, DLL4, DNASE1L3, DOCK10, DOCK2, EDN1, EEF1A1, EHHADH, FCER1G, FCGR3A…
GO:0098609	cell-cell adhesion	GO_BiologicalProcess-EBI-UniProt-GOA_10.04.2019_00h00	7.52751e-08	0.00013542	5.02771e-18	1.3072e-16	[3]	Group16	11.8005	97	[ACP5, ADAM12, ADGRL1, ADGRL3, ALCAM, ANK3, ANPEP, BMP4, CALB2, CCL19, CCL5, CD300A, CD44, CD84, CD9, CDC42EP1, CDH12, CDH13, CDH20, CNTN6, CNTRL, CSTA, CYFIP2, DENND6A, DMTN, DSC2, DSG2, FAT1, FAT2, FERMT3, FSTL3, GLI3, GPNMB, GRAP2, HAS2, HAVCR2, IGF1, IGF2, IL18, IL1B, IL1R1, IL1RN, ITGA4, ITGA7, ITGAL, ITGAX, ITGB2, JAK3, JAML, KLF4, LEP, LILRB2, LOXL1, MAP3K20, NCAM2, NCKAP1L, NFKBIZ, NLGN4Y…
GO:0001817	regulation of cytokine production	GO_BiologicalProcess-EBI-UniProt-GOA_10.04.2019_00h00	9.03547e-07	0.00159024	5.02771e-18	1.3072e-16	[3, 4]	Group16	11.6689	86	[ABCD2, ACP5, ADRA2A, AGPAT2, AGT, AIFM2, ANGPT1, APLP2, BIRC3, BTK, C5, CCL19, CCL3, CD226, CD4, CD84, CIDEA, CYP1B1, EGR1, EHHADH, FCER1G, FFAR4, FGR, FZD5, GBP5, GPNMB, HAVCR2, HERC5, IFI16, IGF1, IL15, IL18, IL1B, IL1R1, IL1RN, ILRUN, INHBB, IRAK3, ITGB8, JAK3, KLF4, LBP, LCP1, LEP, LILRA5, LILRB2, LPL, MAP3K20, MAPK13, MMP8, NCKAP1L, NMB, OSCP1, P2RX7, PDCD4, PDZD2, POLR2L, POLR3H, PTGER2, P…
GO:0050865	regulation of cell activation	GO_BiologicalProcess-EBI-UniProt-GOA_10.04.2019_00h00	5.39939e-06	0.00924375	5.02771e-18	1.3072e-16	[3, 4]	Group16	11.6719	74	[ACP5, ADGRE2, AHR, APOE, BMP4, BTK, C5AR1, CALB2, CCL19, CCL3, CCL5, CD22, CD226, CD300A, CD300LF, CD4, CD84, CD9, CEBPA, CR1, DMTN, EHHADH, FCER1G, FGF10, FGR, GLI3, GPNMB, GPR183, GRAP2, HAVCR2, IGF1, IGF2, IKZF3, IL18, IL1B, ITGB2, JAK3, LBP, LEP, LILRA5, LILRB2, LOXL1, MAP3K20, MMP8, MNDA, NCKAP1L, NFKBIZ, NMB, OSCP1, PLEK, PLSCR1, PRKCD, PTPN11, PTPN2, PTPN6, PTPRC, RIPOR2, RPS6KA1, S100A8,…
GO:0007159	leukocyte cell-cell adhesion	GO_BiologicalProcess-EBI-UniProt-GOA_10.04.2019_00h00	3.39418e-06	0.00585835	5.02771e-18	1.3072e-16	[4]	Group16	13.649	49	[ACP5, BMP4, CALB2, CCL19, CCL5, CD300A, CD44, FERMT3, GLI3, GPNMB, GRAP2, HAS2, HAVCR2, IGF1, IGF2, IL18, IL1B, ITGA4, ITGAL, ITGB2, JAK3, KLF4, LEP, LILRB2, LOXL1, MAP3K20, NCKAP1L, NFKBIZ, NMB, NT5E, OSCP1, PTPN11, PTPN2, PTPN6, PTPRC, RAC2, RIPOR2, S100A8, S100A9, SELE, SELL, SELP, SMAD7, STS, TFRC, TNFRSF21, TNIP1, VCAM1, VNN1]
GO:0046651	lymphocyte proliferation	GO_BiologicalProcess-EBI-UniProt-GOA_10.04.2019_00h00	2.74119e-05	0.0456682	5.02771e-18	1.3072e-16	[4, 5]	Group16	14.3443	35	[ACP5, AHR, BMP4, CALB2, CCL19, CCL5, CD180, CD22, CD300A, FGF10, GAPT, GPNMB, GPR183, IGF1, IGF2, IKZF3, IL18, IL1B, JAK3, LEP, LILRB2, MNDA, MS4A1, NCKAP1L, NMB, PSMB5, PTPRC, S100A8, S100A9, SLC11A1, STS, TFRC, TNFRSF21, TYROBP, VCAM1]
GO:0007275	multicellular organism development	GO_BiologicalProcess-EBI-UniProt-GOA_10.04.2019_00h00	5.8349e-07	0.00103453	2.60464e-12	4.68836e-11	[2, 3]	Group17	8.5299	358	[ABCB5, ABCD2, ACP5, ADA2, ADAM12, ADAMTS12, ADCY6, ADGRL1, ADGRL3, ADIPOR2, ADORA1, AFF2, AFF3, AGT, AHR, AKAP6, AKR1C1, AKT2, ALCAM, ALDH1A3, ALDH5A1, AMOT, AMOTL2, ANGPT1, ANGPT4, ANK2, ANK3, ANOS1, ANPEP, APLNR, APLP2, APOE, AQP1, AREG, ARHGAP26, ASAH1, ATP6V1B2, AXIN2, B3GNT5, B4GALT6, BIRC3, BLM, BMP3, BMP4, BMP6, BMPER, BTBD6, BTK, C5AR1, C8orf37, C9orf72, CCDC88A, CCL19, CCL3, CCN1, CCNL1…
GO:0009653	anatomical structure morphogenesis	GO_BiologicalProcess-EBI-UniProt-GOA_10.04.2019_00h00	5.4764e-10	1.00601e-06	2.60464e-12	4.68836e-11	[2, 3]	Group17	10.0772	222	[ADAM12, ADAMTS12, ADIPOR2, AFF3, AGT, ALCAM, ALDH1A3, ALDOA, AMOT, AMOTL2, ANGPT1, ANGPT4, ANK3, ANOS1, APLNR, APOE, AQP1, ARHGAP15, ATP6V1B2, AXIN2, B4GALT6, BIRC3, BMP4, BMPER, C8orf37, C9orf72, CAP2, CASS4, CCL3, CCN1, CD151, CD44, CD53, CD9, CDC42EP1, CDH12, CDH13, CDH20, CEP135, CEP290, CER1, CES1P1, CHI3L1, CNTN6, CNTRL, COL11A1, COL4A1, COL8A1, CSTA, CXCL8, CXCR4, CYFIP2, CYP1B1, DAB2IP, …
GO:0032879	regulation of localization	GO_BiologicalProcess-EBI-UniProt-GOA_10.04.2019_00h00	1.56598e-09	2.86574e-06	2.60464e-12	4.68836e-11	[2, 3]	Group17	9.63719	255	[ABCA2, ABCB1, ABHD5, ADAM12, ADCY5, ADGRE2, ADRA2A, AGT, AKAP6, AKT2, AMOT, AMOTL2, ANGPT1, ANGPT4, ANK2, ANK3, ANPEP, APLNR, APLP2, APOB, APOC1, APOE, AQP1, AREG, ARHGEF40, ATP1A2, ATP1B1, ATPSCKMT, AZIN1, BAG3, BIRC3, BMP4, BMP6, BMPER, BOK, C5, CABP1, CACNA2D1, CASQ2, CASS4, CCDC88A, CCL19, CCL3, CCL5, CCN1, CCR1, CD151, CD22, CD300A, CD300LF, CD4, CD84, CD9, CDH13, CDK16, CEP135, CEP290, CHC…
GO:0050793	regulation of developmental process	GO_BiologicalProcess-EBI-UniProt-GOA_10.04.2019_00h00	6.34158e-06	0.0108124	2.60464e-12	4.68836e-11	[2, 3]	Group17	9.09486	209	[ADAM12, ADAMTS12, ADCY6, ADGRL1, AGT, AKAP6, ALDOA, AMOT, ANGPT4, ANPEP, APLNR, APLP2, APOB, APOE, AQP1, AREG, ARHGAP15, AXIN2, BIRC3, BMP4, BMP6, BMPER, BTK, C5AR1, CASS4, CCDC88A, CCL19, CCL3, CCN1, CCR1, CD4, CD44, CD53, CD69, CDC42EP1, CDON, CEP135, CER1, CHI3L1, CLSTN2, CNTRL, CR1, CTSL, CXCL8, CXCR4, CYP1B1, DAB2IP, DCSTAMP, DLEC1, DLL4, DMTN, DOCK5, DTX1, EDN1, EGR1, EGR2, ENPP2, EPB42, E…
GO:0051239	regulation of multicellular organismal process	GO_BiologicalProcess-EBI-UniProt-GOA_10.04.2019_00h00	4.10968e-08	7.41386e-05	2.60464e-12	4.68836e-11	[2, 3]	Group17	9.22865	268	[ABCD2, ACACA, ACADL, ACP5, ACSL1, ADAM12, ADAMTS12, ADCY6, ADGRL1, ADIPOR2, ADRA2A, AGPAT2, AGT, AIFM2, AKAP6, ALMS1, AMOT, ANGPT1, ANGPT4, ANK2, ANPEP, APLNR, APLP2, APOC1, APOE, AQP1, ASPH, ATP1A2, ATP1B1, ATPSCKMT, AXIN2, BIRC3, BMP4, BMP6, BMPER, BTK, C5, C5AR1, CACNA2D1, CASQ2, CCDC88A, CCL19, CCL3, CCN1, CCR1, CD226, CD4, CD69, CD84, CD9, CER1, CHI3L1, CIDEA, CLSTN2, CR1, CTSL, CXCL8, CXCR…
GO:0030154	cell differentiation	GO_BiologicalProcess-EBI-UniProt-GOA_10.04.2019_00h00	8.54201e-06	0.0145385	2.60464e-12	4.68836e-11	[3]	Group17	8.58165	288	[ACADVL, ADAM12, ADAMTS12, ADCY6, ADGRL3, AGT, AKAP6, AKR1C1, AKR1C2, AKT2, ALCAM, ANK2, ANK3, ANOS1, ANPEP, APLNR, APLP2, APOB, APOE, AREG, ASAH1, AXIN2, B4GALT6, BDH2, BIRC3, BMP3, BMP4, BMP6, BTBD6, BTK, C5AR1, C8orf37, C9orf72, CASS4, CCDC88A, CCL19, CCL3, CCN1, CCR1, CD3G, CD4, CD53, CD69, CD9, CDK16, CDKN2B, CDON, CEBPA, CEP290, CES1, CNTN6, COL11A1, COL8A1, CR1, CSRP2, CSTA, CTSL, CXCL8, C…
GO:0051094	positive regulation of developmental process	GO_BiologicalProcess-EBI-UniProt-GOA_10.04.2019_00h00	2.77399e-06	0.00480456	2.60464e-12	4.68836e-11	[2, 3, 4]	Group17	10.2954	122	[ADAM12, ADGRL1, AGT, AKAP6, ANGPT4, ANPEP, APLNR, APOB, APOE, AQP1, AREG, AXIN2, BIRC3, BMP4, BMP6, BMPER, BTK, CASS4, CCL19, CCL3, CCN1, CCR1, CD4, CD53, CDON, CHI3L1, CLSTN2, CXCL8, CXCR4, CYP1B1, DAB2IP, DCSTAMP, DMTN, DOCK5, EDN1, EGR1, ENPP2, EPB42, EPHB2, ERBB4, EVI2B, FGF1, FGF13, FGFR2, FST, FZD4, GLI3, GRIP1, HIPK2, HK2, HMGB2, HOOK2, IGF1, IL18, IL1B, IRAK3, ITGAX, ITGB8, JUN, JUNB, KI…
GO:0051240	positive regulation of multicellular organismal process	GO_BiologicalProcess-EBI-UniProt-GOA_10.04.2019_00h00	1.75495e-08	3.17821e-05	2.60464e-12	4.68836e-11	[2, 3, 4]	Group17	10.3576	168	[ACACA, ACADL, ACP5, ACSL1, ADAM12, ADGRL1, ADIPOR2, ADRA2A, AGPAT2, AGT, AIFM2, AKAP6, ALMS1, ANGPT1, ANGPT4, ANPEP, APLNR, APLP2, APOE, AQP1, ATPSCKMT, AXIN2, BIRC3, BMP4, BMP6, BMPER, BTK, C5, CCL19, CCL3, CCN1, CCR1, CD226, CD4, CHI3L1, CLSTN2, CXCL8, CXCR4, CYP1B1, DAB2IP, DCSTAMP, DMTN, DOCK5, EDN1, EGR1, EHHADH, ELOVL6, ENPP2, EPHB2, ERBB4, EVI2B, FCER1G, FFAR4, FGF1, FGF10, FGF13, FGFR2, …
GO:0001817	regulation of cytokine production	GO_BiologicalProcess-EBI-UniProt-GOA_10.04.2019_00h00	9.03547e-07	0.00159024	2.60464e-12	4.68836e-11	[3, 4]	Group17	11.6689	86	[ABCD2, ACP5, ADRA2A, AGPAT2, AGT, AIFM2, ANGPT1, APLP2, BIRC3, BTK, C5, CCL19, CCL3, CD226, CD4, CD84, CIDEA, CYP1B1, EGR1, EHHADH, FCER1G, FFAR4, FGR, FZD5, GBP5, GPNMB, HAVCR2, HERC5, IFI16, IGF1, IL15, IL18, IL1B, IL1R1, IL1RN, ILRUN, INHBB, IRAK3, ITGB8, JAK3, KLF4, LBP, LCP1, LEP, LILRA5, LILRB2, LPL, MAP3K20, MAPK13, MMP8, NCKAP1L, NMB, OSCP1, P2RX7, PDCD4, PDZD2, POLR2L, POLR3H, PTGER2, P…
GO:0048731	system development	GO_BiologicalProcess-EBI-UniProt-GOA_10.04.2019_00h00	2.02607e-06	0.00353143	2.60464e-12	4.68836e-11	[3, 4]	Group17	8.51824	334	[ABCB5, ABCD2, ACP5, ADAM12, ADAMTS12, ADCY6, ADGRL1, ADGRL3, ADIPOR2, ADORA1, AFF2, AGT, AHR, AKAP6, AKR1C1, AKT2, ALCAM, ALDH1A3, ALDH5A1, AMOT, AMOTL2, ANGPT1, ANGPT4, ANK2, ANK3, ANOS1, ANPEP, APLNR, APLP2, APOE, AQP1, AREG, ARHGAP26, ASAH1, ATP6V1B2, AXIN2, B3GNT5, B4GALT6, BIRC3, BMP3, BMP4, BMP6, BMPER, BTBD6, BTK, C5AR1, C8orf37, C9orf72, CCDC88A, CCL19, CCL3, CCN1, CCNL1, CCR1, CD3G, CD4…
GO:0019637	organophosphate metabolic process	GO_BiologicalProcess-EBI-UniProt-GOA_10.04.2019_00h00	3.06456e-12	5.70927e-09	1.52952e-14	3.21199e-13	[3, 4]	Group18	12.2414	142	[ABHD5, ACACA, ACLY, ACOT2, ACSF2, ACSL1, ADCY5, ADCY6, AGPAT2, AGPAT3, AIFM2, AK4, ALDH5A1, ALDOA, ALDOB, APOC1, AQP9, ATAD5, ATPSCKMT, BCL2A1, BIRC3, CCL19, CES1, CKB, CKMT2, CLEC7A, CLN3, CYC1, DAB2IP, DBI, DGAT1, DGAT2, DGKA, DHDDS, DLAT, DNPH1, ELOVL5, ELOVL6, ELOVL7, ENPP2, ETNK1, ETNK2, FABP3, FADS1, FAS, FASN, FBP1, FGF13, FGR, FITM2, FPR2, GFPT2, GLYAT, GPAM, GPAT3, GPCPD1, GPD1, GPI, GP…
GO:0006796	phosphate-containing compound metabolic process	GO_BiologicalProcess-EBI-UniProt-GOA_10.04.2019_00h00	1.52952e-14	2.86937e-11	1.52952e-14	3.21199e-13	[4]	Group18	9.82906	345	[ABCA2, ABHD5, ACACA, ACLY, ACOT2, ACP5, ACSF2, ACSL1, ADAM12, ADCY5, ADCY6, ADRA2A, AGPAT2, AGPAT3, AGT, AIFM2, AK4, AKT2, ALDH5A1, ALDOA, ALDOB, ALPK1, ANGPT1, ANGPT4, ANPEP, APLNR, APOC1, APOE, AQP9, AREG, ARL4C, ATAD5, ATPSCKMT, AXIN2, BCL2A1, BCR, BIRC3, BLM, BMP3, BMP4, BMP6, BMPER, BTK, BUB1, C5, C5AR1, C9orf72, CAB39L, CASS4, CBLB, CCDC88A, CCL19, CCL3, CCL5, CCN1, CCNB2, CCND1, CCNL1, CC…
GO:0016310	phosphorylation	GO_BiologicalProcess-EBI-UniProt-GOA_10.04.2019_00h00	1.32127e-08	2.39811e-05	1.52952e-14	3.21199e-13	[5]	Group18	9.51267	244	[ABCA2, ACP5, ADAM12, ADCY5, ADCY6, ADRA2A, AGT, AK4, AKT2, ALDOA, ALDOB, ALPK1, ANGPT1, ANGPT4, ANPEP, APLNR, APOE, AREG, ARL4C, ATPSCKMT, AXIN2, BCR, BIRC3, BLM, BMP3, BMP4, BMP6, BMPER, BTK, BUB1, C5, C5AR1, C9orf72, CAB39L, CASS4, CBLB, CCDC88A, CCL19, CCL3, CCL5, CCN1, CCNB2, CCND1, CCNL1, CCR1, CD300A, CD4, CD44, CDK15, CDK16, CDKN2B, CDKN2C, CEBPA, CHCHD10, CHI3L1, CKB, CKMT2, CLK1, COX4I2…
GO:0023014	signal transduction by protein phosphorylation	GO_BiologicalProcess-EBI-UniProt-GOA_10.04.2019_00h00	2.37641e-07	0.000424903	1.52952e-14	3.21199e-13	[3, 4, 5, 7, 8]	Group18	10.904	117	[ACP5, ADAM12, ADRA2A, ANGPT1, ANPEP, APOE, AREG, BIRC3, BMP3, BMP4, BMP6, BMPER, C5, C5AR1, CAB39L, CCL19, CCL3, CCL5, CCN1, CCR1, CD300A, CD4, CD44, CHI3L1, CSN1S1, CXCR4, DAB2IP, DUSP1, EDN1, EPHB2, ERBB4, ETFB, FAS, FASN, FFAR4, FGF1, FGF10, FGF13, FGFR2, FPR1, FPR2, GDF10, GDF15, GPI, GPNMB, GPR183, GRIN2B, GSDME, H19, HAVCR1, HIPK2, HRAS, IGF1, IGF2, IL18, IL1B, IL1R1, IL1RN, IL2RG, INHBB, …
GO:0019220	regulation of phosphate metabolic process	GO_BiologicalProcess-EBI-UniProt-GOA_10.04.2019_00h00	3.7752e-06	0.00649712	1.52952e-14	3.21199e-13	[5, 6]	Group18	9.41055	182	[ABCA2, ACP5, ADAM12, ADCY5, ADCY6, ADRA2A, AGT, AKT2, ANGPT1, ANGPT4, APLNR, APOC1, APOE, AREG, ATPSCKMT, AXIN2, BIRC3, BLM, BMP3, BMP4, BMP6, BMPER, C5, C5AR1, C9orf72, CASS4, CBLB, CCDC88A, CCL19, CCL3, CCL5, CCN1, CCNB2, CCND1, CCNL1, CCR1, CD300A, CD4, CD44, CDKN2B, CDKN2C, CEBPA, CHI3L1, COX7A1, CSN1S1, CSPG4, CXCR4, DAB2IP, DDIT4, DLEC1, DMTN, DUSP1, EDN1, EEF1A1, EGR1, ENPP2, EPHB2, ERBB4…
GO:0016301	kinase activity	GO_BiologicalProcess-EBI-UniProt-GOA_10.04.2019_00h00	2.6086e-06	0.00452592	1.52952e-14	3.21199e-13	[6]	Group18	9.79021	154	[ABCA2, ACP5, ADAM12, ADCY5, ADCY6, ADRA2A, AGT, AK4, AKT2, ALPK1, ANGPT1, ANGPT4, APOE, ARL4C, BCR, BIRC3, BLM, BMP4, BTK, BUB1, C5, C5AR1, CAB39L, CASS4, CBLB, CCDC88A, CCL19, CCL3, CCL5, CCN1, CCNB2, CCND1, CCNL1, CD300A, CD4, CD44, CDK15, CDK16, CDKN2B, CDKN2C, CEBPA, CHI3L1, CKB, CKMT2, CLK1, CSN1S1, CXCR4, DAB2IP, DCLK1, DGKA, DGKI, DHDDS, DUSP1, EDN1, EEF1A1, EGR1, ENPP2, EPHB2, ERBB4, ERR…
GO:0045937	positive regulation of phosphate metabolic process	GO_BiologicalProcess-EBI-UniProt-GOA_10.04.2019_00h00	1.04075e-06	0.00182964	1.52952e-14	3.21199e-13	[5, 6, 7]	Group18	10.3698	129	[ACP5, ADAM12, ADCY5, ADCY6, ADRA2A, AGT, AKT2, ANGPT1, ANGPT4, APLNR, APOE, AREG, AXIN2, BIRC3, BMP3, BMP4, BMP6, BMPER, C5, C5AR1, CASS4, CCDC88A, CCL19, CCL3, CCL5, CCN1, CCND1, CCR1, CD300A, CD4, CD44, CHI3L1, CSPG4, CXCR4, DAB2IP, DLEC1, EDN1, EGR1, ENPP2, EPHB2, ERBB4, ETFB, FABP3, FAS, FASN, FFAR4, FGF1, FGF10, FGF13, FGFR2, FGR, FPR1, FPR2, GDF10, GDF15, GPLD1, GPNMB, GPR183, GSDME, H19, …
GO:0006468	protein phosphorylation	GO_BiologicalProcess-EBI-UniProt-GOA_10.04.2019_00h00	1.99311e-06	0.00347798	1.52952e-14	3.21199e-13	[6, 7]	Group18	9.32958	199	[ABCA2, ACP5, ADAM12, ADCY5, ADCY6, ADRA2A, AGT, AKT2, ALPK1, ANGPT1, ANGPT4, ANPEP, APLNR, APOE, AREG, ARL4C, AXIN2, BCR, BIRC3, BLM, BMP3, BMP4, BMP6, BMPER, BTK, BUB1, C5, C5AR1, C9orf72, CAB39L, CASS4, CBLB, CCDC88A, CCL19, CCL3, CCL5, CCN1, CCNB2, CCND1, CCNL1, CCR1, CD300A, CD4, CD44, CDK15, CDK16, CDKN2B, CDKN2C, CEBPA, CHI3L1, CLK1, CSN1S1, CSPG4, CXCR4, DAB2IP, DCLK1, DDIT4, DHDDS, DMTN,…
GO:0042325	regulation of phosphorylation	GO_BiologicalProcess-EBI-UniProt-GOA_10.04.2019_00h00	9.0385e-07	0.00158987	1.52952e-14	3.21199e-13	[6, 7]	Group18	9.77444	169	[ABCA2, ACP5, ADAM12, ADCY5, ADCY6, ADRA2A, AGT, AKT2, ANGPT1, ANGPT4, APLNR, APOE, AREG, ATPSCKMT, AXIN2, BIRC3, BLM, BMP3, BMP4, BMP6, BMPER, C5, C5AR1, C9orf72, CASS4, CBLB, CCDC88A, CCL19, CCL3, CCL5, CCN1, CCNB2, CCND1, CCNL1, CCR1, CD300A, CD4, CD44, CDKN2B, CDKN2C, CEBPA, CHI3L1, COX7A1, CSN1S1, CSPG4, CXCR4, DAB2IP, DDIT4, DLEC1, DMTN, DUSP1, EDN1, EEF1A1, EGR1, ENPP2, EPHB2, ERBB4, ERRFI…
GO:0001932	regulation of protein phosphorylation	GO_BiologicalProcess-EBI-UniProt-GOA_10.04.2019_00h00	8.63279e-07	0.00152023	1.52952e-14	3.21199e-13	[6, 7, 8]	Group18	9.94898	156	[ABCA2, ACP5, ADAM12, ADCY5, ADCY6, ADRA2A, AGT, AKT2, ANGPT1, ANGPT4, APLNR, APOE, AXIN2, BIRC3, BLM, BMP3, BMP4, BMP6, BMPER, C5, C5AR1, C9orf72, CASS4, CBLB, CCDC88A, CCL19, CCL3, CCL5, CCN1, CCNB2, CCND1, CCNL1, CCR1, CD300A, CD4, CD44, CDKN2B, CDKN2C, CEBPA, CHI3L1, CSN1S1, CSPG4, CXCR4, DAB2IP, DDIT4, DMTN, DUSP1, EDN1, EGR1, ENPP2, EPHB2, ERBB4, ERRFI1, ETFB, FAS, FASN, FFAR4, FGF1, FGF10,…
GO:0042327	positive regulation of phosphorylation	GO_BiologicalProcess-EBI-UniProt-GOA_10.04.2019_00h00	6.69189e-07	0.00118246	1.52952e-14	3.21199e-13	[6, 7, 8]	Group18	10.5579	123	[ACP5, ADAM12, ADCY5, ADCY6, ADRA2A, AGT, AKT2, ANGPT1, ANGPT4, APLNR, APOE, AREG, AXIN2, BIRC3, BMP3, BMP4, BMP6, BMPER, C5, C5AR1, CASS4, CCDC88A, CCL19, CCL3, CCL5, CCN1, CCND1, CCR1, CD300A, CD4, CD44, CHI3L1, CSPG4, CXCR4, DAB2IP, EDN1, EGR1, ENPP2, EPHB2, ERBB4, ETFB, FAS, FASN, FFAR4, FGF1, FGF10, FGF13, FGFR2, FGR, FPR1, FPR2, GDF10, GDF15, GPNMB, GPR183, GSDME, HAVCR1, HIPK2, HRAS, IGF1,…
GO:0001934	positive regulation of protein phosphorylation	GO_BiologicalProcess-EBI-UniProt-GOA_10.04.2019_00h00	4.3445e-06	0.0074595	1.52952e-14	3.21199e-13	[6, 7, 8, 9]	Group18	10.3791	115	[ACP5, ADAM12, ADCY5, ADCY6, ADRA2A, AGT, AKT2, ANGPT1, ANGPT4, APLNR, APOE, AXIN2, BIRC3, BMP3, BMP4, BMP6, BMPER, C5, C5AR1, CASS4, CCDC88A, CCL19, CCL3, CCL5, CCN1, CCND1, CCR1, CD300A, CD4, CD44, CHI3L1, CSPG4, CXCR4, DAB2IP, EDN1, EGR1, ENPP2, EPHB2, ERBB4, ETFB, FAS, FASN, FFAR4, FGF1, FGF10, FGF13, FGFR2, FPR1, FPR2, GDF10, GDF15, GPNMB, GPR183, GSDME, HAVCR1, HIPK2, HRAS, IGF1, IGF2, IL15…
GO:0040012	regulation of locomotion	GO_BiologicalProcess-EBI-UniProt-GOA_10.04.2019_00h00	1.06824e-08	1.94099e-05	1.86626e-08	1.67963e-07	[2, 3]	Group19	11.4865	119	[ADAM12, ADRA2A, AGT, AKT2, AMOT, AMOTL2, ANGPT1, ANGPT4, APLP2, APOE, BIRC3, BMP4, BMPER, C5, CASS4, CCL19, CCL3, CCL5, CCN1, CCR1, CD151, CD300A, CDH13, CXCL16, CXCL8, CXCR4, CYP1B1, DAB2IP, DEFB1, DLEC1, DLEU2, DLL4, DMTN, DOCK10, DOCK5, DUSP1, EDN1, ENPP2, ERBB4, FERMT3, FGF1, FGF10, FGF13, FGR, FPR2, GPI, GPLD1, GPNMB, GPR183, HAS2, HRAS, IGF1, IGFBP5, IL1B, ITGAX, KANK1, KIF20B, KLF4, KRT16…
GO:0050793	regulation of developmental process	GO_BiologicalProcess-EBI-UniProt-GOA_10.04.2019_00h00	6.34158e-06	0.0108124	1.86626e-08	1.67963e-07	[2, 3]	Group19	9.09486	209	[ADAM12, ADAMTS12, ADCY6, ADGRL1, AGT, AKAP6, ALDOA, AMOT, ANGPT4, ANPEP, APLNR, APLP2, APOB, APOE, AQP1, AREG, ARHGAP15, AXIN2, BIRC3, BMP4, BMP6, BMPER, BTK, C5AR1, CASS4, CCDC88A, CCL19, CCL3, CCN1, CCR1, CD4, CD44, CD53, CD69, CDC42EP1, CDON, CEP135, CER1, CHI3L1, CLSTN2, CNTRL, CR1, CTSL, CXCL8, CXCR4, CYP1B1, DAB2IP, DCSTAMP, DLEC1, DLL4, DMTN, DOCK5, DTX1, EDN1, EGR1, EGR2, ENPP2, EPB42, E…
GO:0051239	regulation of multicellular organismal process	GO_BiologicalProcess-EBI-UniProt-GOA_10.04.2019_00h00	4.10968e-08	7.41386e-05	1.86626e-08	1.67963e-07	[2, 3]	Group19	9.22865	268	[ABCD2, ACACA, ACADL, ACP5, ACSL1, ADAM12, ADAMTS12, ADCY6, ADGRL1, ADIPOR2, ADRA2A, AGPAT2, AGT, AIFM2, AKAP6, ALMS1, AMOT, ANGPT1, ANGPT4, ANK2, ANPEP, APLNR, APLP2, APOC1, APOE, AQP1, ASPH, ATP1A2, ATP1B1, ATPSCKMT, AXIN2, BIRC3, BMP4, BMP6, BMPER, BTK, C5, C5AR1, CACNA2D1, CASQ2, CCDC88A, CCL19, CCL3, CCN1, CCR1, CD226, CD4, CD69, CD84, CD9, CER1, CHI3L1, CIDEA, CLSTN2, CR1, CTSL, CXCL8, CXCR…
GO:0023056	positive regulation of signaling	GO_BiologicalProcess-EBI-UniProt-GOA_10.04.2019_00h00	4.17029e-07	0.000742312	1.86626e-08	1.67963e-07	[2, 3, 4]	Group19	9.6928	183	[ACP5, ADAM12, ADRA2A, AGPAT2, AGT, AKAP6, AKR1C1, AKR1C2, ALPK1, ANGPT1, APLP2, APOE, AREG, ARL4C, ATF3, AXIN2, BIRC3, BMP3, BMP4, BMP6, BMPER, BOK, C5, C5AR1, CALB2, CCL19, CCL3, CCL5, CCN1, CCR1, CD180, CD226, CD300A, CD300LF, CD3G, CD4, CD44, CDH13, CDKN2B, CHCHD10, CHI3L1, CLSTN2, CXCR4, CYP1B1, DAB2IP, DLEU2, DLL4, DMTN, DOK1, EDN1, EGR2, EHHADH, EPHB2, ERBB4, ETFB, FAS, FASN, FFAR4, FGF1, …
GO:0048584	positive regulation of response to stimulus	GO_BiologicalProcess-EBI-UniProt-GOA_10.04.2019_00h00	2.90803e-06	0.0050338	1.86626e-08	1.67963e-07	[2, 3, 4]	Group19	8.98452	238	[ACP5, ADAM12, ADRA2A, AGPAT2, AGT, AKAP6, AKR1C1, AKR1C2, ALPK1, ANGPT1, APLP2, APOB, APOE, AREG, ARL4C, ATF3, AXIN2, BIRC3, BMP3, BMP4, BMP6, BMPER, BOK, BTK, C1S, C5, C5AR1, C6, C7, CALB2, CCL19, CCL3, CCL5, CCN1, CCR1, CD180, CD22, CD226, CD300A, CD300LF, CD3G, CD4, CD44, CDH13, CDKN2B, CEBPA, CHCHD10, CHI3L1, CHL1, CLEC12A, CLEC4E, CLEC7A, CR1, CTSL, CTSS, CXCL8, CXCR4, CYFIP2, CYP1B1, DAB2I…
GO:0051094	positive regulation of developmental process	GO_BiologicalProcess-EBI-UniProt-GOA_10.04.2019_00h00	2.77399e-06	0.00480456	1.86626e-08	1.67963e-07	[2, 3, 4]	Group19	10.2954	122	[ADAM12, ADGRL1, AGT, AKAP6, ANGPT4, ANPEP, APLNR, APOB, APOE, AQP1, AREG, AXIN2, BIRC3, BMP4, BMP6, BMPER, BTK, CASS4, CCL19, CCL3, CCN1, CCR1, CD4, CD53, CDON, CHI3L1, CLSTN2, CXCL8, CXCR4, CYP1B1, DAB2IP, DCSTAMP, DMTN, DOCK5, EDN1, EGR1, ENPP2, EPB42, EPHB2, ERBB4, EVI2B, FGF1, FGF13, FGFR2, FST, FZD4, GLI3, GRIP1, HIPK2, HK2, HMGB2, HOOK2, IGF1, IL18, IL1B, IRAK3, ITGAX, ITGB8, JUN, JUNB, KI…
GO:0051240	positive regulation of multicellular organismal process	GO_BiologicalProcess-EBI-UniProt-GOA_10.04.2019_00h00	1.75495e-08	3.17821e-05	1.86626e-08	1.67963e-07	[2, 3, 4]	Group19	10.3576	168	[ACACA, ACADL, ACP5, ACSL1, ADAM12, ADGRL1, ADIPOR2, ADRA2A, AGPAT2, AGT, AIFM2, AKAP6, ALMS1, ANGPT1, ANGPT4, ANPEP, APLNR, APLP2, APOE, AQP1, ATPSCKMT, AXIN2, BIRC3, BMP4, BMP6, BMPER, BTK, C5, CCL19, CCL3, CCN1, CCR1, CD226, CD4, CHI3L1, CLSTN2, CXCL8, CXCR4, CYP1B1, DAB2IP, DCSTAMP, DMTN, DOCK5, EDN1, EGR1, EHHADH, ELOVL6, ENPP2, EPHB2, ERBB4, EVI2B, FCER1G, FFAR4, FGF1, FGF10, FGF13, FGFR2, …
GO:0001817	regulation of cytokine production	GO_BiologicalProcess-EBI-UniProt-GOA_10.04.2019_00h00	9.03547e-07	0.00159024	1.86626e-08	1.67963e-07	[3, 4]	Group19	11.6689	86	[ABCD2, ACP5, ADRA2A, AGPAT2, AGT, AIFM2, ANGPT1, APLP2, BIRC3, BTK, C5, CCL19, CCL3, CD226, CD4, CD84, CIDEA, CYP1B1, EGR1, EHHADH, FCER1G, FFAR4, FGR, FZD5, GBP5, GPNMB, HAVCR2, HERC5, IFI16, IGF1, IL15, IL18, IL1B, IL1R1, IL1RN, ILRUN, INHBB, IRAK3, ITGB8, JAK3, KLF4, LBP, LCP1, LEP, LILRA5, LILRB2, LPL, MAP3K20, MAPK13, MMP8, NCKAP1L, NMB, OSCP1, P2RX7, PDCD4, PDZD2, POLR2L, POLR3H, PTGER2, P…
GO:0010647	positive regulation of cell communication	GO_BiologicalProcess-EBI-UniProt-GOA_10.04.2019_00h00	1.73924e-07	0.000311845	1.86626e-08	1.67963e-07	[3, 4, 5]	Group19	9.8081	184	[ACP5, ADAM12, ADRA2A, AGPAT2, AGT, AKAP6, AKR1C1, AKR1C2, ALPK1, ANGPT1, ANK3, APLP2, APOE, AREG, ARL4C, ATF3, AXIN2, BIRC3, BMP3, BMP4, BMP6, BMPER, BOK, C5, C5AR1, CALB2, CCL19, CCL3, CCL5, CCN1, CCR1, CD180, CD226, CD300A, CD300LF, CD3G, CD4, CD44, CDH13, CDKN2B, CHCHD10, CHI3L1, CLSTN2, CXCR4, CYP1B1, DAB2IP, DLEU2, DLL4, DMTN, DOK1, EDN1, EGR2, EHHADH, EPHB2, ERBB4, ETFB, FAS, FASN, FFAR4, …
GO:2000145	regulation of cell motility	GO_BiologicalProcess-EBI-UniProt-GOA_10.04.2019_00h00	8.33471e-09	1.51775e-05	1.86626e-08	1.67963e-07	[3, 4, 5]	Group19	11.7043	114	[ADAM12, ADRA2A, AGT, AKT2, AMOT, AMOTL2, ANGPT1, ANGPT4, APLP2, APOE, BIRC3, BMP4, BMPER, C5, CASS4, CCL19, CCL3, CCL5, CCN1, CCR1, CD151, CD300A, CDH13, CXCL16, CXCL8, CYP1B1, DAB2IP, DEFB1, DLEC1, DLL4, DMTN, DOCK10, DOCK5, DUSP1, EDN1, ENPP2, ERBB4, FERMT3, FGF1, FGF10, FGF13, FGR, FPR2, GPI, GPLD1, GPNMB, GPR183, HAS2, HRAS, IGF1, IGFBP5, IL1B, ITGAX, KANK1, KIF20B, KLF4, KRT16, LIMCH1, MAPR…
GO:0030334	regulation of cell migration	GO_BiologicalProcess-EBI-UniProt-GOA_10.04.2019_00h00	9.62097e-10	1.76641e-06	1.86626e-08	1.67963e-07	[4, 5, 6]	Group19	12.2652	111	[ADAM12, ADRA2A, AGT, AKT2, AMOT, AMOTL2, ANGPT1, ANGPT4, APLP2, APOE, BIRC3, BMP4, BMPER, C5, CASS4, CCL19, CCL3, CCL5, CCN1, CCR1, CD151, CD300A, CDH13, CXCL16, CXCL8, CYP1B1, DAB2IP, DLEC1, DLL4, DMTN, DOCK10, DOCK5, DUSP1, EDN1, ENPP2, ERBB4, FERMT3, FGF1, FGF10, FGF13, FGR, FPR2, GPI, GPLD1, GPNMB, GPR183, HAS2, HRAS, IGF1, IGFBP5, IL1B, ITGAX, KANK1, KIF20B, KLF4, KRT16, LIMCH1, MAPRE2, MCT…
GO:0045937	positive regulation of phosphate metabolic process	GO_BiologicalProcess-EBI-UniProt-GOA_10.04.2019_00h00	1.04075e-06	0.00182964	1.86626e-08	1.67963e-07	[5, 6, 7]	Group19	10.3698	129	[ACP5, ADAM12, ADCY5, ADCY6, ADRA2A, AGT, AKT2, ANGPT1, ANGPT4, APLNR, APOE, AREG, AXIN2, BIRC3, BMP3, BMP4, BMP6, BMPER, C5, C5AR1, CASS4, CCDC88A, CCL19, CCL3, CCL5, CCN1, CCND1, CCR1, CD300A, CD4, CD44, CHI3L1, CSPG4, CXCR4, DAB2IP, DLEC1, EDN1, EGR1, ENPP2, EPHB2, ERBB4, ETFB, FABP3, FAS, FASN, FFAR4, FGF1, FGF10, FGF13, FGFR2, FGR, FPR1, FPR2, GDF10, GDF15, GPLD1, GPNMB, GPR183, GSDME, H19, …
GO:0042327	positive regulation of phosphorylation	GO_BiologicalProcess-EBI-UniProt-GOA_10.04.2019_00h00	6.69189e-07	0.00118246	1.86626e-08	1.67963e-07	[6, 7, 8]	Group19	10.5579	123	[ACP5, ADAM12, ADCY5, ADCY6, ADRA2A, AGT, AKT2, ANGPT1, ANGPT4, APLNR, APOE, AREG, AXIN2, BIRC3, BMP3, BMP4, BMP6, BMPER, C5, C5AR1, CASS4, CCDC88A, CCL19, CCL3, CCL5, CCN1, CCND1, CCR1, CD300A, CD4, CD44, CHI3L1, CSPG4, CXCR4, DAB2IP, EDN1, EGR1, ENPP2, EPHB2, ERBB4, ETFB, FAS, FASN, FFAR4, FGF1, FGF10, FGF13, FGFR2, FGR, FPR1, FPR2, GDF10, GDF15, GPNMB, GPR183, GSDME, HAVCR1, HIPK2, HRAS, IGF1,…
GO:0007275	multicellular organism development	GO_BiologicalProcess-EBI-UniProt-GOA_10.04.2019_00h00	5.8349e-07	0.00103453	2.0935e-11	3.34959e-10	[2, 3]	Group20	8.5299	358	[ABCB5, ABCD2, ACP5, ADA2, ADAM12, ADAMTS12, ADCY6, ADGRL1, ADGRL3, ADIPOR2, ADORA1, AFF2, AFF3, AGT, AHR, AKAP6, AKR1C1, AKT2, ALCAM, ALDH1A3, ALDH5A1, AMOT, AMOTL2, ANGPT1, ANGPT4, ANK2, ANK3, ANOS1, ANPEP, APLNR, APLP2, APOE, AQP1, AREG, ARHGAP26, ASAH1, ATP6V1B2, AXIN2, B3GNT5, B4GALT6, BIRC3, BLM, BMP3, BMP4, BMP6, BMPER, BTBD6, BTK, C5AR1, C8orf37, C9orf72, CCDC88A, CCL19, CCL3, CCN1, CCNL1…
GO:0009653	anatomical structure morphogenesis	GO_BiologicalProcess-EBI-UniProt-GOA_10.04.2019_00h00	5.4764e-10	1.00601e-06	2.0935e-11	3.34959e-10	[2, 3]	Group20	10.0772	222	[ADAM12, ADAMTS12, ADIPOR2, AFF3, AGT, ALCAM, ALDH1A3, ALDOA, AMOT, AMOTL2, ANGPT1, ANGPT4, ANK3, ANOS1, APLNR, APOE, AQP1, ARHGAP15, ATP6V1B2, AXIN2, B4GALT6, BIRC3, BMP4, BMPER, C8orf37, C9orf72, CAP2, CASS4, CCL3, CCN1, CD151, CD44, CD53, CD9, CDC42EP1, CDH12, CDH13, CDH20, CEP135, CEP290, CER1, CES1P1, CHI3L1, CNTN6, CNTRL, COL11A1, COL4A1, COL8A1, CSTA, CXCL8, CXCR4, CYFIP2, CYP1B1, DAB2IP, …
GO:0050793	regulation of developmental process	GO_BiologicalProcess-EBI-UniProt-GOA_10.04.2019_00h00	6.34158e-06	0.0108124	2.0935e-11	3.34959e-10	[2, 3]	Group20	9.09486	209	[ADAM12, ADAMTS12, ADCY6, ADGRL1, AGT, AKAP6, ALDOA, AMOT, ANGPT4, ANPEP, APLNR, APLP2, APOB, APOE, AQP1, AREG, ARHGAP15, AXIN2, BIRC3, BMP4, BMP6, BMPER, BTK, C5AR1, CASS4, CCDC88A, CCL19, CCL3, CCN1, CCR1, CD4, CD44, CD53, CD69, CDC42EP1, CDON, CEP135, CER1, CHI3L1, CLSTN2, CNTRL, CR1, CTSL, CXCL8, CXCR4, CYP1B1, DAB2IP, DCSTAMP, DLEC1, DLL4, DMTN, DOCK5, DTX1, EDN1, EGR1, EGR2, ENPP2, EPB42, E…
GO:0051239	regulation of multicellular organismal process	GO_BiologicalProcess-EBI-UniProt-GOA_10.04.2019_00h00	4.10968e-08	7.41386e-05	2.0935e-11	3.34959e-10	[2, 3]	Group20	9.22865	268	[ABCD2, ACACA, ACADL, ACP5, ACSL1, ADAM12, ADAMTS12, ADCY6, ADGRL1, ADIPOR2, ADRA2A, AGPAT2, AGT, AIFM2, AKAP6, ALMS1, AMOT, ANGPT1, ANGPT4, ANK2, ANPEP, APLNR, APLP2, APOC1, APOE, AQP1, ASPH, ATP1A2, ATP1B1, ATPSCKMT, AXIN2, BIRC3, BMP4, BMP6, BMPER, BTK, C5, C5AR1, CACNA2D1, CASQ2, CCDC88A, CCL19, CCL3, CCN1, CCR1, CD226, CD4, CD69, CD84, CD9, CER1, CHI3L1, CIDEA, CLSTN2, CR1, CTSL, CXCL8, CXCR…
GO:0030154	cell differentiation	GO_BiologicalProcess-EBI-UniProt-GOA_10.04.2019_00h00	8.54201e-06	0.0145385	2.0935e-11	3.34959e-10	[3]	Group20	8.58165	288	[ACADVL, ADAM12, ADAMTS12, ADCY6, ADGRL3, AGT, AKAP6, AKR1C1, AKR1C2, AKT2, ALCAM, ANK2, ANK3, ANOS1, ANPEP, APLNR, APLP2, APOB, APOE, AREG, ASAH1, AXIN2, B4GALT6, BDH2, BIRC3, BMP3, BMP4, BMP6, BTBD6, BTK, C5AR1, C8orf37, C9orf72, CASS4, CCDC88A, CCL19, CCL3, CCN1, CCR1, CD3G, CD4, CD53, CD69, CD9, CDK16, CDKN2B, CDON, CEBPA, CEP290, CES1, CNTN6, COL11A1, COL8A1, CR1, CSRP2, CSTA, CTSL, CXCL8, C…
GO:0048646	anatomical structure formation involved in morphogenesis	GO_BiologicalProcess-EBI-UniProt-GOA_10.04.2019_00h00	1.11764e-05	0.0189329	2.0935e-11	3.34959e-10	[2, 3, 4]	Group20	10.7266	93	[ADAM12, ADIPOR2, AMOT, AMOTL2, ANGPT1, ANGPT4, APLNR, AQP1, BIRC3, BMP4, BMPER, CD53, CD9, CDH13, CEP290, CHI3L1, COL11A1, COL4A1, COL8A1, CXCL8, CYP1B1, DAB2IP, DCSTAMP, DLEC1, DLL4, EDN1, EPHB2, FGF1, FGF10, FGF13, FGFR2, FZD5, GPLD1, GPNMB, HIPK2, HK2, HOOK2, ID1, IL18, IL1B, ISM1, ITGA3, ITGA4, ITGA7, ITGAX, ITGB2, ITGB8, KLF4, LAMB3, LEP, LEPR, LOXL2, MCAM, MMP15, MMP2, MMP8, MMP9, MYH11, M…
GO:0035295	tube development	GO_BiologicalProcess-EBI-UniProt-GOA_10.04.2019_00h00	2.37133e-07	0.00042423	2.0935e-11	3.34959e-10	[3, 4]	Group20	11.9342	87	[ADAM12, ADAMTS12, ADIPOR2, AGT, AMOT, AMOTL2, ANGPT1, ANGPT4, APLNR, AQP1, BIRC3, BMP4, BMPER, CDH13, CEBPA, CEP290, CER1, CHI3L1, CLMP, COL4A1, CXCL8, CYP1B1, DAB2IP, DLEC1, DLL4, EPHB2, ERRFI1, FGF1, FGF10, FGF13, FGFR2, GLI3, GPC3, GPLD1, GPNMB, HAS2, HIPK2, HK2, HOOK2, HPGD, ID1, IL18, IL1B, ISM1, ITGA3, ITGAX, ITGB8, KLF4, LEP, LEPR, LOX, LOXL1, LOXL2, MCAM, MET, MYC, NAP1L1, NDRG4, NMB, NO…
GO:0048731	system development	GO_BiologicalProcess-EBI-UniProt-GOA_10.04.2019_00h00	2.02607e-06	0.00353143	2.0935e-11	3.34959e-10	[3, 4]	Group20	8.51824	334	[ABCB5, ABCD2, ACP5, ADAM12, ADAMTS12, ADCY6, ADGRL1, ADGRL3, ADIPOR2, ADORA1, AFF2, AGT, AHR, AKAP6, AKR1C1, AKT2, ALCAM, ALDH1A3, ALDH5A1, AMOT, AMOTL2, ANGPT1, ANGPT4, ANK2, ANK3, ANOS1, ANPEP, APLNR, APLP2, APOE, AQP1, AREG, ARHGAP26, ASAH1, ATP6V1B2, AXIN2, B3GNT5, B4GALT6, BIRC3, BMP3, BMP4, BMP6, BMPER, BTBD6, BTK, C5AR1, C8orf37, C9orf72, CCDC88A, CCL19, CCL3, CCN1, CCNL1, CCR1, CD3G, CD4…
GO:0035239	tube morphogenesis	GO_BiologicalProcess-EBI-UniProt-GOA_10.04.2019_00h00	6.07722e-07	0.00107688	2.0935e-11	3.34959e-10	[3, 4, 5]	Group20	12.0743	78	[ADAM12, ADAMTS12, ADIPOR2, AGT, AMOT, AMOTL2, ANGPT1, ANGPT4, APLNR, AQP1, BIRC3, BMP4, BMPER, CDH13, CEP290, CHI3L1, COL4A1, CXCL8, CYP1B1, DAB2IP, DLEC1, DLL4, EPHB2, FGF1, FGF10, FGF13, FGFR2, GPC3, GPLD1, GPNMB, HAS2, HIPK2, HK2, HOOK2, HPGD, ID1, IL18, IL1B, ISM1, ITGAX, ITGB8, KLF4, LEP, LEPR, LOX, LOXL2, MCAM, MET, MYC, NAP1L1, NDRG4, NMB, NOTCH1, PEBP1, PPBP, PRKCB, PTGS2, RASA1, RBPMS2,…
GO:0072359	circulatory system development	GO_BiologicalProcess-EBI-UniProt-GOA_10.04.2019_00h00	3.37101e-06	0.00582174	2.0935e-11	3.34959e-10	[4, 5]	Group20	10.9339	96	[ADAM12, ADIPOR2, AHR, AKAP6, AMOT, AMOTL2, ANGPT1, ANGPT4, ANK2, APLNR, AQP1, BIRC3, BMP4, BMPER, CD69, CDH13, CER1, CHI3L1, COL4A1, CXCL8, CXCR4, CYP1B1, DAB2IP, DLEC1, DLL4, DSG2, EDN1, EGR1, ELN, EPHB2, ERBB4, ERRFI1, FGF1, FGF13, FGFR2, FZD4, GPC3, GPLD1, GPNMB, HAS2, HIPK2, HK2, HOOK2, HPGD, ID1, IGF1, IL18, IL1B, ISM1, ITGAX, ITGB8, KLF4, LEP, LEPR, LOX, LOXL2, MCAM, MYH11, MYOM1, NAP1L1, …
GO:0001944	vasculature development	GO_BiologicalProcess-EBI-UniProt-GOA_10.04.2019_00h00	6.38238e-07	0.00112968	2.0935e-11	3.34959e-10	[4, 5, 6, 7]	Group20	12.3939	73	[ADAM12, ADIPOR2, AHR, AMOT, AMOTL2, ANGPT1, ANGPT4, APLNR, AQP1, BIRC3, BMP4, BMPER, CD69, CDH13, CHI3L1, COL4A1, CXCL8, CYP1B1, DAB2IP, DLL4, EGR1, EPHB2, ERRFI1, FGF1, FGF13, FGFR2, FZD4, GPC3, GPLD1, GPNMB, HAS2, HIPK2, HK2, HOOK2, HPGD, ID1, IL18, IL1B, ISM1, ITGAX, ITGB8, KLF4, LEP, LEPR, LOX, LOXL2, MCAM, NAP1L1, NMB, NOTCH1, PDCD4, PEBP1, PPBP, PRKCB, PTGS2, RASA1, RORA, S100A1, SARS2, SE…
GO:0001568	blood vessel development	GO_BiologicalProcess-EBI-UniProt-GOA_10.04.2019_00h00	1.30261e-06	0.00228608	2.0935e-11	3.34959e-10	[3, 5, 6, 7, 8]	Group20	12.3435	69	[ADAM12, ADIPOR2, AHR, AMOT, AMOTL2, ANGPT1, ANGPT4, APLNR, AQP1, BIRC3, BMP4, BMPER, CDH13, CHI3L1, COL4A1, CXCL8, CYP1B1, DAB2IP, DLL4, EGR1, EPHB2, FGF1, FGF13, FGFR2, GPC3, GPLD1, GPNMB, HAS2, HIPK2, HK2, HOOK2, HPGD, ID1, IL18, IL1B, ISM1, ITGAX, ITGB8, KLF4, LEP, LEPR, LOX, LOXL2, MCAM, NAP1L1, NMB, NOTCH1, PEBP1, PPBP, PRKCB, PTGS2, RASA1, RORA, S100A1, SARS2, SEMA3E, SFRP2, SLC12A6, SLC38…
GO:1901342	regulation of vasculature development	GO_BiologicalProcess-EBI-UniProt-GOA_10.04.2019_00h00	1.82891e-05	0.0307075	2.0935e-11	3.34959e-10	[4, 5, 6, 7, 8]	Group20	13.1579	45	[ADAM12, AMOT, ANGPT4, APLNR, AQP1, BIRC3, BMP4, BMPER, CD69, CHI3L1, CXCL8, CYP1B1, DAB2IP, DLL4, EGR1, FGF1, FGF13, GPNMB, HIPK2, HK2, HOOK2, IL1B, ISM1, ITGAX, ITGB8, KLF4, LEP, NMB, NOTCH1, PDCD4, PRKCB, PTGS2, S100A1, SARS2, SEMA3E, SFRP2, SMOC2, SRSF5, STAB1, SULF1, TGFB2, THBS1, THBS4, TNMD, VEGFB]
GO:0001525	angiogenesis	GO_BiologicalProcess-EBI-UniProt-GOA_10.04.2019_00h00	4.51883e-07	0.000802996	2.0935e-11	3.34959e-10	[3, 4, 5, 6, 7, 8, 9, 10]	Group20	13.2609	61	[ADAM12, ADIPOR2, AMOT, AMOTL2, ANGPT1, ANGPT4, APLNR, AQP1, BIRC3, BMP4, BMPER, CDH13, CHI3L1, COL4A1, CXCL8, CYP1B1, DAB2IP, DLL4, EPHB2, FGF1, FGF13, FGFR2, GPLD1, GPNMB, HIPK2, HK2, HOOK2, ID1, IL18, IL1B, ISM1, ITGAX, ITGB8, KLF4, LEP, LEPR, LOXL2, MCAM, NAP1L1, NMB, NOTCH1, PEBP1, PPBP, PRKCB, PTGS2, RORA, S100A1, SARS2, SEMA3E, SFRP2, SLC12A6, SLC38A1, SMOC2, SRSF5, STAB1, SULF1, TGFB2, TH…
GO:0048514	blood vessel morphogenesis	GO_BiologicalProcess-EBI-UniProt-GOA_10.04.2019_00h00	1.39434e-06	0.00244288	2.0935e-11	3.34959e-10	[4, 5, 6, 7, 8, 9]	Group20	12.5954	66	[ADAM12, ADIPOR2, AMOT, AMOTL2, ANGPT1, ANGPT4, APLNR, AQP1, BIRC3, BMP4, BMPER, CDH13, CHI3L1, COL4A1, CXCL8, CYP1B1, DAB2IP, DLL4, EPHB2, FGF1, FGF13, FGFR2, GPLD1, GPNMB, HAS2, HIPK2, HK2, HOOK2, HPGD, ID1, IL18, IL1B, ISM1, ITGAX, ITGB8, KLF4, LEP, LEPR, LOX, LOXL2, MCAM, NAP1L1, NMB, NOTCH1, PEBP1, PPBP, PRKCB, PTGS2, RASA1, RORA, S100A1, SARS2, SEMA3E, SFRP2, SLC12A6, SLC38A1, SMAD7, SMOC2,…
GO:0006629	lipid metabolic process	GO_BiologicalProcess-EBI-UniProt-GOA_10.04.2019_00h00	2.20662e-17	4.15947e-14	1.79684e-18	4.85147e-17	[3]	Group21	12.5926	187	[AADAC, ABCA2, ABCB11, ABCD2, ABHD15, ABHD5, ACACA, ACADL, ACADS, ACADVL, ACLY, ACOT2, ACOX1, ACSL1, ACSS2, ADH1A, ADH1B, ADH1C, ADIPOR2, ADRA2A, AGPAT2, AGPAT3, AGT, AIFM2, AKR1C1, AKR1C2, AKT2, ALDH1A3, ALDH5A1, ALDH9A1, ANGPT1, ANGPTL8, AOAH, APLP2, APOB, APOC1, APOE, AQP9, ARHGAP9, ASAH1, ATAD5, B3GALT2, B3GNT5, B4GALT6, BCL2A1, BDH2, BIRC3, BMP6, CCL19, CCN1, CES1, CES1P1, CIDEA, CLEC7A, CLN…
GO:1901135	carbohydrate derivative metabolic process	GO_BiologicalProcess-EBI-UniProt-GOA_10.04.2019_00h00	4.22369e-06	0.00726476	1.79684e-18	4.85147e-17	[3]	Group21	10.2244	123	[ACACA, ACLY, ACOT2, ACSF2, ACSL1, ADA2, ADAMTS12, ADCY5, ADCY6, AK4, AKR1C1, AKR1C2, AKR7A2, ALDH5A1, ALDOA, ALDOB, ANGPT1, AOAH, AQP9, ASAH1, ATAD5, ATPSCKMT, B3GALT2, B3GNT5, B4GALT6, BCL2A1, BGN, CCL19, CD44, CES1, CHIT1, CLEC7A, CLN3, CSPG4, CYC1, DBI, DGAT1, DGAT2, DHDDS, DLAT, DLEU2, DPY19L2, DPYD, DSEL, ELOVL5, ELOVL6, ELOVL7, FAS, FASN, FBP1, FGF13, FMOD, GALNT12, GALNT7, GFPT2, GLYAT, G…
GO:0019637	organophosphate metabolic process	GO_BiologicalProcess-EBI-UniProt-GOA_10.04.2019_00h00	3.06456e-12	5.70927e-09	1.79684e-18	4.85147e-17	[3, 4]	Group21	12.2414	142	[ABHD5, ACACA, ACLY, ACOT2, ACSF2, ACSL1, ADCY5, ADCY6, AGPAT2, AGPAT3, AIFM2, AK4, ALDH5A1, ALDOA, ALDOB, APOC1, AQP9, ATAD5, ATPSCKMT, BCL2A1, BIRC3, CCL19, CES1, CKB, CKMT2, CLEC7A, CLN3, CYC1, DAB2IP, DBI, DGAT1, DGAT2, DGKA, DHDDS, DLAT, DNPH1, ELOVL5, ELOVL6, ELOVL7, ENPP2, ETNK1, ETNK2, FABP3, FADS1, FAS, FASN, FBP1, FGF13, FGR, FITM2, FPR2, GFPT2, GLYAT, GPAM, GPAT3, GPCPD1, GPD1, GPI, GP…
GO:0044255	cellular lipid metabolic process	GO_BiologicalProcess-EBI-UniProt-GOA_10.04.2019_00h00	1.82414e-15	3.42755e-12	1.79684e-18	4.85147e-17	[3, 4]	Group21	13.036	152	[AADAC, ABCD2, ABHD15, ABHD5, ACACA, ACADL, ACADS, ACADVL, ACLY, ACOT2, ACOX1, ACSL1, ADH1A, ADH1B, ADH1C, ADIPOR2, AGPAT2, AGPAT3, AGT, AIFM2, AKR1C1, AKR1C2, AKT2, ALDH1A3, ALDH5A1, ALDH9A1, ANGPTL8, AOAH, APLP2, APOB, APOC1, APOE, AQP9, ASAH1, ATAD5, B3GALT2, B3GNT5, B4GALT6, BCL2A1, BDH2, BIRC3, CCL19, CES1, CLEC7A, CLN3, CNTRL, CYP1B1, DAB2IP, DBI, DECR2, DGAT1, DGAT2, DGKA, DGKI, DHDDS, DHR…
GO:0006796	phosphate-containing compound metabolic process	GO_BiologicalProcess-EBI-UniProt-GOA_10.04.2019_00h00	1.52952e-14	2.86937e-11	1.79684e-18	4.85147e-17	[4]	Group21	9.82906	345	[ABCA2, ABHD5, ACACA, ACLY, ACOT2, ACP5, ACSF2, ACSL1, ADAM12, ADCY5, ADCY6, ADRA2A, AGPAT2, AGPAT3, AGT, AIFM2, AK4, AKT2, ALDH5A1, ALDOA, ALDOB, ALPK1, ANGPT1, ANGPT4, ANPEP, APLNR, APOC1, APOE, AQP9, AREG, ARL4C, ATAD5, ATPSCKMT, AXIN2, BCL2A1, BCR, BIRC3, BLM, BMP3, BMP4, BMP6, BMPER, BTK, BUB1, C5, C5AR1, C9orf72, CAB39L, CASS4, CBLB, CCDC88A, CCL19, CCL3, CCL5, CCN1, CCNB2, CCND1, CCNL1, CC…
GO:0008610	lipid biosynthetic process	GO_BiologicalProcess-EBI-UniProt-GOA_10.04.2019_00h00	1.31221e-11	2.43678e-08	1.79684e-18	4.85147e-17	[4]	Group21	13.4541	104	[ABCB11, ABCD2, ABHD5, ACACA, ACADL, ACADVL, ACLY, ACOT2, ACSL1, ACSS2, ADIPOR2, AGPAT2, AGPAT3, AKR1C1, ALDH1A3, ALDH9A1, ANGPT1, APOC1, APOE, AQP9, ASAH1, ATAD5, B3GALT2, B3GNT5, B4GALT6, BCL2A1, BMP6, CES1, CNTRL, CYP27A1, DECR2, DGAT1, DGAT2, DGKA, DHCR24, DHDDS, DHRS11, DHRS7B, DHRS9, EDN1, EGR1, ELOVL5, ELOVL6, ELOVL7, ETNK1, ETNK2, FABP3, FADS1, FADS2, FADS3, FAS, FASN, FGF1, FGF13, FITM2,…
GO:0055086	nucleobase-containing small molecule metabolic process	GO_BiologicalProcess-EBI-UniProt-GOA_10.04.2019_00h00	5.86603e-06	0.0100192	1.79684e-18	4.85147e-17	[3, 4, 5]	Group21	11.4035	78	[ACACA, ACLY, ACOT2, ACSF2, ACSL1, ADA2, ADCY5, ADCY6, AK4, ALDOA, ALDOB, AQP9, ATPSCKMT, BCL2A1, CES1, CLEC7A, CYC1, DBI, DGAT1, DGAT2, DLAT, DNPH1, DPYD, ELOVL5, ELOVL6, ELOVL7, FAS, FASN, FBP1, GFPT2, GLYAT, GPAM, GPI, HACD2, HK2, HK3, HOOK2, IDO1, IGF1, IMPAD1, ITGB2, KIF20B, KRT16, KYNU, LDHD, LRRK2, ME1, MLXIPL, NANOS1, NME4, NQO1, NT5C3A, NT5E, NUDT4, NUP210, OGDH, P2RX7, PCDHB16, PDHA1, P…
GO:0072521	purine-containing compound metabolic process	GO_BiologicalProcess-EBI-UniProt-GOA_10.04.2019_00h00	1.48332e-08	2.68925e-05	1.79684e-18	4.85147e-17	[4]	Group21	13.8067	70	[ABCG2, ACACA, ACLY, ACOT2, ACSF2, ACSL1, ADA2, ADCY5, ADCY6, AK4, ALDOA, ALDOB, AQP9, ATPSCKMT, BCL2A1, CES1, CLEC7A, CYC1, DBI, DGAT1, DGAT2, DLAT, DNPH1, DPYD, ELOVL5, ELOVL6, ELOVL7, FAS, FASN, FBP1, GLYAT, GPAM, GPI, HACD2, HK2, HK3, HOOK2, IGF1, IMPAD1, ITGB2, KIF20B, KRT16, LDHD, LRRK2, MLXIPL, NANOS1, NQO1, NT5E, NUDT4, NUP210, OGDH, P2RX7, PDHA1, PDK3, PDK4, PFKFB1, PGM1, PRPS2, SAMHD1, …
GO:0006644	phospholipid metabolic process	GO_BiologicalProcess-EBI-UniProt-GOA_10.04.2019_00h00	5.884e-06	0.010044	1.79684e-18	4.85147e-17	[4, 5]	Group21	12.3711	60	[ABHD5, AGPAT2, AGPAT3, AIFM2, ALDH5A1, APOC1, ATAD5, BIRC3, CCL19, CLN3, DAB2IP, DBI, DGKA, DHDDS, ENPP2, ETNK1, ETNK2, FABP3, FADS1, FGF13, FGR, FITM2, FPR2, GPAM, GPAT3, GPCPD1, GPD1, GPLD1, H19, IRS1, LCP1, LPCAT2, LPGAT1, LPL, MBOAT1, MBOAT2, NT5E, P2RY12, PCYT2, PHGDH, PI4K2B, PISD, PLA2G2A, PLA2G4A, PLA2G7, PLAAT5, PLBD1, PLCB2, PLD1, PLEK, PLPP1, PLPP3, PLSCR1, PRKCD, RHOXF1, SERINC5, SGM…
GO:0019693	ribose phosphate metabolic process	GO_BiologicalProcess-EBI-UniProt-GOA_10.04.2019_00h00	2.4353e-07	0.000435189	1.79684e-18	4.85147e-17	[4, 5]	Group21	13.4783	62	[ACACA, ACLY, ACOT2, ACSF2, ACSL1, ADCY5, ADCY6, AK4, ALDOA, ALDOB, AQP9, ATPSCKMT, BCL2A1, CES1, CLEC7A, CYC1, DBI, DGAT1, DGAT2, DLAT, ELOVL5, ELOVL6, ELOVL7, FAS, FASN, FBP1, GLYAT, GPI, HACD2, HK2, HK3, HOOK2, IGF1, IMPAD1, ITGB2, KIF20B, KRT16, LDHD, LRRK2, MLXIPL, NANOS1, NQO1, NUDT4, NUP210, OGDH, P2RX7, PDHA1, PDK3, PDK4, PFKFB1, PGM1, PRPS2, SCD, SLC25A1, SLC38A1, SOAT1, SUCLG1, SULT1A2,…
GO:0090407	organophosphate biosynthetic process	GO_BiologicalProcess-EBI-UniProt-GOA_10.04.2019_00h00	1.96584e-07	0.000352082	1.79684e-18	4.85147e-17	[4, 5]	Group21	12.3288	81	[ABHD5, ACACA, ACLY, ACSL1, ADCY5, ADCY6, AGPAT2, AGPAT3, AK4, ALDOA, AQP9, ATAD5, ATPSCKMT, BCL2A1, CES1, CKB, CKMT2, CLEC7A, CYC1, DGKA, DHDDS, DLAT, ELOVL5, ELOVL6, ELOVL7, ETNK1, ETNK2, FABP3, FADS1, FAS, FASN, FGF13, FITM2, FPR2, GPAM, GPAT3, GPD1, HACD2, IDO1, ITGB2, KIF20B, KYNU, LDHD, LPCAT2, MBOAT2, ME1, MOCOS, MOCS1, NANOS1, NQO1, PCDHB16, PCYT2, PDHA1, PDK3, PDK4, PDXK, PHGDH, PI4K2B, …
GO:0009117	nucleotide metabolic process	GO_BiologicalProcess-EBI-UniProt-GOA_10.04.2019_00h00	2.23188e-07	0.000399506	1.79684e-18	4.85147e-17	[5, 6, 7]	Group21	12.693	74	[ACACA, ACLY, ACOT2, ACSF2, ACSL1, ADCY5, ADCY6, AK4, ALDOA, ALDOB, AQP9, ATPSCKMT, BCL2A1, CES1, CLEC7A, CYC1, DBI, DGAT1, DGAT2, DLAT, DNPH1, ELOVL5, ELOVL6, ELOVL7, FAS, FASN, FBP1, GLYAT, GPAM, GPI, HACD2, HK2, HK3, HOOK2, IDO1, IGF1, IMPAD1, ITGB2, KIF20B, KRT16, KYNU, LDHD, LRRK2, ME1, MLXIPL, NANOS1, NME4, NQO1, NT5E, NUDT4, NUP210, OGDH, P2RX7, PCDHB16, PDHA1, PDK3, PDK4, PFKFB1, PGM1, PR…
GO:1901293	nucleoside phosphate biosynthetic process	GO_BiologicalProcess-EBI-UniProt-GOA_10.04.2019_00h00	1.66489e-06	0.00291356	1.79684e-18	4.85147e-17	[5, 6, 7]	Group21	14.6758	43	[ACACA, ACLY, ACSL1, ADCY5, ADCY6, AK4, ALDOA, AQP9, ATPSCKMT, BCL2A1, CES1, CLEC7A, CYC1, DLAT, ELOVL5, ELOVL6, ELOVL7, FAS, FASN, GPAM, HACD2, IDO1, ITGB2, KIF20B, KYNU, LDHD, ME1, NANOS1, NQO1, PCDHB16, PDHA1, PDK3, PDK4, PRPS2, PTGS2, RRM2, SCD, SLC25A1, SLC38A1, SOAT1, SUCLG1, TECR, TREM2]
GO:0006163	purine nucleotide metabolic process	GO_BiologicalProcess-EBI-UniProt-GOA_10.04.2019_00h00	8.56013e-09	1.55709e-05	1.79684e-18	4.85147e-17	[5, 6, 7, 8]	Group21	14.1649	67	[ACACA, ACLY, ACOT2, ACSF2, ACSL1, ADCY5, ADCY6, AK4, ALDOA, ALDOB, AQP9, ATPSCKMT, BCL2A1, CES1, CLEC7A, CYC1, DBI, DGAT1, DGAT2, DLAT, DNPH1, ELOVL5, ELOVL6, ELOVL7, FAS, FASN, FBP1, GLYAT, GPAM, GPI, HACD2, HK2, HK3, HOOK2, IGF1, IMPAD1, ITGB2, KIF20B, KRT16, LDHD, LRRK2, MLXIPL, NANOS1, NQO1, NT5E, NUDT4, NUP210, OGDH, P2RX7, PDHA1, PDK3, PDK4, PFKFB1, PGM1, PRPS2, SAMHD1, SCD, SLC25A1, SLC25…
GO:0009150	purine ribonucleotide metabolic process	GO_BiologicalProcess-EBI-UniProt-GOA_10.04.2019_00h00	7.08158e-08	0.000127468	1.79684e-18	4.85147e-17	[6, 7, 8, 9]	Group21	13.9588	61	[ACACA, ACLY, ACOT2, ACSF2, ACSL1, ADCY5, ADCY6, AK4, ALDOA, ALDOB, AQP9, ATPSCKMT, BCL2A1, CES1, CLEC7A, CYC1, DBI, DGAT1, DGAT2, DLAT, ELOVL5, ELOVL6, ELOVL7, FAS, FASN, FBP1, GLYAT, GPI, HACD2, HK2, HK3, HOOK2, IGF1, IMPAD1, ITGB2, KIF20B, KRT16, LDHD, LRRK2, MLXIPL, NANOS1, NQO1, NUDT4, NUP210, OGDH, P2RX7, PDHA1, PDK3, PDK4, PFKFB1, PGM1, SCD, SLC25A1, SLC38A1, SOAT1, SUCLG1, SULT1A2, TECR, …
GO:0006629	lipid metabolic process	GO_BiologicalProcess-EBI-UniProt-GOA_10.04.2019_00h00	2.20662e-17	4.15947e-14	2.08116e-21	5.82725e-20	[3]	Group22	12.5926	187	[AADAC, ABCA2, ABCB11, ABCD2, ABHD15, ABHD5, ACACA, ACADL, ACADS, ACADVL, ACLY, ACOT2, ACOX1, ACSL1, ACSS2, ADH1A, ADH1B, ADH1C, ADIPOR2, ADRA2A, AGPAT2, AGPAT3, AGT, AIFM2, AKR1C1, AKR1C2, AKT2, ALDH1A3, ALDH5A1, ALDH9A1, ANGPT1, ANGPTL8, AOAH, APLP2, APOB, APOC1, APOE, AQP9, ARHGAP9, ASAH1, ATAD5, B3GALT2, B3GNT5, B4GALT6, BCL2A1, BDH2, BIRC3, BMP6, CCL19, CCN1, CES1, CES1P1, CIDEA, CLEC7A, CLN…
GO:0044283	small molecule biosynthetic process	GO_BiologicalProcess-EBI-UniProt-GOA_10.04.2019_00h00	1.46572e-13	2.74089e-10	2.08116e-21	5.82725e-20	[3]	Group22	14.2292	108	[AACS, ABCB11, ABCD2, ACACA, ACADL, ACADVL, ACLY, ACOT2, ADA2, ADIPOR2, AIFM2, AKR1C1, ALDH1A3, ALDOA, ALDOB, ANGPT1, APOC1, APOE, AQP9, ASAH1, BCL2A1, BDH2, BGN, BHMT, BHMT2, BMP6, CES1, COQ9, CSPG4, CYP27A1, DECR2, DHCR24, DHDDS, DHRS9, DNPH1, DSEL, EDN1, EGR1, ELOVL5, ELOVL6, ELOVL7, FADS1, FADS2, FADS3, FAS, FASN, FBP1, FGF1, FGF13, GATM, GPAM, GPI, GPT, GPT2, HACD2, HACD4, HAS2, HMGCLL1, HPG…
GO:1901615	organic hydroxy compound metabolic process	GO_BiologicalProcess-EBI-UniProt-GOA_10.04.2019_00h00	7.37127e-09	1.34378e-05	2.08116e-21	5.82725e-20	[3]	Group22	13.8728	72	[ABCB11, ACACA, ACADL, ACADVL, ACLY, ACOT2, ACSS2, ADH1A, ADH1B, ADH1C, AKR1C1, AKR1C2, AKR7A2, ALDH1L1, ALDH9A1, ANGPT1, APOB, APOE, ASAH1, BCL2A1, BMP6, CES1, CYP1B1, CYP27A1, DHCR24, DHDDS, DHRS9, ELN, ELOVL6, FAH, FAS, FASN, FGF1, FGF13, GIPC1, GPAM, HSD17B7P2, IDH1, IDH2, IGF1, IL1B, ITGB2, ITPK1, LDHD, LIPA, NUDT4, PCK1, PDXK, PECR, PLAG1, PLCB2, PLCD3, PLEK, PNPLA4, PPIP5K2, PROS1, PSAT1, …
GO:0006066	alcohol metabolic process	GO_BiologicalProcess-EBI-UniProt-GOA_10.04.2019_00h00	8.36205e-09	1.52189e-05	2.08116e-21	5.82725e-20	[3, 4]	Group22	15.2406	57	[ACACA, ACADL, ACADVL, ACLY, ACSS2, ADH1A, ADH1B, ADH1C, AKR1C1, AKR1C2, AKR7A2, ALDH1L1, ALDH9A1, ANGPT1, APOB, APOE, ASAH1, BCL2A1, BMP6, CES1, CYP1B1, CYP27A1, DHCR24, DHDDS, DHRS9, ELN, ELOVL6, FAS, FASN, FGF1, FGF13, GPAM, HSD17B7P2, IDH1, IDH2, IGF1, IL1B, ITPK1, NUDT4, PCK1, PECR, PLCB2, PLCD3, PLEK, PNPLA4, PPIP5K2, QDPR, RBP4, RETSAT, SCD, SLC10A6, SOAT1, SPR, SREBF1, SULT1A2, TACR1, TTC…
GO:0044255	cellular lipid metabolic process	GO_BiologicalProcess-EBI-UniProt-GOA_10.04.2019_00h00	1.82414e-15	3.42755e-12	2.08116e-21	5.82725e-20	[3, 4]	Group22	13.036	152	[AADAC, ABCD2, ABHD15, ABHD5, ACACA, ACADL, ACADS, ACADVL, ACLY, ACOT2, ACOX1, ACSL1, ADH1A, ADH1B, ADH1C, ADIPOR2, AGPAT2, AGPAT3, AGT, AIFM2, AKR1C1, AKR1C2, AKT2, ALDH1A3, ALDH5A1, ALDH9A1, ANGPTL8, AOAH, APLP2, APOB, APOC1, APOE, AQP9, ASAH1, ATAD5, B3GALT2, B3GNT5, B4GALT6, BCL2A1, BDH2, BIRC3, CCL19, CES1, CLEC7A, CLN3, CNTRL, CYP1B1, DAB2IP, DBI, DECR2, DGAT1, DGAT2, DGKA, DGKI, DHDDS, DHR…
GO:0008202	steroid metabolic process	GO_BiologicalProcess-EBI-UniProt-GOA_10.04.2019_00h00	3.77208e-06	0.00649551	2.08116e-21	5.82725e-20	[4]	Group22	13.9394	46	[ABCB11, ACACA, ACADL, ACADVL, ACLY, ACOT2, AGT, AKR1C1, AKR1C2, ANGPT1, APOB, APOC1, APOE, ASAH1, BCL2A1, BMP6, CES1, CYP1B1, CYP27A1, DHCR24, DHRS11, DHRS9, EGR1, ELOVL6, FAS, FASN, FGF1, GPAM, HSD17B11, HSD17B7P2, IL1B, LIPA, PEBP1, PPBP, RORA, SCD, SLC10A6, SLC27A2, SOAT1, SPP1, SREBF1, STARD4, STS, TFCP2L1, TSPO, TTC39B]
GO:0008610	lipid biosynthetic process	GO_BiologicalProcess-EBI-UniProt-GOA_10.04.2019_00h00	1.31221e-11	2.43678e-08	2.08116e-21	5.82725e-20	[4]	Group22	13.4541	104	[ABCB11, ABCD2, ABHD5, ACACA, ACADL, ACADVL, ACLY, ACOT2, ACSL1, ACSS2, ADIPOR2, AGPAT2, AGPAT3, AKR1C1, ALDH1A3, ALDH9A1, ANGPT1, APOC1, APOE, AQP9, ASAH1, ATAD5, B3GALT2, B3GNT5, B4GALT6, BCL2A1, BMP6, CES1, CNTRL, CYP27A1, DECR2, DGAT1, DGAT2, DGKA, DHCR24, DHDDS, DHRS11, DHRS7B, DHRS9, EDN1, EGR1, ELOVL5, ELOVL6, ELOVL7, ETNK1, ETNK2, FABP3, FADS1, FADS2, FADS3, FAS, FASN, FGF1, FGF13, FITM2,…
GO:1901617	organic hydroxy compound biosynthetic process	GO_BiologicalProcess-EBI-UniProt-GOA_10.04.2019_00h00	8.18533e-07	0.00144389	2.08116e-21	5.82725e-20	[4]	Group22	15.4135	41	[ABCB11, ACACA, ACLY, ACOT2, AKR1C1, ANGPT1, APOE, ASAH1, BCL2A1, BMP6, CES1, CYP27A1, DHCR24, DHDDS, ELOVL6, FAS, FASN, FGF1, FGF13, GIPC1, GPAM, HSD17B7P2, IL1B, PCK1, PDXK, PLAG1, PLCB2, PLCD3, PLEK, PPIP5K2, PROS1, PSAT1, QDPR, SCD, SLC27A2, SPR, SREBF1, STARD4, TACR1, TGFB2, TRPC1]
GO:0019216	regulation of lipid metabolic process	GO_BiologicalProcess-EBI-UniProt-GOA_10.04.2019_00h00	2.49933e-11	4.62626e-08	2.08116e-21	5.82725e-20	[4, 5]	Group22	15.8129	71	[AADAC, ABCD2, ABHD5, ACACA, ACADL, ACADVL, ACOX1, ACSL1, ADIPOR2, ADRA2A, AGT, AKR1C1, AKT2, ANGPT1, ANGPTL8, APLP2, APOC1, APOE, ARHGAP9, ASAH1, BCL2A1, BIRC3, BMP6, CCL19, CIDEA, CNTRL, DAB2IP, EGR1, ELOVL5, ELOVL6, FABP3, FADS1, FAS, FASN, FGF1, FGF13, FGR, FITM2, FPR2, GLIPR1, GPAM, GPLD1, HCAR2, IL1B, IRS1, LPGAT1, ME1, MLXIPL, OSCP1, P2RY12, PCDHB16, PDK3, PDK4, PEBP1, PLPP1, PPBP, PRKCD, …
GO:0034308	primary alcohol metabolic process	GO_BiologicalProcess-EBI-UniProt-GOA_10.04.2019_00h00	1.82296e-05	0.0306258	2.08116e-21	5.82725e-20	[4, 5]	Group22	20.6897	18	[ACSS2, ADH1A, ADH1B, ADH1C, AKR1C1, AKR1C2, AKR7A2, ALDH1L1, BMP6, CYP1B1, DHRS9, ELN, IGF1, PECR, PNPLA4, RBP4, RETSAT, SULT1A2]
GO:0045834	positive regulation of lipid metabolic process	GO_BiologicalProcess-EBI-UniProt-GOA_10.04.2019_00h00	4.24526e-06	0.0072976	2.08116e-21	5.82725e-20	[3, 4, 5, 6]	Group22	17.6471	27	[AADAC, ABCD2, ABHD5, AGT, AKT2, APOC1, APOE, BMP6, CCL19, CNTRL, ELOVL5, FABP3, FGF1, FGF13, FGR, FPR2, GPLD1, IL1B, IRS1, LPGAT1, MLXIPL, OSCP1, P2RY12, PRKCD, PTGS2, SREBF1, STARD4]
GO:0046165	alcohol biosynthetic process	GO_BiologicalProcess-EBI-UniProt-GOA_10.04.2019_00h00	1.22667e-05	0.020743	2.08116e-21	5.82725e-20	[4, 5]	Group22	16.3842	29	[ACACA, ACLY, ANGPT1, APOE, ASAH1, BCL2A1, BMP6, CES1, CYP27A1, DHCR24, DHDDS, ELOVL6, FAS, FASN, FGF1, FGF13, GPAM, HSD17B7P2, IL1B, PCK1, PLCB2, PLCD3, PLEK, PPIP5K2, QDPR, SCD, SPR, SREBF1, TACR1]
GO:0046890	regulation of lipid biosynthetic process	GO_BiologicalProcess-EBI-UniProt-GOA_10.04.2019_00h00	4.35382e-07	0.000774109	2.08116e-21	5.82725e-20	[4, 5, 6]	Group22	17.2589	34	[ABCD2, ACACA, ACADL, ACADVL, ADIPOR2, AKR1C1, ANGPT1, APOC1, APOE, ASAH1, BCL2A1, BMP6, CNTRL, EGR1, ELOVL5, ELOVL6, FABP3, FAS, FASN, FGF1, FITM2, FPR2, GPAM, GPLD1, IL1B, LPGAT1, MLXIPL, PDK4, PRKCD, PTGS2, SCD, SREBF1, STARD4, THRSP]
GO:0019218	regulation of steroid metabolic process	GO_BiologicalProcess-EBI-UniProt-GOA_10.04.2019_00h00	1.05397e-05	0.0178752	2.08116e-21	5.82725e-20	[5, 6]	Group22	18.4	23	[ACACA, ACADL, ACADVL, AGT, AKR1C1, ANGPT1, APOC1, APOE, ASAH1, BCL2A1, BMP6, EGR1, ELOVL6, FAS, FASN, FGF1, GPAM, IL1B, RORA, SCD, SREBF1, STARD4, TTC39B]
GO:0006633	fatty acid biosynthetic process	GO_BiologicalProcess-EBI-UniProt-GOA_10.04.2019_00h00	2.3809e-09	4.3499e-06	2.08116e-21	5.82725e-20	[5, 6, 7, 8]	Group22	21.118	34	[ABCD2, ACACA, ACADL, ACADVL, ACLY, ADIPOR2, AKR1C1, APOC1, AQP9, BCL2A1, DECR2, EDN1, ELOVL5, ELOVL6, ELOVL7, FADS1, FADS2, FADS3, HACD2, HACD4, HPGD, IL1B, LCP1, LPGAT1, LPL, MLXIPL, NDUFAB1, PDK4, PLA2G2A, PTGS2, S100A8, S100A9, SCD, TECR]
GO:0072330	monocarboxylic acid biosynthetic process	GO_BiologicalProcess-EBI-UniProt-GOA_10.04.2019_00h00	1.94341e-11	3.5992e-08	2.08116e-21	5.82725e-20	[6, 7]	Group22	20.1754	46	[ABCB11, ABCD2, ACACA, ACADL, ACADVL, ACLY, ACOT2, ADIPOR2, AKR1C1, ALDH1A3, APOC1, AQP9, BCL2A1, BGN, CSPG4, CYP27A1, DECR2, DHRS9, DSEL, EDN1, ELOVL5, ELOVL6, ELOVL7, FADS1, FADS2, FADS3, HACD2, HACD4, HPGD, IL1B, LCP1, LPGAT1, LPL, MLXIPL, NDUFAB1, PDK4, PLA2G2A, PTGS2, S100A8, S100A9, SCD, SDS, SLC27A2, STARD4, TECR, VCAN]
GO:0051235	maintenance of location	GO_BiologicalProcess-EBI-UniProt-GOA_10.04.2019_00h00	1.70241e-06	0.00297581	7.98677e-13	1.59735e-11	[2, 3]	Group23	13.5417	52	[ABHD5, AKAP6, ANK2, ANK3, APLNR, APOB, APOE, ATP1A2, CASQ2, CCL19, CCL3, CD163L1, CD4, CER1, CES1, CIDEA, CLMN, DGAT1, DGAT2, FGF13, FITM2, HK2, HOOK2, IL1B, ITPR2, KRT16, LCP1, LETM1, LPL, MCOLN3, MDFI, MSR1, NANOS1, NBL1, NOL3, PLCB2, PLSCR4, PTPN2, PTPN6, PTPRC, RYR3, S100A8, S100A9, SLC10A6, SOAT1, SRGN, STARD4, SYNE2, TFRC, TRDN, TRPC1, TTC39B]
GO:0019725	cellular homeostasis	GO_BiologicalProcess-EBI-UniProt-GOA_10.04.2019_00h00	4.37891e-06	0.0075142	7.98677e-13	1.59735e-11	[2, 4]	Group23	10.7759	100	[ABCG2, ADCY5, ADRA2A, AKAP6, ALDOA, ANK2, APLNR, AQP1, ATP1A2, ATP1B1, ATP6V0D2, ATP6V0E2, ATP6V1B2, BAG3, BMP6, C5AR1, CACNA2D1, CALB2, CASQ2, CCL19, CCL3, CCL5, CCR1, CCRL2, CD163L1, CD52, CDK16, CES1, CLN3, CXCR4, CYSLTR1, DGAT2, DMXL2, EDN1, FGF13, FITM2, FPR1, FPR2, GPLD1, GPR174, GPR65, GRIA1, GRIN2B, HK2, HK3, HOOK2, ITPR2, KCNB1, KRT16, LETM1, LRRK2, MCL1, MCOLN3, MLXIPL, MS4A1, MT2A, MU…
GO:0042592	homeostatic process	GO_BiologicalProcess-EBI-UniProt-GOA_10.04.2019_00h00	1.25029e-10	2.30804e-07	7.98677e-13	1.59735e-11	[3]	Group23	10.6011	194	[ABCA2, ABCG2, ABHD5, ACACA, ACADL, ACADVL, ACOX1, ACP5, ACSL1, ADCY5, ADCY6, ADIPOR2, ADRA2A, AGT, AKAP6, AKR1C1, ALDOA, ALMS1, ANGPTL8, ANK2, ANK3, APLNR, APLP2, APOB, APOE, AQP1, AQP9, ASRGL1, ATP1A2, ATP1B1, ATP6V0D2, ATP6V0E2, ATP6V1B2, AZGP1, BAG3, BDH2, BLM, BMP6, C5AR1, CA12, CACNA2D1, CALB2, CASQ2, CCDC88A, CCL19, CCL3, CCL5, CCN1, CCR1, CCRL2, CD163L1, CD52, CDK16, CEBPA, CES1, CIDEA, C…
GO:0048878	chemical homeostasis	GO_BiologicalProcess-EBI-UniProt-GOA_10.04.2019_00h00	1.084e-10	2.00216e-07	7.98677e-13	1.59735e-11	[4]	Group23	11.8962	133	[ABCA2, ABCG2, ABHD5, ACOX1, ADCY5, ADCY6, ADIPOR2, ADRA2A, AGT, AKAP6, AKR1C1, ANGPTL8, ANK2, ANK3, APLNR, APLP2, APOB, APOE, AQP1, AQP9, ATP1A2, ATP1B1, ATP6V0D2, ATP6V0E2, ATP6V1B2, BDH2, BMP6, C5AR1, CA12, CACNA2D1, CALB2, CASQ2, CCL19, CCL3, CCL5, CCR1, CCRL2, CD163L1, CD52, CDK16, CEBPA, CES1, CLN3, CXCL8, CXCR4, CYSLTR1, DGAT2, DMXL2, EDN1, FABP3, FGF13, FITM2, FPR1, FPR2, GPLD1, GPR174, G…
GO:0055082	cellular chemical homeostasis	GO_BiologicalProcess-EBI-UniProt-GOA_10.04.2019_00h00	1.05039e-06	0.00184553	7.98677e-13	1.59735e-11	[3, 5]	Group23	11.3924	90	[ABCG2, ADCY5, ADRA2A, AKAP6, ANK2, APLNR, ATP1A2, ATP1B1, ATP6V0D2, ATP6V0E2, ATP6V1B2, BMP6, C5AR1, CACNA2D1, CALB2, CASQ2, CCL19, CCL3, CCL5, CCR1, CCRL2, CD163L1, CD52, CDK16, CES1, CLN3, CXCR4, CYSLTR1, DGAT2, DMXL2, EDN1, FGF13, FITM2, FPR1, FPR2, GPLD1, GPR174, GPR65, GRIA1, GRIN2B, HK2, HK3, HOOK2, ITPR2, KCNB1, KRT16, LETM1, LRRK2, MCOLN3, MLXIPL, MS4A1, MT2A, MYC, NANOS1, NOL3, P2RX4, P…
GO:0006873	cellular ion homeostasis	GO_BiologicalProcess-EBI-UniProt-GOA_10.04.2019_00h00	9.95261e-06	0.0168995	7.98677e-13	1.59735e-11	[4, 6]	Group23	11.2392	78	[ABCG2, ADCY5, AKAP6, ANK2, APLNR, ATP1A2, ATP1B1, ATP6V0D2, ATP6V0E2, ATP6V1B2, BMP6, C5AR1, CACNA2D1, CALB2, CASQ2, CCL19, CCL3, CCL5, CCR1, CCRL2, CD163L1, CD52, CES1, CLN3, CXCR4, CYSLTR1, DMXL2, EDN1, FGF13, FPR1, FPR2, GPR174, GPR65, GRIA1, GRIN2B, ITPR2, KRT16, LETM1, LRRK2, MCOLN3, MS4A1, MT2A, MYC, NANOS1, NOL3, P2RX4, P2RX7, PDE7A, PLA2G2A, PLCB2, PLSCR4, PTGDR, PTGER2, PTGFR, PTPN6, PT…
GO:0019932	second-messenger-mediated signaling	GO_BiologicalProcess-EBI-UniProt-GOA_10.04.2019_00h00	1.32645e-08	2.40617e-05	7.98677e-13	1.59735e-11	[4, 5, 6]	Group23	13.963	68	[ACACA, ADCY5, ADCY6, ADGRE2, ADGRE3, ADGRE4P, ADGRL1, ADGRL3, ADRA2A, AGT, AHR, AKAP6, ANK2, APLNR, APOE, AQP1, ATP1A2, ATP1B1, BTK, CASQ2, CCL3, CCR1, CCRL2, CD22, CDH13, CSTA, CXCL8, CXCR4, DEFB1, DMTN, EDN1, FPR1, FPR2, GNG2, GPR65, GRIN2B, IGF1, ITPR2, KLRG1, LRRK2, MCOLN3, MCTP1, MCTP2, MRAP, MYOZ1, NANOS1, NMUR1, NUDT4, P2RX4, P2RX7, P2RY12, PDE11A, PEBP1, PLEK, PPBP, PTGER2, PTGFR, PTPN6,…
GO:0050801	ion homeostasis	GO_BiologicalProcess-EBI-UniProt-GOA_10.04.2019_00h00	6.79892e-07	0.00120001	7.98677e-13	1.59735e-11	[5]	Group23	11.4251	93	[ABCG2, ADCY5, AGT, AKAP6, ANK2, ANK3, APLNR, APOE, ATP1A2, ATP1B1, ATP6V0D2, ATP6V0E2, ATP6V1B2, BDH2, BMP6, C5AR1, CA12, CACNA2D1, CALB2, CASQ2, CCL19, CCL3, CCL5, CCR1, CCRL2, CD163L1, CD52, CES1, CLN3, CXCR4, CYSLTR1, DGAT2, DMXL2, EDN1, FABP3, FGF13, FPR1, FPR2, GPR174, GPR65, GRIA1, GRIN2B, ITPR2, KRT16, LETM1, LRRK2, MCOLN3, MLXIPL, MS4A1, MT2A, MYC, NANOS1, NOL3, P2RX4, P2RX7, PDE7A, PDK4…
GO:0019722	calcium-mediated signaling	GO_BiologicalProcess-EBI-UniProt-GOA_10.04.2019_00h00	6.34133e-08	0.000114271	7.98677e-13	1.59735e-11	[5, 6, 7]	Group23	16.2362	44	[ADGRL1, AKAP6, ANK2, ATP1A2, ATP1B1, BTK, CASQ2, CCL3, CCR1, CCRL2, CD22, CDH13, CXCL8, CXCR4, DEFB1, DMTN, EDN1, FPR2, GRIN2B, IGF1, ITPR2, LRRK2, MCOLN3, MCTP1, MCTP2, MYOZ1, NANOS1, NMUR1, NUDT4, P2RX4, P2RX7, P2RY12, PLEK, PTGFR, PTPN6, PTPRC, RGN, RYR3, SELE, SELP, TRAT1, TRDN, TREM2, VCAM1]
GO:0055080	cation homeostasis	GO_BiologicalProcess-EBI-UniProt-GOA_10.04.2019_00h00	5.97071e-06	0.010186	7.98677e-13	1.59735e-11	[6]	Group23	11.2619	83	[ABCG2, ADCY5, AGT, AKAP6, ANK2, ANK3, APLNR, ATP1A2, ATP1B1, ATP6V0D2, ATP6V0E2, ATP6V1B2, BDH2, BMP6, C5AR1, CACNA2D1, CALB2, CASQ2, CCL19, CCL3, CCL5, CCR1, CCRL2, CD163L1, CD52, CES1, CLN3, CXCR4, CYSLTR1, DMXL2, EDN1, FGF13, FPR1, FPR2, GPR174, GPR65, GRIA1, GRIN2B, ITPR2, LETM1, LRRK2, MCOLN3, MS4A1, MT2A, MYC, NANOS1, NOL3, P2RX4, P2RX7, PDE7A, PDK4, PLA2G2A, PLCB2, PLSCR4, PTGDR, PTGER2, …
GO:0098771	inorganic ion homeostasis	GO_BiologicalProcess-EBI-UniProt-GOA_10.04.2019_00h00	1.73197e-06	0.00302575	7.98677e-13	1.59735e-11	[6]	Group23	11.4362	86	[ABCG2, ADCY5, AGT, AKAP6, ANK2, ANK3, APLNR, ATP1A2, ATP1B1, ATP6V0D2, ATP6V0E2, ATP6V1B2, BDH2, BMP6, C5AR1, CA12, CACNA2D1, CALB2, CASQ2, CCL19, CCL3, CCL5, CCR1, CCRL2, CD163L1, CD52, CES1, CLN3, CXCR4, CYSLTR1, DMXL2, EDN1, FGF13, FPR1, FPR2, GPR174, GPR65, GRIA1, GRIN2B, ITPR2, KRT16, LETM1, LRRK2, MCOLN3, MS4A1, MT2A, MYC, NANOS1, NOL3, P2RX4, P2RX7, PDE7A, PDK4, PLA2G2A, PLCB2, PLSCR4, PT…
GO:0006875	cellular metal ion homeostasis	GO_BiologicalProcess-EBI-UniProt-GOA_10.04.2019_00h00	2.55957e-05	0.0427193	7.98677e-13	1.59735e-11	[6, 8]	Group23	11.33	69	[ABCG2, ADCY5, AKAP6, ANK2, APLNR, ATP1A2, ATP1B1, BMP6, C5AR1, CACNA2D1, CALB2, CASQ2, CCL19, CCL3, CCL5, CCR1, CCRL2, CD163L1, CD52, CES1, CLN3, CXCR4, CYSLTR1, EDN1, FGF13, FPR1, FPR2, GPR174, GPR65, GRIA1, GRIN2B, ITPR2, LETM1, MCOLN3, MS4A1, MT2A, MYC, NANOS1, NOL3, P2RX4, P2RX7, PDE7A, PLA2G2A, PLCB2, PLSCR4, PTGDR, PTGER2, PTGFR, PTPN6, PTPRC, RGN, RMDN3, RYR3, S100A8, S100A9, SAA1, SGCG, …
GO:0055065	metal ion homeostasis	GO_BiologicalProcess-EBI-UniProt-GOA_10.04.2019_00h00	1.30724e-05	0.0220662	7.98677e-13	1.59735e-11	[7]	Group23	11.2952	75	[ABCG2, ADCY5, AGT, AKAP6, ANK2, ANK3, APLNR, ATP1A2, ATP1B1, ATP6V1B2, BDH2, BMP6, C5AR1, CACNA2D1, CALB2, CASQ2, CCL19, CCL3, CCL5, CCR1, CCRL2, CD163L1, CD52, CES1, CLN3, CXCR4, CYSLTR1, EDN1, FGF13, FPR1, FPR2, GPR174, GPR65, GRIA1, GRIN2B, ITPR2, LETM1, MCOLN3, MS4A1, MT2A, MYC, NANOS1, NOL3, P2RX4, P2RX7, PDE7A, PLA2G2A, PLCB2, PLSCR4, PTGDR, PTGER2, PTGFR, PTPN6, PTPRC, RGN, RMDN3, RYR3, S…
GO:0072503	cellular divalent inorganic cation homeostasis	GO_BiologicalProcess-EBI-UniProt-GOA_10.04.2019_00h00	3.59947e-06	0.00620188	7.98677e-13	1.59735e-11	[6, 8]	Group23	12.4506	63	[ADCY5, AKAP6, ANK2, APLNR, ATP1A2, ATP1B1, C5AR1, CACNA2D1, CALB2, CASQ2, CCL19, CCL3, CCL5, CCR1, CCRL2, CD163L1, CD52, CES1, CLN3, CXCR4, CYSLTR1, EDN1, FGF13, FPR1, FPR2, GPR174, GPR65, GRIA1, GRIN2B, ITPR2, LETM1, MCOLN3, MS4A1, MT2A, NANOS1, NOL3, P2RX4, P2RX7, PLA2G2A, PLCB2, PLSCR4, PTGDR, PTGER2, PTGFR, PTPN6, PTPRC, RGN, RMDN3, RYR3, S100A8, S100A9, SAA1, SLC11A1, SLC24A3, SLC35G1, SLC3…
GO:0072507	divalent inorganic cation homeostasis	GO_BiologicalProcess-EBI-UniProt-GOA_10.04.2019_00h00	2.00547e-06	0.00349754	7.98677e-13	1.59735e-11	[7]	Group23	12.5	65	[ADCY5, AKAP6, ANK2, ANK3, APLNR, ATP1A2, ATP1B1, ATP6V1B2, C5AR1, CACNA2D1, CALB2, CASQ2, CCL19, CCL3, CCL5, CCR1, CCRL2, CD163L1, CD52, CES1, CLN3, CXCR4, CYSLTR1, EDN1, FGF13, FPR1, FPR2, GPR174, GPR65, GRIA1, GRIN2B, ITPR2, LETM1, MCOLN3, MS4A1, MT2A, NANOS1, NOL3, P2RX4, P2RX7, PLA2G2A, PLCB2, PLSCR4, PTGDR, PTGER2, PTGFR, PTPN6, PTPRC, RGN, RMDN3, RYR3, S100A8, S100A9, SAA1, SLC11A1, SLC24A…
GO:0055074	calcium ion homeostasis	GO_BiologicalProcess-EBI-UniProt-GOA_10.04.2019_00h00	1.15231e-05	0.0194971	7.98677e-13	1.59735e-11	[8]	Group23	12.2363	58	[ADCY5, AKAP6, ANK2, APLNR, ATP1A2, ATP1B1, ATP6V1B2, C5AR1, CACNA2D1, CALB2, CASQ2, CCL19, CCL3, CCL5, CCR1, CCRL2, CD163L1, CD52, CLN3, CXCR4, CYSLTR1, EDN1, FGF13, FPR1, FPR2, GPR174, GPR65, GRIA1, GRIN2B, ITPR2, LETM1, MCOLN3, MS4A1, NANOS1, NOL3, P2RX4, P2RX7, PLA2G2A, PLCB2, PLSCR4, PTGDR, PTGER2, PTGFR, PTPN6, PTPRC, RGN, RMDN3, RYR3, SAA1, SLC24A3, SLC35G1, STC1, TACR1, TBC1D8, TFRC, TRDN…
GO:0051480	regulation of cytosolic calcium ion concentration	GO_BiologicalProcess-EBI-UniProt-GOA_10.04.2019_00h00	2.12637e-05	0.0356592	7.98677e-13	1.59735e-11	[8, 10]	Group23	12.8767	47	[ADCY5, AKAP6, ANK2, APLNR, ATP1A2, C5AR1, CACNA2D1, CALB2, CASQ2, CCL19, CCL3, CCR1, CCRL2, CD52, CLN3, CXCR4, CYSLTR1, EDN1, FGF13, FPR1, FPR2, GPR174, GPR65, GRIA1, GRIN2B, ITPR2, LETM1, MCOLN3, MS4A1, NANOS1, NOL3, P2RX4, P2RX7, PLA2G2A, PLCB2, PTGDR, PTGER2, PTGFR, PTPN6, PTPRC, RYR3, SAA1, SLC35G1, TACR1, TFRC, TRDN, TRPC1]
GO:0002682	regulation of immune system process	GO_BiologicalProcess-EBI-UniProt-GOA_10.04.2019_00h00	1.48964e-06	0.00260837	3.17261e-09	3.80713e-08	[2, 3]	Group24	9.62389	174	[ACP5, ADGRE2, AHR, AKR1C1, ALPK1, APLP2, APOB, ARL4C, BIRC3, BMP4, BTK, C1S, C5, C5AR1, C6, C7, CALB2, CCL19, CCL3, CCL5, CCR1, CD22, CD226, CD300A, CD300LB, CD300LF, CD3G, CD4, CD84, CEBPA, CLEC12A, CLEC2D, CLEC4E, CLEC7A, CR1, CTSL, CTSS, CXCL8, CYFIP2, DAB2IP, DBI, DCSTAMP, DNASE1L3, DUSP1, EHHADH, EVI2B, FCER1G, FCGR3A, FGF10, FGR, FOS, FPR1, FPR2, FSTL3, FYB1, FZD5, GBP5, GLI3, GPI, GPLD1, …
GO:0045321	leukocyte activation	GO_BiologicalProcess-EBI-UniProt-GOA_10.04.2019_00h00	1.49754e-14	2.81088e-11	3.17261e-09	3.80713e-08	[2, 3]	Group24	12.2056	171	[ACLY, ACP5, ADA2, ADAM12, ADGRE2, ADGRE3, AGPAT2, AHR, AIFM2, ALAD, ALDH9A1, ALDOA, ANGPT1, ANPEP, ARHGAP9, ASAH1, BIN2, BMP4, BTK, C5AR1, CALB2, CCL19, CCL3, CCL5, CD180, CD22, CD226, CD300A, CD300LF, CD3G, CD4, CD44, CD53, CD84, CEBPA, CEP290, CHI3L1, CHIT1, CLEC12A, CLEC7A, CR1, CTSC, CTSD, CTSS, CXCL8, DCSTAMP, DGAT1, DLEC1, DLL4, DNASE1L3, DOCK10, DOCK2, EDN1, EEF1A1, EHHADH, FCER1G, FCGR3A…
GO:0002263	cell activation involved in immune response	GO_BiologicalProcess-EBI-UniProt-GOA_10.04.2019_00h00	5.52467e-16	1.03864e-12	3.17261e-09	3.80713e-08	[3]	Group24	14.5047	123	[ACLY, ACP5, ADA2, ADGRE2, ADGRE3, AGPAT2, AIFM2, ALAD, ALDH9A1, ALDOA, ANGPT1, ANPEP, ARHGAP9, ASAH1, BIN2, C5AR1, CALB2, CCL19, CCL3, CD180, CD300A, CD44, CD53, CD84, CEP290, CHI3L1, CHIT1, CLEC12A, CR1, CTSC, CTSD, CTSS, DGAT1, DLEC1, DNASE1L3, DOCK10, DOCK2, EEF1A1, EHHADH, FCER1G, FCGR3A, FGL2, FGR, FPR1, FPR2, GAPT, GCA, GLIPR1, GLYAT, GPI, GPR183, GUSB, GZMK, HAVCR2, HK3, HP, HRAS, IDH1, I…
GO:0002443	leukocyte mediated immunity	GO_BiologicalProcess-EBI-UniProt-GOA_10.04.2019_00h00	2.59388e-10	4.77275e-07	3.17261e-09	3.80713e-08	[3]	Group24	12.0912	122	[ACLY, ACP5, ADA2, ADGRE2, ADGRE3, AGPAT2, AIFM2, ALAD, ALDH9A1, ALDOA, ANGPT1, ANPEP, ARHGAP9, ASAH1, BIN2, BTK, C1S, C5AR1, CALB2, CCL3, CD226, CD300A, CD44, CD53, CD84, CEP290, CHI3L1, CHIT1, CLEC12A, CR1, CTSC, CTSD, CTSS, DGAT1, DLEC1, DNASE1L3, DOCK2, EEF1A1, FCER1G, FCGR3A, FGL2, FGR, FPR1, FPR2, FZD5, GAPT, GCA, GLIPR1, GLYAT, GPI, GUSB, GZMK, HK3, HP, HRAS, IDH1, IL18, IL1B, IL1R1, IL1RN…
GO:0006810	transport	GO_BiologicalProcess-EBI-UniProt-GOA_10.04.2019_00h00	8.29497e-07	0.0014624	3.17261e-09	3.80713e-08	[3]	Group24	8.24428	432	[ABCA2, ABCB1, ABCB11, ABCB5, ABCC3, ABCC4, ABCC6, ABCD2, ABCG2, ACACA, ACLY, ACOT2, ACOX1, ACP5, ACSL1, ADA2, ADAM12, ADCY5, ADGRE2, ADGRE3, ADORA1, ADRA2A, AGPAT2, AGT, AIFM2, AKAP6, AKR1C1, AKT2, ALAD, ALDH9A1, ALDOA, ALMS1, AMPH, ANGPT1, ANK2, ANK3, ANKRD36C, ANPEP, AP5S1, APLNR, APLP2, APOB, APOC1, APOE, AQP1, AQP11, AQP9, AREG, ARHGAP9, ARHGEF40, ARL4C, ASAH1, ASPH, ATP1A2, ATP1B1, ATP6V0D2…
GO:0002274	myeloid leukocyte activation	GO_BiologicalProcess-EBI-UniProt-GOA_10.04.2019_00h00	1.8278e-16	3.43809e-13	3.17261e-09	3.80713e-08	[3, 4]	Group24	14.9556	118	[ACLY, ADA2, ADAM12, ADGRE2, ADGRE3, AGPAT2, AIFM2, ALAD, ALDH9A1, ALDOA, ANGPT1, ANPEP, ARHGAP9, ASAH1, BIN2, C5AR1, CALB2, CCL3, CCL5, CD226, CD300A, CD300LF, CD44, CD53, CD84, CEBPA, CEP290, CHI3L1, CHIT1, CLEC12A, CR1, CTSC, CTSD, CTSS, CXCL8, DCSTAMP, DGAT1, DLEC1, DNASE1L3, DOCK2, EEF1A1, EHHADH, FCER1G, FCGR3A, FGL2, FGR, FPR1, FPR2, GCA, GLIPR1, GLYAT, GPI, GUSB, GZMK, HAVCR2, HK3, HP, HR…
GO:0032940	secretion by cell	GO_BiologicalProcess-EBI-UniProt-GOA_10.04.2019_00h00	1.35816e-12	2.53162e-09	3.17261e-09	3.80713e-08	[2, 5]	Group24	11.4124	181	[ABCC4, ACLY, ADA2, ADAM12, ADCY5, ADGRE2, ADGRE3, ADRA2A, AGPAT2, AGT, AIFM2, ALAD, ALDH9A1, ALDOA, ANGPT1, ANPEP, APLP2, APOE, ARHGAP9, ASAH1, BIN2, BIRC3, BMP6, C5, C5AR1, CALB2, CCL19, CCL3, CCL5, CCR1, CD22, CD300A, CD44, CD53, CD84, CD9, CDK16, CEP290, CHI3L1, CHIT1, CIDEA, CLEC12A, CR1, CSTA, CTSC, CTSD, CTSS, DAB2IP, DGAT1, DLEC1, DMTN, DOCK2, EDN1, EEF1A1, EPB42, EXPH5, F13A1, F5, FCER1G…
GO:0050865	regulation of cell activation	GO_BiologicalProcess-EBI-UniProt-GOA_10.04.2019_00h00	5.39939e-06	0.00924375	3.17261e-09	3.80713e-08	[3, 4]	Group24	11.6719	74	[ACP5, ADGRE2, AHR, APOE, BMP4, BTK, C5AR1, CALB2, CCL19, CCL3, CCL5, CD22, CD226, CD300A, CD300LF, CD4, CD84, CD9, CEBPA, CR1, DMTN, EHHADH, FCER1G, FGF10, FGR, GLI3, GPNMB, GPR183, GRAP2, HAVCR2, IGF1, IGF2, IKZF3, IL18, IL1B, ITGB2, JAK3, LBP, LEP, LILRA5, LILRB2, LOXL1, MAP3K20, MMP8, MNDA, NCKAP1L, NFKBIZ, NMB, OSCP1, PLEK, PLSCR1, PRKCD, PTPN11, PTPN2, PTPN6, PTPRC, RIPOR2, RPS6KA1, S100A8,…
GO:0051049	regulation of transport	GO_BiologicalProcess-EBI-UniProt-GOA_10.04.2019_00h00	1.82529e-06	0.00318696	3.17261e-09	3.80713e-08	[3, 4]	Group24	9.6793	166	[ABCA2, ABCB1, ADAM12, ADCY5, ADGRE2, ADRA2A, AGT, AKAP6, AKT2, ANGPT1, ANK2, ANK3, ANPEP, APLNR, APLP2, APOC1, APOE, AQP1, ARHGEF40, ATP1A2, ATP1B1, ATPSCKMT, AZIN1, BAG3, BIRC3, BMP4, BMP6, BOK, C5, CABP1, CACNA2D1, CASQ2, CCL19, CCL3, CCL5, CCR1, CD151, CD22, CD300A, CD300LF, CD4, CD84, CDH13, CDK16, CEP290, CHCHD10, CIDEA, CNIH3, CRYAB, CTSS, DAB2IP, DMTN, DOCK2, EDN1, EPHB2, EXPH5, FABP3, FC…
GO:0002444	myeloid leukocyte mediated immunity	GO_BiologicalProcess-EBI-UniProt-GOA_10.04.2019_00h00	8.95261e-14	1.67503e-10	3.17261e-09	3.80713e-08	[4]	Group24	14.6724	103	[ACLY, ADA2, ADGRE2, ADGRE3, AGPAT2, AIFM2, ALAD, ALDH9A1, ALDOA, ANGPT1, ANPEP, ARHGAP9, ASAH1, BIN2, C5AR1, CALB2, CCL3, CD300A, CD44, CD53, CD84, CEP290, CHI3L1, CHIT1, CLEC12A, CR1, CTSC, CTSD, CTSS, DGAT1, DLEC1, DNASE1L3, DOCK2, EEF1A1, FCER1G, FCGR3A, FGL2, FGR, FPR1, FPR2, GCA, GLIPR1, GLYAT, GPI, GUSB, GZMK, HK3, HP, HRAS, IDH1, IQGAP2, ITGAL, ITGAX, ITGB2, KCNAB2, LAIR1, LILRB2, LYZ, MG…
GO:0016192	vesicle-mediated transport	GO_BiologicalProcess-EBI-UniProt-GOA_10.04.2019_00h00	3.19584e-06	0.00552242	3.17261e-09	3.80713e-08	[4]	Group24	9.20876	206	[ABCC4, ACLY, ACP5, ADA2, ADGRE2, ADGRE3, ADORA1, ADRA2A, AGPAT2, AIFM2, AKT2, ALAD, ALDH9A1, ALDOA, ALMS1, AMPH, ANGPT1, ANK2, ANK3, ANPEP, AP5S1, APLP2, APOB, APOC1, APOE, AREG, ARHGAP9, ARL4C, ASAH1, BIN2, BIRC3, C5AR1, C9orf72, CALB2, CCL19, CCL3, CCL5, CCR1, CD151, CD22, CD300A, CD300LF, CD302, CD3G, CD44, CD53, CD84, CD9, CDH13, CDK16, CEP290, CEP83, CES1, CHI3L1, CHIT1, CLEC12A, CLEC7A, CL…
GO:0046903	secretion	GO_BiologicalProcess-EBI-UniProt-GOA_10.04.2019_00h00	4.22771e-13	7.89313e-10	3.17261e-09	3.80713e-08	[4]	Group24	11.3718	189	[ABCB11, ABCC3, ABCC4, ACLY, ADA2, ADAM12, ADCY5, ADGRE2, ADGRE3, ADRA2A, AGPAT2, AGT, AIFM2, ALAD, ALDH9A1, ALDOA, ANGPT1, ANPEP, APLP2, APOE, AQP1, ARHGAP9, ASAH1, BIN2, BIRC3, BMP6, C5, C5AR1, CALB2, CCL19, CCL3, CCL5, CCR1, CD22, CD300A, CD44, CD53, CD84, CD9, CDK16, CEP290, CHI3L1, CHIT1, CIDEA, CLEC12A, CR1, CSTA, CTSC, CTSD, CTSS, DAB2IP, DGAT1, DLEC1, DMTN, DOCK2, EDN1, EEF1A1, EPB42, ERB…
GO:0002275	myeloid cell activation involved in immune response	GO_BiologicalProcess-EBI-UniProt-GOA_10.04.2019_00h00	1.75044e-14	3.28208e-11	3.17261e-09	3.80713e-08	[4, 5]	Group24	14.9856	104	[ACLY, ADA2, ADGRE2, ADGRE3, AGPAT2, AIFM2, ALAD, ALDH9A1, ALDOA, ANGPT1, ANPEP, ARHGAP9, ASAH1, BIN2, C5AR1, CALB2, CCL3, CD300A, CD44, CD53, CD84, CEP290, CHI3L1, CHIT1, CLEC12A, CR1, CTSC, CTSD, CTSS, DGAT1, DLEC1, DNASE1L3, DOCK2, EEF1A1, EHHADH, FCER1G, FCGR3A, FGL2, FGR, FPR1, FPR2, GCA, GLIPR1, GLYAT, GPI, GUSB, GZMK, HK3, HP, HRAS, IDH1, IQGAP2, ITGAL, ITGAX, ITGB2, KCNAB2, LAIR1, LBP, LI…
GO:0036230	granulocyte activation	GO_BiologicalProcess-EBI-UniProt-GOA_10.04.2019_00h00	4.17868e-15	7.84756e-12	3.17261e-09	3.80713e-08	[4, 5]	Group24	15.2819	103	[ACLY, ADA2, ADGRE2, ADGRE3, AGPAT2, AIFM2, ALAD, ALDH9A1, ALDOA, ANGPT1, ANPEP, ARHGAP9, ASAH1, BIN2, C5AR1, CALB2, CCL3, CCL5, CD300A, CD44, CD53, CEP290, CHI3L1, CHIT1, CLEC12A, CR1, CTSC, CTSD, CTSS, CXCL8, DGAT1, DLEC1, DNASE1L3, DOCK2, EEF1A1, FCER1G, FCGR3A, FGL2, FGR, FPR1, FPR2, GCA, GLIPR1, GLYAT, GPI, GUSB, GZMK, HK3, HP, HRAS, IDH1, IL15, IQGAP2, ITGAL, ITGAX, ITGB2, KCNAB2, LAIR1, LI…
GO:0006887	exocytosis	GO_BiologicalProcess-EBI-UniProt-GOA_10.04.2019_00h00	2.61189e-13	4.87902e-10	3.17261e-09	3.80713e-08	[3, 5, 6]	Group24	12.9469	134	[ABCC4, ACLY, ADA2, ADGRE2, ADGRE3, ADRA2A, AGPAT2, AIFM2, ALAD, ALDH9A1, ALDOA, ANGPT1, ANPEP, APLP2, ARHGAP9, ASAH1, BIN2, BIRC3, C5AR1, CALB2, CCL3, CCL5, CCR1, CD300A, CD44, CD53, CD84, CD9, CDK16, CEP290, CHI3L1, CHIT1, CLEC12A, CR1, CTSC, CTSD, CTSS, DAB2IP, DGAT1, DLEC1, DMTN, DOCK2, EEF1A1, EPB42, EXPH5, F13A1, F5, FCER1G, FCGR3A, FERMT3, FGL2, FGR, FPR1, FPR2, GCA, GLIPR1, GLYAT, GPI, GU…
GO:0002446	neutrophil mediated immunity	GO_BiologicalProcess-EBI-UniProt-GOA_10.04.2019_00h00	4.28123e-14	8.01874e-11	3.17261e-09	3.80713e-08	[5]	Group24	14.9701	100	[ACLY, ADA2, ADGRE2, ADGRE3, AGPAT2, AIFM2, ALAD, ALDH9A1, ALDOA, ANGPT1, ANPEP, ARHGAP9, ASAH1, BIN2, C5AR1, CALB2, CD300A, CD44, CD53, CEP290, CHI3L1, CHIT1, CLEC12A, CR1, CTSC, CTSD, CTSS, DGAT1, DLEC1, DNASE1L3, DOCK2, EEF1A1, FCER1G, FCGR3A, FGL2, FGR, FPR1, FPR2, GCA, GLIPR1, GLYAT, GPI, GUSB, GZMK, HK3, HP, HRAS, IDH1, IQGAP2, ITGAL, ITGAX, ITGB2, KCNAB2, LAIR1, LILRB2, LYZ, MGAM, MLEC, MM…
GO:0045055	regulated exocytosis	GO_BiologicalProcess-EBI-UniProt-GOA_10.04.2019_00h00	6.86042e-14	1.28427e-10	3.17261e-09	3.80713e-08	[4, 6, 7]	Group24	13.4904	126	[ABCC4, ACLY, ADA2, ADGRE2, ADGRE3, ADRA2A, AGPAT2, AIFM2, ALAD, ALDH9A1, ALDOA, ANGPT1, ANPEP, APLP2, ARHGAP9, ASAH1, BIN2, C5AR1, CALB2, CCL3, CD300A, CD44, CD53, CD84, CD9, CEP290, CHI3L1, CHIT1, CLEC12A, CR1, CTSC, CTSD, CTSS, DGAT1, DLEC1, DMTN, DOCK2, EEF1A1, EPB42, F13A1, F5, FCER1G, FCGR3A, FERMT3, FGL2, FGR, FPR1, FPR2, GCA, GLIPR1, GLYAT, GPI, GUSB, GZMK, HK3, HP, HRAS, IDH1, IGF1, IGF2…
GO:0043299	leukocyte degranulation	GO_BiologicalProcess-EBI-UniProt-GOA_10.04.2019_00h00	1.81582e-13	3.39378e-10	3.17261e-09	3.80713e-08	[3, 5, 7, 8]	Group24	14.6589	101	[ACLY, ADA2, ADGRE2, ADGRE3, AGPAT2, AIFM2, ALAD, ALDH9A1, ALDOA, ANGPT1, ANPEP, ARHGAP9, ASAH1, BIN2, C5AR1, CALB2, CCL3, CD300A, CD44, CD53, CD84, CEP290, CHI3L1, CHIT1, CLEC12A, CR1, CTSC, CTSD, CTSS, DGAT1, DLEC1, DOCK2, EEF1A1, FCER1G, FCGR3A, FGL2, FGR, FPR1, FPR2, GCA, GLIPR1, GLYAT, GPI, GUSB, GZMK, HK3, HP, HRAS, IDH1, IQGAP2, ITGAL, ITGAX, ITGB2, KCNAB2, LAIR1, LILRB2, LYZ, MGAM, MLEC, …
GO:0002283	neutrophil activation involved in immune response	GO_BiologicalProcess-EBI-UniProt-GOA_10.04.2019_00h00	4.05115e-14	7.59186e-11	3.17261e-09	3.80713e-08	[5, 6, 7]	Group24	15.0915	99	[ACLY, ADA2, ADGRE2, ADGRE3, AGPAT2, AIFM2, ALAD, ALDH9A1, ALDOA, ANGPT1, ANPEP, ARHGAP9, ASAH1, BIN2, C5AR1, CALB2, CD300A, CD44, CD53, CEP290, CHI3L1, CHIT1, CLEC12A, CR1, CTSC, CTSD, CTSS, DGAT1, DLEC1, DNASE1L3, DOCK2, EEF1A1, FCER1G, FCGR3A, FGL2, FGR, FPR1, FPR2, GCA, GLIPR1, GLYAT, GPI, GUSB, GZMK, HK3, HP, HRAS, IDH1, IQGAP2, ITGAL, ITGAX, ITGB2, KCNAB2, LAIR1, LILRB2, LYZ, MGAM, MLEC, MM…
GO:0006082	organic acid metabolic process	GO_BiologicalProcess-EBI-UniProt-GOA_10.04.2019_00h00	3.85396e-17	7.26085e-14	5.35423e-22	1.55273e-20	[3]	Group25	12.9969	170	[AASS, ABCB11, ABCD2, ABCG2, ACACA, ACADL, ACADS, ACADVL, ACLY, ACO2, ACOT2, ACOX1, ACSL1, ADH1A, ADH1B, ADH1C, ADIPOR2, AIFM2, AKR1C1, AKR1C2, AKT2, ALDH1A3, ALDH1L1, ALDH5A1, ALDH9A1, ALDOA, ALDOB, ANGPT1, AOAH, APLP2, APOC1, AQP9, ASRGL1, AZIN1, B4GALT6, BCL2A1, BDH2, BGN, BHMT, BHMT2, CD44, CES1, CKB, CKMT2, CLEC7A, CLN3, CSPG4, CYP1B1, CYP27A1, DECR2, DHRS9, DLAT, DOK1, DSEL, ECHDC1, ECHS1, …
GO:0006629	lipid metabolic process	GO_BiologicalProcess-EBI-UniProt-GOA_10.04.2019_00h00	2.20662e-17	4.15947e-14	5.35423e-22	1.55273e-20	[3]	Group25	12.5926	187	[AADAC, ABCA2, ABCB11, ABCD2, ABHD15, ABHD5, ACACA, ACADL, ACADS, ACADVL, ACLY, ACOT2, ACOX1, ACSL1, ACSS2, ADH1A, ADH1B, ADH1C, ADIPOR2, ADRA2A, AGPAT2, AGPAT3, AGT, AIFM2, AKR1C1, AKR1C2, AKT2, ALDH1A3, ALDH5A1, ALDH9A1, ANGPT1, ANGPTL8, AOAH, APLP2, APOB, APOC1, APOE, AQP9, ARHGAP9, ASAH1, ATAD5, B3GALT2, B3GNT5, B4GALT6, BCL2A1, BDH2, BIRC3, BMP6, CCL19, CCN1, CES1, CES1P1, CIDEA, CLEC7A, CLN…
GO:0044282	small molecule catabolic process	GO_BiologicalProcess-EBI-UniProt-GOA_10.04.2019_00h00	3.12265e-06	0.00539907	5.35423e-22	1.55273e-20	[3]	Group25	12.3552	64	[AASS, ABCD2, ACADL, ACADS, ACADVL, ACOT2, ACOX1, ADA2, AKR1C1, AKT2, ALDH1L1, ALDH5A1, ALDH9A1, ALDOA, ALDOB, APOE, ASRGL1, BDH2, CD44, CES1, CYP27A1, DECR2, DPYD, ECHDC1, ECHS1, EHHADH, ETFB, FAH, FGF13, GPI, GUSB, HK2, HK3, HMGCLL1, HOOK2, HPD, HSD17B10, IDO1, IRS1, ITGB2, KMO, KYNU, LDHD, MECR, NANOS1, NPL, NT5C3A, NT5E, OGDH, OXCT1, PADI4, PCK1, PECR, PGM1, PGM2, PON3, PPM1K, QDPR, SDS, SLC2…
GO:0044283	small molecule biosynthetic process	GO_BiologicalProcess-EBI-UniProt-GOA_10.04.2019_00h00	1.46572e-13	2.74089e-10	5.35423e-22	1.55273e-20	[3]	Group25	14.2292	108	[AACS, ABCB11, ABCD2, ACACA, ACADL, ACADVL, ACLY, ACOT2, ADA2, ADIPOR2, AIFM2, AKR1C1, ALDH1A3, ALDOA, ALDOB, ANGPT1, APOC1, APOE, AQP9, ASAH1, BCL2A1, BDH2, BGN, BHMT, BHMT2, BMP6, CES1, COQ9, CSPG4, CYP27A1, DECR2, DHCR24, DHDDS, DHRS9, DNPH1, DSEL, EDN1, EGR1, ELOVL5, ELOVL6, ELOVL7, FADS1, FADS2, FADS3, FAS, FASN, FBP1, FGF1, FGF13, GATM, GPAM, GPI, GPT, GPT2, HACD2, HACD4, HAS2, HMGCLL1, HPG…
GO:1901568	fatty acid derivative metabolic process	GO_BiologicalProcess-EBI-UniProt-GOA_10.04.2019_00h00	1.12999e-09	2.07239e-06	5.35423e-22	1.55273e-20	[3]	Group25	19.5122	40	[AACS, ACACA, ACLY, ACOX1, ACSL1, AIFM2, AKR1C1, AKR1C2, AQP9, BCL2A1, BDH2, CES1, CLEC7A, CYP1B1, DGAT1, DGAT2, EDN1, ELN, ELOVL5, ELOVL6, ELOVL7, FADS1, FAS, FASN, HACD2, HMGCLL1, HPGD, IL1B, MGLL, OXCT1, PLA2G2A, PLA2G4A, PON3, PTGS2, S100A8, S100A9, SCD, SLC25A1, SOAT1, TECR]
GO:1901615	organic hydroxy compound metabolic process	GO_BiologicalProcess-EBI-UniProt-GOA_10.04.2019_00h00	7.37127e-09	1.34378e-05	5.35423e-22	1.55273e-20	[3]	Group25	13.8728	72	[ABCB11, ACACA, ACADL, ACADVL, ACLY, ACOT2, ACSS2, ADH1A, ADH1B, ADH1C, AKR1C1, AKR1C2, AKR7A2, ALDH1L1, ALDH9A1, ANGPT1, APOB, APOE, ASAH1, BCL2A1, BMP6, CES1, CYP1B1, CYP27A1, DHCR24, DHDDS, DHRS9, ELN, ELOVL6, FAH, FAS, FASN, FGF1, FGF13, GIPC1, GPAM, HSD17B7P2, IDH1, IDH2, IGF1, IL1B, ITGB2, ITPK1, LDHD, LIPA, NUDT4, PCK1, PDXK, PECR, PLAG1, PLCB2, PLCD3, PLEK, PNPLA4, PPIP5K2, PROS1, PSAT1, …
GO:0019637	organophosphate metabolic process	GO_BiologicalProcess-EBI-UniProt-GOA_10.04.2019_00h00	3.06456e-12	5.70927e-09	5.35423e-22	1.55273e-20	[3, 4]	Group25	12.2414	142	[ABHD5, ACACA, ACLY, ACOT2, ACSF2, ACSL1, ADCY5, ADCY6, AGPAT2, AGPAT3, AIFM2, AK4, ALDH5A1, ALDOA, ALDOB, APOC1, AQP9, ATAD5, ATPSCKMT, BCL2A1, BIRC3, CCL19, CES1, CKB, CKMT2, CLEC7A, CLN3, CYC1, DAB2IP, DBI, DGAT1, DGAT2, DGKA, DHDDS, DLAT, DNPH1, ELOVL5, ELOVL6, ELOVL7, ENPP2, ETNK1, ETNK2, FABP3, FADS1, FAS, FASN, FBP1, FGF13, FGR, FITM2, FPR2, GFPT2, GLYAT, GPAM, GPAT3, GPCPD1, GPD1, GPI, GP…
GO:0044255	cellular lipid metabolic process	GO_BiologicalProcess-EBI-UniProt-GOA_10.04.2019_00h00	1.82414e-15	3.42755e-12	5.35423e-22	1.55273e-20	[3, 4]	Group25	13.036	152	[AADAC, ABCD2, ABHD15, ABHD5, ACACA, ACADL, ACADS, ACADVL, ACLY, ACOT2, ACOX1, ACSL1, ADH1A, ADH1B, ADH1C, ADIPOR2, AGPAT2, AGPAT3, AGT, AIFM2, AKR1C1, AKR1C2, AKT2, ALDH1A3, ALDH5A1, ALDH9A1, ANGPTL8, AOAH, APLP2, APOB, APOC1, APOE, AQP9, ASAH1, ATAD5, B3GALT2, B3GNT5, B4GALT6, BCL2A1, BDH2, BIRC3, CCL19, CES1, CLEC7A, CLN3, CNTRL, CYP1B1, DAB2IP, DBI, DECR2, DGAT1, DGAT2, DGKA, DGKI, DHDDS, DHR…
GO:0008202	steroid metabolic process	GO_BiologicalProcess-EBI-UniProt-GOA_10.04.2019_00h00	3.77208e-06	0.00649551	5.35423e-22	1.55273e-20	[4]	Group25	13.9394	46	[ABCB11, ACACA, ACADL, ACADVL, ACLY, ACOT2, AGT, AKR1C1, AKR1C2, ANGPT1, APOB, APOC1, APOE, ASAH1, BCL2A1, BMP6, CES1, CYP1B1, CYP27A1, DHCR24, DHRS11, DHRS9, EGR1, ELOVL6, FAS, FASN, FGF1, GPAM, HSD17B11, HSD17B7P2, IL1B, LIPA, PEBP1, PPBP, RORA, SCD, SLC10A6, SLC27A2, SOAT1, SPP1, SREBF1, STARD4, STS, TFCP2L1, TSPO, TTC39B]
GO:0008610	lipid biosynthetic process	GO_BiologicalProcess-EBI-UniProt-GOA_10.04.2019_00h00	1.31221e-11	2.43678e-08	5.35423e-22	1.55273e-20	[4]	Group25	13.4541	104	[ABCB11, ABCD2, ABHD5, ACACA, ACADL, ACADVL, ACLY, ACOT2, ACSL1, ACSS2, ADIPOR2, AGPAT2, AGPAT3, AKR1C1, ALDH1A3, ALDH9A1, ANGPT1, APOC1, APOE, AQP9, ASAH1, ATAD5, B3GALT2, B3GNT5, B4GALT6, BCL2A1, BMP6, CES1, CNTRL, CYP27A1, DECR2, DGAT1, DGAT2, DGKA, DHCR24, DHDDS, DHRS11, DHRS7B, DHRS9, EDN1, EGR1, ELOVL5, ELOVL6, ELOVL7, ETNK1, ETNK2, FABP3, FADS1, FADS2, FADS3, FAS, FASN, FGF1, FGF13, FITM2,…
GO:0016042	lipid catabolic process	GO_BiologicalProcess-EBI-UniProt-GOA_10.04.2019_00h00	7.76072e-11	1.43573e-07	5.35423e-22	1.55273e-20	[4]	Group25	17.8451	53	[AADAC, ABCD2, ABHD5, ACADL, ACADS, ACADVL, ACOT2, ACOX1, ADRA2A, AKR1C1, AKT2, AOAH, APOC1, APOE, ASAH1, BDH2, CES1, CES1P1, CIDEA, CYP1B1, CYP27A1, DECR2, ECHDC1, ECHS1, EHHADH, ENPP2, ETFB, FABP3, GPCPD1, GPLD1, H19, HCAR2, HSD17B10, HSD17B11, IL1B, IRS1, LCP1, LPL, MECR, MGLL, NT5E, PCK1, PECR, PLA2G2A, PLA2G4A, PNPLA4, PRKCD, RARRES2, SLC27A2, SOAT1, SPP1, STS, TYSND1]
GO:0043436	oxoacid metabolic process	GO_BiologicalProcess-EBI-UniProt-GOA_10.04.2019_00h00	5.19334e-17	9.77907e-14	5.35423e-22	1.55273e-20	[4]	Group25	13.0469	167	[AASS, ABCB11, ABCD2, ACACA, ACADL, ACADS, ACADVL, ACLY, ACO2, ACOT2, ACOX1, ACSL1, ADH1A, ADH1B, ADH1C, ADIPOR2, AIFM2, AKR1C1, AKR1C2, AKT2, ALDH1A3, ALDH1L1, ALDH5A1, ALDH9A1, ALDOA, ALDOB, ANGPT1, AOAH, APLP2, APOC1, AQP9, ASRGL1, AZIN1, B4GALT6, BCL2A1, BDH2, BGN, BHMT, BHMT2, CD44, CES1, CKB, CKMT2, CLEC7A, CLN3, CSPG4, CYP1B1, CYP27A1, DECR2, DHRS9, DLAT, DOK1, DSEL, ECHDC1, ECHS1, EDN1, E…
GO:1901570	fatty acid derivative biosynthetic process	GO_BiologicalProcess-EBI-UniProt-GOA_10.04.2019_00h00	2.24985e-10	4.14647e-07	5.35423e-22	1.55273e-20	[4]	Group25	24.6032	31	[AACS, ACACA, ACLY, ACSL1, AIFM2, AKR1C1, AQP9, BCL2A1, BDH2, CES1, CLEC7A, EDN1, ELN, ELOVL5, ELOVL6, ELOVL7, FADS1, FAS, FASN, HACD2, HMGCLL1, HPGD, IL1B, PLA2G2A, PTGS2, S100A8, S100A9, SCD, SLC25A1, SOAT1, TECR]
GO:1901617	organic hydroxy compound biosynthetic process	GO_BiologicalProcess-EBI-UniProt-GOA_10.04.2019_00h00	8.18533e-07	0.00144389	5.35423e-22	1.55273e-20	[4]	Group25	15.4135	41	[ABCB11, ACACA, ACLY, ACOT2, AKR1C1, ANGPT1, APOE, ASAH1, BCL2A1, BMP6, CES1, CYP27A1, DHCR24, DHDDS, ELOVL6, FAS, FASN, FGF1, FGF13, GIPC1, GPAM, HSD17B7P2, IL1B, PCK1, PDXK, PLAG1, PLCB2, PLCD3, PLEK, PPIP5K2, PROS1, PSAT1, QDPR, SCD, SLC27A2, SPR, SREBF1, STARD4, TACR1, TGFB2, TRPC1]
GO:0006644	phospholipid metabolic process	GO_BiologicalProcess-EBI-UniProt-GOA_10.04.2019_00h00	5.884e-06	0.010044	5.35423e-22	1.55273e-20	[4, 5]	Group25	12.3711	60	[ABHD5, AGPAT2, AGPAT3, AIFM2, ALDH5A1, APOC1, ATAD5, BIRC3, CCL19, CLN3, DAB2IP, DBI, DGKA, DHDDS, ENPP2, ETNK1, ETNK2, FABP3, FADS1, FGF13, FGR, FITM2, FPR2, GPAM, GPAT3, GPCPD1, GPD1, GPLD1, H19, IRS1, LCP1, LPCAT2, LPGAT1, LPL, MBOAT1, MBOAT2, NT5E, P2RY12, PCYT2, PHGDH, PI4K2B, PISD, PLA2G2A, PLA2G4A, PLA2G7, PLAAT5, PLBD1, PLCB2, PLD1, PLEK, PLPP1, PLPP3, PLSCR1, PRKCD, RHOXF1, SERINC5, SGM…
GO:0019216	regulation of lipid metabolic process	GO_BiologicalProcess-EBI-UniProt-GOA_10.04.2019_00h00	2.49933e-11	4.62626e-08	5.35423e-22	1.55273e-20	[4, 5]	Group25	15.8129	71	[AADAC, ABCD2, ABHD5, ACACA, ACADL, ACADVL, ACOX1, ACSL1, ADIPOR2, ADRA2A, AGT, AKR1C1, AKT2, ANGPT1, ANGPTL8, APLP2, APOC1, APOE, ARHGAP9, ASAH1, BCL2A1, BIRC3, BMP6, CCL19, CIDEA, CNTRL, DAB2IP, EGR1, ELOVL5, ELOVL6, FABP3, FADS1, FAS, FASN, FGF1, FGF13, FGR, FITM2, FPR2, GLIPR1, GPAM, GPLD1, HCAR2, IL1B, IRS1, LPGAT1, ME1, MLXIPL, OSCP1, P2RY12, PCDHB16, PDK3, PDK4, PEBP1, PLPP1, PPBP, PRKCD, …
GO:0030258	lipid modification	GO_BiologicalProcess-EBI-UniProt-GOA_10.04.2019_00h00	1.85414e-07	0.000332262	5.35423e-22	1.55273e-20	[4, 5]	Group25	15.142	48	[ABCD2, ACADL, ACADS, ACADVL, ACOT2, ACOX1, ADIPOR2, AGT, AIFM2, AKT2, APLP2, APOC1, APOE, BDH2, BIRC3, CCL19, CES1, DAB2IP, DECR2, DGKA, DGKI, ECHDC1, ECHS1, EHHADH, ENPP2, ETFB, FABP3, FGF13, FGR, FPR2, HSD17B10, IRS1, MECR, OSCP1, P2RY12, PDK4, PECR, PI4K2B, PLA2G7, PLPP1, PLPP3, SLC10A6, SLC27A2, SOAT1, SOCS3, SRGN, STARD4, TYSND1]
GO:0044242	cellular lipid catabolic process	GO_BiologicalProcess-EBI-UniProt-GOA_10.04.2019_00h00	2.7228e-08	4.91738e-05	5.35423e-22	1.55273e-20	[4, 5]	Group25	17.0732	42	[AADAC, ABCD2, ABHD5, ACADL, ACADS, ACADVL, ACOT2, ACOX1, AKR1C1, AKT2, AOAH, APOC1, APOE, ASAH1, BDH2, CES1, CYP1B1, DECR2, ECHDC1, ECHS1, EHHADH, ENPP2, ETFB, FABP3, GPCPD1, GPLD1, H19, HSD17B10, IRS1, LCP1, LPL, MECR, MGLL, NT5E, PCK1, PECR, PLA2G4A, PNPLA4, PRKCD, SLC27A2, SOAT1, TYSND1]
GO:0090407	organophosphate biosynthetic process	GO_BiologicalProcess-EBI-UniProt-GOA_10.04.2019_00h00	1.96584e-07	0.000352082	5.35423e-22	1.55273e-20	[4, 5]	Group25	12.3288	81	[ABHD5, ACACA, ACLY, ACSL1, ADCY5, ADCY6, AGPAT2, AGPAT3, AK4, ALDOA, AQP9, ATAD5, ATPSCKMT, BCL2A1, CES1, CKB, CKMT2, CLEC7A, CYC1, DGKA, DHDDS, DLAT, ELOVL5, ELOVL6, ELOVL7, ETNK1, ETNK2, FABP3, FADS1, FAS, FASN, FGF13, FITM2, FPR2, GPAM, GPAT3, GPD1, HACD2, IDO1, ITGB2, KIF20B, KYNU, LDHD, LPCAT2, MBOAT2, ME1, MOCOS, MOCS1, NANOS1, NQO1, PCDHB16, PCYT2, PDHA1, PDK3, PDK4, PDXK, PHGDH, PI4K2B, …
GO:0034440	lipid oxidation	GO_BiologicalProcess-EBI-UniProt-GOA_10.04.2019_00h00	6.44109e-09	1.17486e-05	5.35423e-22	1.55273e-20	[3, 5, 6]	Group25	23.8938	27	[ABCD2, ACADL, ACADS, ACADVL, ACOT2, ACOX1, ADIPOR2, AKT2, APLP2, BDH2, CES1, DECR2, ECHDC1, ECHS1, EHHADH, ETFB, FABP3, HSD17B10, IRS1, MECR, OSCP1, PDK4, PECR, PLA2G7, SLC27A2, SOAT1, TYSND1]
GO:0019752	carboxylic acid metabolic process	GO_BiologicalProcess-EBI-UniProt-GOA_10.04.2019_00h00	7.38224e-17	1.38934e-13	5.35423e-22	1.55273e-20	[5]	Group25	13.3221	158	[AASS, ABCB11, ABCD2, ACACA, ACADL, ACADS, ACADVL, ACLY, ACO2, ACOT2, ACOX1, ACSL1, ADH1A, ADH1B, ADH1C, ADIPOR2, AIFM2, AKR1C1, AKR1C2, AKT2, ALDH1A3, ALDH1L1, ALDH5A1, ALDH9A1, ALDOA, ALDOB, AOAH, APLP2, APOC1, AQP9, ASRGL1, AZIN1, BCL2A1, BDH2, BGN, BHMT, BHMT2, CD44, CES1, CKB, CKMT2, CLEC7A, CLN3, CSPG4, CYP1B1, CYP27A1, DECR2, DHRS9, DLAT, DOK1, DSEL, ECHDC1, ECHS1, EDN1, EHHADH, ELOVL5, EL…
GO:0046890	regulation of lipid biosynthetic process	GO_BiologicalProcess-EBI-UniProt-GOA_10.04.2019_00h00	4.35382e-07	0.000774109	5.35423e-22	1.55273e-20	[4, 5, 6]	Group25	17.2589	34	[ABCD2, ACACA, ACADL, ACADVL, ADIPOR2, AKR1C1, ANGPT1, APOC1, APOE, ASAH1, BCL2A1, BMP6, CNTRL, EGR1, ELOVL5, ELOVL6, FABP3, FAS, FASN, FGF1, FITM2, FPR2, GPAM, GPLD1, IL1B, LPGAT1, MLXIPL, PDK4, PRKCD, PTGS2, SCD, SREBF1, STARD4, THRSP]
GO:0050994	regulation of lipid catabolic process	GO_BiologicalProcess-EBI-UniProt-GOA_10.04.2019_00h00	2.96353e-06	0.00512691	5.35423e-22	1.55273e-20	[4, 5, 6]	Group25	28.5714	14	[AADAC, ABCD2, ABHD5, ADRA2A, AKT2, APOC1, CIDEA, GPLD1, HCAR2, IL1B, IRS1, PRKCD, RARRES2, TYSND1]
GO:0006631	fatty acid metabolic process	GO_BiologicalProcess-EBI-UniProt-GOA_10.04.2019_00h00	7.00835e-13	1.30706e-09	5.35423e-22	1.55273e-20	[4, 5, 7]	Group25	17.3028	68	[ABCD2, ACACA, ACADL, ACADS, ACADVL, ACLY, ACOT2, ACOX1, ACSL1, ADIPOR2, AKR1C1, AKR1C2, AKT2, ALDH5A1, AOAH, APLP2, APOC1, AQP9, BCL2A1, BDH2, CES1, CLEC7A, CYP1B1, DECR2, ECHDC1, ECHS1, EDN1, EHHADH, ELOVL5, ELOVL6, ELOVL7, ETFB, FABP3, FADS1, FADS2, FADS3, FAS, FASN, GPAM, HACD2, HACD4, HPGD, HSD17B10, IL1B, IRS1, LCP1, LPGAT1, LPL, MECR, MGLL, MLXIPL, NDUFAB1, OSCP1, PCK1, PDK3, PDK4, PECR, P…
GO:0046394	carboxylic acid biosynthetic process	GO_BiologicalProcess-EBI-UniProt-GOA_10.04.2019_00h00	3.71181e-10	6.8223e-07	5.35423e-22	1.55273e-20	[5, 6]	Group25	15.9686	61	[ABCB11, ABCD2, ACACA, ACADL, ACADVL, ACLY, ACOT2, ADIPOR2, AIFM2, AKR1C1, ALDH1A3, APOC1, AQP9, BCL2A1, BGN, BHMT, BHMT2, CSPG4, CYP27A1, DECR2, DHRS9, DSEL, EDN1, ELOVL5, ELOVL6, ELOVL7, FADS1, FADS2, FADS3, GATM, GPT, GPT2, HACD2, HACD4, HAS2, HPGD, IL1B, KYNU, LCP1, LPGAT1, LPL, MLXIPL, NAT8L, NDUFAB1, PDK4, PHGDH, PLA2G2A, PLAG1, PROS1, PSAT1, PTGS2, RGN, S100A8, S100A9, SCD, SDS, SERINC5, S…
GO:0046395	carboxylic acid catabolic process	GO_BiologicalProcess-EBI-UniProt-GOA_10.04.2019_00h00	6.39877e-07	0.00113194	5.35423e-22	1.55273e-20	[5, 6]	Group25	14.5455	48	[AASS, ABCD2, ACADL, ACADS, ACADVL, ACOT2, ACOX1, AKT2, ALDH1L1, ALDH5A1, ALDH9A1, ASRGL1, BDH2, CD44, CES1, DECR2, ECHDC1, ECHS1, EHHADH, ETFB, FAH, FGF13, GPI, GUSB, HMGCLL1, HPD, HSD17B10, IDO1, IRS1, ITGB2, KMO, KYNU, LDHD, MECR, NANOS1, NPL, OGDH, PADI4, PCK1, PECR, PON3, PPM1K, QDPR, SDS, SLC27A2, SOAT1, TST, TYSND1]
GO:0009117	nucleotide metabolic process	GO_BiologicalProcess-EBI-UniProt-GOA_10.04.2019_00h00	2.23188e-07	0.000399506	5.35423e-22	1.55273e-20	[5, 6, 7]	Group25	12.693	74	[ACACA, ACLY, ACOT2, ACSF2, ACSL1, ADCY5, ADCY6, AK4, ALDOA, ALDOB, AQP9, ATPSCKMT, BCL2A1, CES1, CLEC7A, CYC1, DBI, DGAT1, DGAT2, DLAT, DNPH1, ELOVL5, ELOVL6, ELOVL7, FAS, FASN, FBP1, GLYAT, GPAM, GPI, HACD2, HK2, HK3, HOOK2, IDO1, IGF1, IMPAD1, ITGB2, KIF20B, KRT16, KYNU, LDHD, LRRK2, ME1, MLXIPL, NANOS1, NME4, NQO1, NT5E, NUDT4, NUP210, OGDH, P2RX7, PCDHB16, PDHA1, PDK3, PDK4, PFKFB1, PGM1, PR…
GO:0032787	monocarboxylic acid metabolic process	GO_BiologicalProcess-EBI-UniProt-GOA_10.04.2019_00h00	1.26511e-17	2.386e-14	5.35423e-22	1.55273e-20	[6]	Group25	16.035	110	[ABCB11, ABCD2, ACACA, ACADL, ACADS, ACADVL, ACLY, ACOT2, ACOX1, ACSL1, ADH1A, ADH1B, ADH1C, ADIPOR2, AKR1C1, AKR1C2, AKT2, ALDH1A3, ALDH5A1, ALDH9A1, ALDOA, ALDOB, AOAH, APLP2, APOC1, AQP9, ASRGL1, BCL2A1, BDH2, BGN, CES1, CLEC7A, CSPG4, CYP1B1, CYP27A1, DECR2, DHRS9, DLAT, DSEL, ECHDC1, ECHS1, EDN1, EHHADH, ELOVL5, ELOVL6, ELOVL7, ETFB, FABP3, FADS1, FADS2, FADS3, FAH, FAS, FASN, FBP1, GLYAT, G…
GO:0033559	unsaturated fatty acid metabolic process	GO_BiologicalProcess-EBI-UniProt-GOA_10.04.2019_00h00	7.98367e-06	0.0135962	5.35423e-22	1.55273e-20	[5, 6, 8]	Group25	18.6992	23	[ABCD2, ACOT2, ACOX1, ACSL1, AKR1C1, AKR1C2, AQP9, CES1, CYP1B1, DECR2, EDN1, ELOVL5, FADS1, FADS2, FADS3, HPGD, IL1B, MGLL, PLA2G4A, PTGS2, S100A8, S100A9, SCD]
GO:0006633	fatty acid biosynthetic process	GO_BiologicalProcess-EBI-UniProt-GOA_10.04.2019_00h00	2.3809e-09	4.3499e-06	5.35423e-22	1.55273e-20	[5, 6, 7, 8]	Group25	21.118	34	[ABCD2, ACACA, ACADL, ACADVL, ACLY, ADIPOR2, AKR1C1, APOC1, AQP9, BCL2A1, DECR2, EDN1, ELOVL5, ELOVL6, ELOVL7, FADS1, FADS2, FADS3, HACD2, HACD4, HPGD, IL1B, LCP1, LPGAT1, LPL, MLXIPL, NDUFAB1, PDK4, PLA2G2A, PTGS2, S100A8, S100A9, SCD, TECR]
GO:0009062	fatty acid catabolic process	GO_BiologicalProcess-EBI-UniProt-GOA_10.04.2019_00h00	2.26223e-05	0.0378472	5.35423e-22	1.55273e-20	[5, 6, 7, 8]	Group25	18.0328	22	[ABCD2, ACADL, ACADS, ACADVL, ACOT2, ACOX1, AKT2, BDH2, CES1, DECR2, ECHDC1, ECHS1, EHHADH, ETFB, HSD17B10, IRS1, MECR, PCK1, PECR, SLC27A2, SOAT1, TYSND1]
GO:0072329	monocarboxylic acid catabolic process	GO_BiologicalProcess-EBI-UniProt-GOA_10.04.2019_00h00	1.13633e-05	0.0192381	5.35423e-22	1.55273e-20	[6, 7]	Group25	17.1053	26	[ABCD2, ACADL, ACADS, ACADVL, ACOT2, ACOX1, AKT2, ALDH5A1, ASRGL1, BDH2, CES1, DECR2, ECHDC1, ECHS1, EHHADH, ETFB, FAH, HSD17B10, IRS1, LDHD, MECR, PCK1, PECR, SLC27A2, SOAT1, TYSND1]
GO:0072330	monocarboxylic acid biosynthetic process	GO_BiologicalProcess-EBI-UniProt-GOA_10.04.2019_00h00	1.94341e-11	3.5992e-08	5.35423e-22	1.55273e-20	[6, 7]	Group25	20.1754	46	[ABCB11, ABCD2, ACACA, ACADL, ACADVL, ACLY, ACOT2, ADIPOR2, AKR1C1, ALDH1A3, APOC1, AQP9, BCL2A1, BGN, CSPG4, CYP27A1, DECR2, DHRS9, DSEL, EDN1, ELOVL5, ELOVL6, ELOVL7, FADS1, FADS2, FADS3, HACD2, HACD4, HPGD, IL1B, LCP1, LPGAT1, LPL, MLXIPL, NDUFAB1, PDK4, PLA2G2A, PTGS2, S100A8, S100A9, SCD, SDS, SLC27A2, STARD4, TECR, VCAN]
GO:0006635	fatty acid beta-oxidation	GO_BiologicalProcess-EBI-UniProt-GOA_10.04.2019_00h00	3.28455e-07	0.000585635	5.35423e-22	1.55273e-20	[5, 6, 7, 8, 9]	Group25	24.6914	20	[ABCD2, ACADL, ACADS, ACADVL, ACOT2, ACOX1, AKT2, BDH2, CES1, DECR2, ECHDC1, ECHS1, EHHADH, ETFB, HSD17B10, IRS1, MECR, SLC27A2, SOAT1, TYSND1]
GO:0046320	regulation of fatty acid oxidation	GO_BiologicalProcess-EBI-UniProt-GOA_10.04.2019_00h00	2.40946e-05	0.0402621	5.35423e-22	1.55273e-20	[5, 6, 7, 8, 9]	Group25	32.2581	10	[ABCD2, ACADL, ACADVL, AKT2, APLP2, FABP3, IRS1, OSCP1, PDK4, TYSND1]
GO:0051186	cofactor metabolic process	GO_BiologicalProcess-EBI-UniProt-GOA_10.04.2019_00h00	1.22113e-09	2.23833e-06	6.38895e-17	1.59724e-15	[3]	Group26	14.3133	74	[ACACA, ACLY, ACOT2, ACSF2, ACSL1, AKR1C1, AKR1C2, AKR7A2, ALAD, ALDH1L1, ALDH5A1, AQP9, BCL2A1, BDH2, BHMT2, CES1, CLEC7A, COQ9, DBI, DGAT1, DGAT2, DLAT, ELOVL5, ELOVL6, ELOVL7, FAS, FASN, GIPC1, GLYAT, GPT2, GPX3, HACD2, HMBS, HP, IDH1, IDH2, IDO1, ITGB2, KYNU, LDHD, ME1, MOCOS, MOCS1, OGDH, PCDHB16, PDE7A, PDHA1, PDK3, PDK4, PDXK, PLAG1, PPBP, PROS1, PSAT1, PTGS2, PTPN6, QDPR, RAC2, RGN, SCD, …
GO:1901135	carbohydrate derivative metabolic process	GO_BiologicalProcess-EBI-UniProt-GOA_10.04.2019_00h00	4.22369e-06	0.00726476	6.38895e-17	1.59724e-15	[3]	Group26	10.2244	123	[ACACA, ACLY, ACOT2, ACSF2, ACSL1, ADA2, ADAMTS12, ADCY5, ADCY6, AK4, AKR1C1, AKR1C2, AKR7A2, ALDH5A1, ALDOA, ALDOB, ANGPT1, AOAH, AQP9, ASAH1, ATAD5, ATPSCKMT, B3GALT2, B3GNT5, B4GALT6, BCL2A1, BGN, CCL19, CD44, CES1, CHIT1, CLEC7A, CLN3, CSPG4, CYC1, DBI, DGAT1, DGAT2, DHDDS, DLAT, DLEU2, DPY19L2, DPYD, DSEL, ELOVL5, ELOVL6, ELOVL7, FAS, FASN, FBP1, FGF13, FMOD, GALNT12, GALNT7, GFPT2, GLYAT, G…
GO:1901568	fatty acid derivative metabolic process	GO_BiologicalProcess-EBI-UniProt-GOA_10.04.2019_00h00	1.12999e-09	2.07239e-06	6.38895e-17	1.59724e-15	[3]	Group26	19.5122	40	[AACS, ACACA, ACLY, ACOX1, ACSL1, AIFM2, AKR1C1, AKR1C2, AQP9, BCL2A1, BDH2, CES1, CLEC7A, CYP1B1, DGAT1, DGAT2, EDN1, ELN, ELOVL5, ELOVL6, ELOVL7, FADS1, FAS, FASN, HACD2, HMGCLL1, HPGD, IL1B, MGLL, OXCT1, PLA2G2A, PLA2G4A, PON3, PTGS2, S100A8, S100A9, SCD, SLC25A1, SOAT1, TECR]
GO:0019637	organophosphate metabolic process	GO_BiologicalProcess-EBI-UniProt-GOA_10.04.2019_00h00	3.06456e-12	5.70927e-09	6.38895e-17	1.59724e-15	[3, 4]	Group26	12.2414	142	[ABHD5, ACACA, ACLY, ACOT2, ACSF2, ACSL1, ADCY5, ADCY6, AGPAT2, AGPAT3, AIFM2, AK4, ALDH5A1, ALDOA, ALDOB, APOC1, AQP9, ATAD5, ATPSCKMT, BCL2A1, BIRC3, CCL19, CES1, CKB, CKMT2, CLEC7A, CLN3, CYC1, DAB2IP, DBI, DGAT1, DGAT2, DGKA, DHDDS, DLAT, DNPH1, ELOVL5, ELOVL6, ELOVL7, ENPP2, ETNK1, ETNK2, FABP3, FADS1, FAS, FASN, FBP1, FGF13, FGR, FITM2, FPR2, GFPT2, GLYAT, GPAM, GPAT3, GPCPD1, GPD1, GPI, GP…
GO:0006732	coenzyme metabolic process	GO_BiologicalProcess-EBI-UniProt-GOA_10.04.2019_00h00	1.5486e-11	2.8742e-08	6.38895e-17	1.59724e-15	[4]	Group26	18.5965	53	[ACACA, ACLY, ACOT2, ACSF2, ACSL1, ALDH1L1, AQP9, BCL2A1, BHMT2, CES1, CLEC7A, COQ9, DBI, DGAT1, DGAT2, DLAT, ELOVL5, ELOVL6, ELOVL7, FAS, FASN, GLYAT, HACD2, IDO1, ITGB2, KYNU, LDHD, ME1, MOCOS, MOCS1, OGDH, PCDHB16, PDE7A, PDHA1, PDK3, PDK4, PDXK, PTGS2, QDPR, RGN, SCD, SLC25A1, SLC25A16, SLC5A6, SOAT1, SPR, SUCLG1, TACR1, TECR, TSPO, VNN1, VNN2, VNN3]
GO:0008610	lipid biosynthetic process	GO_BiologicalProcess-EBI-UniProt-GOA_10.04.2019_00h00	1.31221e-11	2.43678e-08	6.38895e-17	1.59724e-15	[4]	Group26	13.4541	104	[ABCB11, ABCD2, ABHD5, ACACA, ACADL, ACADVL, ACLY, ACOT2, ACSL1, ACSS2, ADIPOR2, AGPAT2, AGPAT3, AKR1C1, ALDH1A3, ALDH9A1, ANGPT1, APOC1, APOE, AQP9, ASAH1, ATAD5, B3GALT2, B3GNT5, B4GALT6, BCL2A1, BMP6, CES1, CNTRL, CYP27A1, DECR2, DGAT1, DGAT2, DGKA, DHCR24, DHDDS, DHRS11, DHRS7B, DHRS9, EDN1, EGR1, ELOVL5, ELOVL6, ELOVL7, ETNK1, ETNK2, FABP3, FADS1, FADS2, FADS3, FAS, FASN, FGF1, FGF13, FITM2,…
GO:0044272	sulfur compound biosynthetic process	GO_BiologicalProcess-EBI-UniProt-GOA_10.04.2019_00h00	9.49129e-06	0.0161257	6.38895e-17	1.59724e-15	[4]	Group26	15.3153	34	[ACACA, ACLY, ACSL1, ANGPT1, AQP9, B4GALT6, BCL2A1, BGN, BHMT, BHMT2, CES1, CLEC7A, CSPG4, DLAT, DSEL, ELOVL5, ELOVL6, ELOVL7, FAS, FASN, FMOD, HACD2, ITGB2, LDHD, NQO1, PDHA1, PDK3, PDK4, SCD, SLC25A1, SLC38A1, SOAT1, TECR, VCAN]
GO:0051188	cofactor biosynthetic process	GO_BiologicalProcess-EBI-UniProt-GOA_10.04.2019_00h00	1.27234e-10	2.34746e-07	6.38895e-17	1.59724e-15	[4]	Group26	19.3966	45	[ACACA, ACLY, ACSL1, ALAD, AQP9, BCL2A1, BDH2, CES1, CLEC7A, COQ9, DLAT, ELOVL5, ELOVL6, ELOVL7, FAS, FASN, GIPC1, HACD2, HMBS, IDO1, ITGB2, KYNU, LDHD, ME1, MOCOS, MOCS1, PCDHB16, PDHA1, PDK3, PDK4, PDXK, PLAG1, PROS1, PSAT1, PTGS2, QDPR, RGN, SCD, SLC25A1, SLC25A16, SOAT1, SPR, TACR1, TECR, TSPO]
GO:0055086	nucleobase-containing small molecule metabolic process	GO_BiologicalProcess-EBI-UniProt-GOA_10.04.2019_00h00	5.86603e-06	0.0100192	6.38895e-17	1.59724e-15	[3, 4, 5]	Group26	11.4035	78	[ACACA, ACLY, ACOT2, ACSF2, ACSL1, ADA2, ADCY5, ADCY6, AK4, ALDOA, ALDOB, AQP9, ATPSCKMT, BCL2A1, CES1, CLEC7A, CYC1, DBI, DGAT1, DGAT2, DLAT, DNPH1, DPYD, ELOVL5, ELOVL6, ELOVL7, FAS, FASN, FBP1, GFPT2, GLYAT, GPAM, GPI, HACD2, HK2, HK3, HOOK2, IDO1, IGF1, IMPAD1, ITGB2, KIF20B, KRT16, KYNU, LDHD, LRRK2, ME1, MLXIPL, NANOS1, NME4, NQO1, NT5C3A, NT5E, NUDT4, NUP210, OGDH, P2RX7, PCDHB16, PDHA1, P…
GO:0072521	purine-containing compound metabolic process	GO_BiologicalProcess-EBI-UniProt-GOA_10.04.2019_00h00	1.48332e-08	2.68925e-05	6.38895e-17	1.59724e-15	[4]	Group26	13.8067	70	[ABCG2, ACACA, ACLY, ACOT2, ACSF2, ACSL1, ADA2, ADCY5, ADCY6, AK4, ALDOA, ALDOB, AQP9, ATPSCKMT, BCL2A1, CES1, CLEC7A, CYC1, DBI, DGAT1, DGAT2, DLAT, DNPH1, DPYD, ELOVL5, ELOVL6, ELOVL7, FAS, FASN, FBP1, GLYAT, GPAM, GPI, HACD2, HK2, HK3, HOOK2, IGF1, IMPAD1, ITGB2, KIF20B, KRT16, LDHD, LRRK2, MLXIPL, NANOS1, NQO1, NT5E, NUDT4, NUP210, OGDH, P2RX7, PDHA1, PDK3, PDK4, PFKFB1, PGM1, PRPS2, SAMHD1, …
GO:1901570	fatty acid derivative biosynthetic process	GO_BiologicalProcess-EBI-UniProt-GOA_10.04.2019_00h00	2.24985e-10	4.14647e-07	6.38895e-17	1.59724e-15	[4]	Group26	24.6032	31	[AACS, ACACA, ACLY, ACSL1, AIFM2, AKR1C1, AQP9, BCL2A1, BDH2, CES1, CLEC7A, EDN1, ELN, ELOVL5, ELOVL6, ELOVL7, FADS1, FAS, FASN, HACD2, HMGCLL1, HPGD, IL1B, PLA2G2A, PTGS2, S100A8, S100A9, SCD, SLC25A1, SOAT1, TECR]
GO:0006644	phospholipid metabolic process	GO_BiologicalProcess-EBI-UniProt-GOA_10.04.2019_00h00	5.884e-06	0.010044	6.38895e-17	1.59724e-15	[4, 5]	Group26	12.3711	60	[ABHD5, AGPAT2, AGPAT3, AIFM2, ALDH5A1, APOC1, ATAD5, BIRC3, CCL19, CLN3, DAB2IP, DBI, DGKA, DHDDS, ENPP2, ETNK1, ETNK2, FABP3, FADS1, FGF13, FGR, FITM2, FPR2, GPAM, GPAT3, GPCPD1, GPD1, GPLD1, H19, IRS1, LCP1, LPCAT2, LPGAT1, LPL, MBOAT1, MBOAT2, NT5E, P2RY12, PCYT2, PHGDH, PI4K2B, PISD, PLA2G2A, PLA2G4A, PLA2G7, PLAAT5, PLBD1, PLCB2, PLD1, PLEK, PLPP1, PLPP3, PLSCR1, PRKCD, RHOXF1, SERINC5, SGM…
GO:0019693	ribose phosphate metabolic process	GO_BiologicalProcess-EBI-UniProt-GOA_10.04.2019_00h00	2.4353e-07	0.000435189	6.38895e-17	1.59724e-15	[4, 5]	Group26	13.4783	62	[ACACA, ACLY, ACOT2, ACSF2, ACSL1, ADCY5, ADCY6, AK4, ALDOA, ALDOB, AQP9, ATPSCKMT, BCL2A1, CES1, CLEC7A, CYC1, DBI, DGAT1, DGAT2, DLAT, ELOVL5, ELOVL6, ELOVL7, FAS, FASN, FBP1, GLYAT, GPI, HACD2, HK2, HK3, HOOK2, IGF1, IMPAD1, ITGB2, KIF20B, KRT16, LDHD, LRRK2, MLXIPL, NANOS1, NQO1, NUDT4, NUP210, OGDH, P2RX7, PDHA1, PDK3, PDK4, PFKFB1, PGM1, PRPS2, SCD, SLC25A1, SLC38A1, SOAT1, SUCLG1, SULT1A2,…
GO:0090407	organophosphate biosynthetic process	GO_BiologicalProcess-EBI-UniProt-GOA_10.04.2019_00h00	1.96584e-07	0.000352082	6.38895e-17	1.59724e-15	[4, 5]	Group26	12.3288	81	[ABHD5, ACACA, ACLY, ACSL1, ADCY5, ADCY6, AGPAT2, AGPAT3, AK4, ALDOA, AQP9, ATAD5, ATPSCKMT, BCL2A1, CES1, CKB, CKMT2, CLEC7A, CYC1, DGKA, DHDDS, DLAT, ELOVL5, ELOVL6, ELOVL7, ETNK1, ETNK2, FABP3, FADS1, FAS, FASN, FGF13, FITM2, FPR2, GPAM, GPAT3, GPD1, HACD2, IDO1, ITGB2, KIF20B, KYNU, LDHD, LPCAT2, MBOAT2, ME1, MOCOS, MOCS1, NANOS1, NQO1, PCDHB16, PCYT2, PDHA1, PDK3, PDK4, PDXK, PHGDH, PI4K2B, …
GO:0009108	coenzyme biosynthetic process	GO_BiologicalProcess-EBI-UniProt-GOA_10.04.2019_00h00	2.17189e-10	4.00496e-07	6.38895e-17	1.59724e-15	[5]	Group26	22.0859	36	[ACACA, ACLY, ACSL1, AQP9, BCL2A1, CES1, CLEC7A, COQ9, DLAT, ELOVL5, ELOVL6, ELOVL7, FAS, FASN, HACD2, IDO1, ITGB2, KYNU, LDHD, ME1, MOCS1, PCDHB16, PDHA1, PDK3, PDK4, PDXK, PTGS2, QDPR, RGN, SCD, SLC25A1, SLC25A16, SOAT1, SPR, TACR1, TECR]
GO:0072522	purine-containing compound biosynthetic process	GO_BiologicalProcess-EBI-UniProt-GOA_10.04.2019_00h00	4.91305e-07	0.000872066	6.38895e-17	1.59724e-15	[5]	Group26	16.9082	35	[ACACA, ACLY, ACSL1, ADA2, ADCY5, ADCY6, ALDOA, AQP9, ATPSCKMT, BCL2A1, CES1, CLEC7A, CYC1, DLAT, ELOVL5, ELOVL6, ELOVL7, FAS, FASN, GPAM, HACD2, ITGB2, LDHD, NANOS1, NQO1, PDHA1, PDK3, PDK4, PRPS2, SCD, SLC25A1, SLC38A1, SOAT1, TECR, TREM2]
GO:0006631	fatty acid metabolic process	GO_BiologicalProcess-EBI-UniProt-GOA_10.04.2019_00h00	7.00835e-13	1.30706e-09	6.38895e-17	1.59724e-15	[4, 5, 7]	Group26	17.3028	68	[ABCD2, ACACA, ACADL, ACADS, ACADVL, ACLY, ACOT2, ACOX1, ACSL1, ADIPOR2, AKR1C1, AKR1C2, AKT2, ALDH5A1, AOAH, APLP2, APOC1, AQP9, BCL2A1, BDH2, CES1, CLEC7A, CYP1B1, DECR2, ECHDC1, ECHS1, EDN1, EHHADH, ELOVL5, ELOVL6, ELOVL7, ETFB, FABP3, FADS1, FADS2, FADS3, FAS, FASN, GPAM, HACD2, HACD4, HPGD, HSD17B10, IL1B, IRS1, LCP1, LPGAT1, LPL, MECR, MGLL, MLXIPL, NDUFAB1, OSCP1, PCK1, PDK3, PDK4, PECR, P…
GO:0046390	ribose phosphate biosynthetic process	GO_BiologicalProcess-EBI-UniProt-GOA_10.04.2019_00h00	2.24974e-06	0.00391454	6.38895e-17	1.59724e-15	[5, 6]	Group26	16.6667	33	[ACACA, ACLY, ACSL1, ADCY5, ADCY6, ALDOA, AQP9, ATPSCKMT, BCL2A1, CES1, CLEC7A, CYC1, DLAT, ELOVL5, ELOVL6, ELOVL7, FAS, FASN, HACD2, ITGB2, LDHD, NANOS1, NQO1, PDHA1, PDK3, PDK4, PRPS2, SCD, SLC25A1, SLC38A1, SOAT1, TECR, TREM2]
GO:0046394	carboxylic acid biosynthetic process	GO_BiologicalProcess-EBI-UniProt-GOA_10.04.2019_00h00	3.71181e-10	6.8223e-07	6.38895e-17	1.59724e-15	[5, 6]	Group26	15.9686	61	[ABCB11, ABCD2, ACACA, ACADL, ACADVL, ACLY, ACOT2, ADIPOR2, AIFM2, AKR1C1, ALDH1A3, APOC1, AQP9, BCL2A1, BGN, BHMT, BHMT2, CSPG4, CYP27A1, DECR2, DHRS9, DSEL, EDN1, ELOVL5, ELOVL6, ELOVL7, FADS1, FADS2, FADS3, GATM, GPT, GPT2, HACD2, HACD4, HAS2, HPGD, IL1B, KYNU, LCP1, LPGAT1, LPL, MLXIPL, NAT8L, NDUFAB1, PDK4, PHGDH, PLA2G2A, PLAG1, PROS1, PSAT1, PTGS2, RGN, S100A8, S100A9, SCD, SDS, SERINC5, S…
GO:0009117	nucleotide metabolic process	GO_BiologicalProcess-EBI-UniProt-GOA_10.04.2019_00h00	2.23188e-07	0.000399506	6.38895e-17	1.59724e-15	[5, 6, 7]	Group26	12.693	74	[ACACA, ACLY, ACOT2, ACSF2, ACSL1, ADCY5, ADCY6, AK4, ALDOA, ALDOB, AQP9, ATPSCKMT, BCL2A1, CES1, CLEC7A, CYC1, DBI, DGAT1, DGAT2, DLAT, DNPH1, ELOVL5, ELOVL6, ELOVL7, FAS, FASN, FBP1, GLYAT, GPAM, GPI, HACD2, HK2, HK3, HOOK2, IDO1, IGF1, IMPAD1, ITGB2, KIF20B, KRT16, KYNU, LDHD, LRRK2, ME1, MLXIPL, NANOS1, NME4, NQO1, NT5E, NUDT4, NUP210, OGDH, P2RX7, PCDHB16, PDHA1, PDK3, PDK4, PFKFB1, PGM1, PR…
GO:0032787	monocarboxylic acid metabolic process	GO_BiologicalProcess-EBI-UniProt-GOA_10.04.2019_00h00	1.26511e-17	2.386e-14	6.38895e-17	1.59724e-15	[6]	Group26	16.035	110	[ABCB11, ABCD2, ACACA, ACADL, ACADS, ACADVL, ACLY, ACOT2, ACOX1, ACSL1, ADH1A, ADH1B, ADH1C, ADIPOR2, AKR1C1, AKR1C2, AKT2, ALDH1A3, ALDH5A1, ALDH9A1, ALDOA, ALDOB, AOAH, APLP2, APOC1, AQP9, ASRGL1, BCL2A1, BDH2, BGN, CES1, CLEC7A, CSPG4, CYP1B1, CYP27A1, DECR2, DHRS9, DLAT, DSEL, ECHDC1, ECHS1, EDN1, EHHADH, ELOVL5, ELOVL6, ELOVL7, ETFB, FABP3, FADS1, FADS2, FADS3, FAH, FAS, FASN, FBP1, GLYAT, G…
GO:1901293	nucleoside phosphate biosynthetic process	GO_BiologicalProcess-EBI-UniProt-GOA_10.04.2019_00h00	1.66489e-06	0.00291356	6.38895e-17	1.59724e-15	[5, 6, 7]	Group26	14.6758	43	[ACACA, ACLY, ACSL1, ADCY5, ADCY6, AK4, ALDOA, AQP9, ATPSCKMT, BCL2A1, CES1, CLEC7A, CYC1, DLAT, ELOVL5, ELOVL6, ELOVL7, FAS, FASN, GPAM, HACD2, IDO1, ITGB2, KIF20B, KYNU, LDHD, ME1, NANOS1, NQO1, PCDHB16, PDHA1, PDK3, PDK4, PRPS2, PTGS2, RRM2, SCD, SLC25A1, SLC38A1, SOAT1, SUCLG1, TECR, TREM2]
GO:0000038	very long-chain fatty acid metabolic process	GO_BiologicalProcess-EBI-UniProt-GOA_10.04.2019_00h00	2.25918e-05	0.0378186	6.38895e-17	1.59724e-15	[5, 6, 8]	Group26	29.7297	11	[ABCD2, ACOT2, ACOX1, AQP9, ELOVL5, ELOVL6, ELOVL7, HACD2, HACD4, SLC27A2, TECR]
GO:0033559	unsaturated fatty acid metabolic process	GO_BiologicalProcess-EBI-UniProt-GOA_10.04.2019_00h00	7.98367e-06	0.0135962	6.38895e-17	1.59724e-15	[5, 6, 8]	Group26	18.6992	23	[ABCD2, ACOT2, ACOX1, ACSL1, AKR1C1, AKR1C2, AQP9, CES1, CYP1B1, DECR2, EDN1, ELOVL5, FADS1, FADS2, FADS3, HPGD, IL1B, MGLL, PLA2G4A, PTGS2, S100A8, S100A9, SCD]
GO:0006163	purine nucleotide metabolic process	GO_BiologicalProcess-EBI-UniProt-GOA_10.04.2019_00h00	8.56013e-09	1.55709e-05	6.38895e-17	1.59724e-15	[5, 6, 7, 8]	Group26	14.1649	67	[ACACA, ACLY, ACOT2, ACSF2, ACSL1, ADCY5, ADCY6, AK4, ALDOA, ALDOB, AQP9, ATPSCKMT, BCL2A1, CES1, CLEC7A, CYC1, DBI, DGAT1, DGAT2, DLAT, DNPH1, ELOVL5, ELOVL6, ELOVL7, FAS, FASN, FBP1, GLYAT, GPAM, GPI, HACD2, HK2, HK3, HOOK2, IGF1, IMPAD1, ITGB2, KIF20B, KRT16, LDHD, LRRK2, MLXIPL, NANOS1, NQO1, NT5E, NUDT4, NUP210, OGDH, P2RX7, PDHA1, PDK3, PDK4, PFKFB1, PGM1, PRPS2, SAMHD1, SCD, SLC25A1, SLC25…
GO:0006633	fatty acid biosynthetic process	GO_BiologicalProcess-EBI-UniProt-GOA_10.04.2019_00h00	2.3809e-09	4.3499e-06	6.38895e-17	1.59724e-15	[5, 6, 7, 8]	Group26	21.118	34	[ABCD2, ACACA, ACADL, ACADVL, ACLY, ADIPOR2, AKR1C1, APOC1, AQP9, BCL2A1, DECR2, EDN1, ELOVL5, ELOVL6, ELOVL7, FADS1, FADS2, FADS3, HACD2, HACD4, HPGD, IL1B, LCP1, LPGAT1, LPL, MLXIPL, NDUFAB1, PDK4, PLA2G2A, PTGS2, S100A8, S100A9, SCD, TECR]
GO:0034032	purine nucleoside bisphosphate metabolic process	GO_BiologicalProcess-EBI-UniProt-GOA_10.04.2019_00h00	1.00565e-11	1.8685e-08	6.38895e-17	1.59724e-15	[5, 6, 7, 8]	Group26	23.4568	38	[ACACA, ACLY, ACOT2, ACSF2, ACSL1, AQP9, BCL2A1, CES1, CLEC7A, DBI, DGAT1, DGAT2, DLAT, ELOVL5, ELOVL6, ELOVL7, FAS, FASN, GLYAT, HACD2, IMPAD1, ITGB2, KRT16, LDHD, NQO1, OGDH, PDHA1, PDK3, PDK4, SCD, SLC25A1, SLC38A1, SOAT1, SUCLG1, SULT1A2, TECR, TPST2, TSPO]
GO:0072330	monocarboxylic acid biosynthetic process	GO_BiologicalProcess-EBI-UniProt-GOA_10.04.2019_00h00	1.94341e-11	3.5992e-08	6.38895e-17	1.59724e-15	[6, 7]	Group26	20.1754	46	[ABCB11, ABCD2, ACACA, ACADL, ACADVL, ACLY, ACOT2, ADIPOR2, AKR1C1, ALDH1A3, APOC1, AQP9, BCL2A1, BGN, CSPG4, CYP27A1, DECR2, DHRS9, DSEL, EDN1, ELOVL5, ELOVL6, ELOVL7, FADS1, FADS2, FADS3, HACD2, HACD4, HPGD, IL1B, LCP1, LPGAT1, LPL, MLXIPL, NDUFAB1, PDK4, PLA2G2A, PTGS2, S100A8, S100A9, SCD, SDS, SLC27A2, STARD4, TECR, VCAN]
GO:0006637	acyl-CoA metabolic process	GO_BiologicalProcess-EBI-UniProt-GOA_10.04.2019_00h00	5.53402e-12	1.02933e-08	6.38895e-17	1.59724e-15	[4, 5, 6, 7, 8, 9, 10]	Group26	27.3504	32	[ACACA, ACLY, ACOT2, ACSF2, ACSL1, AQP9, BCL2A1, CES1, CLEC7A, DBI, DGAT1, DGAT2, DLAT, ELOVL5, ELOVL6, ELOVL7, FAS, FASN, GLYAT, HACD2, ITGB2, LDHD, OGDH, PDHA1, PDK3, PDK4, SCD, SLC25A1, SOAT1, SUCLG1, TECR, TSPO]
GO:0033875	ribonucleoside bisphosphate metabolic process	GO_BiologicalProcess-EBI-UniProt-GOA_10.04.2019_00h00	1.00565e-11	1.8685e-08	6.38895e-17	1.59724e-15	[6, 7, 8]	Group26	23.4568	38	[ACACA, ACLY, ACOT2, ACSF2, ACSL1, AQP9, BCL2A1, CES1, CLEC7A, DBI, DGAT1, DGAT2, DLAT, ELOVL5, ELOVL6, ELOVL7, FAS, FASN, GLYAT, HACD2, IMPAD1, ITGB2, KRT16, LDHD, NQO1, OGDH, PDHA1, PDK3, PDK4, SCD, SLC25A1, SLC38A1, SOAT1, SUCLG1, SULT1A2, TECR, TPST2, TSPO]
GO:0009150	purine ribonucleotide metabolic process	GO_BiologicalProcess-EBI-UniProt-GOA_10.04.2019_00h00	7.08158e-08	0.000127468	6.38895e-17	1.59724e-15	[6, 7, 8, 9]	Group26	13.9588	61	[ACACA, ACLY, ACOT2, ACSF2, ACSL1, ADCY5, ADCY6, AK4, ALDOA, ALDOB, AQP9, ATPSCKMT, BCL2A1, CES1, CLEC7A, CYC1, DBI, DGAT1, DGAT2, DLAT, ELOVL5, ELOVL6, ELOVL7, FAS, FASN, FBP1, GLYAT, GPI, HACD2, HK2, HK3, HOOK2, IGF1, IMPAD1, ITGB2, KIF20B, KRT16, LDHD, LRRK2, MLXIPL, NANOS1, NQO1, NUDT4, NUP210, OGDH, P2RX7, PDHA1, PDK3, PDK4, PFKFB1, PGM1, SCD, SLC25A1, SLC38A1, SOAT1, SUCLG1, SULT1A2, TECR, …
GO:0030497	fatty acid elongation	GO_BiologicalProcess-EBI-UniProt-GOA_10.04.2019_00h00	2.61457e-05	0.043611	6.38895e-17	1.59724e-15	[6, 7, 8, 9]	Group26	46.6667	7	[AQP9, ELOVL5, ELOVL6, ELOVL7, HACD2, HACD4, TECR]
GO:0034033	purine nucleoside bisphosphate biosynthetic process	GO_BiologicalProcess-EBI-UniProt-GOA_10.04.2019_00h00	8.87501e-11	1.64099e-07	6.38895e-17	1.59724e-15	[6, 7, 8, 9]	Group26	30.4878	25	[ACACA, ACLY, ACSL1, AQP9, BCL2A1, CES1, CLEC7A, DLAT, ELOVL5, ELOVL6, ELOVL7, FAS, FASN, HACD2, ITGB2, LDHD, NQO1, PDHA1, PDK3, PDK4, SCD, SLC25A1, SLC38A1, SOAT1, TECR]
GO:0035337	fatty-acyl-CoA metabolic process	GO_BiologicalProcess-EBI-UniProt-GOA_10.04.2019_00h00	1.05677e-09	1.93918e-06	6.38895e-17	1.59724e-15	[4, 5, 6, 7, 8, 9, 10, 11]	Group26	35.1852	19	[ACACA, ACLY, ACSL1, AQP9, BCL2A1, CES1, CLEC7A, DGAT1, DGAT2, ELOVL5, ELOVL6, ELOVL7, FAS, FASN, HACD2, SCD, SLC25A1, SOAT1, TECR]
GO:0042761	very long-chain fatty acid biosynthetic process	GO_BiologicalProcess-EBI-UniProt-GOA_10.04.2019_00h00	2.61457e-05	0.043611	6.38895e-17	1.59724e-15	[6, 7, 8, 9]	Group26	46.6667	7	[AQP9, ELOVL5, ELOVL6, ELOVL7, HACD2, HACD4, TECR]
GO:0034030	ribonucleoside bisphosphate biosynthetic process	GO_BiologicalProcess-EBI-UniProt-GOA_10.04.2019_00h00	8.87501e-11	1.64099e-07	6.38895e-17	1.59724e-15	[7, 8, 9]	Group26	30.4878	25	[ACACA, ACLY, ACSL1, AQP9, BCL2A1, CES1, CLEC7A, DLAT, ELOVL5, ELOVL6, ELOVL7, FAS, FASN, HACD2, ITGB2, LDHD, NQO1, PDHA1, PDK3, PDK4, SCD, SLC25A1, SLC38A1, SOAT1, TECR]
GO:0071616	acyl-CoA biosynthetic process	GO_BiologicalProcess-EBI-UniProt-GOA_10.04.2019_00h00	1.62186e-11	3.00855e-08	6.38895e-17	1.59724e-15	[5, 6, 7, 8, 9, 10, 11]	Group26	35.3846	23	[ACACA, ACLY, ACSL1, AQP9, BCL2A1, CES1, CLEC7A, DLAT, ELOVL5, ELOVL6, ELOVL7, FAS, FASN, HACD2, ITGB2, LDHD, PDHA1, PDK3, PDK4, SCD, SLC25A1, SOAT1, TECR]
GO:0009152	purine ribonucleotide biosynthetic process	GO_BiologicalProcess-EBI-UniProt-GOA_10.04.2019_00h00	4.19217e-07	0.000745788	6.38895e-17	1.59724e-15	[7, 8, 9, 10]	Group26	17.8771	32	[ACACA, ACLY, ACSL1, ADCY5, ADCY6, ALDOA, AQP9, ATPSCKMT, BCL2A1, CES1, CLEC7A, CYC1, DLAT, ELOVL5, ELOVL6, ELOVL7, FAS, FASN, HACD2, ITGB2, LDHD, NANOS1, NQO1, PDHA1, PDK3, PDK4, SCD, SLC25A1, SLC38A1, SOAT1, TECR, TREM2]
GO:0035336	long-chain fatty-acyl-CoA metabolic process	GO_BiologicalProcess-EBI-UniProt-GOA_10.04.2019_00h00	1.23324e-05	0.0208417	6.38895e-17	1.59724e-15	[5, 6, 7, 8, 9, 10, 11, 12]	Group26	34.4828	10	[ACSL1, AQP9, CLEC7A, DGAT1, DGAT2, ELOVL5, ELOVL6, ELOVL7, HACD2, TECR]
GO:0046949	fatty-acyl-CoA biosynthetic process	GO_BiologicalProcess-EBI-UniProt-GOA_10.04.2019_00h00	1.49675e-09	2.74055e-06	6.38895e-17	1.59724e-15	[5, 6, 7, 8, 9, 10, 11, 12]	Group26	38.6364	17	[ACACA, ACLY, ACSL1, AQP9, BCL2A1, CES1, CLEC7A, ELOVL5, ELOVL6, ELOVL7, FAS, FASN, HACD2, SCD, SLC25A1, SOAT1, TECR]
GO:0002682	regulation of immune system process	GO_BiologicalProcess-EBI-UniProt-GOA_10.04.2019_00h00	1.48964e-06	0.00260837	9.20119e-13	1.74823e-11	[2, 3]	Group27	9.62389	174	[ACP5, ADGRE2, AHR, AKR1C1, ALPK1, APLP2, APOB, ARL4C, BIRC3, BMP4, BTK, C1S, C5, C5AR1, C6, C7, CALB2, CCL19, CCL3, CCL5, CCR1, CD22, CD226, CD300A, CD300LB, CD300LF, CD3G, CD4, CD84, CEBPA, CLEC12A, CLEC2D, CLEC4E, CLEC7A, CR1, CTSL, CTSS, CXCL8, CYFIP2, DAB2IP, DBI, DCSTAMP, DNASE1L3, DUSP1, EHHADH, EVI2B, FCER1G, FCGR3A, FGF10, FGR, FOS, FPR1, FPR2, FSTL3, FYB1, FZD5, GBP5, GLI3, GPI, GPLD1, …
GO:0032879	regulation of localization	GO_BiologicalProcess-EBI-UniProt-GOA_10.04.2019_00h00	1.56598e-09	2.86574e-06	9.20119e-13	1.74823e-11	[2, 3]	Group27	9.63719	255	[ABCA2, ABCB1, ABHD5, ADAM12, ADCY5, ADGRE2, ADRA2A, AGT, AKAP6, AKT2, AMOT, AMOTL2, ANGPT1, ANGPT4, ANK2, ANK3, ANPEP, APLNR, APLP2, APOB, APOC1, APOE, AQP1, AREG, ARHGEF40, ATP1A2, ATP1B1, ATPSCKMT, AZIN1, BAG3, BIRC3, BMP4, BMP6, BMPER, BOK, C5, CABP1, CACNA2D1, CASQ2, CASS4, CCDC88A, CCL19, CCL3, CCL5, CCN1, CCR1, CD151, CD22, CD300A, CD300LF, CD4, CD84, CD9, CDH13, CDK16, CEP135, CEP290, CHC…
GO:0040012	regulation of locomotion	GO_BiologicalProcess-EBI-UniProt-GOA_10.04.2019_00h00	1.06824e-08	1.94099e-05	9.20119e-13	1.74823e-11	[2, 3]	Group27	11.4865	119	[ADAM12, ADRA2A, AGT, AKT2, AMOT, AMOTL2, ANGPT1, ANGPT4, APLP2, APOE, BIRC3, BMP4, BMPER, C5, CASS4, CCL19, CCL3, CCL5, CCN1, CCR1, CD151, CD300A, CDH13, CXCL16, CXCL8, CXCR4, CYP1B1, DAB2IP, DEFB1, DLEC1, DLEU2, DLL4, DMTN, DOCK10, DOCK5, DUSP1, EDN1, ENPP2, ERBB4, FERMT3, FGF1, FGF10, FGF13, FGR, FPR2, GPI, GPLD1, GPNMB, GPR183, HAS2, HRAS, IGF1, IGFBP5, IL1B, ITGAX, KANK1, KIF20B, KLF4, KRT16…
GO:0045321	leukocyte activation	GO_BiologicalProcess-EBI-UniProt-GOA_10.04.2019_00h00	1.49754e-14	2.81088e-11	9.20119e-13	1.74823e-11	[2, 3]	Group27	12.2056	171	[ACLY, ACP5, ADA2, ADAM12, ADGRE2, ADGRE3, AGPAT2, AHR, AIFM2, ALAD, ALDH9A1, ALDOA, ANGPT1, ANPEP, ARHGAP9, ASAH1, BIN2, BMP4, BTK, C5AR1, CALB2, CCL19, CCL3, CCL5, CD180, CD22, CD226, CD300A, CD300LF, CD3G, CD4, CD44, CD53, CD84, CEBPA, CEP290, CHI3L1, CHIT1, CLEC12A, CLEC7A, CR1, CTSC, CTSD, CTSS, CXCL8, DCSTAMP, DGAT1, DLEC1, DLL4, DNASE1L3, DOCK10, DOCK2, EDN1, EEF1A1, EHHADH, FCER1G, FCGR3A…
GO:0048583	regulation of response to stimulus	GO_BiologicalProcess-EBI-UniProt-GOA_10.04.2019_00h00	6.62378e-08	0.000119294	9.20119e-13	1.74823e-11	[2, 3]	Group27	8.57206	386	[ABCB1, ABCD2, ACP5, ADA2, ADAM12, ADAMTS12, ADCY5, ADGRE2, ADRA2A, AGPAT2, AGT, AKAP6, AKR1C1, AKR1C2, ALPK1, ANGPT1, ANGPT4, ANPEP, APLNR, APLP2, APOB, APOE, ARAP2, AREG, ARHGAP15, ARHGAP20, ARHGAP26, ARHGAP28, ARHGAP9, ARHGEF26, ARL4C, ATF3, ATP1A2, AXIN2, BAG3, BCL2A1, BCR, BIRC3, BLM, BMP3, BMP4, BMP6, BMPER, BOK, BTK, C1S, C5, C5AR1, C6, C7, C9orf72, CALB2, CASQ2, CBLB, CCDC3, CCL19, CCL3, …
GO:0048870	cell motility	GO_BiologicalProcess-EBI-UniProt-GOA_10.04.2019_00h00	3.32526e-10	6.11516e-07	9.20119e-13	1.74823e-11	[2, 3]	Group27	10.6745	182	[ADAM12, ADAMTS12, ADGRE2, ADGRL3, ADRA2A, AGT, AKT2, AMOT, AMOTL2, ANGPT1, ANGPT4, ANLN, APLP2, APOB, APOE, ATP1B1, BIN2, BIRC3, BMP4, BMPER, C5, CASS4, CCDC88A, CCL19, CCL3, CCL5, CCN1, CCR1, CCRL2, CD151, CD248, CD300A, CD44, CD48, CD84, CDH13, CER1, CSPG4, CXCL14, CXCL16, CXCL8, CXCR4, CYP1B1, DAB2IP, DDIT4, DEFB1, DLEC1, DLL4, DMTN, DOCK10, DOCK5, DUSP1, EDN1, ENPP2, ERBB4, FAT1, FAT2, FCER1…
GO:0051239	regulation of multicellular organismal process	GO_BiologicalProcess-EBI-UniProt-GOA_10.04.2019_00h00	4.10968e-08	7.41386e-05	9.20119e-13	1.74823e-11	[2, 3]	Group27	9.22865	268	[ABCD2, ACACA, ACADL, ACP5, ACSL1, ADAM12, ADAMTS12, ADCY6, ADGRL1, ADIPOR2, ADRA2A, AGPAT2, AGT, AIFM2, AKAP6, ALMS1, AMOT, ANGPT1, ANGPT4, ANK2, ANPEP, APLNR, APLP2, APOC1, APOE, AQP1, ASPH, ATP1A2, ATP1B1, ATPSCKMT, AXIN2, BIRC3, BMP4, BMP6, BMPER, BTK, C5, C5AR1, CACNA2D1, CASQ2, CCDC88A, CCL19, CCL3, CCN1, CCR1, CD226, CD4, CD69, CD84, CD9, CER1, CHI3L1, CIDEA, CLSTN2, CR1, CTSL, CXCL8, CXCR…
GO:0006952	defense response	GO_BiologicalProcess-EBI-UniProt-GOA_10.04.2019_00h00	2.33033e-08	4.21324e-05	9.20119e-13	1.74823e-11	[3]	Group27	10.3214	167	[ABCD2, ACP5, ADAMTS12, ADGRE2, ADORA1, AGT, ALPK1, ANGPT1, APLP2, APOB, APOE, ARL4C, BIRC3, BTK, C5, C5AR1, CCL19, CCL3, CCL5, CCR1, CCRL2, CD226, CD300A, CD300LB, CD300LF, CD44, CD48, CD83, CD84, CEBPA, CES1, CHI3L1, CLEC12A, CLEC4E, CLEC7A, CR1, CSF3R, CTSL, CTSS, CXCL16, CXCL8, CXCR4, CYSLTR1, DAB2IP, DDIT4, DEFB1, DEFB132, DLEU2, DNASE1L3, EGR1, EHHADH, FCER1G, FCMR, FFAR4, FGR, FOS, FPR1, F…
GO:0042127	regulation of cell population proliferation	GO_BiologicalProcess-EBI-UniProt-GOA_10.04.2019_00h00	1.73596e-05	0.0291815	9.20119e-13	1.74823e-11	[2, 3, 4]	Group27	9.58361	145	[ACP5, ADRA2A, AGT, AHR, AKR1C1, AKR1C2, AKT2, ANGPT1, APLNR, APLP2, APOE, AQP1, AREG, AXIN2, AZGP1, AZIN1, BIRC3, BMP4, BMP6, BOK, C5AR1, CALB2, CCDC88A, CCL19, CCL5, CCN1, CCNB2, CCND1, CD22, CD300A, CD69, CDH13, CDKN2B, CDKN2C, CEBPA, CER1, CLMN, COPS9, CXCL8, CYP1B1, DAB2IP, DHDDS, DLEC1, DLL4, EDN1, EGR1, ELN, ERBB4, FABP3, FGF1, FGF10, FGF13, FGFR2, GDF15, GPLD1, GPNMB, GPR183, GSDME, HAS2,…
GO:0048584	positive regulation of response to stimulus	GO_BiologicalProcess-EBI-UniProt-GOA_10.04.2019_00h00	2.90803e-06	0.0050338	9.20119e-13	1.74823e-11	[2, 3, 4]	Group27	8.98452	238	[ACP5, ADAM12, ADRA2A, AGPAT2, AGT, AKAP6, AKR1C1, AKR1C2, ALPK1, ANGPT1, APLP2, APOB, APOE, AREG, ARL4C, ATF3, AXIN2, BIRC3, BMP3, BMP4, BMP6, BMPER, BOK, BTK, C1S, C5, C5AR1, C6, C7, CALB2, CCL19, CCL3, CCL5, CCN1, CCR1, CD180, CD22, CD226, CD300A, CD300LF, CD3G, CD4, CD44, CDH13, CDKN2B, CEBPA, CHCHD10, CHI3L1, CHL1, CLEC12A, CLEC4E, CLEC7A, CR1, CTSL, CTSS, CXCL8, CXCR4, CYFIP2, CYP1B1, DAB2I…
GO:0051240	positive regulation of multicellular organismal process	GO_BiologicalProcess-EBI-UniProt-GOA_10.04.2019_00h00	1.75495e-08	3.17821e-05	9.20119e-13	1.74823e-11	[2, 3, 4]	Group27	10.3576	168	[ACACA, ACADL, ACP5, ACSL1, ADAM12, ADGRL1, ADIPOR2, ADRA2A, AGPAT2, AGT, AIFM2, AKAP6, ALMS1, ANGPT1, ANGPT4, ANPEP, APLNR, APLP2, APOE, AQP1, ATPSCKMT, AXIN2, BIRC3, BMP4, BMP6, BMPER, BTK, C5, CCL19, CCL3, CCN1, CCR1, CD226, CD4, CHI3L1, CLSTN2, CXCL8, CXCR4, CYP1B1, DAB2IP, DCSTAMP, DMTN, DOCK5, EDN1, EGR1, EHHADH, ELOVL6, ENPP2, EPHB2, ERBB4, EVI2B, FCER1G, FFAR4, FGF1, FGF10, FGF13, FGFR2, …
GO:0001817	regulation of cytokine production	GO_BiologicalProcess-EBI-UniProt-GOA_10.04.2019_00h00	9.03547e-07	0.00159024	9.20119e-13	1.74823e-11	[3, 4]	Group27	11.6689	86	[ABCD2, ACP5, ADRA2A, AGPAT2, AGT, AIFM2, ANGPT1, APLP2, BIRC3, BTK, C5, CCL19, CCL3, CD226, CD4, CD84, CIDEA, CYP1B1, EGR1, EHHADH, FCER1G, FFAR4, FGR, FZD5, GBP5, GPNMB, HAVCR2, HERC5, IFI16, IGF1, IL15, IL18, IL1B, IL1R1, IL1RN, ILRUN, INHBB, IRAK3, ITGB8, JAK3, KLF4, LBP, LCP1, LEP, LILRA5, LILRB2, LPL, MAP3K20, MAPK13, MMP8, NCKAP1L, NMB, OSCP1, P2RX7, PDCD4, PDZD2, POLR2L, POLR3H, PTGER2, P…
GO:0006935	chemotaxis	GO_BiologicalProcess-EBI-UniProt-GOA_10.04.2019_00h00	8.97926e-11	1.65937e-07	9.20119e-13	1.74823e-11	[3, 4]	Group27	13.8462	90	[ADGRE2, ALCAM, ANGPT1, ANOS1, BIN2, BMP4, C5, C5AR1, CCL19, CCL3, CCL5, CCR1, CCRL2, CDH13, CLEC12A, CNTN6, CXCL14, CXCL16, CXCL8, CXCR4, CYFIP2, DEFB1, DOK1, DUSP1, EGR2, ENPP2, EPHB2, FCER1G, FGF1, FGF10, FGF13, FPR1, FPR2, GPNMB, GPR183, HMGB2, HRAS, IL1B, IL1R1, IL1RN, ITGB2, JAML, KIF20B, KIF3A, LYST, MAP2K1, MET, MOSPD2, NAP1L1, NBL1, NCKAP1L, NMB, NOTCH1, NTRK3, P2RX4, P2RY12, PALLD, PLA2…
GO:0016477	cell migration	GO_BiologicalProcess-EBI-UniProt-GOA_10.04.2019_00h00	4.74504e-12	8.83526e-09	9.20119e-13	1.74823e-11	[3, 4]	Group27	11.3636	175	[ADAM12, ADAMTS12, ADGRE2, ADGRL3, ADRA2A, AGT, AKT2, AMOT, AMOTL2, ANGPT1, ANGPT4, ANLN, APLP2, APOB, APOE, ATP1B1, BIN2, BIRC3, BMP4, BMPER, C5, CASS4, CCDC88A, CCL19, CCL3, CCL5, CCN1, CCR1, CCRL2, CD151, CD248, CD300A, CD44, CD48, CD84, CDH13, CER1, CXCL14, CXCL16, CXCL8, CXCR4, CYP1B1, DAB2IP, DDIT4, DLEC1, DLL4, DMTN, DOCK10, DOCK5, DUSP1, EDN1, ENPP2, ERBB4, FAT1, FAT2, FCER1G, FERMT3, FGF…
GO:0032101	regulation of response to external stimulus	GO_BiologicalProcess-EBI-UniProt-GOA_10.04.2019_00h00	2.38461e-10	4.39007e-07	9.20119e-13	1.74823e-11	[3, 4]	Group27	11.6838	136	[ABCD2, ADAMTS12, AGT, ALPK1, APLP2, APOB, APOE, ARL4C, BIRC3, BMP6, BTK, C5, C5AR1, CALB2, CCL19, CCL3, CCL5, CCR1, CD180, CD226, CD300A, CD300LF, CD9, CDH13, CEBPA, CLEC4E, CLEC7A, CNGA1, CR1, CTSL, CTSS, CXCL8, CXCR4, DAB2IP, DMTN, DNASE1L3, DUSP1, EDN1, EHHADH, FCER1G, FFAR4, FGF1, FGF13, FGR, FPR2, GBP5, GPR183, HERC5, HMGB2, HRAS, IFI16, IFNAR2, IGF1, IL15, IL18, IL1B, ILRUN, IRAK3, ITGB2, …
GO:0050865	regulation of cell activation	GO_BiologicalProcess-EBI-UniProt-GOA_10.04.2019_00h00	5.39939e-06	0.00924375	9.20119e-13	1.74823e-11	[3, 4]	Group27	11.6719	74	[ACP5, ADGRE2, AHR, APOE, BMP4, BTK, C5AR1, CALB2, CCL19, CCL3, CCL5, CD22, CD226, CD300A, CD300LF, CD4, CD84, CD9, CEBPA, CR1, DMTN, EHHADH, FCER1G, FGF10, FGR, GLI3, GPNMB, GPR183, GRAP2, HAVCR2, IGF1, IGF2, IKZF3, IL18, IL1B, ITGB2, JAK3, LBP, LEP, LILRA5, LILRB2, LOXL1, MAP3K20, MMP8, MNDA, NCKAP1L, NFKBIZ, NMB, OSCP1, PLEK, PLSCR1, PRKCD, PTPN11, PTPN2, PTPN6, PTPRC, RIPOR2, RPS6KA1, S100A8,…
GO:0051049	regulation of transport	GO_BiologicalProcess-EBI-UniProt-GOA_10.04.2019_00h00	1.82529e-06	0.00318696	9.20119e-13	1.74823e-11	[3, 4]	Group27	9.6793	166	[ABCA2, ABCB1, ADAM12, ADCY5, ADGRE2, ADRA2A, AGT, AKAP6, AKT2, ANGPT1, ANK2, ANK3, ANPEP, APLNR, APLP2, APOC1, APOE, AQP1, ARHGEF40, ATP1A2, ATP1B1, ATPSCKMT, AZIN1, BAG3, BIRC3, BMP4, BMP6, BOK, C5, CABP1, CACNA2D1, CASQ2, CCL19, CCL3, CCL5, CCR1, CD151, CD22, CD300A, CD300LF, CD4, CD84, CDH13, CDK16, CEP290, CHCHD10, CIDEA, CNIH3, CRYAB, CTSS, DAB2IP, DMTN, DOCK2, EDN1, EPHB2, EXPH5, FABP3, FC…
GO:0051050	positive regulation of transport	GO_BiologicalProcess-EBI-UniProt-GOA_10.04.2019_00h00	3.54737e-08	6.40301e-05	9.20119e-13	1.74823e-11	[2, 3, 4, 5]	Group27	11.4907	111	[ABCB1, ADAM12, ADRA2A, AKAP6, AKT2, ANGPT1, ANK2, ANK3, APLNR, APLP2, APOE, AQP1, ATP1B1, ATPSCKMT, AZIN1, BAG3, BIRC3, BMP6, BOK, C5, CACNA2D1, CCL19, CCL3, CCL5, CCR1, CD151, CD300LF, CEP290, CHCHD10, CTSS, DAB2IP, DOCK2, EDN1, EPHB2, EXPH5, FABP3, FCER1G, FGR, FPR2, FZD5, GPC3, GPI, GPLD1, HAVCR1, HAVCR2, HCAR2, HRAS, IGF1, IL15, IL1B, IL2RG, INHBB, IRS1, ITGB2, KCNB1, KCNE1, KIF20B, LCP1, LE…
GO:0051270	regulation of cellular component movement	GO_BiologicalProcess-EBI-UniProt-GOA_10.04.2019_00h00	1.66071e-08	3.0092e-05	9.20119e-13	1.74823e-11	[3, 4]	Group27	11.4313	119	[ADAM12, ADRA2A, AGT, AKT2, AMOT, AMOTL2, ANGPT1, ANGPT4, ANK2, APLP2, APOE, BIRC3, BMP4, BMPER, C5, CASS4, CCL19, CCL3, CCL5, CCN1, CCR1, CD151, CD300A, CD9, CDH13, CXCL16, CXCL8, CYP1B1, DAB2IP, DEFB1, DLEC1, DLL4, DMTN, DOCK10, DOCK5, DSC2, DSG2, DUSP1, EDN1, ENPP2, ERBB4, FERMT3, FGF1, FGF10, FGF13, FGR, FPR2, GPI, GPLD1, GPNMB, GPR183, HAS2, HRAS, IGF1, IGFBP5, IL1B, ITGAX, KANK1, KIF20B, KL…
GO:0080134	regulation of response to stress	GO_BiologicalProcess-EBI-UniProt-GOA_10.04.2019_00h00	1.42306e-05	0.0239643	9.20119e-13	1.74823e-11	[3, 4]	Group27	9.47177	156	[ABCB1, ABCD2, ACP5, ADAMTS12, ADRA2A, AGT, ALPK1, APLP2, APOB, APOE, ARL4C, AXIN2, BAG3, BIRC3, BOK, BTK, C5AR1, CCL19, CCL3, CCL5, CD226, CD300A, CD300LF, CD44, CD9, CEBPA, CHL1, CLEC4E, CLEC7A, CR1, CRYAB, CTSL, CTSS, DAB2IP, DEK, DMTN, DNASE1L3, DUSP1, EDN1, EHHADH, ENPP2, EYA4, FAS, FASN, FBLN5, FCER1G, FFAR4, FGF10, FGF13, FGR, FPR2, GBP5, HAVCR1, HERC5, HIPK2, HMGB2, HRAS, HSPB8, IFI16, IF…
GO:0050900	leukocyte migration	GO_BiologicalProcess-EBI-UniProt-GOA_10.04.2019_00h00	1.66691e-06	0.00291543	9.20119e-13	1.74823e-11	[2, 4, 5]	Group27	12.3412	68	[ADGRE2, ANGPT1, ANGPT4, APOB, ATP1B1, C5, CCL19, CCL3, CCL5, CCR1, CD300A, CD44, CD48, CD84, CXCL16, CXCL8, CXCR4, DUSP1, FCER1G, FPR2, GPR183, GRB14, IL1B, IL1R1, IL1RN, ITGA3, ITGA4, ITGAL, ITGAX, ITGB2, JAML, KIF20B, LYST, MOSPD2, NBL1, NCKAP1L, P2RX4, P2RY12, PLA2G2A, PLA2G7, PPBP, PROS1, PTGER2, PTPN11, PTPN6, PTPRU, RAC2, RARRES2, RIPOR2, S100A12, S100A8, S100A9, SAA1, SELE, SELL, SELP, SG…
GO:0006954	inflammatory response	GO_BiologicalProcess-EBI-UniProt-GOA_10.04.2019_00h00	7.67882e-12	1.42749e-08	9.20119e-13	1.74823e-11	[4]	Group27	14.4951	89	[ABCD2, ACP5, ADAMTS12, ADGRE2, ADORA1, AGT, ANGPT1, APLP2, APOE, BIRC3, C5, C5AR1, CCL19, CCL3, CCL5, CCR1, CCRL2, CD44, CEBPA, CHI3L1, CXCL8, CXCR4, DNASE1L3, EHHADH, FFAR4, FOS, FPR1, FPR2, GBP5, HMGB2, HP, IGF1, IL15, IL18, IL1B, ITGAL, ITGB2, KLF4, KLRG1, KRT16, LBP, LCP1, LEP, LILRA5, LOXL1, LPL, LYZ, MAPK13, MGLL, MMP28, MMP8, MMP9, NFKBIZ, NLRC4, PDCD4, PIK3AP1, PLA2G2A, PLA2G7, PLSCR1, P…
GO:0032103	positive regulation of response to external stimulus	GO_BiologicalProcess-EBI-UniProt-GOA_10.04.2019_00h00	4.79469e-07	0.000851536	9.20119e-13	1.74823e-11	[3, 4, 5]	Group27	11.8056	85	[AGT, ALPK1, APLP2, APOB, ARL4C, BIRC3, BMP6, BTK, CCL19, CCL3, CCL5, CCR1, CD180, CD226, CD300A, CD300LF, CDH13, CEBPA, CLEC4E, CLEC7A, CTSL, CTSS, CXCL8, DAB2IP, EHHADH, FCER1G, FGF13, FPR2, GBP5, HMGB2, HRAS, IFI16, IL15, IL18, IL1B, IRAK3, ITGB2, LBP, LCP1, LILRA5, LPL, LY86, MAP3K20, MAPK13, MET, MMP8, MOSPD2, MUC3A, NAP1L1, NCKAP1L, NFKBIZ, NLRC4, NTRK3, P2RX4, P2RY12, PDCD4, PIK3AP1, PLA2G…
GO:0050920	regulation of chemotaxis	GO_BiologicalProcess-EBI-UniProt-GOA_10.04.2019_00h00	1.82726e-08	3.30734e-05	9.20119e-13	1.74823e-11	[3, 4, 5]	Group27	17.7778	40	[C5, CCL19, CCL3, CCL5, CCR1, CDH13, CXCL8, CXCR4, DUSP1, FGF1, FGF13, FPR2, GPR183, KIF20B, MET, MOSPD2, NAP1L1, NBL1, NCKAP1L, NOTCH1, NTRK3, P2RX4, P2RY12, PLA2G7, PTPN2, PTPRU, RAC2, RARRES2, RIPOR2, S100A8, S100A9, SEMA3B, SEMA3C, SEMA3E, SLAMF8, SMOC2, THBS1, THBS4, TREM2, VEGFB]
GO:2000145	regulation of cell motility	GO_BiologicalProcess-EBI-UniProt-GOA_10.04.2019_00h00	8.33471e-09	1.51775e-05	9.20119e-13	1.74823e-11	[3, 4, 5]	Group27	11.7043	114	[ADAM12, ADRA2A, AGT, AKT2, AMOT, AMOTL2, ANGPT1, ANGPT4, APLP2, APOE, BIRC3, BMP4, BMPER, C5, CASS4, CCL19, CCL3, CCL5, CCN1, CCR1, CD151, CD300A, CDH13, CXCL16, CXCL8, CYP1B1, DAB2IP, DEFB1, DLEC1, DLL4, DMTN, DOCK10, DOCK5, DUSP1, EDN1, ENPP2, ERBB4, FERMT3, FGF1, FGF10, FGF13, FGR, FPR2, GPI, GPLD1, GPNMB, GPR183, HAS2, HRAS, IGF1, IGFBP5, IL1B, ITGAX, KANK1, KIF20B, KLF4, KRT16, LIMCH1, MAPR…
GO:0001667	ameboidal-type cell migration	GO_BiologicalProcess-EBI-UniProt-GOA_10.04.2019_00h00	8.52437e-07	0.00150199	9.20119e-13	1.74823e-11	[4, 5]	Group27	13.494	56	[ADAM12, AGT, AMOT, AMOTL2, ANGPT1, ANGPT4, ANLN, APLP2, APOE, BIRC3, BMP4, BMPER, CDH13, CER1, CYP1B1, DAB2IP, DLL4, DMTN, DOCK5, EDN1, ENPP2, ERBB4, FAT2, FGF1, FGF10, FGF13, GIPC1, GPC3, GPI, GPLD1, ID1, ITGA4, KANK1, KLF4, KRT16, LOXL2, MAPRE2, MET, MMP9, NANOS1, NAP1L1, NOTCH1, P2RX4, P2RY12, PLEKHG5, PLPP3, PTGS2, SEMA3B, SEMA3C, SEMA3E, SMOC2, STC1, TGFB2, THBS1, TKT, TNFRSF25]
GO:0031347	regulation of defense response	GO_BiologicalProcess-EBI-UniProt-GOA_10.04.2019_00h00	3.51921e-06	0.00606712	9.20119e-13	1.74823e-11	[4, 5]	Group27	11.0437	91	[ABCD2, ADAMTS12, AGT, ALPK1, APLP2, APOB, APOE, ARL4C, BIRC3, BTK, C5AR1, CCL3, CCL5, CD226, CD300A, CD300LF, CEBPA, CLEC4E, CLEC7A, CR1, CTSL, CTSS, DAB2IP, DNASE1L3, EHHADH, FCER1G, FFAR4, FGR, FPR2, GBP5, HERC5, HMGB2, HRAS, IFI16, IFNAR2, IGF1, IL15, IL18, IL1B, ILRUN, IRAK3, ITGB2, KLF4, LBP, LCP1, LEP, LILRA5, LPL, MAP3K20, MAPK13, MGLL, MMP8, MMP9, MUC3A, NAP1L1, NFKBIZ, NLRC4, PDCD4, PIK…
GO:0050918	positive chemotaxis	GO_BiologicalProcess-EBI-UniProt-GOA_10.04.2019_00h00	4.20945e-08	7.58963e-05	9.20119e-13	1.74823e-11	[4, 5]	Group27	26.5823	21	[ANGPT1, BMP4, CCL3, CCL5, CDH13, CLEC12A, CXCL8, FGF10, FGF13, FPR2, GPNMB, HMGB2, MET, NAP1L1, NMB, NTRK3, PLXNB3, S100A8, S100A9, SAA1, VEGFB]
GO:0050921	positive regulation of chemotaxis	GO_BiologicalProcess-EBI-UniProt-GOA_10.04.2019_00h00	2.07828e-05	0.0348736	9.20119e-13	1.74823e-11	[3, 4, 5, 6]	Group27	17.2662	24	[CCL19, CCL3, CCL5, CCR1, CDH13, CXCL8, FGF13, FPR2, MET, MOSPD2, NAP1L1, NCKAP1L, NTRK3, P2RX4, P2RY12, PLA2G7, RAC2, RARRES2, RIPOR2, SMOC2, THBS1, THBS4, TREM2, VEGFB]
GO:0060326	cell chemotaxis	GO_BiologicalProcess-EBI-UniProt-GOA_10.04.2019_00h00	1.00502e-07	0.000180602	9.20119e-13	1.74823e-11	[4, 5]	Group27	14.5553	54	[ADGRE2, BIN2, C5, CCL19, CCL3, CCL5, CCR1, CCRL2, CXCL14, CXCL16, CXCL8, CXCR4, DUSP1, FCER1G, FGF1, FGF13, FPR2, GPR183, HMGB2, IL1B, IL1R1, IL1RN, ITGB2, JAML, KIF20B, LYST, MET, MOSPD2, NAP1L1, NBL1, NCKAP1L, NOTCH1, P2RX4, PLA2G2A, PLA2G7, PLEKHG5, PLXNB3, PPBP, PRKCD, PTPRU, RAC2, RARRES2, RIPOR2, S100A12, S100A8, S100A9, SAA1, SLAMF8, SMOC2, TGFB2, THBS1, THBS4, TNFRSF25, VEGFB]
GO:2000147	positive regulation of cell motility	GO_BiologicalProcess-EBI-UniProt-GOA_10.04.2019_00h00	2.38835e-09	4.36112e-06	9.20119e-13	1.74823e-11	[3, 4, 5, 6]	Group27	13.7566	78	[ADAM12, ADRA2A, AGT, AKT2, ANGPT1, ANGPT4, BIRC3, BMP4, CASS4, CCL19, CCL3, CCL5, CCN1, CCR1, CD151, CDH13, CXCL16, CXCL8, DAB2IP, DEFB1, DMTN, DOCK5, EDN1, ENPP2, FERMT3, FGF1, FGF10, FGF13, FGR, FPR2, GPI, GPLD1, GPNMB, HAS2, HRAS, IGF1, IGFBP5, IL1B, ITGAX, KIF20B, MAPRE2, MET, MMP9, MOSPD2, NAP1L1, NCKAP1L, NMB, NOTCH1, NTRK3, OSCP1, P2RX4, P2RY12, PDGFD, PLA2G7, PLPP3, PTGS2, PTPRC, RAC2, R…
GO:0030595	leukocyte chemotaxis	GO_BiologicalProcess-EBI-UniProt-GOA_10.04.2019_00h00	2.73669e-06	0.00474269	9.20119e-13	1.74823e-11	[3, 5, 6]	Group27	15	39	[ADGRE2, C5, CCL19, CCL3, CCL5, CCR1, CXCL16, CXCL8, CXCR4, DUSP1, FCER1G, FPR2, GPR183, IL1B, IL1R1, IL1RN, ITGB2, JAML, KIF20B, LYST, MOSPD2, NBL1, NCKAP1L, PLA2G2A, PLA2G7, PPBP, PTPRU, RAC2, RARRES2, RIPOR2, S100A12, S100A8, S100A9, SAA1, SLAMF8, TGFB2, THBS1, THBS4, VEGFB]
GO:0097529	myeloid leukocyte migration	GO_BiologicalProcess-EBI-UniProt-GOA_10.04.2019_00h00	1.44949e-07	0.000260184	9.20119e-13	1.74823e-11	[3, 5, 6]	Group27	16.7364	40	[ADGRE2, C5, CCL19, CCL3, CCL5, CCR1, CD300A, CXCL8, DUSP1, FCER1G, FPR2, IL1B, IL1R1, IL1RN, ITGB2, JAML, KIF20B, MOSPD2, NBL1, NCKAP1L, P2RX4, P2RY12, PLA2G2A, PLA2G7, PPBP, PTGER2, PTPRU, RAC2, RARRES2, RIPOR2, S100A12, S100A8, S100A9, SAA1, SLAMF8, TGFB2, THBS1, THBS4, TREM2, VEGFB]
GO:0030334	regulation of cell migration	GO_BiologicalProcess-EBI-UniProt-GOA_10.04.2019_00h00	9.62097e-10	1.76641e-06	9.20119e-13	1.74823e-11	[4, 5, 6]	Group27	12.2652	111	[ADAM12, ADRA2A, AGT, AKT2, AMOT, AMOTL2, ANGPT1, ANGPT4, APLP2, APOE, BIRC3, BMP4, BMPER, C5, CASS4, CCL19, CCL3, CCL5, CCN1, CCR1, CD151, CD300A, CDH13, CXCL16, CXCL8, CYP1B1, DAB2IP, DLEC1, DLL4, DMTN, DOCK10, DOCK5, DUSP1, EDN1, ENPP2, ERBB4, FERMT3, FGF1, FGF10, FGF13, FGR, FPR2, GPI, GPLD1, GPNMB, GPR183, HAS2, HRAS, IGF1, IGFBP5, IL1B, ITGAX, KANK1, KIF20B, KLF4, KRT16, LIMCH1, MAPRE2, MCT…
GO:0050727	regulation of inflammatory response	GO_BiologicalProcess-EBI-UniProt-GOA_10.04.2019_00h00	1.28178e-09	2.34822e-06	9.20119e-13	1.74823e-11	[4, 5, 6]	Group27	16.6144	53	[ABCD2, ADAMTS12, AGT, APLP2, APOE, BIRC3, C5AR1, CCL3, CCL5, CEBPA, DNASE1L3, EHHADH, FFAR4, FPR2, GBP5, IGF1, IL15, IL18, IL1B, ITGB2, KLF4, LBP, LCP1, LEP, LILRA5, LPL, MAPK13, MGLL, MMP8, MMP9, NFKBIZ, PDCD4, PIK3AP1, PLA2G2A, PLA2G7, PRKCD, PTGER2, PTGS2, PTPN2, PTPRC, RORA, S100A12, S100A8, S100A9, SAA1, SELE, SGCG, SLAMF8, STS, TLR2, TNIP1, TREM2, USP18]
GO:0030335	positive regulation of cell migration	GO_BiologicalProcess-EBI-UniProt-GOA_10.04.2019_00h00	2.29662e-09	4.19821e-06	9.20119e-13	1.74823e-11	[4, 5, 6, 7]	Group27	13.8686	76	[ADAM12, ADRA2A, AGT, AKT2, ANGPT1, ANGPT4, BIRC3, BMP4, CASS4, CCL19, CCL3, CCL5, CCN1, CCR1, CD151, CDH13, CXCL16, CXCL8, DAB2IP, DMTN, DOCK5, EDN1, ENPP2, FERMT3, FGF1, FGF10, FGF13, FGR, FPR2, GPI, GPLD1, GPNMB, HAS2, HRAS, IGF1, IGFBP5, IL1B, ITGAX, KIF20B, MAPRE2, MET, MMP9, MOSPD2, NAP1L1, NCKAP1L, NMB, NOTCH1, NTRK3, OSCP1, P2RX4, P2RY12, PDGFD, PLA2G7, PLPP3, PTGS2, PTPRC, RAC2, RARRES2,…
GO:0032680	regulation of tumor necrosis factor production	GO_BiologicalProcess-EBI-UniProt-GOA_10.04.2019_00h00	8.89093e-06	0.0151146	9.20119e-13	1.74823e-11	[5, 6]	Group27	17.3333	26	[ANGPT1, CCL19, CCL3, CIDEA, EHHADH, FZD5, HAVCR2, IGF1, ILRUN, IRAK3, LBP, LCP1, LILRA5, LPL, MMP8, PTPN11, PTPN6, PTPRC, S100A8, S100A9, SGCG, STS, THBS1, TLR2, TYROBP, ZFP36]
GO:0050729	positive regulation of inflammatory response	GO_BiologicalProcess-EBI-UniProt-GOA_10.04.2019_00h00	6.70829e-07	0.00118468	9.20119e-13	1.74823e-11	[4, 5, 6, 7]	Group27	18.9189	28	[AGT, CCL3, CEBPA, EHHADH, GBP5, IL15, IL18, IL1B, ITGB2, LBP, LCP1, LILRA5, LPL, MAPK13, MMP8, NFKBIZ, PDCD4, PLA2G2A, PLA2G7, PTGER2, PTGS2, S100A12, S100A8, S100A9, SGCG, TLR2, TNIP1, TREM2]
GO:0097530	granulocyte migration	GO_BiologicalProcess-EBI-UniProt-GOA_10.04.2019_00h00	6.2467e-07	0.00110629	9.20119e-13	1.74823e-11	[4, 6, 7]	Group27	18.5897	29	[ADGRE2, CCL19, CCL3, CCL5, CD300A, CXCL8, FCER1G, IL1B, IL1R1, IL1RN, ITGB2, JAML, KIF20B, MOSPD2, NCKAP1L, PLA2G2A, PPBP, PTGER2, RAC2, RARRES2, RIPOR2, S100A12, S100A8, S100A9, SAA1, SLAMF8, TGFB2, THBS1, THBS4]
GO:0045937	positive regulation of phosphate metabolic process	GO_BiologicalProcess-EBI-UniProt-GOA_10.04.2019_00h00	1.04075e-06	0.00182964	9.20119e-13	1.74823e-11	[5, 6, 7]	Group27	10.3698	129	[ACP5, ADAM12, ADCY5, ADCY6, ADRA2A, AGT, AKT2, ANGPT1, ANGPT4, APLNR, APOE, AREG, AXIN2, BIRC3, BMP3, BMP4, BMP6, BMPER, C5, C5AR1, CASS4, CCDC88A, CCL19, CCL3, CCL5, CCN1, CCND1, CCR1, CD300A, CD4, CD44, CHI3L1, CSPG4, CXCR4, DAB2IP, DLEC1, EDN1, EGR1, ENPP2, EPHB2, ERBB4, ETFB, FABP3, FAS, FASN, FFAR4, FGF1, FGF10, FGF13, FGFR2, FGR, FPR1, FPR2, GDF10, GDF15, GPLD1, GPNMB, GPR183, GSDME, H19, …
GO:0071621	granulocyte chemotaxis	GO_BiologicalProcess-EBI-UniProt-GOA_10.04.2019_00h00	4.698e-06	0.00805238	9.20119e-13	1.74823e-11	[4, 5, 6, 7, 8]	Group27	17.931	26	[ADGRE2, CCL19, CCL3, CCL5, CXCL8, FCER1G, IL1B, IL1R1, IL1RN, ITGB2, JAML, KIF20B, MOSPD2, NCKAP1L, PLA2G2A, PPBP, RAC2, RARRES2, RIPOR2, S100A12, S100A8, S100A9, SAA1, TGFB2, THBS1, THBS4]
GO:1990266	neutrophil migration	GO_BiologicalProcess-EBI-UniProt-GOA_10.04.2019_00h00	1.10029e-05	0.0186498	9.20119e-13	1.74823e-11	[5, 7, 8]	Group27	17.9104	24	[CCL19, CCL3, CCL5, CXCL8, FCER1G, IL1B, IL1R1, IL1RN, ITGB2, JAML, KIF20B, MOSPD2, NCKAP1L, PLA2G2A, PPBP, RAC2, RIPOR2, S100A12, S100A8, S100A9, SAA1, SLAMF8, TGFB2, THBS4]
GO:0042327	positive regulation of phosphorylation	GO_BiologicalProcess-EBI-UniProt-GOA_10.04.2019_00h00	6.69189e-07	0.00118246	9.20119e-13	1.74823e-11	[6, 7, 8]	Group27	10.5579	123	[ACP5, ADAM12, ADCY5, ADCY6, ADRA2A, AGT, AKT2, ANGPT1, ANGPT4, APLNR, APOE, AREG, AXIN2, BIRC3, BMP3, BMP4, BMP6, BMPER, C5, C5AR1, CASS4, CCDC88A, CCL19, CCL3, CCL5, CCN1, CCND1, CCR1, CD300A, CD4, CD44, CHI3L1, CSPG4, CXCR4, DAB2IP, EDN1, EGR1, ENPP2, EPHB2, ERBB4, ETFB, FAS, FASN, FFAR4, FGF1, FGF10, FGF13, FGFR2, FGR, FPR1, FPR2, GDF10, GDF15, GPNMB, GPR183, GSDME, HAVCR1, HIPK2, HRAS, IGF1,…
GO:0001934	positive regulation of protein phosphorylation	GO_BiologicalProcess-EBI-UniProt-GOA_10.04.2019_00h00	4.3445e-06	0.0074595	9.20119e-13	1.74823e-11	[6, 7, 8, 9]	Group27	10.3791	115	[ACP5, ADAM12, ADCY5, ADCY6, ADRA2A, AGT, AKT2, ANGPT1, ANGPT4, APLNR, APOE, AXIN2, BIRC3, BMP3, BMP4, BMP6, BMPER, C5, C5AR1, CASS4, CCDC88A, CCL19, CCL3, CCL5, CCN1, CCND1, CCR1, CD300A, CD4, CD44, CHI3L1, CSPG4, CXCR4, DAB2IP, EDN1, EGR1, ENPP2, EPHB2, ERBB4, ETFB, FAS, FASN, FFAR4, FGF1, FGF10, FGF13, FGFR2, FPR1, FPR2, GDF10, GDF15, GPNMB, GPR183, GSDME, HAVCR1, HIPK2, HRAS, IGF1, IGF2, IL15…
GO:0043410	positive regulation of MAPK cascade	GO_BiologicalProcess-EBI-UniProt-GOA_10.04.2019_00h00	1.38966e-06	0.00243608	9.20119e-13	1.74823e-11	[5, 6, 7, 8, 9, 10, 11]	Group27	12.1993	71	[ACP5, ADAM12, ADRA2A, ANGPT1, APOE, BIRC3, BMP4, BMPER, C5, C5AR1, CCL19, CCL3, CCL5, CCR1, CD4, CD44, CHI3L1, CXCR4, DAB2IP, EDN1, EPHB2, ERBB4, ETFB, FFAR4, FGF1, FGF10, FGF13, FGFR2, FPR1, FPR2, GDF15, GPNMB, GPR183, GSDME, HAVCR1, HIPK2, HRAS, IGF1, IGF2, IL1B, IL1R1, IL1RN, LEP, LILRA5, LRRK2, MAP2K1, MAP3K20, MAP3K5, MMP8, MOCOS, NAP1L1, NDRG4, NMB, NOTCH1, NTRK3, PDGFD, PLA2G2A, PTPN11, P…
GO:0002682	regulation of immune system process	GO_BiologicalProcess-EBI-UniProt-GOA_10.04.2019_00h00	1.48964e-06	0.00260837	5.70959e-15	1.25611e-13	[2, 3]	Group28	9.62389	174	[ACP5, ADGRE2, AHR, AKR1C1, ALPK1, APLP2, APOB, ARL4C, BIRC3, BMP4, BTK, C1S, C5, C5AR1, C6, C7, CALB2, CCL19, CCL3, CCL5, CCR1, CD22, CD226, CD300A, CD300LB, CD300LF, CD3G, CD4, CD84, CEBPA, CLEC12A, CLEC2D, CLEC4E, CLEC7A, CR1, CTSL, CTSS, CXCL8, CYFIP2, DAB2IP, DBI, DCSTAMP, DNASE1L3, DUSP1, EHHADH, EVI2B, FCER1G, FCGR3A, FGF10, FGR, FOS, FPR1, FPR2, FSTL3, FYB1, FZD5, GBP5, GLI3, GPI, GPLD1, …
GO:0023051	regulation of signaling	GO_BiologicalProcess-EBI-UniProt-GOA_10.04.2019_00h00	6.81754e-06	0.0116171	5.70959e-15	1.25611e-13	[2, 3]	Group28	8.49781	310	[ACP5, ADA2, ADAM12, ADAMTS12, ADCY5, ADRA2A, AGPAT2, AGT, AKAP6, AKR1C1, AKR1C2, ALPK1, ANGPT1, ANGPT4, ANK2, ANPEP, APLNR, APLP2, APOE, ARAP2, AREG, ARHGAP15, ARHGAP20, ARHGAP26, ARHGAP28, ARHGAP9, ARHGEF26, ARL4C, ASPH, ATF3, ATP1A2, ATP1B1, AXIN2, BCL2A1, BCR, BIRC3, BLM, BMP3, BMP4, BMP6, BMPER, BOK, C5, C5AR1, C9orf72, CALB2, CASQ2, CBLB, CCDC3, CCL19, CCL3, CCL5, CCN1, CCR1, CD180, CD22, C…
GO:0040012	regulation of locomotion	GO_BiologicalProcess-EBI-UniProt-GOA_10.04.2019_00h00	1.06824e-08	1.94099e-05	5.70959e-15	1.25611e-13	[2, 3]	Group28	11.4865	119	[ADAM12, ADRA2A, AGT, AKT2, AMOT, AMOTL2, ANGPT1, ANGPT4, APLP2, APOE, BIRC3, BMP4, BMPER, C5, CASS4, CCL19, CCL3, CCL5, CCN1, CCR1, CD151, CD300A, CDH13, CXCL16, CXCL8, CXCR4, CYP1B1, DAB2IP, DEFB1, DLEC1, DLEU2, DLL4, DMTN, DOCK10, DOCK5, DUSP1, EDN1, ENPP2, ERBB4, FERMT3, FGF1, FGF10, FGF13, FGR, FPR2, GPI, GPLD1, GPNMB, GPR183, HAS2, HRAS, IGF1, IGFBP5, IL1B, ITGAX, KANK1, KIF20B, KLF4, KRT16…
GO:0048583	regulation of response to stimulus	GO_BiologicalProcess-EBI-UniProt-GOA_10.04.2019_00h00	6.62378e-08	0.000119294	5.70959e-15	1.25611e-13	[2, 3]	Group28	8.57206	386	[ABCB1, ABCD2, ACP5, ADA2, ADAM12, ADAMTS12, ADCY5, ADGRE2, ADRA2A, AGPAT2, AGT, AKAP6, AKR1C1, AKR1C2, ALPK1, ANGPT1, ANGPT4, ANPEP, APLNR, APLP2, APOB, APOE, ARAP2, AREG, ARHGAP15, ARHGAP20, ARHGAP26, ARHGAP28, ARHGAP9, ARHGEF26, ARL4C, ATF3, ATP1A2, AXIN2, BAG3, BCL2A1, BCR, BIRC3, BLM, BMP3, BMP4, BMP6, BMPER, BOK, BTK, C1S, C5, C5AR1, C6, C7, C9orf72, CALB2, CASQ2, CBLB, CCDC3, CCL19, CCL3, …
GO:0006952	defense response	GO_BiologicalProcess-EBI-UniProt-GOA_10.04.2019_00h00	2.33033e-08	4.21324e-05	5.70959e-15	1.25611e-13	[3]	Group28	10.3214	167	[ABCD2, ACP5, ADAMTS12, ADGRE2, ADORA1, AGT, ALPK1, ANGPT1, APLP2, APOB, APOE, ARL4C, BIRC3, BTK, C5, C5AR1, CCL19, CCL3, CCL5, CCR1, CCRL2, CD226, CD300A, CD300LB, CD300LF, CD44, CD48, CD83, CD84, CEBPA, CES1, CHI3L1, CLEC12A, CLEC4E, CLEC7A, CR1, CSF3R, CTSL, CTSS, CXCL16, CXCL8, CXCR4, CYSLTR1, DAB2IP, DDIT4, DEFB1, DEFB132, DLEU2, DNASE1L3, EGR1, EHHADH, FCER1G, FCMR, FFAR4, FGR, FOS, FPR1, F…
GO:0007165	signal transduction	GO_BiologicalProcess-EBI-UniProt-GOA_10.04.2019_00h00	1.24994e-05	0.0211115	5.70959e-15	1.25611e-13	[2, 3, 4]	Group28	7.94462	482	[ACACA, ACADVL, ACP5, ADA2, ADAM12, ADAMTS12, ADCY5, ADCY6, ADGRE2, ADGRE3, ADGRE4P, ADGRL1, ADGRL3, ADIPOR2, ADORA1, ADRA2A, AGPAT2, AGT, AHR, AKAP6, AKR1C1, AKR1C2, AKT2, ALCAM, ALPK1, AMOT, AMOTL2, ANGPT1, ANGPT4, ANK2, ANOS1, ANPEP, APH1B, APLNR, APLP2, APOB, APOE, AQP1, ARAP2, AREG, ARHGAP15, ARHGAP20, ARHGAP26, ARHGAP28, ARHGAP9, ARHGEF26, ARL4C, ATF3, ATP1A2, ATP1B1, ATP6V0D2, ATP6V0E2, AT…
GO:0010033	response to organic substance	GO_BiologicalProcess-EBI-UniProt-GOA_10.04.2019_00h00	2.25128e-09	4.11759e-06	5.70959e-15	1.25611e-13	[3]	Group28	9.42054	278	[ABCA2, ACADVL, ACP5, ADAM12, ADAMTS12, ADCY5, ADCY6, ADIPOR2, ADRA2A, AFF3, AGPAT2, AGT, AHR, AKAP6, AKR1C1, AKR1C2, AKT2, ALDH1L1, ANOS1, APLP2, APOE, AQP1, AQP9, AREG, ASAH1, ATF3, ATP1A2, ATP6V0D2, ATP6V0E2, ATP6V1B2, AURKAIP1, BAG3, BIRC3, BLM, BMP4, BMP6, BMPER, BOK, CACNA2D1, CALB2, CASQ2, CCDC3, CCL19, CCL3, CCL5, CCN1, CCND1, CCR1, CCRL2, CD180, CD300LF, CD4, CD44, CD9, CDH13, CDK16, CDK…
GO:0023056	positive regulation of signaling	GO_BiologicalProcess-EBI-UniProt-GOA_10.04.2019_00h00	4.17029e-07	0.000742312	5.70959e-15	1.25611e-13	[2, 3, 4]	Group28	9.6928	183	[ACP5, ADAM12, ADRA2A, AGPAT2, AGT, AKAP6, AKR1C1, AKR1C2, ALPK1, ANGPT1, APLP2, APOE, AREG, ARL4C, ATF3, AXIN2, BIRC3, BMP3, BMP4, BMP6, BMPER, BOK, C5, C5AR1, CALB2, CCL19, CCL3, CCL5, CCN1, CCR1, CD180, CD226, CD300A, CD300LF, CD3G, CD4, CD44, CDH13, CDKN2B, CHCHD10, CHI3L1, CLSTN2, CXCR4, CYP1B1, DAB2IP, DLEU2, DLL4, DMTN, DOK1, EDN1, EGR2, EHHADH, EPHB2, ERBB4, ETFB, FAS, FASN, FFAR4, FGF1, …
GO:0023057	negative regulation of signaling	GO_BiologicalProcess-EBI-UniProt-GOA_10.04.2019_00h00	1.38132e-05	0.0232891	5.70959e-15	1.25611e-13	[2, 3, 4]	Group28	9.80103	133	[ADAMTS12, ADRA2A, AGT, APLNR, APOE, AREG, AXIN2, BCL2A1, BIRC3, BMP4, BMPER, CASQ2, CBLB, CCDC3, CCL5, CD22, CD300A, CD300LF, CD44, CER1, CGNL1, CIDEA, CSN1S1, CXCL8, DAB2IP, DDIT4, DLEC1, DLL4, DUSP1, EPHB2, ERRFI1, EYA4, FAS, FASN, FBP1, FST, FSTL3, GDF15, GLI3, GPC3, GPI, GRB14, H19, HIPK2, IGF1, IGFBP5, IL1B, IL1R1, IL1RN, INHBB, IRAK3, IRS1, ITGA3, KANK1, KCNB1, KLHL31, KRT16, LEPR, LILRB2,…
GO:0042127	regulation of cell population proliferation	GO_BiologicalProcess-EBI-UniProt-GOA_10.04.2019_00h00	1.73596e-05	0.0291815	5.70959e-15	1.25611e-13	[2, 3, 4]	Group28	9.58361	145	[ACP5, ADRA2A, AGT, AHR, AKR1C1, AKR1C2, AKT2, ANGPT1, APLNR, APLP2, APOE, AQP1, AREG, AXIN2, AZGP1, AZIN1, BIRC3, BMP4, BMP6, BOK, C5AR1, CALB2, CCDC88A, CCL19, CCL5, CCN1, CCNB2, CCND1, CD22, CD300A, CD69, CDH13, CDKN2B, CDKN2C, CEBPA, CER1, CLMN, COPS9, CXCL8, CYP1B1, DAB2IP, DHDDS, DLEC1, DLL4, EDN1, EGR1, ELN, ERBB4, FABP3, FGF1, FGF10, FGF13, FGFR2, GDF15, GPLD1, GPNMB, GPR183, GSDME, HAS2,…
GO:0048584	positive regulation of response to stimulus	GO_BiologicalProcess-EBI-UniProt-GOA_10.04.2019_00h00	2.90803e-06	0.0050338	5.70959e-15	1.25611e-13	[2, 3, 4]	Group28	8.98452	238	[ACP5, ADAM12, ADRA2A, AGPAT2, AGT, AKAP6, AKR1C1, AKR1C2, ALPK1, ANGPT1, APLP2, APOB, APOE, AREG, ARL4C, ATF3, AXIN2, BIRC3, BMP3, BMP4, BMP6, BMPER, BOK, BTK, C1S, C5, C5AR1, C6, C7, CALB2, CCL19, CCL3, CCL5, CCN1, CCR1, CD180, CD22, CD226, CD300A, CD300LF, CD3G, CD4, CD44, CDH13, CDKN2B, CEBPA, CHCHD10, CHI3L1, CHL1, CLEC12A, CLEC4E, CLEC7A, CR1, CTSL, CTSS, CXCL8, CXCR4, CYFIP2, CYP1B1, DAB2I…
GO:0048585	negative regulation of response to stimulus	GO_BiologicalProcess-EBI-UniProt-GOA_10.04.2019_00h00	2.23278e-06	0.00388727	5.70959e-15	1.25611e-13	[2, 3, 4]	Group28	9.76059	159	[ABCD2, ADAMTS12, ADRA2A, AGT, APLNR, APLP2, APOE, AREG, AXIN2, BCL2A1, BIRC3, BMP4, BMPER, C5, CALB2, CASQ2, CBLB, CCDC3, CCL5, CD22, CD300A, CD300LF, CD44, CD84, CD9, CER1, CGNL1, CIDEA, CR1, CSN1S1, CXCL8, DAB2IP, DDIT4, DLEC1, DLL4, DUSP1, EDN1, EPHB2, ERRFI1, EYA4, FAS, FASN, FBP1, FFAR4, FGF13, FPR2, FST, FSTL3, GDF15, GLI3, GPC3, GPI, GRB14, H19, HAVCR2, HIPK2, IFI16, IGF1, IGFBP5, IL1B, I…
GO:0051240	positive regulation of multicellular organismal process	GO_BiologicalProcess-EBI-UniProt-GOA_10.04.2019_00h00	1.75495e-08	3.17821e-05	5.70959e-15	1.25611e-13	[2, 3, 4]	Group28	10.3576	168	[ACACA, ACADL, ACP5, ACSL1, ADAM12, ADGRL1, ADIPOR2, ADRA2A, AGPAT2, AGT, AIFM2, AKAP6, ALMS1, ANGPT1, ANGPT4, ANPEP, APLNR, APLP2, APOE, AQP1, ATPSCKMT, AXIN2, BIRC3, BMP4, BMP6, BMPER, BTK, C5, CCL19, CCL3, CCN1, CCR1, CD226, CD4, CHI3L1, CLSTN2, CXCL8, CXCR4, CYP1B1, DAB2IP, DCSTAMP, DMTN, DOCK5, EDN1, EGR1, EHHADH, ELOVL6, ENPP2, EPHB2, ERBB4, EVI2B, FCER1G, FFAR4, FGF1, FGF10, FGF13, FGFR2, …
GO:0070887	cellular response to chemical stimulus	GO_BiologicalProcess-EBI-UniProt-GOA_10.04.2019_00h00	1.89133e-11	3.50463e-08	5.70959e-15	1.25611e-13	[3]	Group28	9.58437	309	[AADAC, ABCG2, ACADVL, ACP5, ADAM12, ADAMTS12, ADCY5, ADCY6, ADGRE2, ADIPOR2, ADRA2A, AGPAT2, AGT, AHR, AKAP6, AKR1C1, AKR1C2, AKR7A2, AKT2, ALDH1L1, ALDH9A1, ANGPT4, ANK3, ANOS1, APLP2, APOE, AQP1, AQP9, AREG, ASAH1, ATF3, ATP1A2, ATP6V0D2, ATP6V0E2, ATP6V1B2, AURKAIP1, BAG3, BIN2, BIRC3, BLM, BMP4, BMP6, BMPER, BOK, C5, CACNA2D1, CALB2, CASQ2, CCDC3, CCL19, CCL3, CCL5, CCN1, CCND1, CCR1, CCRL2,…
GO:0071495	cellular response to endogenous stimulus	GO_BiologicalProcess-EBI-UniProt-GOA_10.04.2019_00h00	6.26772e-09	1.14386e-05	5.70959e-15	1.25611e-13	[3]	Group28	10.9673	144	[ADAM12, ADAMTS12, ADCY5, ADCY6, ADIPOR2, ADRA2A, AHR, AKAP6, AKR1C1, AKR1C2, AKT2, ANOS1, APLP2, AQP1, AQP9, AREG, ATP1A2, ATP6V0D2, ATP6V0E2, ATP6V1B2, BIRC3, BLM, BMP4, BMP6, BMPER, CACNA2D1, CASQ2, CCL5, CCN1, CD44, CDKN2B, CER1, CHL1, CIDEA, CTSL, CTSS, CXCL8, DAB2IP, DLL4, DMTN, EEF1A1, EGR1, FGF1, FGF10, FGF13, FGFR2, FGR, FMOD, FOS, FPR2, FSTL3, GDF10, GDF15, GIPC1, GNG2, GPAM, GPI, GPLD1…
GO:1901700	response to oxygen-containing compound	GO_BiologicalProcess-EBI-UniProt-GOA_10.04.2019_00h00	1.98543e-08	3.59165e-05	5.70959e-15	1.25611e-13	[3]	Group28	10.9005	138	[ABCA2, ADAM12, ADCY5, ADCY6, ADRA2A, AHR, AKAP6, AKR1C1, AKR1C2, AKT2, ALDH1L1, APLP2, APOE, AQP1, AQP9, ATP1A2, ATP6V0D2, ATP6V0E2, ATP6V1B2, BIRC3, BLM, BMP6, CACNA2D1, CALB2, CCL19, CCL3, CCL5, CD180, CDK16, CHL1, CLEC7A, CSN1S1, CSTA, CXCL8, CYP1B1, DAB2IP, DGAT2, DMTN, EGR1, EHHADH, FBLN5, FOS, FPR2, FZD4, GDF15, GLYAT, GNG2, GPLD1, GPX3, GRB14, GRIN2B, GYS2, HAVCR1, HMGB2, HP, IGF1, IGF2, …
GO:0006935	chemotaxis	GO_BiologicalProcess-EBI-UniProt-GOA_10.04.2019_00h00	8.97926e-11	1.65937e-07	5.70959e-15	1.25611e-13	[3, 4]	Group28	13.8462	90	[ADGRE2, ALCAM, ANGPT1, ANOS1, BIN2, BMP4, C5, C5AR1, CCL19, CCL3, CCL5, CCR1, CCRL2, CDH13, CLEC12A, CNTN6, CXCL14, CXCL16, CXCL8, CXCR4, CYFIP2, DEFB1, DOK1, DUSP1, EGR2, ENPP2, EPHB2, FCER1G, FGF1, FGF10, FGF13, FPR1, FPR2, GPNMB, GPR183, HMGB2, HRAS, IL1B, IL1R1, IL1RN, ITGB2, JAML, KIF20B, KIF3A, LYST, MAP2K1, MET, MOSPD2, NAP1L1, NBL1, NCKAP1L, NMB, NOTCH1, NTRK3, P2RX4, P2RY12, PALLD, PLA2…
GO:0010646	regulation of cell communication	GO_BiologicalProcess-EBI-UniProt-GOA_10.04.2019_00h00	5.10986e-06	0.00875319	5.70959e-15	1.25611e-13	[3, 4]	Group28	8.53726	307	[ACP5, ADA2, ADAM12, ADAMTS12, ADCY5, ADRA2A, AGPAT2, AGT, AKAP6, AKR1C1, AKR1C2, ALPK1, ANGPT1, ANGPT4, ANK2, ANK3, ANPEP, APLNR, APLP2, APOE, ARAP2, AREG, ARHGAP15, ARHGAP20, ARHGAP26, ARHGAP28, ARHGAP9, ARHGEF26, ARL4C, ATF3, ATP1A2, AXIN2, BCL2A1, BCR, BIRC3, BLM, BMP3, BMP4, BMP6, BMPER, BOK, C5, C5AR1, C9orf72, CALB2, CASQ2, CBLB, CCDC3, CCL19, CCL3, CCL5, CCN1, CCR1, CD180, CD22, CD226, CD…
GO:0032101	regulation of response to external stimulus	GO_BiologicalProcess-EBI-UniProt-GOA_10.04.2019_00h00	2.38461e-10	4.39007e-07	5.70959e-15	1.25611e-13	[3, 4]	Group28	11.6838	136	[ABCD2, ADAMTS12, AGT, ALPK1, APLP2, APOB, APOE, ARL4C, BIRC3, BMP6, BTK, C5, C5AR1, CALB2, CCL19, CCL3, CCL5, CCR1, CD180, CD226, CD300A, CD300LF, CD9, CDH13, CEBPA, CLEC4E, CLEC7A, CNGA1, CR1, CTSL, CTSS, CXCL8, CXCR4, DAB2IP, DMTN, DNASE1L3, DUSP1, EDN1, EHHADH, FCER1G, FFAR4, FGF1, FGF13, FGR, FPR2, GBP5, GPR183, HERC5, HMGB2, HRAS, IFI16, IFNAR2, IGF1, IL15, IL18, IL1B, ILRUN, IRAK3, ITGB2, …
GO:0051270	regulation of cellular component movement	GO_BiologicalProcess-EBI-UniProt-GOA_10.04.2019_00h00	1.66071e-08	3.0092e-05	5.70959e-15	1.25611e-13	[3, 4]	Group28	11.4313	119	[ADAM12, ADRA2A, AGT, AKT2, AMOT, AMOTL2, ANGPT1, ANGPT4, ANK2, APLP2, APOE, BIRC3, BMP4, BMPER, C5, CASS4, CCL19, CCL3, CCL5, CCN1, CCR1, CD151, CD300A, CD9, CDH13, CXCL16, CXCL8, CYP1B1, DAB2IP, DEFB1, DLEC1, DLL4, DMTN, DOCK10, DOCK5, DSC2, DSG2, DUSP1, EDN1, ENPP2, ERBB4, FERMT3, FGF1, FGF10, FGF13, FGR, FPR2, GPI, GPLD1, GPNMB, GPR183, HAS2, HRAS, IGF1, IGFBP5, IL1B, ITGAX, KANK1, KIF20B, KL…
GO:0080134	regulation of response to stress	GO_BiologicalProcess-EBI-UniProt-GOA_10.04.2019_00h00	1.42306e-05	0.0239643	5.70959e-15	1.25611e-13	[3, 4]	Group28	9.47177	156	[ABCB1, ABCD2, ACP5, ADAMTS12, ADRA2A, AGT, ALPK1, APLP2, APOB, APOE, ARL4C, AXIN2, BAG3, BIRC3, BOK, BTK, C5AR1, CCL19, CCL3, CCL5, CD226, CD300A, CD300LF, CD44, CD9, CEBPA, CHL1, CLEC4E, CLEC7A, CR1, CRYAB, CTSL, CTSS, DAB2IP, DEK, DMTN, DNASE1L3, DUSP1, EDN1, EHHADH, ENPP2, EYA4, FAS, FASN, FBLN5, FCER1G, FFAR4, FGF10, FGF13, FGR, FPR2, GBP5, HAVCR1, HERC5, HIPK2, HMGB2, HRAS, HSPB8, IFI16, IF…
GO:0006796	phosphate-containing compound metabolic process	GO_BiologicalProcess-EBI-UniProt-GOA_10.04.2019_00h00	1.52952e-14	2.86937e-11	5.70959e-15	1.25611e-13	[4]	Group28	9.82906	345	[ABCA2, ABHD5, ACACA, ACLY, ACOT2, ACP5, ACSF2, ACSL1, ADAM12, ADCY5, ADCY6, ADRA2A, AGPAT2, AGPAT3, AGT, AIFM2, AK4, AKT2, ALDH5A1, ALDOA, ALDOB, ALPK1, ANGPT1, ANGPT4, ANPEP, APLNR, APOC1, APOE, AQP9, AREG, ARL4C, ATAD5, ATPSCKMT, AXIN2, BCL2A1, BCR, BIRC3, BLM, BMP3, BMP4, BMP6, BMPER, BTK, BUB1, C5, C5AR1, C9orf72, CAB39L, CASS4, CBLB, CCDC88A, CCL19, CCL3, CCL5, CCN1, CCNB2, CCND1, CCNL1, CC…
GO:0007166	cell surface receptor signaling pathway	GO_BiologicalProcess-EBI-UniProt-GOA_10.04.2019_00h00	5.42005e-07	0.000961516	5.70959e-15	1.25611e-13	[3, 4, 5]	Group28	8.87704	283	[ACP5, ADAM12, ADAMTS12, ADGRE2, ADIPOR2, ADRA2A, AGPAT2, AGT, AKT2, ANGPT1, ANGPT4, ANOS1, ANPEP, APH1B, APLP2, APOE, AREG, ATF3, ATP6V0D2, ATP6V0E2, ATP6V1B2, AURKAIP1, AXIN2, BAG3, BCL2A1, BIRC3, BMP3, BMP4, BMP6, BMPER, BOK, BTK, C5, C5AR1, CALB2, CBLB, CCDC3, CCL19, CCL3, CCL5, CCN1, CCND1, CCR1, CCRL2, CD180, CD22, CD226, CD300A, CD300LF, CD3G, CD4, CD44, CDH13, CDKN2B, CEBPA, CER1, CES1, C…
GO:0009966	regulation of signal transduction	GO_BiologicalProcess-EBI-UniProt-GOA_10.04.2019_00h00	8.57572e-06	0.0145873	5.70959e-15	1.25611e-13	[3, 4, 5]	Group28	8.57909	288	[ACP5, ADA2, ADAM12, ADAMTS12, ADRA2A, AGPAT2, AGT, AKAP6, AKR1C1, AKR1C2, ALPK1, ANGPT1, ANGPT4, ANPEP, APLNR, APLP2, APOE, ARAP2, AREG, ARHGAP15, ARHGAP20, ARHGAP26, ARHGAP28, ARHGAP9, ARHGEF26, ARL4C, ATF3, AXIN2, BCL2A1, BCR, BIRC3, BLM, BMP3, BMP4, BMP6, BMPER, BOK, C5, C5AR1, C9orf72, CALB2, CASQ2, CBLB, CCDC3, CCL19, CCL3, CCL5, CCN1, CCR1, CD180, CD22, CD226, CD300A, CD300LF, CD3G, CD4, C…
GO:0010647	positive regulation of cell communication	GO_BiologicalProcess-EBI-UniProt-GOA_10.04.2019_00h00	1.73924e-07	0.000311845	5.70959e-15	1.25611e-13	[3, 4, 5]	Group28	9.8081	184	[ACP5, ADAM12, ADRA2A, AGPAT2, AGT, AKAP6, AKR1C1, AKR1C2, ALPK1, ANGPT1, ANK3, APLP2, APOE, AREG, ARL4C, ATF3, AXIN2, BIRC3, BMP3, BMP4, BMP6, BMPER, BOK, C5, C5AR1, CALB2, CCL19, CCL3, CCL5, CCN1, CCR1, CD180, CD226, CD300A, CD300LF, CD3G, CD4, CD44, CDH13, CDKN2B, CHCHD10, CHI3L1, CLSTN2, CXCR4, CYP1B1, DAB2IP, DLEU2, DLL4, DMTN, DOK1, EDN1, EGR2, EHHADH, EPHB2, ERBB4, ETFB, FAS, FASN, FFAR4, …
GO:0010648	negative regulation of cell communication	GO_BiologicalProcess-EBI-UniProt-GOA_10.04.2019_00h00	2.19737e-05	0.0368059	5.70959e-15	1.25611e-13	[3, 4, 5]	Group28	9.72532	131	[ADAMTS12, ADRA2A, AGT, APLNR, APOE, AREG, AXIN2, BCL2A1, BIRC3, BMP4, BMPER, CASQ2, CBLB, CCDC3, CCL5, CD22, CD300A, CD300LF, CD44, CER1, CGNL1, CIDEA, CSN1S1, CXCL8, DAB2IP, DDIT4, DLEC1, DLL4, DUSP1, EPHB2, ERRFI1, EYA4, FAS, FASN, FBP1, FST, FSTL3, GDF15, GLI3, GPC3, GPI, GRB14, H19, HIPK2, IGF1, IGFBP5, IL1B, IL1R1, IL1RN, INHBB, IRAK3, IRS1, ITGA3, KANK1, KCNB1, KLHL31, KRT16, LEPR, LILRB2,…
GO:0032103	positive regulation of response to external stimulus	GO_BiologicalProcess-EBI-UniProt-GOA_10.04.2019_00h00	4.79469e-07	0.000851536	5.70959e-15	1.25611e-13	[3, 4, 5]	Group28	11.8056	85	[AGT, ALPK1, APLP2, APOB, ARL4C, BIRC3, BMP6, BTK, CCL19, CCL3, CCL5, CCR1, CD180, CD226, CD300A, CD300LF, CDH13, CEBPA, CLEC4E, CLEC7A, CTSL, CTSS, CXCL8, DAB2IP, EHHADH, FCER1G, FGF13, FPR2, GBP5, HMGB2, HRAS, IFI16, IL15, IL18, IL1B, IRAK3, ITGB2, LBP, LCP1, LILRA5, LPL, LY86, MAP3K20, MAPK13, MET, MMP8, MOSPD2, MUC3A, NAP1L1, NCKAP1L, NFKBIZ, NLRC4, NTRK3, P2RX4, P2RY12, PDCD4, PIK3AP1, PLA2G…
GO:0035556	intracellular signal transduction	GO_BiologicalProcess-EBI-UniProt-GOA_10.04.2019_00h00	1.17457e-07	0.000210954	5.70959e-15	1.25611e-13	[3, 4, 5]	Group28	9.12185	268	[ACACA, ACP5, ADAM12, ADCY5, ADCY6, ADGRE2, ADGRE3, ADGRE4P, ADGRL1, ADGRL3, ADRA2A, AGT, AHR, AKAP6, AKR1C1, AKR1C2, AKT2, ALPK1, AMOT, AMOTL2, ANGPT1, ANK2, ANPEP, APLNR, APOE, AQP1, ARAP2, AREG, ARHGAP15, ARHGAP20, ARHGAP26, ARHGAP28, ARHGAP9, ARHGEF26, ARL4C, ATP1A2, ATP1B1, BCL2A1, BCR, BIRC3, BLM, BMP3, BMP4, BMP6, BMPER, BOK, BTK, C5, C5AR1, C9orf72, CASQ2, CCDC88A, CCL19, CCL3, CCL5, CCN1…
GO:0071310	cellular response to organic substance	GO_BiologicalProcess-EBI-UniProt-GOA_10.04.2019_00h00	9.24565e-09	1.68086e-05	5.70959e-15	1.25611e-13	[4]	Group28	9.52565	247	[ACADVL, ACP5, ADAM12, ADAMTS12, ADCY5, ADCY6, ADIPOR2, ADRA2A, AGPAT2, AGT, AHR, AKAP6, AKR1C1, AKR1C2, AKT2, ANOS1, APLP2, AQP1, AQP9, AREG, ASAH1, ATF3, ATP1A2, ATP6V0D2, ATP6V0E2, ATP6V1B2, AURKAIP1, BAG3, BIRC3, BLM, BMP4, BMP6, BMPER, BOK, CACNA2D1, CALB2, CASQ2, CCDC3, CCL19, CCL3, CCL5, CCN1, CCND1, CCR1, CCRL2, CD180, CD300LF, CD4, CD44, CDK16, CDKN2B, CEBPA, CER1, CES1, CHI3L1, CHL1, CI…
GO:1901701	cellular response to oxygen-containing compound	GO_BiologicalProcess-EBI-UniProt-GOA_10.04.2019_00h00	2.69713e-07	0.000481438	5.70959e-15	1.25611e-13	[4]	Group28	11.0558	111	[ADAM12, ADCY5, ADCY6, ADRA2A, AHR, AKAP6, AKR1C1, AKR1C2, AKT2, ALDH1L1, APLP2, AQP1, AQP9, ATP6V0D2, ATP6V0E2, ATP6V1B2, BIRC3, BLM, BMP6, CACNA2D1, CALB2, CCL3, CCL5, CD180, CDK16, CHL1, CLEC7A, CXCL8, CYP1B1, DAB2IP, DGAT2, DMTN, EGR1, EHHADH, FBLN5, FOS, FPR2, FZD4, GDF15, GNG2, GPLD1, GRB14, HAVCR1, HMGB2, IGF1, IGF2, IGFBP5, IL18, IL1B, IL1R1, IL1RN, INHBB, IRS1, ITGA4, JAK3, JUN, KANK1, K…
GO:2000145	regulation of cell motility	GO_BiologicalProcess-EBI-UniProt-GOA_10.04.2019_00h00	8.33471e-09	1.51775e-05	5.70959e-15	1.25611e-13	[3, 4, 5]	Group28	11.7043	114	[ADAM12, ADRA2A, AGT, AKT2, AMOT, AMOTL2, ANGPT1, ANGPT4, APLP2, APOE, BIRC3, BMP4, BMPER, C5, CASS4, CCL19, CCL3, CCL5, CCN1, CCR1, CD151, CD300A, CDH13, CXCL16, CXCL8, CYP1B1, DAB2IP, DEFB1, DLEC1, DLL4, DMTN, DOCK10, DOCK5, DUSP1, EDN1, ENPP2, ERBB4, FERMT3, FGF1, FGF10, FGF13, FGR, FPR2, GPI, GPLD1, GPNMB, GPR183, HAS2, HRAS, IGF1, IGFBP5, IL1B, ITGAX, KANK1, KIF20B, KLF4, KRT16, LIMCH1, MAPR…
GO:0009967	positive regulation of signal transduction	GO_BiologicalProcess-EBI-UniProt-GOA_10.04.2019_00h00	6.48552e-07	0.00114664	5.70959e-15	1.25611e-13	[3, 4, 5, 6]	Group28	9.78384	172	[ACP5, ADAM12, ADRA2A, AGPAT2, AGT, AKAP6, AKR1C1, AKR1C2, ALPK1, ANGPT1, APLP2, APOE, AREG, ARL4C, ATF3, AXIN2, BIRC3, BMP3, BMP4, BMP6, BMPER, BOK, C5, C5AR1, CCL19, CCL3, CCL5, CCN1, CCR1, CD180, CD226, CD300A, CD300LF, CD3G, CD4, CD44, CDH13, CDKN2B, CHCHD10, CHI3L1, CXCR4, CYP1B1, DAB2IP, DLEU2, DLL4, DMTN, DOK1, EDN1, EGR2, EHHADH, EPHB2, ERBB4, ETFB, FAS, FASN, FFAR4, FGF1, FGF10, FGF13, F…
GO:0009968	negative regulation of signal transduction	GO_BiologicalProcess-EBI-UniProt-GOA_10.04.2019_00h00	2.41385e-05	0.0403113	5.70959e-15	1.25611e-13	[3, 4, 5, 6]	Group28	9.79782	126	[ADAMTS12, AGT, APLNR, APOE, AREG, AXIN2, BCL2A1, BIRC3, BMP4, BMPER, CASQ2, CBLB, CCDC3, CCL5, CD22, CD300A, CD300LF, CD44, CER1, CGNL1, CIDEA, CSN1S1, CXCL8, DAB2IP, DDIT4, DLEC1, DLL4, DUSP1, EPHB2, ERRFI1, EYA4, FAS, FASN, FBP1, FST, FSTL3, GDF15, GLI3, GPC3, GPI, GRB14, H19, HIPK2, IGF1, IGFBP5, IL1B, IL1R1, IL1RN, IRAK3, IRS1, ITGA3, KANK1, KLHL31, KRT16, LEPR, LPXN, LRRK2, MARCH7, MCL1, MD…
GO:0031347	regulation of defense response	GO_BiologicalProcess-EBI-UniProt-GOA_10.04.2019_00h00	3.51921e-06	0.00606712	5.70959e-15	1.25611e-13	[4, 5]	Group28	11.0437	91	[ABCD2, ADAMTS12, AGT, ALPK1, APLP2, APOB, APOE, ARL4C, BIRC3, BTK, C5AR1, CCL3, CCL5, CD226, CD300A, CD300LF, CEBPA, CLEC4E, CLEC7A, CR1, CTSL, CTSS, DAB2IP, DNASE1L3, EHHADH, FCER1G, FFAR4, FGR, FPR2, GBP5, HERC5, HMGB2, HRAS, IFI16, IFNAR2, IGF1, IL15, IL18, IL1B, ILRUN, IRAK3, ITGB2, KLF4, LBP, LCP1, LEP, LILRA5, LPL, MAP3K20, MAPK13, MGLL, MMP8, MMP9, MUC3A, NAP1L1, NFKBIZ, NLRC4, PDCD4, PIK…
GO:0071417	cellular response to organonitrogen compound	GO_BiologicalProcess-EBI-UniProt-GOA_10.04.2019_00h00	1.42052e-05	0.0239358	5.70959e-15	1.25611e-13	[4, 5]	Group28	11.8868	63	[ADCY5, ADCY6, AHR, AKAP6, AKT2, APLP2, AQP1, AQP9, ATP6V0D2, ATP6V0E2, ATP6V1B2, BLM, CACNA2D1, CASQ2, CHL1, DMTN, EGR1, FPR2, GDF15, GNG2, GPLD1, GRB14, HAVCR1, IGF1, IGF2, IGFBP5, IL1B, INHBB, IRS1, ITGA4, JAK3, KANK1, KCNE1, KRT16, LDOC1, LEPR, LRRK2, MAPK13, NR4A2, OSCP1, P2RX4, P2RX7, P2RY12, PCK1, PDK4, PLA2G2A, PLSCR4, PRKCB, PRKCD, PTPN11, PTPN2, RAB31, RARRES2, RYR3, SESN3, SGCG, SLC2A4…
GO:0007167	enzyme linked receptor protein signaling pathway	GO_BiologicalProcess-EBI-UniProt-GOA_10.04.2019_00h00	9.96911e-08	0.000179245	5.70959e-15	1.25611e-13	[4, 5, 6]	Group28	10.9515	122	[ADAM12, ADAMTS12, ADRA2A, AGT, AKT2, ANGPT1, ANGPT4, ANOS1, APH1B, APLP2, AREG, ATP6V0D2, ATP6V0E2, ATP6V1B2, BIRC3, BMP3, BMP4, BMP6, BMPER, CBLB, CCN1, CD4, CDH13, CDKN2B, CER1, CIDEA, CXCL8, CYFIP2, DAB2IP, DDIT4, DOK1, EGR2, EPHB2, ERBB4, ERRFI1, FGF1, FGF10, FGF13, FGFR2, FGR, FMOD, FOS, FST, FSTL3, GDF10, GDF15, GIPC1, GPI, GPLD1, GRB14, GRIN2B, HIPK2, HPGD, HRAS, ID1, IGF1, IGF2, IGFBP5, …
GO:0016310	phosphorylation	GO_BiologicalProcess-EBI-UniProt-GOA_10.04.2019_00h00	1.32127e-08	2.39811e-05	5.70959e-15	1.25611e-13	[5]	Group28	9.51267	244	[ABCA2, ACP5, ADAM12, ADCY5, ADCY6, ADRA2A, AGT, AK4, AKT2, ALDOA, ALDOB, ALPK1, ANGPT1, ANGPT4, ANPEP, APLNR, APOE, AREG, ARL4C, ATPSCKMT, AXIN2, BCR, BIRC3, BLM, BMP3, BMP4, BMP6, BMPER, BTK, BUB1, C5, C5AR1, C9orf72, CAB39L, CASS4, CBLB, CCDC88A, CCL19, CCL3, CCL5, CCN1, CCNB2, CCND1, CCNL1, CCR1, CD300A, CD4, CD44, CDK15, CDK16, CDKN2B, CDKN2C, CEBPA, CHCHD10, CHI3L1, CKB, CKMT2, CLK1, COX4I2…
GO:0030334	regulation of cell migration	GO_BiologicalProcess-EBI-UniProt-GOA_10.04.2019_00h00	9.62097e-10	1.76641e-06	5.70959e-15	1.25611e-13	[4, 5, 6]	Group28	12.2652	111	[ADAM12, ADRA2A, AGT, AKT2, AMOT, AMOTL2, ANGPT1, ANGPT4, APLP2, APOE, BIRC3, BMP4, BMPER, C5, CASS4, CCL19, CCL3, CCL5, CCN1, CCR1, CD151, CD300A, CDH13, CXCL16, CXCL8, CYP1B1, DAB2IP, DLEC1, DLL4, DMTN, DOCK10, DOCK5, DUSP1, EDN1, ENPP2, ERBB4, FERMT3, FGF1, FGF10, FGF13, FGR, FPR2, GPI, GPLD1, GPNMB, GPR183, HAS2, HRAS, IGF1, IGFBP5, IL1B, ITGAX, KANK1, KIF20B, KLF4, KRT16, LIMCH1, MAPRE2, MCT…
GO:1902531	regulation of intracellular signal transduction	GO_BiologicalProcess-EBI-UniProt-GOA_10.04.2019_00h00	4.28396e-06	0.00735984	5.70959e-15	1.25611e-13	[4, 5, 6]	Group28	9.36061	183	[ACP5, ADAM12, ADRA2A, AGT, AKAP6, AKR1C1, AKR1C2, ALPK1, ANGPT1, APLNR, APOE, ARAP2, AREG, ARHGAP15, ARHGAP20, ARHGAP26, ARHGAP28, ARHGAP9, ARHGEF26, ARL4C, BCL2A1, BCR, BIRC3, BLM, BMP3, BMP4, BMP6, BMPER, BOK, C5, C5AR1, C9orf72, CASQ2, CCL19, CCL3, CCL5, CCN1, CCR1, CD22, CD300A, CD4, CD44, CDH13, CGNL1, CHI3L1, CSN1S1, CXCR4, DAB2IP, DDIT4, DLEC1, DLEU2, DUSP1, EDN1, EGR2, EPHB2, ERBB4, ETFB…
GO:0023014	signal transduction by protein phosphorylation	GO_BiologicalProcess-EBI-UniProt-GOA_10.04.2019_00h00	2.37641e-07	0.000424903	5.70959e-15	1.25611e-13	[3, 4, 5, 7, 8]	Group28	10.904	117	[ACP5, ADAM12, ADRA2A, ANGPT1, ANPEP, APOE, AREG, BIRC3, BMP3, BMP4, BMP6, BMPER, C5, C5AR1, CAB39L, CCL19, CCL3, CCL5, CCN1, CCR1, CD300A, CD4, CD44, CHI3L1, CSN1S1, CXCR4, DAB2IP, DUSP1, EDN1, EPHB2, ERBB4, ETFB, FAS, FASN, FFAR4, FGF1, FGF10, FGF13, FGFR2, FPR1, FPR2, GDF10, GDF15, GPI, GPNMB, GPR183, GRIN2B, GSDME, H19, HAVCR1, HIPK2, HRAS, IGF1, IGF2, IL18, IL1B, IL1R1, IL1RN, IL2RG, INHBB, …
GO:0019220	regulation of phosphate metabolic process	GO_BiologicalProcess-EBI-UniProt-GOA_10.04.2019_00h00	3.7752e-06	0.00649712	5.70959e-15	1.25611e-13	[5, 6]	Group28	9.41055	182	[ABCA2, ACP5, ADAM12, ADCY5, ADCY6, ADRA2A, AGT, AKT2, ANGPT1, ANGPT4, APLNR, APOC1, APOE, AREG, ATPSCKMT, AXIN2, BIRC3, BLM, BMP3, BMP4, BMP6, BMPER, C5, C5AR1, C9orf72, CASS4, CBLB, CCDC88A, CCL19, CCL3, CCL5, CCN1, CCNB2, CCND1, CCNL1, CCR1, CD300A, CD4, CD44, CDKN2B, CDKN2C, CEBPA, CHI3L1, COX7A1, CSN1S1, CSPG4, CXCR4, DAB2IP, DDIT4, DLEC1, DMTN, DUSP1, EDN1, EEF1A1, EGR1, ENPP2, EPHB2, ERBB4…
GO:1902533	positive regulation of intracellular signal transduction	GO_BiologicalProcess-EBI-UniProt-GOA_10.04.2019_00h00	2.62457e-06	0.004551	5.70959e-15	1.25611e-13	[4, 5, 6, 7]	Group28	10.4558	117	[ACP5, ADAM12, ADRA2A, AGT, AKAP6, AKR1C1, AKR1C2, ALPK1, ANGPT1, APOE, AREG, ARL4C, BIRC3, BMP4, BMPER, BOK, C5, C5AR1, CCL19, CCL3, CCL5, CCR1, CD4, CD44, CDH13, CHI3L1, CXCR4, DAB2IP, DLEU2, EDN1, EPHB2, ERBB4, ETFB, FFAR4, FGF1, FGF10, FGF13, FGFR2, FGR, FPR1, FPR2, GDF15, GPNMB, GPR174, GPR183, GPR65, GSDME, HAVCR1, HCST, HIPK2, HRAS, IFIT5, IGF1, IGF2, IL18, IL1B, IL1R1, IL1RN, IRS1, KLB, L…
GO:0016301	kinase activity	GO_BiologicalProcess-EBI-UniProt-GOA_10.04.2019_00h00	2.6086e-06	0.00452592	5.70959e-15	1.25611e-13	[6]	Group28	9.79021	154	[ABCA2, ACP5, ADAM12, ADCY5, ADCY6, ADRA2A, AGT, AK4, AKT2, ALPK1, ANGPT1, ANGPT4, APOE, ARL4C, BCR, BIRC3, BLM, BMP4, BTK, BUB1, C5, C5AR1, CAB39L, CASS4, CBLB, CCDC88A, CCL19, CCL3, CCL5, CCN1, CCNB2, CCND1, CCNL1, CD300A, CD4, CD44, CDK15, CDK16, CDKN2B, CDKN2C, CEBPA, CHI3L1, CKB, CKMT2, CLK1, CSN1S1, CXCR4, DAB2IP, DCLK1, DGKA, DGKI, DHDDS, DUSP1, EDN1, EEF1A1, EGR1, ENPP2, EPHB2, ERBB4, ERR…
GO:0045937	positive regulation of phosphate metabolic process	GO_BiologicalProcess-EBI-UniProt-GOA_10.04.2019_00h00	1.04075e-06	0.00182964	5.70959e-15	1.25611e-13	[5, 6, 7]	Group28	10.3698	129	[ACP5, ADAM12, ADCY5, ADCY6, ADRA2A, AGT, AKT2, ANGPT1, ANGPT4, APLNR, APOE, AREG, AXIN2, BIRC3, BMP3, BMP4, BMP6, BMPER, C5, C5AR1, CASS4, CCDC88A, CCL19, CCL3, CCL5, CCN1, CCND1, CCR1, CD300A, CD4, CD44, CHI3L1, CSPG4, CXCR4, DAB2IP, DLEC1, EDN1, EGR1, ENPP2, EPHB2, ERBB4, ETFB, FABP3, FAS, FASN, FFAR4, FGF1, FGF10, FGF13, FGFR2, FGR, FPR1, FPR2, GDF10, GDF15, GPLD1, GPNMB, GPR183, GSDME, H19, …
GO:0006468	protein phosphorylation	GO_BiologicalProcess-EBI-UniProt-GOA_10.04.2019_00h00	1.99311e-06	0.00347798	5.70959e-15	1.25611e-13	[6, 7]	Group28	9.32958	199	[ABCA2, ACP5, ADAM12, ADCY5, ADCY6, ADRA2A, AGT, AKT2, ALPK1, ANGPT1, ANGPT4, ANPEP, APLNR, APOE, AREG, ARL4C, AXIN2, BCR, BIRC3, BLM, BMP3, BMP4, BMP6, BMPER, BTK, BUB1, C5, C5AR1, C9orf72, CAB39L, CASS4, CBLB, CCDC88A, CCL19, CCL3, CCL5, CCN1, CCNB2, CCND1, CCNL1, CCR1, CD300A, CD4, CD44, CDK15, CDK16, CDKN2B, CDKN2C, CEBPA, CHI3L1, CLK1, CSN1S1, CSPG4, CXCR4, DAB2IP, DCLK1, DDIT4, DHDDS, DMTN,…
GO:0042325	regulation of phosphorylation	GO_BiologicalProcess-EBI-UniProt-GOA_10.04.2019_00h00	9.0385e-07	0.00158987	5.70959e-15	1.25611e-13	[6, 7]	Group28	9.77444	169	[ABCA2, ACP5, ADAM12, ADCY5, ADCY6, ADRA2A, AGT, AKT2, ANGPT1, ANGPT4, APLNR, APOE, AREG, ATPSCKMT, AXIN2, BIRC3, BLM, BMP3, BMP4, BMP6, BMPER, C5, C5AR1, C9orf72, CASS4, CBLB, CCDC88A, CCL19, CCL3, CCL5, CCN1, CCNB2, CCND1, CCNL1, CCR1, CD300A, CD4, CD44, CDKN2B, CDKN2C, CEBPA, CHI3L1, COX7A1, CSN1S1, CSPG4, CXCR4, DAB2IP, DDIT4, DLEC1, DMTN, DUSP1, EDN1, EEF1A1, EGR1, ENPP2, EPHB2, ERBB4, ERRFI…
GO:0001932	regulation of protein phosphorylation	GO_BiologicalProcess-EBI-UniProt-GOA_10.04.2019_00h00	8.63279e-07	0.00152023	5.70959e-15	1.25611e-13	[6, 7, 8]	Group28	9.94898	156	[ABCA2, ACP5, ADAM12, ADCY5, ADCY6, ADRA2A, AGT, AKT2, ANGPT1, ANGPT4, APLNR, APOE, AXIN2, BIRC3, BLM, BMP3, BMP4, BMP6, BMPER, C5, C5AR1, C9orf72, CASS4, CBLB, CCDC88A, CCL19, CCL3, CCL5, CCN1, CCNB2, CCND1, CCNL1, CCR1, CD300A, CD4, CD44, CDKN2B, CDKN2C, CEBPA, CHI3L1, CSN1S1, CSPG4, CXCR4, DAB2IP, DDIT4, DMTN, DUSP1, EDN1, EGR1, ENPP2, EPHB2, ERBB4, ERRFI1, ETFB, FAS, FASN, FFAR4, FGF1, FGF10,…
GO:0042327	positive regulation of phosphorylation	GO_BiologicalProcess-EBI-UniProt-GOA_10.04.2019_00h00	6.69189e-07	0.00118246	5.70959e-15	1.25611e-13	[6, 7, 8]	Group28	10.5579	123	[ACP5, ADAM12, ADCY5, ADCY6, ADRA2A, AGT, AKT2, ANGPT1, ANGPT4, APLNR, APOE, AREG, AXIN2, BIRC3, BMP3, BMP4, BMP6, BMPER, C5, C5AR1, CASS4, CCDC88A, CCL19, CCL3, CCL5, CCN1, CCND1, CCR1, CD300A, CD4, CD44, CHI3L1, CSPG4, CXCR4, DAB2IP, EDN1, EGR1, ENPP2, EPHB2, ERBB4, ETFB, FAS, FASN, FFAR4, FGF1, FGF10, FGF13, FGFR2, FGR, FPR1, FPR2, GDF10, GDF15, GPNMB, GPR183, GSDME, HAVCR1, HIPK2, HRAS, IGF1,…
GO:0004707	MAP kinase activity	GO_BiologicalProcess-EBI-UniProt-GOA_10.04.2019_00h00	2.65577e-05	0.0442718	5.70959e-15	1.25611e-13	[5, 6, 7, 9, 10]	Group28	12.6263	50	[ACP5, ADAM12, ADRA2A, APOE, BIRC3, BMP4, C5, C5AR1, CCL19, CD300A, CSN1S1, CXCR4, DAB2IP, DUSP1, EDN1, EPHB2, ETFB, FGF1, FGF10, FGF13, FPR1, GDF15, GPI, H19, HAVCR1, HRAS, IGF1, IL1B, IRAK3, LRRK2, MAP2K1, MAP3K20, MAP3K5, MAPK13, MOCOS, NTRK3, PDCD4, PDGFD, PLA2G2A, PRKCD, RGS2, S100A12, SAA1, SPRY4, SRSF5, TFRC, THBS1, TNIK, UCHL1, ZNF675]
GO:0070371	ERK1 and ERK2 cascade	GO_BiologicalProcess-EBI-UniProt-GOA_10.04.2019_00h00	1.07175e-06	0.001882	5.70959e-15	1.25611e-13	[5, 6, 7, 9, 10]	Group28	14.0056	50	[ANGPT1, APOE, BIRC3, BMPER, C5AR1, CCL19, CCL3, CCL5, CCN1, CCR1, CD4, CD44, CHI3L1, DAB2IP, EPHB2, ERBB4, FFAR4, FGF10, FGF13, FGFR2, FPR2, GPNMB, GPR183, HRAS, IGF1, IL1B, MAP2K1, MYC, NAP1L1, NDRG4, NMB, NOTCH1, PDGFD, PDZD2, PEBP1, PLA2G2A, PPBP, PTGER2, PTPN11, PTPN2, PTPN6, PTPRC, S100A8, S100A9, SCIMP, SGCG, STS, TFRC, TNIP1, TREM2]
GO:0001934	positive regulation of protein phosphorylation	GO_BiologicalProcess-EBI-UniProt-GOA_10.04.2019_00h00	4.3445e-06	0.0074595	5.70959e-15	1.25611e-13	[6, 7, 8, 9]	Group28	10.3791	115	[ACP5, ADAM12, ADCY5, ADCY6, ADRA2A, AGT, AKT2, ANGPT1, ANGPT4, APLNR, APOE, AXIN2, BIRC3, BMP3, BMP4, BMP6, BMPER, C5, C5AR1, CASS4, CCDC88A, CCL19, CCL3, CCL5, CCN1, CCND1, CCR1, CD300A, CD4, CD44, CHI3L1, CSPG4, CXCR4, DAB2IP, EDN1, EGR1, ENPP2, EPHB2, ERBB4, ETFB, FAS, FASN, FFAR4, FGF1, FGF10, FGF13, FGFR2, FPR1, FPR2, GDF10, GDF15, GPNMB, GPR183, GSDME, HAVCR1, HIPK2, HRAS, IGF1, IGF2, IL15…
GO:0043408	regulation of MAPK cascade	GO_BiologicalProcess-EBI-UniProt-GOA_10.04.2019_00h00	1.18895e-08	2.15913e-05	5.70959e-15	1.25611e-13	[5, 6, 7, 8, 9, 10]	Group28	12.1622	99	[ACP5, ADAM12, ADRA2A, ANGPT1, APOE, BIRC3, BMP3, BMP4, BMP6, BMPER, C5, C5AR1, CCL19, CCL3, CCL5, CCN1, CCR1, CD300A, CD4, CD44, CHI3L1, CSN1S1, CXCR4, DAB2IP, DUSP1, EDN1, EPHB2, ERBB4, ETFB, FAS, FASN, FFAR4, FGF1, FGF10, FGF13, FGFR2, FPR1, FPR2, GDF10, GDF15, GPNMB, GPR183, GSDME, H19, HAVCR1, HIPK2, HRAS, IGF1, IGF2, IL1B, IL1R1, IL1RN, INHBB, IRAK3, KLHL31, LEP, LILRA5, LRRK2, MAP2K1, MAP3…
GO:0043410	positive regulation of MAPK cascade	GO_BiologicalProcess-EBI-UniProt-GOA_10.04.2019_00h00	1.38966e-06	0.00243608	5.70959e-15	1.25611e-13	[5, 6, 7, 8, 9, 10, 11]	Group28	12.1993	71	[ACP5, ADAM12, ADRA2A, ANGPT1, APOE, BIRC3, BMP4, BMPER, C5, C5AR1, CCL19, CCL3, CCL5, CCR1, CD4, CD44, CHI3L1, CXCR4, DAB2IP, EDN1, EPHB2, ERBB4, ETFB, FFAR4, FGF1, FGF10, FGF13, FGFR2, FPR1, FPR2, GDF15, GPNMB, GPR183, GSDME, HAVCR1, HIPK2, HRAS, IGF1, IGF2, IL1B, IL1R1, IL1RN, LEP, LILRA5, LRRK2, MAP2K1, MAP3K20, MAP3K5, MMP8, MOCOS, NAP1L1, NDRG4, NMB, NOTCH1, NTRK3, PDGFD, PLA2G2A, PTPN11, P…
GO:0070372	regulation of ERK1 and ERK2 cascade	GO_BiologicalProcess-EBI-UniProt-GOA_10.04.2019_00h00	5.8393e-06	0.00997937	5.70959e-15	1.25611e-13	[6, 7, 8, 9, 10, 11]	Group28	13.8037	45	[ANGPT1, APOE, BIRC3, BMPER, C5AR1, CCL19, CCL3, CCL5, CCN1, CCR1, CD4, CD44, CHI3L1, DAB2IP, EPHB2, ERBB4, FFAR4, FGF10, FGF13, FGFR2, FPR2, GPNMB, GPR183, HRAS, IL1B, MAP2K1, NAP1L1, NDRG4, NMB, NOTCH1, PDGFD, PDZD2, PLA2G2A, PTPN11, PTPN2, PTPN6, PTPRC, S100A8, S100A9, SCIMP, SGCG, STS, TFRC, TNIP1, TREM2]
GO:0070374	positive regulation of ERK1 and ERK2 cascade	GO_BiologicalProcess-EBI-UniProt-GOA_10.04.2019_00h00	5.49398e-06	0.00939471	5.70959e-15	1.25611e-13	[6, 7, 8, 9, 10, 11, 12]	Group28	15.1899	36	[ANGPT1, APOE, BMPER, C5AR1, CCL19, CCL3, CCL5, CCR1, CD4, CD44, CHI3L1, ERBB4, FFAR4, FGF10, FGF13, FGFR2, FPR2, GPNMB, GPR183, HRAS, MAP2K1, NAP1L1, NDRG4, NMB, NOTCH1, PDGFD, PLA2G2A, PTPN11, PTPRC, S100A8, S100A9, SCIMP, SGCG, STS, TFRC, TREM2]
