# Supplementary material for: Stratifying cellular metabolism during weight loss: an interplay of metabolism, metabolic flexibility and inflammation
Source: Sci Rep. 2020 Feb 3;10:1651. doi: 10.1038/s41598-020-58358-z (PMC6997359; doi:10.1038/s41598-020-58358-z)
Supplement: Supplementary file 5 [file 41598_2020_58358_MOESM5_ESM.zip › Comparison 1/ClueGOResultTable-0.xls]

## Sheet: ClueGO Results
GOID	GOTerm	Ontology Source	Term PValue	Term PValue Corrected with Bonferroni step down	Group PValue	Group PValue Corrected with Bonferroni step down	GOLevels	GOGroups	% Associated Genes	Nr. Genes	Associated Genes Found
GO:0046683	response to organophosphorus	GO_BiologicalProcess-EBI-UniProt-GOA_10.04.2019_00h00	1.02071e-05	0.0173316	1.02071e-05	3.06213e-05	[4]	Group00	20	19	[AHR, AKAP6, AKR1C1, AQP1, AQP9, CIB2, DMTN, DOCK3, ETF1, IGFBP5, INPP5K, JUN, KCNE1, P2RX4, P2RX7, P2RY12, PEBP1, RASGRF2, TBXAS1]
GO:0097164	ammonium ion metabolic process	GO_BiologicalProcess-EBI-UniProt-GOA_10.04.2019_00h00	3.42779e-06	0.0059575	3.42779e-06	3.08501e-05	[3]	Group01	15.0215	35	[ACADL, AIFM2, AKR1C1, AKR1C2, AKR7A2, ALDH9A1, AMD1, APOC1, AZIN1, BHMT, CPT1A, DBI, DHDDS, DMGDH, DOCK3, ENPP2, GPLD1, H19, ITGAM, ITGB2, LPCAT2, MATK, MBOAT1, MFSD2A, PEBP1, PEMT, PLA2G2A, PLA2G4A, PLA2G7, PLBD1, PRKCD, SGMS2, SHMT1, TGFB2, TSPO]
GO:1903053	regulation of extracellular matrix organization	GO_BiologicalProcess-EBI-UniProt-GOA_10.04.2019_00h00	7.64795e-06	0.0130703	7.64795e-06	3.05918e-05	[4, 5]	Group02	29.2683	12	[ADTRP, AGT, CST3, DAG1, DDR2, DPP4, IL6, MME, NOTCH1, PHLDB1, TKT, TNFRSF1B]
GO:0007369	gastrulation	GO_BiologicalProcess-EBI-UniProt-GOA_10.04.2019_00h00	6.29839e-06	0.0108206	6.29839e-06	3.14919e-05	[4, 5, 6]	Group03	18.254	23	[BMP4, COL11A1, COL4A2, DAG1, IL1R1, IL1RN, ITGA3, ITGA4, ITGA7, ITGB2, KLF4, LAMB3, MBP, MMP14, MMP15, MMP2, MMP8, MMP9, NR4A3, OSCP1, PHLDB1, POGLUT1, TENM4]
GO:0016491	oxidoreductase activity	GO_BiologicalProcess-EBI-UniProt-GOA_10.04.2019_00h00	1.07868e-14	2.03007e-11	1.07868e-14	2.91242e-13	[3]	Group04	13.7278	116	[ACADL, ACADS, ACOX1, ADH1A, ADH1B, ADI1, AGT, AIFM2, AKR1C1, AKR1C2, AKR7A2, ALDH18A1, ALDH1A3, ALDH3A2, ALDH9A1, ALOX15B, ANGPT1, AOC2, ASPH, CALM3, CAV2, CCDC88A, CCNI, CDO1, CELSR1, CHCHD10, COX4I2, COX7A1, COX7B, CYB561A3, CYB5R4, CYC1, CYP1B1, CYP27A1, DECR2, DHCR24, DHCR7, DHRS11, DHRS9, DLAT, DMGDH, DPYD, EDN1, EHHADH, ETFB, FADS1, FADS2, FCER2, FMO1, FMO2, FRRS1, GLYAT, GPD1, GPD2, GPX3,…
GO:0017144	drug metabolic process	GO_BiologicalProcess-EBI-UniProt-GOA_10.04.2019_00h00	3.98558e-12	7.43709e-09	3.98558e-12	9.56539e-11	[3]	Group05	13.9571	91	[AACS, ACLY, ACO2, ACOT2, ACOX1, ACP5, ACSL1, ACSS2, ADA2, ADH1A, ADH1B, ADI1, AKR1C1, AKR1C2, AKR7A2, ALDH3A2, ALDOA, AMD1, AQP9, ATP5F1D, ATPSCKMT, BHMT, BHMT2, CAV2, CCNI, CES1, CHIT1, CKB, CKMT2, CPT1A, CSPG4, CTSB, CYC1, CYP1B1, CYP27A1, DHRS9, DOCK3, DPYD, DSEL, EDN1, EGR1, ELOVL5, EPHX2, FADS1, FADS2, FAH, FMO2, GATM, GIPC1, GLYAT, GPI, GPX3, HAAO, HP, HPD, HPR, ITGAM, ITGB2, KLF4, KRT16, …
GO:0042127	regulation of cell population proliferation	GO_BiologicalProcess-EBI-UniProt-GOA_10.04.2019_00h00	3.01433e-08	5.48909e-05	3.01433e-08	3.91862e-07	[2, 3, 4]	Group06	10.1124	153	[ACP5, ADRA1A, ADRA2A, AGT, AHR, AKR1C1, AKR1C2, AKT2, ALOX15B, ANGPT1, APLNR, APLP2, AQP1, AR, ATF5, AZIN1, BIRC3, BMP4, BOK, BRCA2, C5AR1, CALB2, CAPG, CAV2, CCDC88A, CCL2, CCNB2, CCND1, CCNI, CD22, CD300A, CD86, CDC7, CDCA7L, CDH13, CDKN2B, CDKN2C, CEBPA, CIB2, CLECL1, CLMN, COPS9, CTSB, CYP1B1, DAB2IP, DDR2, DHDDS, DLL4, DOCK3, DPP4, EDN1, EGR1, EGR3, ELN, ERBB4, ETF1, FABP3, FAM98A, FCGR2C, …
GO:0019932	second-messenger-mediated signaling	GO_BiologicalProcess-EBI-UniProt-GOA_10.04.2019_00h00	3.97612e-06	0.00687869	3.97612e-06	3.1809e-05	[4, 5, 6]	Group07	12.115	59	[ABCA1, ACACA, ADCY3, ADCY5, ADCY6, ADGRE2, ADGRE4P, ADGRG6, ADGRL1, ADRA1A, ADRA2A, AGT, AHR, AKAP6, APLNR, AQP1, ATP1B1, BTK, CALM3, CCL3, CCR1, CCRL2, CD22, CDH13, CHP1, CSTA, CXCR4, DMPK, DMTN, DOCK3, EDN1, GNG2, GPR65, GRIN2B, GSTO1, JPH2, LRRK2, MCOLN3, MCTP1, MRAP, MYOZ1, NMUR1, P2RX4, P2RX7, P2RY12, PDE11A, PEBP1, PLEK, PTGER2, PTPN6, PTPRC, PTPRJ, RGN, SELE, SLC7A8, THBS1, TREM2, VCAM1, …
GO:1901615	organic hydroxy compound metabolic process	GO_BiologicalProcess-EBI-UniProt-GOA_10.04.2019_00h00	1.00709e-07	0.000182485	1.00709e-07	1.1078e-06	[3]	Group08	12.9094	67	[ABCA1, ACACA, ACADL, ACLY, ACOT2, ACSS2, ADH1A, ADH1B, AKR1C1, AKR1C2, AKR7A2, ALDH3A2, ALDH9A1, ANGPT1, BCL2A1, CALM3, CES1, CYP1B1, CYP27A1, DHCR24, DHCR7, DHDDS, DHRS9, ELN, ELOVL6, EPHX2, FAH, FASN, FGF1, FGF13, GIPC1, GPAM, GPD2, HSD17B7P2, IDH1, IDH2, INPP5K, ITGAM, ITGB2, ITPK1, LDHD, LIPA, OSBPL3, PCK1, PDXK, PECR, PEMT, PLAG1, PLCB2, PLCD3, PLCD4, PLEK, PNPLA4, PSMD8, QDPR, RBP4, RETSAT…
GO:0006066	alcohol metabolic process	GO_BiologicalProcess-EBI-UniProt-GOA_10.04.2019_00h00	6.49156e-07	0.00115615	1.00709e-07	1.1078e-06	[3, 4]	Group08	13.6364	51	[ABCA1, ACACA, ACADL, ACLY, ACSS2, ADH1A, ADH1B, AKR1C1, AKR1C2, AKR7A2, ALDH3A2, ALDH9A1, ANGPT1, BCL2A1, CALM3, CES1, CYP1B1, CYP27A1, DHCR24, DHCR7, DHDDS, DHRS9, ELN, ELOVL6, EPHX2, FASN, FGF1, FGF13, GPAM, GPD2, HSD17B7P2, IDH1, IDH2, INPP5K, ITPK1, PCK1, PECR, PLCB2, PLCD3, PLCD4, PLEK, PNPLA4, QDPR, RBP4, RETSAT, SCD, SOAT1, SREBF1, SULT1A2, TACR1, TTC39B]
GO:0016614	oxidoreductase activity, acting on CH-OH group of donors	GO_BiologicalProcess-EBI-UniProt-GOA_10.04.2019_00h00	2.91449e-06	0.00509162	2.91449e-06	2.91449e-05	[4]	Group09	18.1159	25	[ADH1A, ADH1B, AKR1C1, AKR1C2, AKR7A2, ALDH3A2, CELSR1, DHRS11, DHRS9, EHHADH, GPD1, GPD2, HPGD, HSD17B11, HSD17B14, HSD17B7P2, IDH1, IDH2, KCNAB2, LDHB, LDHD, MDH1, ME1, TACR1, VKORC1L1]
GO:0016616	oxidoreductase activity, acting on the CH-OH group of donors, NAD or NADP as acceptor	GO_BiologicalProcess-EBI-UniProt-GOA_10.04.2019_00h00	1.0788e-05	0.0182964	2.91449e-06	2.91449e-05	[5]	Group09	17.6923	23	[ADH1A, ADH1B, AKR1C1, AKR1C2, AKR7A2, CELSR1, DHRS11, DHRS9, EHHADH, GPD1, GPD2, HPGD, HSD17B11, HSD17B14, HSD17B7P2, IDH1, IDH2, KCNAB2, LDHB, LDHD, MDH1, ME1, TACR1]
GO:0016627	oxidoreductase activity, acting on the CH-CH group of donors	GO_BiologicalProcess-EBI-UniProt-GOA_10.04.2019_00h00	4.00962e-06	0.00693263	4.00962e-06	2.80673e-05	[4]	Group10	25.4237	15	[ACADL, ACADS, ACOX1, AKR1C1, AKR1C2, ANGPT1, DECR2, DHCR24, DHCR7, DPYD, MECR, PECR, RETSAT, SDHC, TBXAS1]
GO:0016628	oxidoreductase activity, acting on the CH-CH group of donors, NAD or NADP as acceptor	GO_BiologicalProcess-EBI-UniProt-GOA_10.04.2019_00h00	1.37508e-07	0.000247927	4.00962e-06	2.80673e-05	[5]	Group10	50	10	[AKR1C1, AKR1C2, ANGPT1, DECR2, DHCR24, DHCR7, DPYD, MECR, PECR, TBXAS1]
GO:0043062	extracellular structure organization	GO_BiologicalProcess-EBI-UniProt-GOA_10.04.2019_00h00	4.91513e-16	9.28468e-13	4.91513e-16	1.42539e-14	[3]	Group11	17.9245	76	[ABCA1, ADAMTS4, ADTRP, AGT, APOC1, BIRC3, CD44, CES1, COL11A1, COL15A1, COL4A1, COL4A2, COL5A3, CSPG4, CST3, CTSK, CTSL, CTSS, CYP1B1, DAB2IP, DAG1, DDR2, DGAT1, DPP4, ECM2, ELN, FBLN5, FGF13, HAS2, IL6, ITGA3, ITGA4, ITGA7, ITGAL, ITGAM, ITGAX, ITGB2, ITGB8, LAMB3, LCP1, LOX, LOXL1, LOXL2, LPL, LUM, MFAP2, MME, MMP14, MMP15, MMP19, MMP2, MMP28, MMP8, MMP9, MYO1E, NOTCH1, PHLDB1, PLA2G2A, PLA2G7…
GO:0030198	extracellular matrix organization	GO_BiologicalProcess-EBI-UniProt-GOA_10.04.2019_00h00	1.79818e-14	3.38057e-11	4.91513e-16	1.42539e-14	[4]	Group11	18.6047	64	[ADAMTS4, ADTRP, AGT, CD44, COL11A1, COL15A1, COL4A1, COL4A2, COL5A3, CSPG4, CST3, CTSK, CTSL, CTSS, CYP1B1, DAG1, DDR2, DPP4, ECM2, ELN, FBLN5, FGF13, HAS2, IL6, ITGA3, ITGA4, ITGA7, ITGAL, ITGAM, ITGAX, ITGB2, ITGB8, LAMB3, LCP1, LOX, LOXL1, LOXL2, LUM, MFAP2, MME, MMP14, MMP15, MMP19, MMP2, MMP28, MMP8, MMP9, MYO1E, NOTCH1, PHLDB1, PLOD2, POSTN, RUNX2, SERPINH1, SGCG, SPARC, SPP1, SULF1, TGFB2…
GO:0071402	cellular response to lipoprotein particle stimulus	GO_BiologicalProcess-EBI-UniProt-GOA_10.04.2019_00h00	6.03046e-06	0.0103784	6.03046e-06	3.61827e-05	[3]	Group12	35.7143	10	[ABCA1, ADTRP, CD9, CDH13, FCER1G, ITGB2, LCP1, LPL, MYD88, SYK]
GO:0055094	response to lipoprotein particle	GO_BiologicalProcess-EBI-UniProt-GOA_10.04.2019_00h00	4.11709e-06	0.00711433	6.03046e-06	3.61827e-05	[3, 5]	Group12	37.037	10	[ABCA1, ADTRP, CD9, CDH13, FCER1G, ITGB2, LCP1, LPL, MYD88, SYK]
GO:0071404	cellular response to low-density lipoprotein particle stimulus	GO_BiologicalProcess-EBI-UniProt-GOA_10.04.2019_00h00	2.5969e-06	0.00455497	6.03046e-06	3.61827e-05	[4, 6]	Group12	50	8	[ABCA1, CD9, CDH13, FCER1G, ITGB2, LCP1, LPL, SYK]
GO:0010876	lipid localization	GO_BiologicalProcess-EBI-UniProt-GOA_10.04.2019_00h00	6.72962e-08	0.000122277	1.81795e-09	3.27231e-08	[3]	Group13	13.9706	57	[ABCA1, ABCA2, ABHD5, ACACA, ACSL1, AGT, AKR1C1, AKT2, APOC1, ATP8B4, BCL2A1, BDKRB1, CA2, CAV2, CES1, CIDEA, CPT1A, DGAT1, DGAT2, EHHADH, ELMOD3, FABP3, FGR, FITM2, IL6, KRT16, LBP, LCP1, LEP, LPL, MATK, MFSD2A, MSR1, NME4, NPC2, OSBPL3, P2RX4, P2RX7, PLA2G2A, PLSCR1, PLTP, PRKCD, PTPN2, RBP4, SLC25A20, SLC27A2, SOAT1, SPP1, STARD4, SYK, THBS1, THRSP, TNFRSF11A, TSPO, TTC39B, TTPA, UGCG]
GO:0019915	lipid storage	GO_BiologicalProcess-EBI-UniProt-GOA_10.04.2019_00h00	6.16504e-06	0.0105977	1.81795e-09	3.27231e-08	[3, 4]	Group13	22.3684	17	[ABCA1, ABHD5, CAV2, CES1, CIDEA, DGAT1, DGAT2, FITM2, IL6, KRT16, LCP1, LPL, MSR1, PTPN2, SOAT1, STARD4, TTC39B]
GO:0055088	lipid homeostasis	GO_BiologicalProcess-EBI-UniProt-GOA_10.04.2019_00h00	1.75924e-05	0.0296431	1.81795e-09	3.27231e-08	[5]	Group13	16.7832	24	[ABCA1, ABCA2, ABHD5, ACOX1, ACSM2B, AKR1C1, ANGPTL4, ANGPTL8, CAV2, CEBPA, CES1, DGAT2, EPHX2, FABP3, FITM2, INSIG1, LCP1, LPL, MLXIPL, NPC2, PNPLA3, SOAT1, TLCD2, TTC39B]
GO:0002694	regulation of leukocyte activation	GO_BiologicalProcess-EBI-UniProt-GOA_10.04.2019_00h00	2.70709e-06	0.0047347	2.50861e-08	3.51206e-07	[3, 4, 5]	Group14	11.6162	69	[ACP5, ADGRE2, AHR, BMP4, BTK, C5AR1, CALB2, CAPG, CAV2, CCL2, CCL3, CD22, CD300A, CD300LF, CD4, CD84, CD86, CEBPA, CLECL1, CR1, DPP4, EHHADH, ETF1, FCGR2C, FGR, GPNMB, GPR183, HAVCR2, HLA-DMB, HSPD1, IGF2, IL6, ITGAM, ITGB2, LBP, LEP, LOXL1, MAP3K20, MFHAS1, MMP14, MMP8, MNDA, NCKAP1L, NMB, NR4A3, OSCP1, PLSCR1, PTPN11, PTPN2, PTPN6, PTPRC, RUNX1, SAMSN1, SASH3, SDC4, SGCG, SIRPA, SLAMF8, SMAD7,…
GO:0002521	leukocyte differentiation	GO_BiologicalProcess-EBI-UniProt-GOA_10.04.2019_00h00	1.01342e-05	0.017218	2.50861e-08	3.51206e-07	[4, 5, 6, 7, 8]	Group14	12.3256	53	[BMP4, BTK, CAPG, CCL3, CCR1, CD4, CD86, CEBPA, CR1, DCSTAMP, DLL4, DOCK10, ETF1, EVI2B, FCER1G, FCGR2C, FSTL3, GPR183, IFI16, IL6, ITGA4, LEP, LOXL1, LRRC17, LTF, LY9, MAFB, MAP3K20, MMP14, MMP9, MT1M, MYC, NCKAP1L, PRXL2A, PSMB5, PTGER2, PTPN2, PTPRC, PTPRJ, RUNX1, SGCG, SLAMF6, SLAMF8, SMAD7, SYK, TCTA, TNFRSF11A, TREM2, TYROBP, UBASH3B, UQCRFS1, VCAM1, VIPR1]
GO:0002573	myeloid leukocyte differentiation	GO_BiologicalProcess-EBI-UniProt-GOA_10.04.2019_00h00	7.42661e-06	0.0127144	2.50861e-08	3.51206e-07	[5, 6, 7, 8, 9]	Group14	16.185	28	[BMP4, CCL3, CCR1, CD4, CEBPA, DCSTAMP, ETF1, EVI2B, FSTL3, GPR183, IFI16, LRRC17, LTF, MAFB, MMP9, MT1M, MYC, PRXL2A, PTPN2, RUNX1, SGCG, TCTA, TNFRSF11A, TREM2, TYROBP, UBASH3B, UQCRFS1, VIPR1]
GO:0002761	regulation of myeloid leukocyte differentiation	GO_BiologicalProcess-EBI-UniProt-GOA_10.04.2019_00h00	1.62874e-05	0.0275094	2.50861e-08	3.51206e-07	[5, 6, 7, 8, 9, 10]	Group14	19.3878	19	[CCL3, CCR1, CD4, DCSTAMP, ETF1, EVI2B, FSTL3, LRRC17, LTF, MAFB, MYC, PRXL2A, PTPN2, RUNX1, TCTA, TYROBP, UBASH3B, UQCRFS1, VIPR1]
GO:0015980	energy derivation by oxidation of organic compounds	GO_BiologicalProcess-EBI-UniProt-GOA_10.04.2019_00h00	4.49047e-10	8.31186e-07	7.5966e-13	1.97512e-11	[3, 4]	Group15	17.3285	48	[ACO2, AIFM2, AKT2, ATP5F1D, CALM3, CCNI, CDK1, CELSR1, COX4I2, COX7B, CS, CYC1, ETFB, GFPT2, GPD2, GYS1, GYS2, IDH2, IGF2, INPP5K, IRS1, ITGB2, IVNS1ABP, KRT16, LDHD, LEP, MDH1, MYC, NDUFA6, NDUFS6, NNT, NR4A3, OSCP1, PDHA1, PGM1, PHKA1, PYGL, PYGM, RUBCNL, SDHC, SDS, STK39, SUCLG1, UGP2, UQCR10, UQCRFS1, UQCRH, UQCRQ]
GO:0016051	carbohydrate biosynthetic process	GO_BiologicalProcess-EBI-UniProt-GOA_10.04.2019_00h00	6.38651e-06	0.0109593	7.5966e-13	1.97512e-11	[4]	Group15	15.311	32	[AKT2, ALDOA, B3GNT5, CHST15, CSGALNACT2, DDR2, FBP1, G6PC3, GPI, GYS1, GYS2, HAS2, IGF2, INPP5K, IRS1, KRT16, MDH1, NDST1, PCK1, PFKFB1, PGM1, PLEK, PODXL, PTPN2, RBP4, RGN, SLC25A1, SLC25A11, STK39, STK4, TKT, UGP2]
GO:0006112	energy reserve metabolic process	GO_BiologicalProcess-EBI-UniProt-GOA_10.04.2019_00h00	5.28262e-06	0.00909668	7.5966e-13	1.97512e-11	[4, 5]	Group15	21.6867	18	[AKT2, CALM3, GFPT2, GYS1, GYS2, IGF2, INPP5K, IRS1, KRT16, LEP, MYC, PGM1, PHKA1, PYGL, PYGM, RUBCNL, STK39, UGP2]
GO:0044264	cellular polysaccharide metabolic process	GO_BiologicalProcess-EBI-UniProt-GOA_10.04.2019_00h00	2.17348e-06	0.00382533	7.5966e-13	1.97512e-11	[4, 5]	Group15	20.5882	21	[AKT2, AOAH, B3GNT5, CALM3, CSGALNACT2, GYS1, GYS2, HAS2, IGF2, INPP5K, IRS1, KRT16, MANBA, NDST1, PGM1, PHKA1, PYGL, PYGM, RUBCNL, STK39, UGP2]
GO:0071495	cellular response to endogenous stimulus	GO_BiologicalProcess-EBI-UniProt-GOA_10.04.2019_00h00	1.41081e-07	0.000254228	6.42041e-09	1.02727e-07	[3]	Group16	10.2056	134	[ADAM9, ADAMTS12, ADCY3, ADCY5, ADCY6, ADIPOR2, ADRA2A, ADTRP, AHR, AKAP6, AKR1C1, AKR1C2, AKT2, ANOS1, APLP2, AQP1, AQP9, AR, ATP1A1, ATP6V0A1, ATP6V0D2, ATP6V0E2, ATP6V1B2, BCL9L, BIRC3, BLM, BMP4, CA2, CACNA2D1, CAV2, CCL2, CD44, CDKN2B, CIB2, CIDEA, CTSB, CTSL, CTSS, DAB2IP, DENND4C, DLL4, DMTN, DOCK3, EEF1A1, EGR1, EGR3, ETF1, FCGR2C, FGF1, FGF13, FGFRL1, FGR, FMOD, FSTL3, GIPC1, GNG2, GPAM,…
GO:0007166	cell surface receptor signaling pathway	GO_BiologicalProcess-EBI-UniProt-GOA_10.04.2019_00h00	8.92032e-08	0.000161815	6.42041e-09	1.02727e-07	[3, 4, 5]	Group16	8.7202	278	[ABCA1, ACP5, ADAM9, ADAMTS12, ADGRE2, ADGRG6, ADIPOR2, ADRA2A, AGPAT2, AGT, AKT2, ANGPT1, ANOS1, ANPEP, APLP2, AR, ARAP1, ATF3, ATP6V0A1, ATP6V0D2, ATP6V0E2, ATP6V1B2, BCL2A1, BCL9L, BDKRB1, BIRC3, BMP4, BOK, BTK, C5, C5AR1, CALB2, CALM3, CAPG, CAV2, CBLB, CBLN1, CCDC3, CCL2, CCL22, CCL3, CCND1, CCR1, CCRL2, CD180, CD22, CD300A, CD300LF, CD4, CD44, CD86, CDH13, CDKN2B, CEBPA, CELSR1, CES1, CHAC1…
GO:0071310	cellular response to organic substance	GO_BiologicalProcess-EBI-UniProt-GOA_10.04.2019_00h00	6.17058e-09	1.13045e-05	6.42041e-09	1.02727e-07	[4]	Group16	9.25569	240	[ACP5, ADAM9, ADAMTS12, ADCY3, ADCY5, ADCY6, ADIPOR2, ADRA2A, ADTRP, AGPAT2, AGT, AHR, AKAP6, AKR1C1, AKR1C2, AKT2, ANOS1, APLP2, AQP1, AQP9, AR, ATF3, ATP1A1, ATP6V0A1, ATP6V0D2, ATP6V0E2, ATP6V1B2, BCL9L, BIRC3, BLM, BMP4, BOK, CA2, CACNA2D1, CALB2, CALM3, CAV2, CCDC3, CCL2, CCL22, CCL3, CCND1, CCR1, CCRL2, CD180, CD300LF, CD4, CD44, CD86, CDKN2B, CEBPA, CES1, CHI3L1, CIB2, CIDEA, CSPG4, CTSB, …
GO:0007167	enzyme linked receptor protein signaling pathway	GO_BiologicalProcess-EBI-UniProt-GOA_10.04.2019_00h00	8.36831e-07	0.0014837	6.42041e-09	1.02727e-07	[4, 5, 6]	Group16	10.3232	115	[ADAM9, ADAMTS12, ADRA2A, AGT, AKT2, ANGPT1, ANOS1, APLP2, ARAP1, ATP6V0A1, ATP6V0D2, ATP6V0E2, ATP6V1B2, BCL9L, BDKRB1, BIRC3, BMP4, CAV2, CBLB, CD4, CDH13, CDKN2B, CIB2, CIDEA, COL4A2, DAB2IP, DDIT4, DDR2, EFNA5, EGR2, EPHB2, ERBB4, ERRFI1, FGF1, FGF13, FGFRL1, FGR, FMOD, FSTL3, GIPC1, GPI, GPLD1, GRB14, GRIN2B, HGF, HPGD, HTRA4, IGF2, IGFBP3, IGFBP5, IL6, INPP5K, IRS1, ITGA3, JUN, KANK1, KLB, …
GO:0007169	transmembrane receptor protein tyrosine kinase signaling pathway	GO_BiologicalProcess-EBI-UniProt-GOA_10.04.2019_00h00	7.68047e-06	0.0131182	6.42041e-09	1.02727e-07	[5, 6, 7]	Group16	10.7006	84	[ADAMTS12, ADRA2A, AGT, AKT2, ANGPT1, ANOS1, ARAP1, ATP6V0A1, ATP6V0D2, ATP6V0E2, ATP6V1B2, BDKRB1, BIRC3, CAV2, CBLB, CD4, CDH13, COL4A2, DAB2IP, DDIT4, DDR2, EFNA5, EGR2, EPHB2, ERBB4, ERRFI1, FGF1, FGF13, FGFRL1, FGR, GPLD1, GRB14, GRIN2B, HGF, IGF2, IGFBP3, IGFBP5, IL6, INPP5K, IRS1, KANK1, KLB, KRT16, LCP2, MATK, MERTK, MME, MMP2, MMP9, MYO1E, MYORG, NAP1L1, NCF2, NCKAP1L, NR4A3, NTRK3, OSCP…
GO:0006629	lipid metabolic process	GO_BiologicalProcess-EBI-UniProt-GOA_10.04.2019_00h00	3.69881e-17	6.99445e-14	1.52825e-16	4.58476e-15	[3]	Group17	12.1886	181	[AADAC, ABCA1, ABCA2, ABCD2, ABHD5, ACACA, ACADL, ACADS, ACLY, ACOT11, ACOT2, ACOX1, ACSL1, ACSM2B, ACSS2, ADH1A, ADH1B, ADIPOR2, ADRA2A, ADTRP, AGPAT2, AGPAT3, AGT, AIFM2, AIG1, AKR1C1, AKR1C2, AKT2, ALDH1A3, ALDH3A2, ALDH9A1, ALOX15B, ANGPT1, ANGPTL4, ANGPTL8, AOAH, APLP2, APOC1, APOL4, AQP9, B3GNT5, B4GALT6, BCL2A1, BIRC3, CAV2, CES1, CES1P1, CIDEA, CNTRL, CPT1A, CYP1B1, CYP27A1, DAB2IP, DAGLA…
GO:0062012	regulation of small molecule metabolic process	GO_BiologicalProcess-EBI-UniProt-GOA_10.04.2019_00h00	2.62562e-05	0.0439004	1.52825e-16	4.58476e-15	[3, 4]	Group17	11.804	53	[ABCD2, ACACA, ACADL, ADIPOR2, AKR1C1, AKT2, ANGPT1, APLP2, APOC1, ATPSCKMT, AZIN1, BCL2A1, BHMT, CAV2, DHCR7, EGR1, ELOVL5, ELOVL6, EPB41L4B, EPHX2, FABP3, FASN, FBP1, FGF1, GPAM, GPLD1, IGF2, INPP5K, IRS1, KRT16, LPGAT1, MLXIPL, NQO1, NR4A3, NUP210, OSCP1, P2RX7, PDK4, PFKFB1, PLEK, PSMB5, PSMD8, PTPN2, RUBCNL, SCD, SLC7A7, SOST, SREBF1, STARD4, STK39, STK4, TREM2, TTC39B]
GO:0008610	lipid biosynthetic process	GO_BiologicalProcess-EBI-UniProt-GOA_10.04.2019_00h00	2.7824e-12	5.20031e-09	1.52825e-16	4.58476e-15	[4]	Group17	13.3247	103	[ABCD2, ABHD5, ACACA, ACADL, ACLY, ACOT11, ACOT2, ACSL1, ACSM2B, ACSS2, ADIPOR2, AGPAT2, AGPAT3, AKR1C1, ALDH1A3, ALDH3A2, ALDH9A1, ALOX15B, ANGPT1, APOC1, AQP9, B3GNT5, B4GALT6, BCL2A1, CES1, CNTRL, CPT1A, CYP27A1, DECR2, DGAT1, DGAT2, DGKA, DHCR24, DHCR7, DHDDS, DHRS11, DHRS9, DOCK3, EDN1, EGR1, ELOVL5, ELOVL6, EPHX2, ETNK1, FABP3, FADS1, FADS2, FADS3, FASN, FGF1, FGF13, FITM2, GPAM, GPAT3, GPD…
GO:0019216	regulation of lipid metabolic process	GO_BiologicalProcess-EBI-UniProt-GOA_10.04.2019_00h00	6.80917e-10	1.25902e-06	1.52825e-16	4.58476e-15	[4, 5]	Group17	14.6993	66	[AADAC, ABCA1, ABCD2, ABHD5, ACACA, ACADL, ACOX1, ACSL1, ADIPOR2, ADRA2A, AGT, AKR1C1, AKT2, ANGPT1, ANGPTL4, ANGPTL8, APLP2, APOC1, BCL2A1, BIRC3, CAV2, CIDEA, CNTRL, CPT1A, DAB2IP, DHCR7, DOCK3, EGR1, ELOVL5, ELOVL6, EPHX2, FABP3, FADS1, FASN, FGF1, FGF13, FGR, FITM2, GLIPR1, GPAM, GPLD1, GRHL1, IRS1, LPGAT1, ME1, MLXIPL, NPC2, NR4A3, OSCP1, P2RY12, PDK4, PEBP1, PEX11A, PIK3R5, PIK3R6, PLIN2, P…
GO:0030258	lipid modification	GO_BiologicalProcess-EBI-UniProt-GOA_10.04.2019_00h00	8.13609e-07	0.00144334	1.52825e-16	4.58476e-15	[4, 5]	Group17	14.1956	45	[ABCD2, ACADL, ACADS, ACOT2, ACOX1, ADIPOR2, AGT, AIFM2, AKT2, ALDH3A2, APLP2, APOC1, BIRC3, CES1, CPT1A, DAB2IP, DECR2, DGKA, DGKI, ECHDC1, ECHS1, EHHADH, ENPP2, EPHX2, ETFB, FABP3, FGF13, FGR, INPP5K, IRS1, MECR, NR4A3, OSCP1, P2RY12, PDK4, PECR, PIK3CG, PIK3R5, PIK3R6, PLA2G7, PLPP1, SLC27A2, SOAT1, SRGN, STARD4]
GO:0032101	regulation of response to external stimulus	GO_BiologicalProcess-EBI-UniProt-GOA_10.04.2019_00h00	2.43785e-08	4.44421e-05	1.46401e-11	3.22082e-10	[3, 4]	Group18	10.7388	125	[ABCD2, ADAMTS12, ADAMTS18, ADTRP, AGT, APLP2, BIRC3, BTK, C5, C5AR1, CALB2, CALM3, CAV2, CCL2, CCL3, CCR1, CD180, CD300A, CD300LF, CD9, CDH13, CEBPA, CLEC4A, CR1, CTSB, CTSK, CTSL, CTSS, CXCR4, DAB2IP, DDT, DMTN, DUSP1, EDN1, EHHADH, FCER1G, FCGR2C, FFAR4, FGF1, FGF13, FGR, GPR183, HERC5, HMGB2, HSPD1, IFI16, IFNLR1, IL6, ILRUN, INPP5K, ITGAM, ITGB2, KIF20B, KLF4, LBP, LCP1, LEP, LPL, LTF, LY96,…
GO:0006954	inflammatory response	GO_BiologicalProcess-EBI-UniProt-GOA_10.04.2019_00h00	1.03385e-10	1.91779e-07	1.46401e-11	3.22082e-10	[4]	Group18	13.6808	84	[ABCD2, ACP5, ADAMTS12, ADGRE2, ADORA1, AGT, ANGPT1, APLP2, BDKRB1, BIRC3, C5, C5AR1, CCL2, CCL22, CCL3, CCR1, CCRL2, CD44, CDO1, CEBPA, CHI3L1, CXCR4, DDT, EHHADH, EPHX2, FCGR2C, FFAR4, GYPC, HMGB2, HP, HPR, IL6, ITGAL, ITGAM, ITGB2, KLF4, KRT16, LBP, LCP1, LEP, LOXL1, LPL, LTB4R, LYZ, MAPK13, MFHAS1, MGLL, MMP28, MMP8, MMP9, MYD88, NLRC4, PIK3AP1, PIK3CG, PLA2G2A, PLA2G7, PLSCR1, PRKCD, PTAFR, …
GO:0031347	regulation of defense response	GO_BiologicalProcess-EBI-UniProt-GOA_10.04.2019_00h00	2.46987e-05	0.0414197	1.46401e-11	3.22082e-10	[4, 5]	Group18	10.3155	85	[ABCD2, ADAMTS12, AGT, APLP2, BIRC3, BTK, C5AR1, CAV2, CCL3, CD300A, CD300LF, CEBPA, CLEC4A, CR1, CTSB, CTSK, CTSL, CTSS, DAB2IP, DDT, EHHADH, FCER1G, FCGR2C, FFAR4, FGR, HERC5, HMGB2, HSPD1, IFI16, IFNLR1, IL6, ILRUN, ITGAM, ITGB2, KLF4, LBP, LCP1, LEP, LPL, LTF, LY96, MAP3K20, MAPK13, MFHAS1, MGLL, MMP8, MMP9, MUC3A, MYD88, NAP1L1, NLRC4, PIK3AP1, PIK3R6, PLA2G2A, PLA2G7, PLSCR1, PRKCD, PSMB5, …
GO:0042116	macrophage activation	GO_BiologicalProcess-EBI-UniProt-GOA_10.04.2019_00h00	7.30052e-07	0.00129657	1.46401e-11	3.22082e-10	[4, 5]	Group18	22.7273	20	[C5AR1, CCL3, CEBPA, EHHADH, FCGR2C, HSPD1, IL6, ITGAM, ITGB2, LBP, MFHAS1, MMP8, PTPRC, SGCG, SLC11A1, SYK, THBS1, TLR1, TREM2, TYROBP]
GO:0043030	regulation of macrophage activation	GO_BiologicalProcess-EBI-UniProt-GOA_10.04.2019_00h00	3.78354e-06	0.00655688	1.46401e-11	3.22082e-10	[4, 5, 6]	Group18	24.2424	16	[C5AR1, CCL3, CEBPA, EHHADH, FCGR2C, HSPD1, IL6, ITGAM, ITGB2, LBP, MFHAS1, MMP8, PTPRC, SGCG, THBS1, TREM2]
GO:0050727	regulation of inflammatory response	GO_BiologicalProcess-EBI-UniProt-GOA_10.04.2019_00h00	2.82431e-06	0.00493689	1.46401e-11	3.22082e-10	[4, 5, 6]	Group18	13.7931	44	[ABCD2, ADAMTS12, AGT, APLP2, BIRC3, C5AR1, CCL3, CEBPA, DDT, EHHADH, FCGR2C, FFAR4, IL6, ITGAM, ITGB2, KLF4, LBP, LCP1, LEP, LPL, MAPK13, MFHAS1, MGLL, MMP8, MMP9, MYD88, PIK3AP1, PLA2G2A, PLA2G7, PRKCD, PTGER2, PTPN2, PTPRC, SAA1, SELE, SEMA7A, SGCG, SIRPA, SLAMF8, TNFRSF11A, TNFRSF1B, TNIP1, TREM2, USP18]
GO:1903557	positive regulation of tumor necrosis factor superfamily cytokine production	GO_BiologicalProcess-EBI-UniProt-GOA_10.04.2019_00h00	3.68441e-06	0.00639613	1.46401e-11	3.22082e-10	[4, 5, 6]	Group18	20.6186	20	[ANGPT1, CCL3, CD86, DDT, EHHADH, FZD5, HAVCR2, LBP, LCP1, LPL, LY96, MMP8, PTPN11, PTPRC, PTPRJ, SGCG, THBS1, TLR1, TYROBP, UQCRFS1]
GO:0043032	positive regulation of macrophage activation	GO_BiologicalProcess-EBI-UniProt-GOA_10.04.2019_00h00	3.17245e-06	0.00553276	1.46401e-11	3.22082e-10	[4, 5, 6, 7]	Group18	34.375	11	[CCL3, CEBPA, EHHADH, HSPD1, ITGAM, ITGB2, LBP, MMP8, SGCG, THBS1, TREM2]
GO:0032635	interleukin-6 production	GO_BiologicalProcess-EBI-UniProt-GOA_10.04.2019_00h00	2.50827e-05	0.0419884	9.36215e-13	2.34054e-11	[3]	Group19	16.4384	24	[ANGPT1, EHHADH, HSPD1, IL1R1, IL1RN, IL6, LBP, LCP1, LEP, LPL, MAPK13, MBP, MMP8, MYD88, NCKAP1L, PTPN11, PTPN6, SGCG, SIRPA, TFRC, TLR1, TLR8, TREM2, TYROBP]
GO:0051240	positive regulation of multicellular organismal process	GO_BiologicalProcess-EBI-UniProt-GOA_10.04.2019_00h00	1.64348e-10	3.04701e-07	9.36215e-13	2.34054e-11	[2, 3, 4]	Group19	10.5425	171	[ACACA, ACADL, ACP5, ACSL1, ADAM9, ADGRL1, ADIPOR2, ADRA1A, ADRA2A, AGPAT2, AGT, AIFM2, AKAP6, ALOX15B, ANGPT1, ANGPTL4, ANPEP, APLNR, APLP2, AQP1, ATPSCKMT, BCL9L, BIRC3, BMP4, BTK, C5, CALM3, CAPG, CAV2, CCL3, CCR1, CD4, CD86, CHI3L1, CPT1A, CTSB, CXCR4, CYP1B1, DAB2IP, DAG1, DCSTAMP, DDR2, DDT, DMTN, DOCK3, DOCK5, EDN1, EGR1, EHHADH, ELOVL6, ENPP2, EPB41L4B, EPHB2, ERBB4, ETF1, EVI2B, FCER1G, …
GO:0001817	regulation of cytokine production	GO_BiologicalProcess-EBI-UniProt-GOA_10.04.2019_00h00	6.92404e-09	1.2671e-05	9.36215e-13	2.34054e-11	[3, 4]	Group19	12.2117	90	[ABCD2, ACP5, ADRA2A, AGPAT2, AGT, AIFM2, ALOX15B, ANGPT1, APLP2, BIRC3, BTK, C5, CAPG, CCL3, CD4, CD84, CD86, CIDEA, CLEC4A, CYP1B1, DDT, EGR1, EHHADH, FCER1G, FCGR2C, FFAR4, FGR, FZD5, GPNMB, GYPC, HAVCR2, HERC5, HSPD1, IFI16, IGF2BP3, IL17RA, IL1R1, IL1RN, IL6, ILRUN, ITGB8, KLF4, LBP, LCP1, LEP, LPL, LTF, LY9, LY96, MAP3K20, MAPK13, MBP, MMP8, MYD88, NCKAP1L, NMB, NR4A3, OSCP1, P2RX7, PDZD2, …
GO:0001819	positive regulation of cytokine production	GO_BiologicalProcess-EBI-UniProt-GOA_10.04.2019_00h00	3.33625e-06	0.00580508	9.36215e-13	2.34054e-11	[3, 4, 5]	Group19	12.2407	59	[ACP5, ADRA2A, AGPAT2, AGT, AIFM2, ALOX15B, ANGPT1, BIRC3, C5, CAPG, CCL3, CD4, CD86, CYP1B1, DDT, EGR1, EHHADH, FCER1G, FGR, FZD5, HAVCR2, HSPD1, IFI16, IL17RA, IL1R1, IL1RN, IL6, LBP, LCP1, LPL, LY9, LY96, MAP3K20, MAPK13, MBP, MMP8, MYD88, NR4A3, OSCP1, P2RX7, POLR2L, PTGER2, PTPN11, PTPRC, PTPRJ, RUNX1, SAA1, SEMA7A, SGCG, SLAMF6, SLC11A1, SULF1, SYK, TFRC, THBS1, TLR1, TLR8, TYROBP, UQCRFS1]
GO:0002699	positive regulation of immune effector process	GO_BiologicalProcess-EBI-UniProt-GOA_10.04.2019_00h00	1.88784e-05	0.0317534	9.36215e-13	2.34054e-11	[3, 4, 5]	Group19	15.2632	29	[ADGRE2, APLP2, CAPG, CD300A, CD84, CD86, EHHADH, FGR, FZD5, GPI, HLA-DMB, HSPD1, IL1R1, IL1RN, IL6, ITGAM, ITGB2, LBP, MAP3K20, NR4A3, OSCP1, PTPRC, PTPRJ, RBP4, SASH3, SEMA7A, SLAMF6, SYK, TFRC]
GO:0042116	macrophage activation	GO_BiologicalProcess-EBI-UniProt-GOA_10.04.2019_00h00	7.30052e-07	0.00129657	9.36215e-13	2.34054e-11	[4, 5]	Group19	22.7273	20	[C5AR1, CCL3, CEBPA, EHHADH, FCGR2C, HSPD1, IL6, ITGAM, ITGB2, LBP, MFHAS1, MMP8, PTPRC, SGCG, SLC11A1, SYK, THBS1, TLR1, TREM2, TYROBP]
GO:1903555	regulation of tumor necrosis factor superfamily cytokine production	GO_BiologicalProcess-EBI-UniProt-GOA_10.04.2019_00h00	2.59662e-06	0.00455707	9.36215e-13	2.34054e-11	[4, 5]	Group19	17.4194	27	[ANGPT1, CCL3, CD86, CIDEA, CLEC4A, DDT, EHHADH, FZD5, HAVCR2, ILRUN, LBP, LCP1, LPL, LTF, LY96, MMP8, PTPN11, PTPN6, PTPRC, PTPRJ, SGCG, SIRPA, THBS1, TLR1, TYROBP, UQCRFS1, ZFP36]
GO:1903557	positive regulation of tumor necrosis factor superfamily cytokine production	GO_BiologicalProcess-EBI-UniProt-GOA_10.04.2019_00h00	3.68441e-06	0.00639613	9.36215e-13	2.34054e-11	[4, 5, 6]	Group19	20.6186	20	[ANGPT1, CCL3, CD86, DDT, EHHADH, FZD5, HAVCR2, LBP, LCP1, LPL, LY96, MMP8, PTPN11, PTPRC, PTPRJ, SGCG, THBS1, TLR1, TYROBP, UQCRFS1]
GO:0019725	cellular homeostasis	GO_BiologicalProcess-EBI-UniProt-GOA_10.04.2019_00h00	1.0886e-07	0.00019682	1.32814e-11	3.05473e-10	[2, 4]	Group20	11.0991	103	[ABCG2, ADCY5, ADRA1A, ADRA2A, AKAP6, ALDOA, APLNR, AQP1, ATP1A1, ATP1B1, ATP6V0A1, ATP6V0D2, ATP6V0E2, ATP6V1B2, BDKRB1, C19orf12, C5AR1, CA2, CACNA2D1, CALB2, CALM3, CAV2, CCL2, CCL3, CCR1, CCRL2, CD52, CES1, CHP1, CHRNA1, CIB2, CXCR4, CYSLTR1, DGAT2, DMPK, DMXL2, EDN1, EFNA5, EPHX2, FGF13, FITM2, GPLD1, GPR65, GRIN2B, GSTO1, HAAO, HK2, HK3, HOOK2, IL6, JPH2, KCNB1, KRT16, LRRK2, LTF, MCL1, MCO…
GO:0042592	homeostatic process	GO_BiologicalProcess-EBI-UniProt-GOA_10.04.2019_00h00	1.32814e-11	2.47168e-08	1.32814e-11	3.05473e-10	[3]	Group20	10.4918	192	[ABCA1, ABCA2, ABCG2, ABHD5, ACACA, ACADL, ACOT11, ACOX1, ACP5, ACSL1, ACSM2B, ADCY3, ADCY5, ADCY6, ADIPOR2, ADRA1A, ADRA2A, AGT, AKAP6, AKR1C1, ALDOA, ANGPTL4, ANGPTL8, APLNR, APLP2, AQP1, AQP9, ATP1A1, ATP1B1, ATP6V0A1, ATP6V0D2, ATP6V0E2, ATP6V1B2, BARD1, BDKRB1, BLM, C19orf12, C5AR1, CA12, CA2, CACNA2D1, CALB2, CALM3, CAV2, CCDC88A, CCL2, CCL3, CCR1, CCRL2, CD52, CEBPA, CES1, CHP1, CHRNA1, CI…
GO:0048871	multicellular organismal homeostasis	GO_BiologicalProcess-EBI-UniProt-GOA_10.04.2019_00h00	2.51593e-05	0.0420915	1.32814e-11	3.05473e-10	[2, 4]	Group20	11.5854	57	[ACACA, ACADL, ACOT11, ACP5, ACSL1, ADCY3, ADCY5, ADCY6, ADIPOR2, APLP2, AQP1, BARD1, CAV2, CIB2, CIDEA, CPT1A, CTSB, CXCR4, DCSTAMP, EGR1, ELOVL6, FFAR4, GATM, HAS2, IL6, INPP5K, KRT16, LEP, LTF, LYZ, MAPRE2, MFAP2, MLXIPL, NAP1L1, NOTCH1, NPR3, NR4A3, OSCP1, P2RX4, P2RX7, PEMT, RBP4, SCD, SLC11A1, SLC22A5, SLC40A1, SPP1, STK39, STMN1, SYK, TF, TFRC, TNFRSF11A, UBASH3B, UGCG, VIPR1, WFS1]
GO:0048878	chemical homeostasis	GO_BiologicalProcess-EBI-UniProt-GOA_10.04.2019_00h00	1.8117e-12	3.38787e-09	1.32814e-11	3.05473e-10	[4]	Group20	12.0751	135	[ABCA1, ABCA2, ABCG2, ABHD5, ACOX1, ACSM2B, ADCY3, ADCY5, ADCY6, ADIPOR2, ADRA1A, ADRA2A, AGT, AKAP6, AKR1C1, ANGPTL4, ANGPTL8, APLNR, APLP2, AQP1, AQP9, ATP1A1, ATP1B1, ATP6V0A1, ATP6V0D2, ATP6V0E2, ATP6V1B2, BDKRB1, C19orf12, C5AR1, CA12, CA2, CACNA2D1, CALB2, CALM3, CAV2, CCL3, CCR1, CCRL2, CD52, CEBPA, CES1, CHP1, CIB2, CTSB, CXCR4, CYB5R4, CYSLTR1, DGAT2, DMPK, DMXL2, EDN1, EFNA5, EPHX2, FAB…
GO:0055082	cellular chemical homeostasis	GO_BiologicalProcess-EBI-UniProt-GOA_10.04.2019_00h00	1.88117e-07	0.00033861	1.32814e-11	3.05473e-10	[3, 5]	Group20	11.3924	90	[ABCG2, ADCY5, ADRA1A, ADRA2A, AKAP6, APLNR, ATP1A1, ATP1B1, ATP6V0A1, ATP6V0D2, ATP6V0E2, ATP6V1B2, BDKRB1, C19orf12, C5AR1, CA2, CACNA2D1, CALB2, CALM3, CAV2, CCL3, CCR1, CCRL2, CD52, CES1, CHP1, CIB2, CXCR4, CYSLTR1, DGAT2, DMPK, DMXL2, EDN1, EFNA5, EPHX2, FGF13, FITM2, GPLD1, GPR65, GRIN2B, GSTO1, HK2, HK3, HOOK2, JPH2, KCNB1, KRT16, LRRK2, LTF, MCOLN3, MCUB, MLXIPL, MT1M, MT2A, MYC, P2RX4, P…
GO:0006873	cellular ion homeostasis	GO_BiologicalProcess-EBI-UniProt-GOA_10.04.2019_00h00	1.32606e-06	0.00234314	1.32814e-11	3.05473e-10	[4, 6]	Group20	11.3833	79	[ABCG2, ADCY5, ADRA1A, AKAP6, APLNR, ATP1A1, ATP1B1, ATP6V0A1, ATP6V0D2, ATP6V0E2, ATP6V1B2, BDKRB1, C19orf12, C5AR1, CA2, CACNA2D1, CALB2, CALM3, CAV2, CCL3, CCR1, CCRL2, CD52, CES1, CHP1, CIB2, CXCR4, CYSLTR1, DMPK, DMXL2, EDN1, EPHX2, FGF13, GPR65, GRIN2B, GSTO1, JPH2, KRT16, LRRK2, LTF, MCOLN3, MCUB, MT1M, MT2A, MYC, P2RX4, P2RX7, PDE7A, PLA2G2A, PLCB2, PRND, PTGDR, PTGER2, PTPN6, PTPRC, RAB2…
GO:0050801	ion homeostasis	GO_BiologicalProcess-EBI-UniProt-GOA_10.04.2019_00h00	1.21637e-07	0.000219797	1.32814e-11	3.05473e-10	[5]	Group20	11.4251	93	[ABCA1, ABCG2, ADCY5, ADRA1A, AGT, AKAP6, APLNR, ATP1A1, ATP1B1, ATP6V0A1, ATP6V0D2, ATP6V0E2, ATP6V1B2, BDKRB1, C19orf12, C5AR1, CA12, CA2, CACNA2D1, CALB2, CALM3, CAV2, CCL3, CCR1, CCRL2, CD52, CES1, CHP1, CIB2, CXCR4, CYSLTR1, DGAT2, DMPK, DMXL2, EDN1, EPHX2, FABP3, FGF13, GPR65, GRIN2B, GSTO1, JPH2, KRT16, LRRK2, LTF, MCOLN3, MCUB, MLXIPL, MT1M, MT2A, MYC, P2RX4, P2RX7, PDE7A, PDK4, PLA2G2A, …
GO:0055080	cation homeostasis	GO_BiologicalProcess-EBI-UniProt-GOA_10.04.2019_00h00	1.87196e-06	0.00329653	1.32814e-11	3.05473e-10	[6]	Group20	11.1262	82	[ABCG2, ADCY5, ADRA1A, AGT, AKAP6, APLNR, ATP1A1, ATP1B1, ATP6V0A1, ATP6V0D2, ATP6V0E2, ATP6V1B2, BDKRB1, C19orf12, C5AR1, CA2, CACNA2D1, CALB2, CALM3, CAV2, CCL3, CCR1, CCRL2, CD52, CES1, CHP1, CIB2, CXCR4, CYSLTR1, DMPK, DMXL2, EDN1, EPHX2, FGF13, GPR65, GRIN2B, GSTO1, JPH2, LRRK2, LTF, MCOLN3, MCUB, MT1M, MT2A, MYC, P2RX4, P2RX7, PDE7A, PDK4, PLA2G2A, PLCB2, PRND, PTGDR, PTGER2, PTPN6, PTPRC, …
GO:0098771	inorganic ion homeostasis	GO_BiologicalProcess-EBI-UniProt-GOA_10.04.2019_00h00	3.22012e-07	0.000577046	1.32814e-11	3.05473e-10	[6]	Group20	11.4362	86	[ABCG2, ADCY5, ADRA1A, AGT, AKAP6, APLNR, ATP1A1, ATP1B1, ATP6V0A1, ATP6V0D2, ATP6V0E2, ATP6V1B2, BDKRB1, C19orf12, C5AR1, CA12, CA2, CACNA2D1, CALB2, CALM3, CAV2, CCL3, CCR1, CCRL2, CD52, CES1, CHP1, CIB2, CXCR4, CYSLTR1, DMPK, DMXL2, EDN1, EPHX2, FGF13, GPR65, GRIN2B, GSTO1, JPH2, KRT16, LRRK2, LTF, MCOLN3, MCUB, MT1M, MT2A, MYC, P2RX4, P2RX7, PDE7A, PDK4, PLA2G2A, PLCB2, PRND, PSMD8, PTGDR, PT…
GO:0006091	generation of precursor metabolites and energy	GO_BiologicalProcess-EBI-UniProt-GOA_10.04.2019_00h00	8.86851e-16	1.67349e-12	2.71649e-17	8.69276e-16	[3]	Group21	16.0279	92	[AACS, ACO2, ACOX1, ACSS2, ADH1A, ADH1B, AIFM2, AKR7A2, AKT2, ALDH9A1, ALDOA, AOC2, ASPH, ATP5F1D, ATPSCKMT, CALM3, CCNI, CDK1, CEBPA, CELSR1, CES1, CHCHD10, COX4I2, COX7A1, COX7B, CS, CSTA, CYB5R4, CYC1, DDR2, DMGDH, EPB41L4B, ETFB, FBP1, GFPT2, GPD2, GPI, GYS1, GYS2, HAAO, HK2, HK3, HOOK2, HPGD, IDH1, IDH2, IDO1, IGF2, INPP5K, IRS1, ITGB2, IVNS1ABP, KRT16, LDHD, LEP, LOXL2, MDH1, ME1, MLXIPL, M…
GO:0015980	energy derivation by oxidation of organic compounds	GO_BiologicalProcess-EBI-UniProt-GOA_10.04.2019_00h00	4.49047e-10	8.31186e-07	2.71649e-17	8.69276e-16	[3, 4]	Group21	17.3285	48	[ACO2, AIFM2, AKT2, ATP5F1D, CALM3, CCNI, CDK1, CELSR1, COX4I2, COX7B, CS, CYC1, ETFB, GFPT2, GPD2, GYS1, GYS2, IDH2, IGF2, INPP5K, IRS1, ITGB2, IVNS1ABP, KRT16, LDHD, LEP, MDH1, MYC, NDUFA6, NDUFS6, NNT, NR4A3, OSCP1, PDHA1, PGM1, PHKA1, PYGL, PYGM, RUBCNL, SDHC, SDS, STK39, SUCLG1, UGP2, UQCR10, UQCRFS1, UQCRH, UQCRQ]
GO:0022900	electron transport chain	GO_BiologicalProcess-EBI-UniProt-GOA_10.04.2019_00h00	1.02037e-07	0.000184789	2.71649e-17	8.69276e-16	[3, 4]	Group21	17.9348	33	[AIFM2, AKR7A2, ALDH9A1, AOC2, ASPH, CCNI, CDK1, CELSR1, CHCHD10, COX4I2, COX7A1, COX7B, CYC1, DMGDH, ETFB, GPD2, HAAO, IDO1, IVNS1ABP, LOXL2, ME1, NCF2, NDUFA4L2, NDUFA6, NDUFS6, NQO1, QDPR, SDHC, SDS, UQCR10, UQCRFS1, UQCRH, UQCRQ]
GO:0006112	energy reserve metabolic process	GO_BiologicalProcess-EBI-UniProt-GOA_10.04.2019_00h00	5.28262e-06	0.00909668	2.71649e-17	8.69276e-16	[4, 5]	Group21	21.6867	18	[AKT2, CALM3, GFPT2, GYS1, GYS2, IGF2, INPP5K, IRS1, KRT16, LEP, MYC, PGM1, PHKA1, PYGL, PYGM, RUBCNL, STK39, UGP2]
GO:0009055	electron transfer activity	GO_BiologicalProcess-EBI-UniProt-GOA_10.04.2019_00h00	7.07768e-10	1.30795e-06	2.71649e-17	8.69276e-16	[4, 5]	Group21	24.5614	28	[AIFM2, AKR7A2, ALDH9A1, AOC2, ASPH, CCNI, CELSR1, CHCHD10, COX4I2, COX7A1, COX7B, CYC1, DMGDH, ETFB, HAAO, IDO1, LOXL2, ME1, NCF2, NDUFA4L2, NDUFS6, NQO1, QDPR, SDHC, UQCR10, UQCRFS1, UQCRH, UQCRQ]
GO:0044264	cellular polysaccharide metabolic process	GO_BiologicalProcess-EBI-UniProt-GOA_10.04.2019_00h00	2.17348e-06	0.00382533	2.71649e-17	8.69276e-16	[4, 5]	Group21	20.5882	21	[AKT2, AOAH, B3GNT5, CALM3, CSGALNACT2, GYS1, GYS2, HAS2, IGF2, INPP5K, IRS1, KRT16, MANBA, NDST1, PGM1, PHKA1, PYGL, PYGM, RUBCNL, STK39, UGP2]
GO:0045333	cellular respiration	GO_BiologicalProcess-EBI-UniProt-GOA_10.04.2019_00h00	9.50012e-06	0.0161692	2.71649e-17	8.69276e-16	[4, 5]	Group21	15.625	30	[ACO2, AIFM2, ATP5F1D, CCNI, CDK1, CELSR1, COX4I2, COX7B, CS, CYC1, ETFB, GPD2, IDH2, ITGB2, IVNS1ABP, LDHD, MDH1, NDUFA6, NDUFS6, NNT, NR4A3, OSCP1, PDHA1, SDHC, SDS, SUCLG1, UQCR10, UQCRFS1, UQCRH, UQCRQ]
GO:0006099	tricarboxylic acid cycle	GO_BiologicalProcess-EBI-UniProt-GOA_10.04.2019_00h00	1.00748e-05	0.0171272	2.71649e-17	8.69276e-16	[3, 6, 7]	Group21	28.5714	12	[ACO2, CELSR1, CS, IDH2, ITGB2, LDHD, MDH1, NNT, PDHA1, SDHC, SDS, SUCLG1]
GO:0009060	aerobic respiration	GO_BiologicalProcess-EBI-UniProt-GOA_10.04.2019_00h00	2.37386e-05	0.0398334	2.71649e-17	8.69276e-16	[5, 6]	Group21	19.5652	18	[ACO2, ATP5F1D, CELSR1, COX4I2, COX7B, CS, IDH2, ITGB2, IVNS1ABP, LDHD, MDH1, NNT, PDHA1, SDHC, SDS, SUCLG1, UQCR10, UQCRH]
GO:0006793	phosphorus metabolic process	GO_BiologicalProcess-EBI-UniProt-GOA_10.04.2019_00h00	2.3337e-15	4.39903e-12	2.3337e-15	6.53437e-14	[3]	Group22	9.58827	340	[ABCA2, ABHD5, ACACA, ACLY, ACOT11, ACOT2, ACP5, ACSL1, ACSM2B, ACYP2, ADAM9, ADCY3, ADCY5, ADCY6, ADRA1A, ADRA2A, ADTRP, AGPAT2, AGPAT3, AGT, AIFM2, AKT2, ALDH18A1, ALDOA, ANGPT1, ANPEP, APLNR, APOC1, AQP9, AR, ATP5F1D, ATPSCKMT, BARD1, BCL2A1, BIRC3, BLM, BMP4, BTK, BUB1, C5, C5AR1, C9orf72, CALM3, CASS4, CAV2, CBLB, CCDC88A, CCL2, CCL22, CCL3, CCNB2, CCND1, CCNI, CCNL1, CCR1, CD300A, CD4, CD44…
GO:0019637	organophosphate metabolic process	GO_BiologicalProcess-EBI-UniProt-GOA_10.04.2019_00h00	7.04777e-13	1.32005e-09	2.3337e-15	6.53437e-14	[3, 4]	Group22	12.069	140	[ABHD5, ACACA, ACLY, ACOT11, ACOT2, ACSL1, ACSM2B, ADCY3, ADCY5, ADCY6, AGPAT2, AGPAT3, AIFM2, ALDOA, APOC1, AQP9, ATP5F1D, ATPSCKMT, BCL2A1, BIRC3, CALM3, CCNI, CES1, CKB, CKMT2, CPT1A, CYC1, DAB2IP, DBI, DDR2, DGAT1, DGAT2, DGKA, DHDDS, DLAT, DNPH1, ELOVL5, ELOVL6, ENPP2, EPB41L4B, ETNK1, FABP3, FADS1, FASN, FBP1, FGF13, FGR, FITM2, G6PC3, GFPT2, GLYAT, GPAM, GPAT3, GPCPD1, GPD1, GPD2, GPI, GPL…
GO:0016310	phosphorylation	GO_BiologicalProcess-EBI-UniProt-GOA_10.04.2019_00h00	1.37537e-09	2.53343e-06	2.3337e-15	6.53437e-14	[5]	Group22	9.39571	241	[ABCA2, ACP5, ADAM9, ADCY3, ADCY5, ADCY6, ADRA1A, ADRA2A, ADTRP, AGT, AKT2, ALDH18A1, ALDOA, ANGPT1, ANPEP, APLNR, AR, ATP5F1D, ATPSCKMT, BARD1, BIRC3, BLM, BMP4, BTK, BUB1, C5, C5AR1, C9orf72, CALM3, CASS4, CAV2, CBLB, CCDC88A, CCL2, CCL22, CCL3, CCNB2, CCND1, CCNI, CCNL1, CCR1, CD300A, CD4, CD44, CDC7, CDK1, CDK18, CDKN2B, CDKN2C, CEBPA, CHCHD10, CHI3L1, CHP1, CIB2, CIT, CKB, CKMT2, CLK1, COX4I…
GO:0019220	regulation of phosphate metabolic process	GO_BiologicalProcess-EBI-UniProt-GOA_10.04.2019_00h00	8.63732e-08	0.000156767	2.3337e-15	6.53437e-14	[5, 6]	Group22	9.51396	184	[ABCA2, ACP5, ADAM9, ADCY3, ADCY5, ADCY6, ADRA1A, ADRA2A, ADTRP, AGT, AKT2, ANGPT1, APLNR, APOC1, AR, ATPSCKMT, BARD1, BIRC3, BLM, BMP4, C5, C5AR1, C9orf72, CALM3, CASS4, CAV2, CBLB, CCDC88A, CCL2, CCL22, CCL3, CCNB2, CCND1, CCNI, CCNL1, CCR1, CD300A, CD4, CD44, CDK1, CDKN2B, CDKN2C, CEBPA, CHI3L1, CHP1, CIB2, COX7A1, CSPG4, CXCR4, DAB2IP, DAG1, DDIT4, DDR2, DDT, DMPK, DMTN, DOCK3, DUSP1, EDA2R, …
GO:0016301	kinase activity	GO_BiologicalProcess-EBI-UniProt-GOA_10.04.2019_00h00	6.30241e-06	0.0108212	2.3337e-15	6.53437e-14	[6]	Group22	9.3452	147	[ABCA2, ACP5, ADAM9, ADCY3, ADCY5, ADCY6, ADRA2A, AGT, AKT2, ALDH18A1, ANGPT1, BIRC3, BLM, BMP4, BTK, BUB1, C5, C5AR1, CALM3, CASS4, CAV2, CBLB, CCDC88A, CCL2, CCL3, CCNB2, CCND1, CCNI, CCNL1, CD300A, CD4, CD44, CDC7, CDK1, CDK18, CDKN2B, CDKN2C, CEBPA, CHI3L1, CHP1, CIB2, CIT, CKB, CKMT2, CLK1, CXCR4, DAB2IP, DAPK1, DDR2, DGKA, DGKI, DHDDS, DMPK, DOCK3, DUSP1, EDN1, EEF1A1, EFNA5, EGR1, ENPP2, E…
GO:0045937	positive regulation of phosphate metabolic process	GO_BiologicalProcess-EBI-UniProt-GOA_10.04.2019_00h00	1.63484e-06	0.00288548	2.3337e-15	6.53437e-14	[5, 6, 7]	Group22	9.96785	124	[ACP5, ADAM9, ADCY3, ADCY5, ADCY6, ADRA1A, ADRA2A, ADTRP, AGT, AKT2, ANGPT1, APLNR, AR, BIRC3, BMP4, C5, C5AR1, CALM3, CASS4, CAV2, CCDC88A, CCL2, CCL22, CCL3, CCND1, CCR1, CD300A, CD4, CD44, CDK1, CHI3L1, CSPG4, CXCR4, DAB2IP, DDR2, DDT, DOCK3, EDA2R, EDN1, EFNA5, EGR1, ENPP2, EPHB2, ERBB4, ETFB, FABP3, FASN, FCGR2C, FFAR4, FGF1, FGF13, FGR, GPLD1, GPNMB, GPR183, GSDME, H19, HGF, IGF2, IL1R1, IL…
GO:0006468	protein phosphorylation	GO_BiologicalProcess-EBI-UniProt-GOA_10.04.2019_00h00	1.04466e-07	0.000189084	2.3337e-15	6.53437e-14	[6, 7]	Group22	9.32958	199	[ABCA2, ACP5, ADAM9, ADCY3, ADCY5, ADCY6, ADRA1A, ADRA2A, ADTRP, AGT, AKT2, ANGPT1, ANPEP, APLNR, BIRC3, BLM, BMP4, BTK, BUB1, C5, C5AR1, C9orf72, CALM3, CASS4, CAV2, CBLB, CCDC88A, CCL2, CCL22, CCL3, CCNB2, CCND1, CCNI, CCNL1, CCR1, CD300A, CD4, CD44, CDC7, CDK1, CDK18, CDKN2B, CDKN2C, CEBPA, CHI3L1, CHP1, CIB2, CIT, CLK1, CSPG4, CTSB, CXCR4, DAB2IP, DAG1, DAPK1, DDIT4, DDR2, DDT, DHDDS, DMPK, D…
GO:0042325	regulation of phosphorylation	GO_BiologicalProcess-EBI-UniProt-GOA_10.04.2019_00h00	1.82035e-08	3.32397e-05	2.3337e-15	6.53437e-14	[6, 7]	Group22	9.89011	171	[ABCA2, ACP5, ADAM9, ADCY3, ADCY5, ADCY6, ADRA1A, ADRA2A, ADTRP, AGT, AKT2, ANGPT1, APLNR, AR, ATPSCKMT, BARD1, BIRC3, BLM, BMP4, C5, C5AR1, C9orf72, CALM3, CASS4, CAV2, CBLB, CCDC88A, CCL2, CCL22, CCL3, CCNB2, CCND1, CCNI, CCNL1, CCR1, CD300A, CD4, CD44, CDK1, CDKN2B, CDKN2C, CEBPA, CHI3L1, CHP1, CIB2, COX7A1, CSPG4, CXCR4, DAB2IP, DAG1, DDIT4, DDR2, DDT, DMTN, DOCK3, DUSP1, EDA2R, EDN1, EEF1A1,…
GO:0001932	regulation of protein phosphorylation	GO_BiologicalProcess-EBI-UniProt-GOA_10.04.2019_00h00	3.70208e-08	6.73778e-05	2.3337e-15	6.53437e-14	[6, 7, 8]	Group22	10.0128	157	[ABCA2, ACP5, ADAM9, ADCY3, ADCY5, ADCY6, ADRA1A, ADRA2A, ADTRP, AGT, AKT2, ANGPT1, APLNR, BIRC3, BLM, BMP4, C5, C5AR1, C9orf72, CALM3, CASS4, CAV2, CBLB, CCDC88A, CCL2, CCL22, CCL3, CCNB2, CCND1, CCNI, CCNL1, CCR1, CD300A, CD4, CD44, CDK1, CDKN2B, CDKN2C, CEBPA, CHI3L1, CHP1, CIB2, CSPG4, CXCR4, DAB2IP, DAG1, DDIT4, DDR2, DDT, DMTN, DOCK3, DUSP1, EDA2R, EDN1, EFNA5, EGR1, ENPP2, EPHB2, ERBB4, ER…
GO:0042327	positive regulation of phosphorylation	GO_BiologicalProcess-EBI-UniProt-GOA_10.04.2019_00h00	7.66064e-07	0.00135976	2.3337e-15	6.53437e-14	[6, 7, 8]	Group22	10.2146	119	[ACP5, ADAM9, ADCY3, ADCY5, ADCY6, ADRA1A, ADRA2A, ADTRP, AGT, AKT2, ANGPT1, APLNR, AR, BIRC3, BMP4, C5, C5AR1, CALM3, CASS4, CAV2, CCDC88A, CCL2, CCL22, CCL3, CCND1, CCR1, CD300A, CD4, CD44, CDK1, CHI3L1, CSPG4, CXCR4, DAB2IP, DDR2, DDT, DOCK3, EDA2R, EDN1, EFNA5, EGR1, ENPP2, EPHB2, ERBB4, ETFB, FASN, FCGR2C, FFAR4, FGF1, FGF13, FGR, GPNMB, GPR183, GSDME, HGF, IGF2, IL1R1, IL1RN, IL6, IRS1, LCP…
GO:0032879	regulation of localization	GO_BiologicalProcess-EBI-UniProt-GOA_10.04.2019_00h00	4.49739e-10	8.32018e-07	3.97174e-10	7.5463e-09	[2, 3]	Group23	9.41043	249	[ABCA1, ABCA2, ABHD5, ADAM9, ADCY5, ADGRE2, ADRA2A, ADTRP, AGT, AKAP6, AKT2, ALOX15B, AMOT, AMOTL2, ANGPT1, ANPEP, APLNR, APLP2, APOC1, AQP1, AR, ARAP1, ARHGEF40, ATP1A1, ATP1B1, ATPSCKMT, AZIN1, BARD1, BIRC3, BMP4, BOK, C5, CA2, CABP1, CACNA2D1, CALM3, CASS4, CAV2, CCDC88A, CCL2, CCL3, CCR1, CCSAP, CD151, CD22, CD300A, CD300LF, CD4, CD84, CD9, CDH13, CDK1, CEP135, CHCHD10, CHP1, CIDEA, CNIH3, CR…
GO:0006810	transport	GO_BiologicalProcess-EBI-UniProt-GOA_10.04.2019_00h00	6.04211e-07	0.0010767	3.97174e-10	7.5463e-09	[3]	Group23	7.9771	418	[ABCA1, ABCA2, ABCB5, ABCC5, ABCC6, ABCD2, ABCG2, ACACA, ACLY, ACOT2, ACOX1, ACP5, ACSL1, ADA2, ADAM9, ADCY5, ADD2, ADGRE2, ADORA1, ADRA1A, ADRA2A, ADTRP, AGPAT2, AGT, AIFM2, AKAP6, AKR1C1, AKT2, ALAD, ALDH9A1, ALDOA, ALOX15B, ANGPT1, ANKRD36C, ANPEP, AP5S1, APLNR, APLP2, APOC1, AQP1, AQP11, AQP9, ARHGAP25, ARHGEF40, ASPH, ATG7, ATP1A1, ATP1B1, ATP5F1D, ATP6V0A1, ATP6V0D2, ATP6V0E2, ATP6V1B2, ATP…
GO:0010876	lipid localization	GO_BiologicalProcess-EBI-UniProt-GOA_10.04.2019_00h00	6.72962e-08	0.000122277	3.97174e-10	7.5463e-09	[3]	Group23	13.9706	57	[ABCA1, ABCA2, ABHD5, ACACA, ACSL1, AGT, AKR1C1, AKT2, APOC1, ATP8B4, BCL2A1, BDKRB1, CA2, CAV2, CES1, CIDEA, CPT1A, DGAT1, DGAT2, EHHADH, ELMOD3, FABP3, FGR, FITM2, IL6, KRT16, LBP, LCP1, LEP, LPL, MATK, MFSD2A, MSR1, NME4, NPC2, OSBPL3, P2RX4, P2RX7, PLA2G2A, PLSCR1, PLTP, PRKCD, PTPN2, RBP4, SLC25A20, SLC27A2, SOAT1, SPP1, STARD4, SYK, THBS1, THRSP, TNFRSF11A, TSPO, TTC39B, TTPA, UGCG]
GO:0019915	lipid storage	GO_BiologicalProcess-EBI-UniProt-GOA_10.04.2019_00h00	6.16504e-06	0.0105977	3.97174e-10	7.5463e-09	[3, 4]	Group23	22.3684	17	[ABCA1, ABHD5, CAV2, CES1, CIDEA, DGAT1, DGAT2, FITM2, IL6, KRT16, LCP1, LPL, MSR1, PTPN2, SOAT1, STARD4, TTC39B]
GO:0032940	secretion by cell	GO_BiologicalProcess-EBI-UniProt-GOA_10.04.2019_00h00	1.1673e-11	2.17351e-08	3.97174e-10	7.5463e-09	[2, 5]	Group23	10.8449	172	[ABCA1, ACLY, ADA2, ADAM9, ADCY5, ADGRE2, ADRA2A, ADTRP, AGPAT2, AGT, AIFM2, ALAD, ALDH9A1, ALDOA, ALOX15B, ANGPT1, ANPEP, APLP2, ATG7, ATP6V0A1, ATP8B4, BIN2, BIRC3, C5, C5AR1, CALB2, CALM3, CCL3, CCR1, CD22, CD300A, CD44, CD53, CD84, CD9, CHI3L1, CHIT1, CIDEA, CLECL1, CR1, CST3, CSTA, CTSB, CTSC, CTSD, CTSS, CYB5R4, DAB2IP, DGAT1, DMTN, DOCK2, DOK3, DPP4, EDN1, EEF1A1, EFNA5, EXPH5, FCER1G, FCG…
GO:0051049	regulation of transport	GO_BiologicalProcess-EBI-UniProt-GOA_10.04.2019_00h00	6.65473e-07	0.00118454	3.97174e-10	7.5463e-09	[3, 4]	Group23	9.50437	163	[ABCA1, ABCA2, ADAM9, ADCY5, ADGRE2, ADRA2A, ADTRP, AGT, AKAP6, AKT2, ALOX15B, ANGPT1, ANPEP, APLNR, APLP2, APOC1, AQP1, ARHGEF40, ATP1A1, ATP1B1, ATPSCKMT, AZIN1, BARD1, BIRC3, BMP4, BOK, C5, CA2, CABP1, CACNA2D1, CALM3, CAV2, CCL2, CCL3, CCR1, CD151, CD22, CD300A, CD300LF, CD4, CD84, CDH13, CHCHD10, CHP1, CIDEA, CNIH3, CRYAB, CTSS, DAB2IP, DAPK1, DMTN, DOCK2, DPP4, EDN1, EFNA5, EHD2, EPHB2, EXP…
GO:0051050	positive regulation of transport	GO_BiologicalProcess-EBI-UniProt-GOA_10.04.2019_00h00	3.96155e-07	0.000709514	3.97174e-10	7.5463e-09	[2, 3, 4, 5]	Group23	10.766	104	[ABCA1, ADAM9, ADRA2A, AKAP6, AKT2, ALOX15B, ANGPT1, APLNR, APLP2, AQP1, ATP1B1, ATPSCKMT, AZIN1, BIRC3, BOK, C5, CA2, CACNA2D1, CALM3, CAV2, CCL2, CCL3, CCR1, CD151, CD300LF, CHCHD10, CHP1, CTSS, DAB2IP, DOCK2, EDN1, EHD2, EPHB2, EXPH5, FABP3, FCER1G, FCGR2C, FGR, FZD5, GPI, GPLD1, GSTO1, HAVCR2, IL2RG, IL6, INPP5K, IRS1, ITGAM, ITGB2, JPH2, KCNB1, KCNE1, KIF20B, LCP1, LPL, MBP, MERTK, MMP8, MYO…
GO:0006811	ion transport	GO_BiologicalProcess-EBI-UniProt-GOA_10.04.2019_00h00	8.69668e-06	0.0148278	3.97174e-10	7.5463e-09	[4]	Group23	9.13734	161	[ABCA1, ABCC5, ACACA, ACSL1, ADRA1A, ADRA2A, AKAP6, AKR1C1, AKT2, ANPEP, APLNR, APOC1, AQP1, AQP9, ARHGEF40, ASPH, ATP1A1, ATP1B1, ATP5F1D, ATP6V0A1, ATP6V0D2, ATP6V0E2, ATP6V1B2, ATP8B4, ATPSCKMT, BCL2A1, BDKRB1, CA12, CA2, CACNA2D1, CALM3, CAV2, CCL2, CCL3, CCNI, CCR1, CD4, CD84, CHCHD10, CHP1, CHRNA1, CLCA2, CLCN4, CNIH3, COX4I2, COX7A1, COX7B, CPT1A, CTSS, CYB5R4, CYC1, DAPK1, ELMOD3, EPHB2, …
GO:0046903	secretion	GO_BiologicalProcess-EBI-UniProt-GOA_10.04.2019_00h00	3.51757e-12	6.57082e-09	3.97174e-10	7.5463e-09	[4]	Group23	10.8303	180	[ABCA1, ACLY, ADA2, ADAM9, ADCY5, ADGRE2, ADRA2A, ADTRP, AGPAT2, AGT, AIFM2, ALAD, ALDH9A1, ALDOA, ALOX15B, ANGPT1, ANPEP, APLP2, AQP1, ATG7, ATP6V0A1, ATP8B4, BDKRB1, BIN2, BIRC3, C5, C5AR1, CALB2, CALM3, CCL3, CCR1, CD22, CD300A, CD44, CD53, CD84, CD9, CHI3L1, CHIT1, CIDEA, CLECL1, CR1, CST3, CSTA, CTSB, CTSC, CTSD, CTSS, CYB5R4, DAB2IP, DGAT1, DMTN, DOCK2, DOK3, DPP4, EDN1, EEF1A1, EFNA5, ERBB…
GO:0055085	transmembrane transport	GO_BiologicalProcess-EBI-UniProt-GOA_10.04.2019_00h00	3.26409e-06	0.00568277	3.97174e-10	7.5463e-09	[4]	Group23	9.2561	163	[ABCA1, ABCA2, ABCB5, ABCC5, ABCC6, ABCD2, ABCG2, ACACA, ADD2, ADRA2A, AKAP6, AKT2, ANKRD36C, ANPEP, APLNR, APLP2, AQP1, AQP11, AQP9, ARHGEF40, ASPH, ATP1A1, ATP1B1, ATP5F1D, ATP6V0A1, ATP6V0D2, ATP6V0E2, ATP6V1B2, ATPSCKMT, AZIN1, BCL2A1, CA2, CACNA2D1, CALM3, CAV2, CCL2, CCL3, CCNI, CHCHD10, CHP1, CHRNA1, CLCA2, CLCN4, CNIH3, COX4I2, COX7A1, COX7B, CPT1A, CSPG4, CTSS, CYC1, DAPK1, DMTN, ELMOD3,…
GO:0006869	lipid transport	GO_BiologicalProcess-EBI-UniProt-GOA_10.04.2019_00h00	9.84633e-06	0.0167486	3.97174e-10	7.5463e-09	[4, 5]	Group23	12.7371	47	[ABCA1, ABCA2, ACACA, ACSL1, AGT, AKR1C1, AKT2, APOC1, ATP8B4, BCL2A1, BDKRB1, CA2, CAV2, CES1, CPT1A, EHHADH, ELMOD3, FABP3, FGR, LBP, LEP, MATK, MFSD2A, MSR1, NME4, NPC2, OSBPL3, P2RX4, P2RX7, PLA2G2A, PLSCR1, PLTP, PRKCD, RBP4, SLC25A20, SLC27A2, SOAT1, SPP1, STARD4, SYK, THBS1, THRSP, TNFRSF11A, TSPO, TTC39B, TTPA, UGCG]
GO:0006820	anion transport	GO_BiologicalProcess-EBI-UniProt-GOA_10.04.2019_00h00	4.83975e-06	0.00834373	3.97174e-10	7.5463e-09	[5]	Group23	11.0473	77	[ABCA1, ABCC5, ACACA, ACSL1, AKR1C1, AKT2, APOC1, AQP1, AQP9, ATP8B4, BCL2A1, BDKRB1, CA12, CA2, CLCA2, CLCN4, CPT1A, CYB5R4, ELMOD3, FABP3, FGR, GABRA2, GABRE, GIPC1, KRT16, LEP, MFSD2A, MPC2, NMUR1, NPC2, NQO1, P2RX4, P2RX7, PDE7A, PLA2G2A, PLSCR1, PLTP, PRKCD, PSMD8, SFRP4, SGK1, SLC11A1, SLC12A6, SLC16A10, SLC16A12, SLC16A2, SLC16A6, SLC16A7, SLC20A1, SLC25A1, SLC25A11, SLC25A20, SLC25A4, SLC…
GO:0015908	fatty acid transport	GO_BiologicalProcess-EBI-UniProt-GOA_10.04.2019_00h00	1.7342e-05	0.0292559	3.97174e-10	7.5463e-09	[5, 6, 8, 9]	Group23	20	18	[ACACA, ACSL1, AKT2, BCL2A1, BDKRB1, CA2, CPT1A, FABP3, LEP, MFSD2A, P2RX4, PLA2G2A, SLC25A20, SLC27A2, SYK, THBS1, THRSP, TNFRSF11A]
GO:0015718	monocarboxylic acid transport	GO_BiologicalProcess-EBI-UniProt-GOA_10.04.2019_00h00	2.82793e-07	0.000507896	3.97174e-10	7.5463e-09	[7, 8]	Group23	18.1818	30	[ACACA, ACSL1, AKR1C1, AKT2, BCL2A1, BDKRB1, CA2, CPT1A, ELMOD3, FABP3, FGR, LEP, MFSD2A, MPC2, P2RX4, PLA2G2A, SLC16A12, SLC16A2, SLC16A6, SLC16A7, SLC25A20, SLC27A2, SLC38A3, SLC5A6, SLC6A2, SOAT1, SYK, THBS1, THRSP, TNFRSF11A]
GO:0048518	positive regulation of biological process	GO_BiologicalProcess-EBI-UniProt-GOA_10.04.2019_00h00	3.78313e-06	0.00655995	1.35825e-08	2.03737e-07	[1, 2, 3]	Group24	7.69974	478	[AADAC, AAMDC, ABCA1, ABCD2, ABHD5, ACACA, ACADL, ACLY, ACP5, ACSL1, ADAM9, ADAMTSL4, ADCY3, ADCY5, ADCY6, ADGRE2, ADGRL1, ADIPOR2, ADRA1A, ADRA2A, ADTRP, AGPAT2, AGT, AHR, AIFM2, AKAP6, AKR1C1, AKR1C2, AKT2, ALOX15B, ANGPT1, ANGPTL4, ANGPTL8, ANKRD53, ANLN, ANPEP, APLNR, APLP2, APOC1, AQP1, AR, ARAP1, ASPH, ATF3, ATF5, ATG7, ATP1B1, ATPSCKMT, AZIN1, BARD1, BCL11B, BCL2A1, BCL9L, BIRC3, BLM, BMP4…
GO:0002682	regulation of immune system process	GO_BiologicalProcess-EBI-UniProt-GOA_10.04.2019_00h00	2.30247e-09	4.23655e-06	1.35825e-08	2.03737e-07	[2, 3]	Group24	10.0111	181	[ACP5, ADGRE2, ADTRP, AHR, AKR1C1, APLP2, BIRC3, BMP4, BTK, C5, C5AR1, C6, C7, CALB2, CALM3, CAPG, CAV2, CCL2, CCL3, CCR1, CD22, CD300A, CD300C, CD300LB, CD300LF, CD4, CD84, CD86, CEBPA, CLEC2D, CLEC4A, CLECL1, CR1, CTSB, CTSK, CTSL, CTSS, DAB2IP, DBI, DCSTAMP, DDT, DENND1B, DOCK3, DPP4, DUSP1, EHHADH, ETF1, EVI2B, FCER1G, FCGR2C, FCGR3A, FCN3, FGR, FSTL3, FYB1, FZD5, GPI, GPLD1, GPNMB, GPR183, H…
GO:0048583	regulation of response to stimulus	GO_BiologicalProcess-EBI-UniProt-GOA_10.04.2019_00h00	3.87533e-06	0.00671206	1.35825e-08	2.03737e-07	[2, 3]	Group24	8.01688	361	[ABCA1, ABCD2, ACP5, ADA2, ADAM9, ADAMTS12, ADAMTS18, ADCY5, ADGRE2, ADRA1A, ADRA2A, ADTRP, AGPAT2, AGT, AKAP6, AKR1C1, AKR1C2, ANGPT1, ANPEP, APLNR, APLP2, AR, ARAP1, ARAP2, ARHGAP15, ARHGAP20, ARHGAP22, ARHGAP25, ARHGAP30, ATF3, BARD1, BCL2A1, BCL9L, BIRC3, BLM, BMP4, BOK, BTK, C5, C5AR1, C6, C7, C9orf72, CALB2, CALM3, CAPG, CAV2, CBLB, CBLN1, CCDC3, CCL2, CCL22, CCL3, CCR1, CD180, CD22, CD300A…
GO:0051239	regulation of multicellular organismal process	GO_BiologicalProcess-EBI-UniProt-GOA_10.04.2019_00h00	1.04901e-11	1.9543e-08	1.35825e-08	2.03737e-07	[2, 3]	Group24	9.50413	276	[ABCA1, ABCD2, ACACA, ACADL, ACOT11, ACP5, ACSL1, ADAM9, ADAMTS12, ADAMTS18, ADCY6, ADGRL1, ADIPOR2, ADRA1A, ADRA2A, ADTRP, AGPAT2, AGT, AIFM2, AKAP6, ALOX15B, AMOT, ANGPT1, ANGPTL4, ANPEP, APLNR, APLP2, APOC1, AQP1, ASPH, ATP1A1, ATP1B1, ATPSCKMT, BCL9L, BDKRB1, BIRC3, BMP4, BRCA2, BTK, C5, C5AR1, CACNA2D1, CALM3, CAPG, CAV2, CBLN1, CCDC88A, CCL3, CCR1, CCSAP, CD4, CD84, CD86, CD9, CDK1, CELSR1,…
GO:0007165	signal transduction	GO_BiologicalProcess-EBI-UniProt-GOA_10.04.2019_00h00	3.37379e-06	0.00586702	1.35825e-08	2.03737e-07	[2, 3, 4]	Group24	7.73034	469	[ABCA1, ACACA, ACOT11, ACP5, ADA2, ADAM9, ADAMTS12, ADCY3, ADCY5, ADCY6, ADGRE2, ADGRE4P, ADGRF1, ADGRG6, ADGRL1, ADIPOR2, ADORA1, ADRA1A, ADRA2A, ADTRP, AGPAT2, AGT, AHR, AKAP6, AKR1C1, AKR1C2, AKT2, ALCAM, AMOT, AMOTL2, ANGPT1, ANOS1, ANPEP, APLNR, APLP2, AQP1, AR, ARAP1, ARAP2, ARHGAP15, ARHGAP20, ARHGAP22, ARHGAP25, ARHGAP30, ATF3, ATP1B1, ATP6V0A1, ATP6V0D2, ATP6V0E2, ATP6V1B2, BARD1, BCL11B…
GO:0010033	response to organic substance	GO_BiologicalProcess-EBI-UniProt-GOA_10.04.2019_00h00	8.51341e-10	1.57072e-06	1.35825e-08	2.03737e-07	[3]	Group24	9.18333	271	[ABCA1, ABCA2, ACP5, ADAM9, ADAMTS12, ADCY3, ADCY5, ADCY6, ADGRG6, ADIPOR2, ADRA1A, ADRA2A, ADTRP, AFF3, AGPAT2, AGT, AHR, AKAP6, AKR1C1, AKR1C2, AKT2, ANOS1, APLP2, AQP1, AQP9, AR, ATF3, ATP1A1, ATP6V0A1, ATP6V0D2, ATP6V0E2, ATP6V1B2, BCL9L, BIRC3, BLM, BMP4, BOK, CA2, CACNA2D1, CALB2, CALM3, CAV2, CCDC3, CCL2, CCL22, CCL3, CCND1, CCR1, CCRL2, CD180, CD300LF, CD4, CD44, CD86, CD9, CDH13, CDKN2B,…
GO:0048585	negative regulation of response to stimulus	GO_BiologicalProcess-EBI-UniProt-GOA_10.04.2019_00h00	3.15265e-06	0.00550137	1.35825e-08	2.03737e-07	[2, 3, 4]	Group24	9.39227	153	[ABCD2, ADAMTS12, ADAMTS18, ADRA1A, ADRA2A, ADTRP, AGT, APLNR, APLP2, AR, ARHGAP25, BCL2A1, BCL9L, BIRC3, BMP4, C5, CALB2, CALM3, CAPG, CAV2, CBLB, CBLN1, CCDC3, CCL2, CD22, CD300A, CD300LF, CD44, CD84, CD9, CHAC1, CHP1, CIDEA, CR1, DAB2IP, DAG1, DDIAS, DDIT4, DDT, DLL4, DOCK3, DUSP1, EDN1, EPHB2, ERRFI1, FASN, FBP1, FCGR2C, FFAR4, FGF13, FOXM1, FSTL3, GPI, GRB14, GSTO1, H19, HAVCR2, HELB, HGF, H…
GO:0070887	cellular response to chemical stimulus	GO_BiologicalProcess-EBI-UniProt-GOA_10.04.2019_00h00	8.83894e-11	1.64051e-07	1.35825e-08	2.03737e-07	[3]	Group24	9.18114	296	[AADAC, ABCG2, ACP5, ACSM2B, ADAM9, ADAMTS12, ADCY3, ADCY5, ADCY6, ADGRE2, ADIPOR2, ADRA2A, ADTRP, AGPAT2, AGT, AHR, AKAP6, AKR1C1, AKR1C2, AKR7A2, AKT2, ALDH9A1, ANOS1, AOC2, APLP2, AQP1, AQP9, AR, ATF3, ATG7, ATP1A1, ATP6V0A1, ATP6V0D2, ATP6V0E2, ATP6V1B2, BCL9L, BIN2, BIRC3, BLM, BMP4, BOK, C5, CA2, CACNA2D1, CALB2, CALM3, CAV2, CCDC3, CCL2, CCL22, CCL3, CCND1, CCR1, CCRL2, CD180, CD300LF, CD4…
GO:0032101	regulation of response to external stimulus	GO_BiologicalProcess-EBI-UniProt-GOA_10.04.2019_00h00	2.43785e-08	4.44421e-05	1.35825e-08	2.03737e-07	[3, 4]	Group24	10.7388	125	[ABCD2, ADAMTS12, ADAMTS18, ADTRP, AGT, APLP2, BIRC3, BTK, C5, C5AR1, CALB2, CALM3, CAV2, CCL2, CCL3, CCR1, CD180, CD300A, CD300LF, CD9, CDH13, CEBPA, CLEC4A, CR1, CTSB, CTSK, CTSL, CTSS, CXCR4, DAB2IP, DDT, DMTN, DUSP1, EDN1, EHHADH, FCER1G, FCGR2C, FFAR4, FGF1, FGF13, FGR, GPR183, HERC5, HMGB2, HSPD1, IFI16, IFNLR1, IL6, ILRUN, INPP5K, ITGAM, ITGB2, KIF20B, KLF4, LBP, LCP1, LEP, LPL, LTF, LY96,…
GO:0050776	regulation of immune response	GO_BiologicalProcess-EBI-UniProt-GOA_10.04.2019_00h00	1.04088e-05	0.0176637	1.35825e-08	2.03737e-07	[3, 4]	Group24	9.59752	124	[ACP5, ADGRE2, AKR1C1, APLP2, BIRC3, BTK, C5, C5AR1, C6, C7, CALB2, CALM3, CAPG, CAV2, CD22, CD300A, CD300C, CD300LB, CD300LF, CD4, CD84, CD86, CLEC2D, CLEC4A, CR1, CTSB, CTSK, CTSL, CTSS, DAB2IP, DBI, DENND1B, EHHADH, FCER1G, FCGR2C, FCGR3A, FCN3, FGR, FYB1, FZD5, GPLD1, HAVCR2, HCST, HLA-DMB, HLA-DRA, HMGB2, HSPD1, IFI16, IGF2BP3, IL1R1, IL1RN, IL6, ITGA4, ITGAL, ITGAM, ITGB2, JUN, LAIR1, LBP, …
GO:0007166	cell surface receptor signaling pathway	GO_BiologicalProcess-EBI-UniProt-GOA_10.04.2019_00h00	8.92032e-08	0.000161815	1.35825e-08	2.03737e-07	[3, 4, 5]	Group24	8.7202	278	[ABCA1, ACP5, ADAM9, ADAMTS12, ADGRE2, ADGRG6, ADIPOR2, ADRA2A, AGPAT2, AGT, AKT2, ANGPT1, ANOS1, ANPEP, APLP2, AR, ARAP1, ATF3, ATP6V0A1, ATP6V0D2, ATP6V0E2, ATP6V1B2, BCL2A1, BCL9L, BDKRB1, BIRC3, BMP4, BOK, BTK, C5, C5AR1, CALB2, CALM3, CAPG, CAV2, CBLB, CBLN1, CCDC3, CCL2, CCL22, CCL3, CCND1, CCR1, CCRL2, CD180, CD22, CD300A, CD300LF, CD4, CD44, CD86, CDH13, CDKN2B, CEBPA, CELSR1, CES1, CHAC1…
GO:0035556	intracellular signal transduction	GO_BiologicalProcess-EBI-UniProt-GOA_10.04.2019_00h00	1.19276e-06	0.00211119	1.35825e-08	2.03737e-07	[3, 4, 5]	Group24	8.6113	253	[ABCA1, ACACA, ACOT11, ACP5, ADAM9, ADCY3, ADCY5, ADCY6, ADGRE2, ADGRE4P, ADGRG6, ADGRL1, ADRA1A, ADRA2A, ADTRP, AGT, AHR, AKAP6, AKR1C1, AKR1C2, AKT2, AMOT, AMOTL2, ANGPT1, ANPEP, APLNR, AQP1, ARAP1, ARAP2, ARHGAP15, ARHGAP20, ARHGAP22, ARHGAP25, ARHGAP30, ATP1B1, BARD1, BCL11B, BCL2A1, BIRC3, BLM, BMP4, BOK, BTK, C5, C5AR1, C9orf72, CALM3, CAV2, CCDC88A, CCL2, CCL22, CCL3, CCR1, CCRL2, CD22, CD…
GO:0019220	regulation of phosphate metabolic process	GO_BiologicalProcess-EBI-UniProt-GOA_10.04.2019_00h00	8.63732e-08	0.000156767	1.35825e-08	2.03737e-07	[5, 6]	Group24	9.51396	184	[ABCA2, ACP5, ADAM9, ADCY3, ADCY5, ADCY6, ADRA1A, ADRA2A, ADTRP, AGT, AKT2, ANGPT1, APLNR, APOC1, AR, ATPSCKMT, BARD1, BIRC3, BLM, BMP4, C5, C5AR1, C9orf72, CALM3, CASS4, CAV2, CBLB, CCDC88A, CCL2, CCL22, CCL3, CCNB2, CCND1, CCNI, CCNL1, CCR1, CD300A, CD4, CD44, CDK1, CDKN2B, CDKN2C, CEBPA, CHI3L1, CHP1, CIB2, COX7A1, CSPG4, CXCR4, DAB2IP, DAG1, DDIT4, DDR2, DDT, DMPK, DMTN, DOCK3, DUSP1, EDA2R, …
GO:0006468	protein phosphorylation	GO_BiologicalProcess-EBI-UniProt-GOA_10.04.2019_00h00	1.04466e-07	0.000189084	1.35825e-08	2.03737e-07	[6, 7]	Group24	9.32958	199	[ABCA2, ACP5, ADAM9, ADCY3, ADCY5, ADCY6, ADRA1A, ADRA2A, ADTRP, AGT, AKT2, ANGPT1, ANPEP, APLNR, BIRC3, BLM, BMP4, BTK, BUB1, C5, C5AR1, C9orf72, CALM3, CASS4, CAV2, CBLB, CCDC88A, CCL2, CCL22, CCL3, CCNB2, CCND1, CCNI, CCNL1, CCR1, CD300A, CD4, CD44, CDC7, CDK1, CDK18, CDKN2B, CDKN2C, CEBPA, CHI3L1, CHP1, CIB2, CIT, CLK1, CSPG4, CTSB, CXCR4, DAB2IP, DAG1, DAPK1, DDIT4, DDR2, DDT, DHDDS, DMPK, D…
GO:0042325	regulation of phosphorylation	GO_BiologicalProcess-EBI-UniProt-GOA_10.04.2019_00h00	1.82035e-08	3.32397e-05	1.35825e-08	2.03737e-07	[6, 7]	Group24	9.89011	171	[ABCA2, ACP5, ADAM9, ADCY3, ADCY5, ADCY6, ADRA1A, ADRA2A, ADTRP, AGT, AKT2, ANGPT1, APLNR, AR, ATPSCKMT, BARD1, BIRC3, BLM, BMP4, C5, C5AR1, C9orf72, CALM3, CASS4, CAV2, CBLB, CCDC88A, CCL2, CCL22, CCL3, CCNB2, CCND1, CCNI, CCNL1, CCR1, CD300A, CD4, CD44, CDK1, CDKN2B, CDKN2C, CEBPA, CHI3L1, CHP1, CIB2, COX7A1, CSPG4, CXCR4, DAB2IP, DAG1, DDIT4, DDR2, DDT, DMTN, DOCK3, DUSP1, EDA2R, EDN1, EEF1A1,…
GO:0048518	positive regulation of biological process	GO_BiologicalProcess-EBI-UniProt-GOA_10.04.2019_00h00	3.78313e-06	0.00655995	5.04818e-09	8.58191e-08	[1, 2, 3]	Group25	7.69974	478	[AADAC, AAMDC, ABCA1, ABCD2, ABHD5, ACACA, ACADL, ACLY, ACP5, ACSL1, ADAM9, ADAMTSL4, ADCY3, ADCY5, ADCY6, ADGRE2, ADGRL1, ADIPOR2, ADRA1A, ADRA2A, ADTRP, AGPAT2, AGT, AHR, AIFM2, AKAP6, AKR1C1, AKR1C2, AKT2, ALOX15B, ANGPT1, ANGPTL4, ANGPTL8, ANKRD53, ANLN, ANPEP, APLNR, APLP2, APOC1, AQP1, AR, ARAP1, ASPH, ATF3, ATF5, ATG7, ATP1B1, ATPSCKMT, AZIN1, BARD1, BCL11B, BCL2A1, BCL9L, BIRC3, BLM, BMP4…
GO:0048583	regulation of response to stimulus	GO_BiologicalProcess-EBI-UniProt-GOA_10.04.2019_00h00	3.87533e-06	0.00671206	5.04818e-09	8.58191e-08	[2, 3]	Group25	8.01688	361	[ABCA1, ABCD2, ACP5, ADA2, ADAM9, ADAMTS12, ADAMTS18, ADCY5, ADGRE2, ADRA1A, ADRA2A, ADTRP, AGPAT2, AGT, AKAP6, AKR1C1, AKR1C2, ANGPT1, ANPEP, APLNR, APLP2, AR, ARAP1, ARAP2, ARHGAP15, ARHGAP20, ARHGAP22, ARHGAP25, ARHGAP30, ATF3, BARD1, BCL2A1, BCL9L, BIRC3, BLM, BMP4, BOK, BTK, C5, C5AR1, C6, C7, C9orf72, CALB2, CALM3, CAPG, CAV2, CBLB, CBLN1, CCDC3, CCL2, CCL22, CCL3, CCR1, CD180, CD22, CD300A…
GO:0007165	signal transduction	GO_BiologicalProcess-EBI-UniProt-GOA_10.04.2019_00h00	3.37379e-06	0.00586702	5.04818e-09	8.58191e-08	[2, 3, 4]	Group25	7.73034	469	[ABCA1, ACACA, ACOT11, ACP5, ADA2, ADAM9, ADAMTS12, ADCY3, ADCY5, ADCY6, ADGRE2, ADGRE4P, ADGRF1, ADGRG6, ADGRL1, ADIPOR2, ADORA1, ADRA1A, ADRA2A, ADTRP, AGPAT2, AGT, AHR, AKAP6, AKR1C1, AKR1C2, AKT2, ALCAM, AMOT, AMOTL2, ANGPT1, ANOS1, ANPEP, APLNR, APLP2, AQP1, AR, ARAP1, ARAP2, ARHGAP15, ARHGAP20, ARHGAP22, ARHGAP25, ARHGAP30, ATF3, ATP1B1, ATP6V0A1, ATP6V0D2, ATP6V0E2, ATP6V1B2, BARD1, BCL11B…
GO:0010033	response to organic substance	GO_BiologicalProcess-EBI-UniProt-GOA_10.04.2019_00h00	8.51341e-10	1.57072e-06	5.04818e-09	8.58191e-08	[3]	Group25	9.18333	271	[ABCA1, ABCA2, ACP5, ADAM9, ADAMTS12, ADCY3, ADCY5, ADCY6, ADGRG6, ADIPOR2, ADRA1A, ADRA2A, ADTRP, AFF3, AGPAT2, AGT, AHR, AKAP6, AKR1C1, AKR1C2, AKT2, ANOS1, APLP2, AQP1, AQP9, AR, ATF3, ATP1A1, ATP6V0A1, ATP6V0D2, ATP6V0E2, ATP6V1B2, BCL9L, BIRC3, BLM, BMP4, BOK, CA2, CACNA2D1, CALB2, CALM3, CAV2, CCDC3, CCL2, CCL22, CCL3, CCND1, CCR1, CCRL2, CD180, CD300LF, CD4, CD44, CD86, CD9, CDH13, CDKN2B,…
GO:0070887	cellular response to chemical stimulus	GO_BiologicalProcess-EBI-UniProt-GOA_10.04.2019_00h00	8.83894e-11	1.64051e-07	5.04818e-09	8.58191e-08	[3]	Group25	9.18114	296	[AADAC, ABCG2, ACP5, ACSM2B, ADAM9, ADAMTS12, ADCY3, ADCY5, ADCY6, ADGRE2, ADIPOR2, ADRA2A, ADTRP, AGPAT2, AGT, AHR, AKAP6, AKR1C1, AKR1C2, AKR7A2, AKT2, ALDH9A1, ANOS1, AOC2, APLP2, AQP1, AQP9, AR, ATF3, ATG7, ATP1A1, ATP6V0A1, ATP6V0D2, ATP6V0E2, ATP6V1B2, BCL9L, BIN2, BIRC3, BLM, BMP4, BOK, C5, CA2, CACNA2D1, CALB2, CALM3, CAV2, CCDC3, CCL2, CCL22, CCL3, CCND1, CCR1, CCRL2, CD180, CD300LF, CD4…
GO:0071495	cellular response to endogenous stimulus	GO_BiologicalProcess-EBI-UniProt-GOA_10.04.2019_00h00	1.41081e-07	0.000254228	5.04818e-09	8.58191e-08	[3]	Group25	10.2056	134	[ADAM9, ADAMTS12, ADCY3, ADCY5, ADCY6, ADIPOR2, ADRA2A, ADTRP, AHR, AKAP6, AKR1C1, AKR1C2, AKT2, ANOS1, APLP2, AQP1, AQP9, AR, ATP1A1, ATP6V0A1, ATP6V0D2, ATP6V0E2, ATP6V1B2, BCL9L, BIRC3, BLM, BMP4, CA2, CACNA2D1, CAV2, CCL2, CD44, CDKN2B, CIB2, CIDEA, CTSB, CTSL, CTSS, DAB2IP, DENND4C, DLL4, DMTN, DOCK3, EEF1A1, EGR1, EGR3, ETF1, FCGR2C, FGF1, FGF13, FGFRL1, FGR, FMOD, FSTL3, GIPC1, GNG2, GPAM,…
GO:1901700	response to oxygen-containing compound	GO_BiologicalProcess-EBI-UniProt-GOA_10.04.2019_00h00	5.80355e-07	0.00103593	5.04818e-09	8.58191e-08	[3]	Group25	10.1106	128	[ABCA2, ADAM9, ADCY3, ADCY5, ADCY6, ADRA2A, AHR, AKAP6, AKR1C1, AKR1C2, AKT2, APLP2, AQP1, AQP9, ATP1A1, ATP6V0A1, ATP6V0D2, ATP6V0E2, ATP6V1B2, BIRC3, BLM, CA2, CACNA2D1, CALB2, CAV2, CCL2, CCL3, CD180, CD86, CIB2, CSTA, CTSB, CYP1B1, DAB2IP, DAPK1, DENND4C, DGAT2, DMTN, DOCK3, EFNA5, EGR1, EHHADH, ETF1, FBLN5, FCGR2C, FZD4, GLYAT, GNG2, GPLD1, GPX3, GRB14, GRIN2B, GYS2, HGF, HMGB2, HP, HPR, IGF…
GO:0009725	response to hormone	GO_BiologicalProcess-EBI-UniProt-GOA_10.04.2019_00h00	1.38596e-05	0.0234643	5.04818e-09	8.58191e-08	[3, 4]	Group25	10.6809	80	[ABCA2, ADAM9, ADCY3, ADCY5, ADCY6, ADIPOR2, ADRA1A, ADRA2A, ADTRP, AKR1C1, AKR1C2, AKT2, APLP2, AQP1, AR, ATP1A1, ATP6V0A1, ATP6V0D2, ATP6V0E2, ATP6V1B2, BMP4, CA2, CAV2, CCND1, CTSB, CTSL, CTSS, DENND4C, DOCK3, ETF1, FGR, GNG2, GPAM, GPLD1, GRB14, IGF2, IGFBP5, IL1R1, IL1RN, IL6, INPP5K, IRS1, JUN, KANK1, KRT16, LEP, LGALS12, ME1, NOTCH1, NR2F6, NR4A3, OSCP1, PCK1, PDK4, PEBP1, PLA2G2A, PLPP1, …
GO:0007166	cell surface receptor signaling pathway	GO_BiologicalProcess-EBI-UniProt-GOA_10.04.2019_00h00	8.92032e-08	0.000161815	5.04818e-09	8.58191e-08	[3, 4, 5]	Group25	8.7202	278	[ABCA1, ACP5, ADAM9, ADAMTS12, ADGRE2, ADGRG6, ADIPOR2, ADRA2A, AGPAT2, AGT, AKT2, ANGPT1, ANOS1, ANPEP, APLP2, AR, ARAP1, ATF3, ATP6V0A1, ATP6V0D2, ATP6V0E2, ATP6V1B2, BCL2A1, BCL9L, BDKRB1, BIRC3, BMP4, BOK, BTK, C5, C5AR1, CALB2, CALM3, CAPG, CAV2, CBLB, CBLN1, CCDC3, CCL2, CCL22, CCL3, CCND1, CCR1, CCRL2, CD180, CD22, CD300A, CD300LF, CD4, CD44, CD86, CDH13, CDKN2B, CEBPA, CELSR1, CES1, CHAC1…
GO:0034097	response to cytokine	GO_BiologicalProcess-EBI-UniProt-GOA_10.04.2019_00h00	8.38575e-06	0.0143061	5.04818e-09	8.58191e-08	[4]	Group25	9.7908	117	[ACP5, ADAM9, ADAMTS12, ADIPOR2, AFF3, AGPAT2, AKAP6, APLP2, BIRC3, CALM3, CCDC3, CCL2, CCL22, CCL3, CCND1, CCR1, CCRL2, CD300LF, CD4, CD44, CD86, CEBPA, CES1, CHI3L1, CXCL16, CXCR4, DAB2IP, DAPK1, DCSTAMP, DUSP1, EDA2R, EDN1, EGR1, EHHADH, ETF1, ETFB, FCER1G, FCER2, FGF13, FZD4, GSDME, GSTO1, HAS2, HGF, HIST1H3I, HLA-DRA, IFNLR1, IGF2BP3, IL10RA, IL13RA1, IL17RA, IL1R1, IL1RN, IL2RG, IL6, INPP5K…
GO:0035556	intracellular signal transduction	GO_BiologicalProcess-EBI-UniProt-GOA_10.04.2019_00h00	1.19276e-06	0.00211119	5.04818e-09	8.58191e-08	[3, 4, 5]	Group25	8.6113	253	[ABCA1, ACACA, ACOT11, ACP5, ADAM9, ADCY3, ADCY5, ADCY6, ADGRE2, ADGRE4P, ADGRG6, ADGRL1, ADRA1A, ADRA2A, ADTRP, AGT, AHR, AKAP6, AKR1C1, AKR1C2, AKT2, AMOT, AMOTL2, ANGPT1, ANPEP, APLNR, AQP1, ARAP1, ARAP2, ARHGAP15, ARHGAP20, ARHGAP22, ARHGAP25, ARHGAP30, ATP1B1, BARD1, BCL11B, BCL2A1, BIRC3, BLM, BMP4, BOK, BTK, C5, C5AR1, C9orf72, CALM3, CAV2, CCDC88A, CCL2, CCL22, CCL3, CCR1, CCRL2, CD22, CD…
GO:0071310	cellular response to organic substance	GO_BiologicalProcess-EBI-UniProt-GOA_10.04.2019_00h00	6.17058e-09	1.13045e-05	5.04818e-09	8.58191e-08	[4]	Group25	9.25569	240	[ACP5, ADAM9, ADAMTS12, ADCY3, ADCY5, ADCY6, ADIPOR2, ADRA2A, ADTRP, AGPAT2, AGT, AHR, AKAP6, AKR1C1, AKR1C2, AKT2, ANOS1, APLP2, AQP1, AQP9, AR, ATF3, ATP1A1, ATP6V0A1, ATP6V0D2, ATP6V0E2, ATP6V1B2, BCL9L, BIRC3, BLM, BMP4, BOK, CA2, CACNA2D1, CALB2, CALM3, CAV2, CCDC3, CCL2, CCL22, CCL3, CCND1, CCR1, CCRL2, CD180, CD300LF, CD4, CD44, CD86, CDKN2B, CEBPA, CES1, CHI3L1, CIB2, CIDEA, CSPG4, CTSB, …
GO:1901701	cellular response to oxygen-containing compound	GO_BiologicalProcess-EBI-UniProt-GOA_10.04.2019_00h00	2.50428e-06	0.00440252	5.04818e-09	8.58191e-08	[4]	Group25	10.3586	104	[ADAM9, ADCY3, ADCY5, ADCY6, ADRA2A, AHR, AKAP6, AKR1C1, AKR1C2, AKT2, APLP2, AQP1, AQP9, ATP6V0A1, ATP6V0D2, ATP6V0E2, ATP6V1B2, BIRC3, BLM, CA2, CACNA2D1, CALB2, CAV2, CCL2, CCL3, CD180, CD86, CIB2, CYP1B1, DAB2IP, DAPK1, DENND4C, DGAT2, DMTN, EFNA5, EGR1, EHHADH, ETF1, FBLN5, FCGR2C, FZD4, GNG2, GPLD1, GRB14, HGF, HMGB2, IGF2, IGFBP5, IL1R1, IL1RN, IL6, INPP5K, INSIG1, IRS1, ITGA4, JUN, KANK1,…
GO:0071417	cellular response to organonitrogen compound	GO_BiologicalProcess-EBI-UniProt-GOA_10.04.2019_00h00	9.47845e-06	0.0161418	5.04818e-09	8.58191e-08	[4, 5]	Group25	11.6981	62	[ADCY3, ADCY5, ADCY6, AHR, AKAP6, AKT2, APLP2, AQP1, AQP9, ATP6V0A1, ATP6V0D2, ATP6V0E2, ATP6V1B2, BLM, CA2, CACNA2D1, CAV2, CIB2, DENND4C, DMTN, EGR1, ETF1, FCGR2C, GNG2, GPLD1, GRB14, IGF2, IGFBP5, INPP5K, IRS1, ITGA4, KANK1, KCNE1, KRT16, LDOC1, LRRK2, MAPK13, NR4A3, OSCP1, P2RX4, P2RX7, P2RY12, PCK1, PDK4, PLA2G2A, PRKCB, PRKCD, PTPN11, PTPN2, PTPRE, RARRES2, RASGRF2, SESN3, SGCG, SHMT1, SLC2…
GO:0007167	enzyme linked receptor protein signaling pathway	GO_BiologicalProcess-EBI-UniProt-GOA_10.04.2019_00h00	8.36831e-07	0.0014837	5.04818e-09	8.58191e-08	[4, 5, 6]	Group25	10.3232	115	[ADAM9, ADAMTS12, ADRA2A, AGT, AKT2, ANGPT1, ANOS1, APLP2, ARAP1, ATP6V0A1, ATP6V0D2, ATP6V0E2, ATP6V1B2, BCL9L, BDKRB1, BIRC3, BMP4, CAV2, CBLB, CD4, CDH13, CDKN2B, CIB2, CIDEA, COL4A2, DAB2IP, DDIT4, DDR2, EFNA5, EGR2, EPHB2, ERBB4, ERRFI1, FGF1, FGF13, FGFRL1, FGR, FMOD, FSTL3, GIPC1, GPI, GPLD1, GRB14, GRIN2B, HGF, HPGD, HTRA4, IGF2, IGFBP3, IGFBP5, IL6, INPP5K, IRS1, ITGA3, JUN, KANK1, KLB, …
GO:0048518	positive regulation of biological process	GO_BiologicalProcess-EBI-UniProt-GOA_10.04.2019_00h00	3.78313e-06	0.00655995	6.42937e-08	7.71524e-07	[1, 2, 3]	Group26	7.69974	478	[AADAC, AAMDC, ABCA1, ABCD2, ABHD5, ACACA, ACADL, ACLY, ACP5, ACSL1, ADAM9, ADAMTSL4, ADCY3, ADCY5, ADCY6, ADGRE2, ADGRL1, ADIPOR2, ADRA1A, ADRA2A, ADTRP, AGPAT2, AGT, AHR, AIFM2, AKAP6, AKR1C1, AKR1C2, AKT2, ALOX15B, ANGPT1, ANGPTL4, ANGPTL8, ANKRD53, ANLN, ANPEP, APLNR, APLP2, APOC1, AQP1, AR, ARAP1, ASPH, ATF3, ATF5, ATG7, ATP1B1, ATPSCKMT, AZIN1, BARD1, BCL11B, BCL2A1, BCL9L, BIRC3, BLM, BMP4…
GO:0007275	multicellular organism development	GO_BiologicalProcess-EBI-UniProt-GOA_10.04.2019_00h00	9.15658e-07	0.00162255	6.42937e-08	7.71524e-07	[2, 3]	Group26	8.19633	344	[ABCB5, ABCD2, ACP5, ADA2, ADAM9, ADAMTS12, ADAMTS18, ADAMTS4, ADCY6, ADGRG6, ADGRL1, ADIPOR2, ADORA1, ADTRP, AFF2, AFF3, AGT, AHR, AKAP6, AKR1C1, AKT2, ALCAM, ALDH1A3, ALDH3A2, ALOX15B, AMOT, AMOTL2, ANGPT1, ANGPTL4, ANOS1, ANPEP, APLNR, APLP2, AQP1, AR, ATF5, ATP6V1B2, B3GNT5, B4GALT6, BCL11B, BCL9L, BIRC3, BLM, BMP4, BRCA2, BTBD6, BTK, C5AR1, C9orf72, CALM3, CAPG, CAV2, CBLN1, CCDC88A, CCL2, C…
GO:0009653	anatomical structure morphogenesis	GO_BiologicalProcess-EBI-UniProt-GOA_10.04.2019_00h00	8.50622e-10	1.57025e-06	6.42937e-08	7.71524e-07	[2, 3]	Group26	9.71403	214	[ADAM9, ADAMTS12, ADGRG6, ADIPOR2, ADTRP, AFF3, AGT, ALCAM, ALDH1A3, ALDOA, AMOT, AMOTL2, ANGPT1, ANGPTL4, ANOS1, APLNR, AQP1, ARAP1, ARHGAP15, ATP6V1B2, B4GALT6, BCL11B, BCL9L, BIRC3, BMP4, C9orf72, CALM3, CAP2, CASS4, CAV2, CBLN1, CCL2, CCL3, CD151, CD44, CD53, CD9, CDH13, CDH20, CDH6, CELSR1, CEP135, CES1P1, CHI3L1, CNTN6, CNTRL, COL11A1, COL4A1, COL4A2, CST3, CSTA, CTSB, CXCR4, CYP1B1, DAAM1,…
GO:0032879	regulation of localization	GO_BiologicalProcess-EBI-UniProt-GOA_10.04.2019_00h00	4.49739e-10	8.32018e-07	6.42937e-08	7.71524e-07	[2, 3]	Group26	9.41043	249	[ABCA1, ABCA2, ABHD5, ADAM9, ADCY5, ADGRE2, ADRA2A, ADTRP, AGT, AKAP6, AKT2, ALOX15B, AMOT, AMOTL2, ANGPT1, ANPEP, APLNR, APLP2, APOC1, AQP1, AR, ARAP1, ARHGEF40, ATP1A1, ATP1B1, ATPSCKMT, AZIN1, BARD1, BIRC3, BMP4, BOK, C5, CA2, CABP1, CACNA2D1, CALM3, CASS4, CAV2, CCDC88A, CCL2, CCL3, CCR1, CCSAP, CD151, CD22, CD300A, CD300LF, CD4, CD84, CD9, CDH13, CDK1, CEP135, CHCHD10, CHP1, CIDEA, CNIH3, CR…
GO:0048583	regulation of response to stimulus	GO_BiologicalProcess-EBI-UniProt-GOA_10.04.2019_00h00	3.87533e-06	0.00671206	6.42937e-08	7.71524e-07	[2, 3]	Group26	8.01688	361	[ABCA1, ABCD2, ACP5, ADA2, ADAM9, ADAMTS12, ADAMTS18, ADCY5, ADGRE2, ADRA1A, ADRA2A, ADTRP, AGPAT2, AGT, AKAP6, AKR1C1, AKR1C2, ANGPT1, ANPEP, APLNR, APLP2, AR, ARAP1, ARAP2, ARHGAP15, ARHGAP20, ARHGAP22, ARHGAP25, ARHGAP30, ATF3, BARD1, BCL2A1, BCL9L, BIRC3, BLM, BMP4, BOK, BTK, C5, C5AR1, C6, C7, C9orf72, CALB2, CALM3, CAPG, CAV2, CBLB, CBLN1, CCDC3, CCL2, CCL22, CCL3, CCR1, CD180, CD22, CD300A…
GO:0050793	regulation of developmental process	GO_BiologicalProcess-EBI-UniProt-GOA_10.04.2019_00h00	2.02562e-08	3.69474e-05	6.42937e-08	7.71524e-07	[2, 3]	Group26	9.35596	215	[AAMDC, ABCA1, ADAM9, ADAMTS12, ADCY6, ADGRL1, AGT, AKAP6, ALDOA, ALOX15B, AMOT, ANGPTL4, ANPEP, APLNR, APLP2, AQP1, AR, ARAP1, ARHGAP15, BCL9L, BIRC3, BMP4, BRCA2, BTK, C5AR1, CALM3, CAPG, CASS4, CAV2, CCDC88A, CCL2, CCL3, CCR1, CCSAP, CD4, CD44, CD53, CD86, CDK1, CDON, CELSR1, CENPF, CEP135, CHI3L1, CNTRL, COL4A2, CR1, CST3, CTSB, CTSK, CTSL, CXCR4, CYP1B1, DAAM1, DAB2IP, DAG1, DCSTAMP, DDR2, D…
GO:0051239	regulation of multicellular organismal process	GO_BiologicalProcess-EBI-UniProt-GOA_10.04.2019_00h00	1.04901e-11	1.9543e-08	6.42937e-08	7.71524e-07	[2, 3]	Group26	9.50413	276	[ABCA1, ABCD2, ACACA, ACADL, ACOT11, ACP5, ACSL1, ADAM9, ADAMTS12, ADAMTS18, ADCY6, ADGRL1, ADIPOR2, ADRA1A, ADRA2A, ADTRP, AGPAT2, AGT, AIFM2, AKAP6, ALOX15B, AMOT, ANGPT1, ANGPTL4, ANPEP, APLNR, APLP2, APOC1, AQP1, ASPH, ATP1A1, ATP1B1, ATPSCKMT, BCL9L, BDKRB1, BIRC3, BMP4, BRCA2, BTK, C5, C5AR1, CACNA2D1, CALM3, CAPG, CAV2, CBLN1, CCDC88A, CCL3, CCR1, CCSAP, CD4, CD84, CD86, CD9, CDK1, CELSR1,…
GO:0051094	positive regulation of developmental process	GO_BiologicalProcess-EBI-UniProt-GOA_10.04.2019_00h00	1.2843e-07	0.000231945	6.42937e-08	7.71524e-07	[2, 3, 4]	Group26	10.4641	124	[AAMDC, ADAM9, ADGRL1, AGT, AKAP6, ALOX15B, ANGPTL4, ANPEP, APLNR, AQP1, AR, BCL9L, BIRC3, BMP4, BTK, CALM3, CAPG, CASS4, CCL3, CCR1, CD4, CD53, CD86, CDON, CHI3L1, CTSB, CXCR4, CYP1B1, DAB2IP, DAG1, DCSTAMP, DDR2, DMTN, DOCK3, DOCK5, EDN1, EGR1, EHD2, ENPP2, EPHB2, ERBB4, ETF1, EVI2B, FGF1, FGF13, FZD4, HGF, HK2, HMGB2, HOOK2, IGFBP3, IL6, INPP5K, ITGAX, ITGB8, JUN, KIF20B, KLF4, LCP1, LEP, LGAL…
GO:0051240	positive regulation of multicellular organismal process	GO_BiologicalProcess-EBI-UniProt-GOA_10.04.2019_00h00	1.64348e-10	3.04701e-07	6.42937e-08	7.71524e-07	[2, 3, 4]	Group26	10.5425	171	[ACACA, ACADL, ACP5, ACSL1, ADAM9, ADGRL1, ADIPOR2, ADRA1A, ADRA2A, AGPAT2, AGT, AIFM2, AKAP6, ALOX15B, ANGPT1, ANGPTL4, ANPEP, APLNR, APLP2, AQP1, ATPSCKMT, BCL9L, BIRC3, BMP4, BTK, C5, CALM3, CAPG, CAV2, CCL3, CCR1, CD4, CD86, CHI3L1, CPT1A, CTSB, CXCR4, CYP1B1, DAB2IP, DAG1, DCSTAMP, DDR2, DDT, DMTN, DOCK3, DOCK5, EDN1, EGR1, EHHADH, ELOVL6, ENPP2, EPB41L4B, EPHB2, ERBB4, ETF1, EVI2B, FCER1G, …
GO:0001817	regulation of cytokine production	GO_BiologicalProcess-EBI-UniProt-GOA_10.04.2019_00h00	6.92404e-09	1.2671e-05	6.42937e-08	7.71524e-07	[3, 4]	Group26	12.2117	90	[ABCD2, ACP5, ADRA2A, AGPAT2, AGT, AIFM2, ALOX15B, ANGPT1, APLP2, BIRC3, BTK, C5, CAPG, CCL3, CD4, CD84, CD86, CIDEA, CLEC4A, CYP1B1, DDT, EGR1, EHHADH, FCER1G, FCGR2C, FFAR4, FGR, FZD5, GPNMB, GYPC, HAVCR2, HERC5, HSPD1, IFI16, IGF2BP3, IL17RA, IL1R1, IL1RN, IL6, ILRUN, ITGB8, KLF4, LBP, LCP1, LEP, LPL, LTF, LY9, LY96, MAP3K20, MAPK13, MBP, MMP8, MYD88, NCKAP1L, NMB, NR4A3, OSCP1, P2RX7, PDZD2, …
GO:0022603	regulation of anatomical structure morphogenesis	GO_BiologicalProcess-EBI-UniProt-GOA_10.04.2019_00h00	5.37256e-07	0.000960076	6.42937e-08	7.71524e-07	[3, 4]	Group26	10.6383	105	[ADAM9, ADAMTS12, AGT, ALDOA, AMOT, ANGPTL4, APLNR, AQP1, ARAP1, ARHGAP15, BCL9L, BIRC3, BMP4, CALM3, CASS4, CCL2, CCL3, CD44, CD53, CELSR1, CEP135, CHI3L1, CNTRL, COL4A2, CST3, CTSB, CYP1B1, DAAM1, DAB2IP, DAG1, DCSTAMP, DLL4, DMTN, DOCK5, EDN1, EFNA5, EGR2, EHD2, ENPP2, FGF1, FGF13, FGR, FHOD3, FITM2, FZD4, FZD5, GPC4, GPC6, GPNMB, HECW2, HGF, HK2, HOOK2, IL1R1, IL1RN, IL6, ITGAX, ITGB2, ITGB8,…
GO:0045595	regulation of cell differentiation	GO_BiologicalProcess-EBI-UniProt-GOA_10.04.2019_00h00	2.36064e-06	0.00415236	6.42937e-08	7.71524e-07	[3, 4]	Group26	9.42699	153	[AAMDC, ABCA1, ADAMTS12, ADCY6, AGT, AKAP6, ALOX15B, ANPEP, APLP2, AR, BCL9L, BIRC3, BMP4, BTK, C5AR1, CALM3, CAPG, CASS4, CAV2, CCDC88A, CCL3, CCR1, CD4, CD53, CD86, CDK1, CDON, CR1, CTSK, CTSL, CXCR4, DAB2IP, DAG1, DCSTAMP, DDR2, DMPK, DMTN, DOCK3, DOCK5, DTX1, EDN1, EFNA5, EGR2, EHD2, ERRFI1, ETF1, EVI2B, FADS1, FCGR2C, FGF13, FSTL3, FZD4, GPR183, HECW2, HGF, HIST1H3I, HIST1H4L, HMGB2, IGF2, I…
GO:0048731	system development	GO_BiologicalProcess-EBI-UniProt-GOA_10.04.2019_00h00	4.62734e-06	0.00798217	6.42937e-08	7.71524e-07	[3, 4]	Group26	8.16118	320	[ABCB5, ABCD2, ACP5, ADAM9, ADAMTS12, ADAMTS18, ADAMTS4, ADCY6, ADGRG6, ADGRL1, ADIPOR2, ADORA1, ADTRP, AFF2, AGT, AHR, AKAP6, AKR1C1, AKT2, ALCAM, ALDH1A3, ALDH3A2, ALOX15B, AMOT, AMOTL2, ANGPT1, ANGPTL4, ANOS1, ANPEP, APLNR, APLP2, AQP1, AR, ATF5, ATP6V1B2, B3GNT5, B4GALT6, BCL11B, BCL9L, BIRC3, BMP4, BRCA2, BTBD6, BTK, C5AR1, C9orf72, CALM3, CAPG, CAV2, CBLN1, CCDC88A, CCL2, CCL3, CCNL1, CCR1,…
GO:2000026	regulation of multicellular organismal development	GO_BiologicalProcess-EBI-UniProt-GOA_10.04.2019_00h00	3.16696e-07	0.000567837	6.42937e-08	7.71524e-07	[3, 4]	Group26	9.48946	171	[ADAMTS12, ADCY6, ADGRL1, AGT, AKAP6, ALOX15B, AMOT, ANGPTL4, ANPEP, APLNR, APLP2, AQP1, BCL9L, BIRC3, BMP4, BRCA2, BTK, C5AR1, CALM3, CAPG, CAV2, CCDC88A, CCL3, CCR1, CCSAP, CD4, CD86, CDK1, CELSR1, CENPF, CHI3L1, COL4A2, CR1, CTSB, CTSK, CTSL, CXCR4, CYP1B1, DAAM1, DAB2IP, DAG1, DCSTAMP, DDR2, DLL4, DOCK3, DTX1, EDN1, EGR1, EGR2, EPHB2, ERBB4, ERRFI1, ETF1, EVI2B, FCGR2C, FGF1, FGF13, FSTL3, FZ…
GO:0001819	positive regulation of cytokine production	GO_BiologicalProcess-EBI-UniProt-GOA_10.04.2019_00h00	3.33625e-06	0.00580508	6.42937e-08	7.71524e-07	[3, 4, 5]	Group26	12.2407	59	[ACP5, ADRA2A, AGPAT2, AGT, AIFM2, ALOX15B, ANGPT1, BIRC3, C5, CAPG, CCL3, CD4, CD86, CYP1B1, DDT, EGR1, EHHADH, FCER1G, FGR, FZD5, HAVCR2, HSPD1, IFI16, IL17RA, IL1R1, IL1RN, IL6, LBP, LCP1, LPL, LY9, LY96, MAP3K20, MAPK13, MBP, MMP8, MYD88, NR4A3, OSCP1, P2RX7, POLR2L, PTGER2, PTPN11, PTPRC, PTPRJ, RUNX1, SAA1, SEMA7A, SGCG, SLAMF6, SLC11A1, SULF1, SYK, TFRC, THBS1, TLR1, TLR8, TYROBP, UQCRFS1]
GO:0045597	positive regulation of cell differentiation	GO_BiologicalProcess-EBI-UniProt-GOA_10.04.2019_00h00	3.01612e-06	0.00526615	6.42937e-08	7.71524e-07	[3, 4, 5]	Group26	10.7185	91	[AAMDC, AGT, AKAP6, ALOX15B, ANPEP, AR, BCL9L, BIRC3, BMP4, BTK, CALM3, CAPG, CASS4, CCL3, CCR1, CD4, CD53, CD86, CDON, CXCR4, DAB2IP, DCSTAMP, DDR2, DMTN, DOCK3, DOCK5, EDN1, EHD2, ETF1, EVI2B, FGF13, FZD4, HGF, HMGB2, IGFBP3, IL6, INPP5K, JUN, KIF20B, LCP1, LGALS12, LIMK1, LOXL2, LPL, LTF, MAP3K20, MEDAG, MMD, MME, MMP14, MSR1, NAP1L1, NCKAP1L, NOTCH1, NTRK3, OLFM2, P2RX4, P2RY12, PEBP1, PLA2G2…
GO:0002682	regulation of immune system process	GO_BiologicalProcess-EBI-UniProt-GOA_10.04.2019_00h00	2.30247e-09	4.23655e-06	5.49681e-11	1.15433e-09	[2, 3]	Group27	10.0111	181	[ACP5, ADGRE2, ADTRP, AHR, AKR1C1, APLP2, BIRC3, BMP4, BTK, C5, C5AR1, C6, C7, CALB2, CALM3, CAPG, CAV2, CCL2, CCL3, CCR1, CD22, CD300A, CD300C, CD300LB, CD300LF, CD4, CD84, CD86, CEBPA, CLEC2D, CLEC4A, CLECL1, CR1, CTSB, CTSK, CTSL, CTSS, DAB2IP, DBI, DCSTAMP, DDT, DENND1B, DOCK3, DPP4, DUSP1, EHHADH, ETF1, EVI2B, FCER1G, FCGR2C, FCGR3A, FCN3, FGR, FSTL3, FYB1, FZD5, GPI, GPLD1, GPNMB, GPR183, H…
GO:0045321	leukocyte activation	GO_BiologicalProcess-EBI-UniProt-GOA_10.04.2019_00h00	2.68228e-13	5.03733e-10	5.49681e-11	1.15433e-09	[2, 3]	Group27	11.5632	162	[ACLY, ACP5, ADA2, ADAM9, ADGRE2, AGPAT2, AHR, AIFM2, ALAD, ALDH9A1, ALDOA, ANGPT1, ANPEP, ATG7, ATP6V0A1, ATP8B4, BIN2, BMP4, BTK, C5AR1, CALB2, CAPG, CAV2, CCL2, CCL3, CD180, CD22, CD300A, CD300LF, CD4, CD44, CD53, CD84, CD86, CEBPA, CHI3L1, CHIT1, CLEC4A, CLECL1, CR1, CST3, CTSB, CTSC, CTSD, CTSS, DCSTAMP, DGAT1, DLL4, DOCK10, DOCK2, DOK3, DPP4, EDN1, EEF1A1, EHHADH, ETF1, FCER1G, FCGR2C, FCGR…
GO:0002263	cell activation involved in immune response	GO_BiologicalProcess-EBI-UniProt-GOA_10.04.2019_00h00	3.20938e-15	6.04647e-12	5.49681e-11	1.15433e-09	[3]	Group27	13.9151	118	[ACLY, ACP5, ADA2, ADGRE2, AGPAT2, AIFM2, ALAD, ALDH9A1, ALDOA, ANGPT1, ANPEP, ATG7, ATP6V0A1, ATP8B4, BIN2, C5AR1, CALB2, CAPG, CCL3, CD180, CD300A, CD44, CD53, CD84, CD86, CHI3L1, CHIT1, CR1, CST3, CTSB, CTSC, CTSD, CTSS, DGAT1, DOCK10, DOCK2, DOK3, EEF1A1, EHHADH, FCER1G, FCGR2C, FCGR3A, FGL2, FGR, GAPT, GLIPR1, GLYAT, GM2A, GPI, GPR183, GUSB, HAVCR2, HEXB, HK3, HLA-DMB, HP, HPR, HSPD1, IDH1, …
GO:0002443	leukocyte mediated immunity	GO_BiologicalProcess-EBI-UniProt-GOA_10.04.2019_00h00	1.52508e-09	2.80767e-06	5.49681e-11	1.15433e-09	[3]	Group27	11.4965	116	[ACLY, ACP5, ADA2, ADGRE2, AGPAT2, AIFM2, ALAD, ALDH9A1, ALDOA, ANGPT1, ANPEP, ATG7, ATP6V0A1, ATP8B4, BIN2, BTK, C5AR1, CALB2, CAPG, CCL3, CD300A, CD44, CD53, CD84, CHI3L1, CHIT1, CR1, CST3, CTSB, CTSC, CTSD, CTSS, DENND1B, DGAT1, DOCK2, DOK3, EEF1A1, FCER1G, FCGR2C, FCGR3A, FGL2, FGR, FZD5, GAPT, GLIPR1, GLYAT, GM2A, GPI, GUSB, HEXB, HK3, HP, HPR, HSPD1, IDH1, IL1R1, IL1RN, IL6, IQGAP2, ITGAL, …
GO:0002684	positive regulation of immune system process	GO_BiologicalProcess-EBI-UniProt-GOA_10.04.2019_00h00	7.78852e-06	0.013295	5.49681e-11	1.15433e-09	[2, 3, 4]	Group27	9.61683	128	[ACP5, ADGRE2, AKR1C1, APLP2, BIRC3, BTK, C5, C5AR1, C6, C7, CALB2, CAPG, CAV2, CCL2, CCL3, CCR1, CD22, CD300A, CD300LF, CD4, CD84, CD86, CEBPA, CLEC4A, CLECL1, CR1, CTSB, CTSK, CTSL, CTSS, DAB2IP, DBI, DCSTAMP, DENND1B, DOCK3, DPP4, EHHADH, ETF1, EVI2B, FCER1G, FCGR2C, FCGR3A, FCN3, FGR, FYB1, FZD5, GPI, GPLD1, GPR183, HLA-DMB, HLA-DRA, HMGB2, HSPD1, IFI16, IGF2, IL1R1, IL1RN, IL6, ITGAM, ITGB2,…
GO:0006810	transport	GO_BiologicalProcess-EBI-UniProt-GOA_10.04.2019_00h00	6.04211e-07	0.0010767	5.49681e-11	1.15433e-09	[3]	Group27	7.9771	418	[ABCA1, ABCA2, ABCB5, ABCC5, ABCC6, ABCD2, ABCG2, ACACA, ACLY, ACOT2, ACOX1, ACP5, ACSL1, ADA2, ADAM9, ADCY5, ADD2, ADGRE2, ADORA1, ADRA1A, ADRA2A, ADTRP, AGPAT2, AGT, AIFM2, AKAP6, AKR1C1, AKT2, ALAD, ALDH9A1, ALDOA, ALOX15B, ANGPT1, ANKRD36C, ANPEP, AP5S1, APLNR, APLP2, APOC1, AQP1, AQP11, AQP9, ARHGAP25, ARHGEF40, ASPH, ATG7, ATP1A1, ATP1B1, ATP5F1D, ATP6V0A1, ATP6V0D2, ATP6V0E2, ATP6V1B2, ATP…
GO:0002274	myeloid leukocyte activation	GO_BiologicalProcess-EBI-UniProt-GOA_10.04.2019_00h00	1.1513e-15	2.17135e-12	5.49681e-11	1.15433e-09	[3, 4]	Group27	14.3219	113	[ACLY, ADA2, ADAM9, ADGRE2, AGPAT2, AIFM2, ALAD, ALDH9A1, ALDOA, ANGPT1, ANPEP, ATG7, ATP6V0A1, ATP8B4, BIN2, C5AR1, CALB2, CCL3, CD300A, CD300LF, CD44, CD53, CD84, CEBPA, CHI3L1, CHIT1, CR1, CST3, CTSB, CTSC, CTSD, CTSS, DCSTAMP, DGAT1, DOCK2, DOK3, EEF1A1, EHHADH, FCER1G, FCGR2C, FCGR3A, FGL2, FGR, GLIPR1, GLYAT, GM2A, GPI, GUSB, HAVCR2, HEXB, HK3, HP, HPR, HSPD1, IDH1, IL6, IQGAP2, ITGAL, ITGA…
GO:0032940	secretion by cell	GO_BiologicalProcess-EBI-UniProt-GOA_10.04.2019_00h00	1.1673e-11	2.17351e-08	5.49681e-11	1.15433e-09	[2, 5]	Group27	10.8449	172	[ABCA1, ACLY, ADA2, ADAM9, ADCY5, ADGRE2, ADRA2A, ADTRP, AGPAT2, AGT, AIFM2, ALAD, ALDH9A1, ALDOA, ALOX15B, ANGPT1, ANPEP, APLP2, ATG7, ATP6V0A1, ATP8B4, BIN2, BIRC3, C5, C5AR1, CALB2, CALM3, CCL3, CCR1, CD22, CD300A, CD44, CD53, CD84, CD9, CHI3L1, CHIT1, CIDEA, CLECL1, CR1, CST3, CSTA, CTSB, CTSC, CTSD, CTSS, CYB5R4, DAB2IP, DGAT1, DMTN, DOCK2, DOK3, DPP4, EDN1, EEF1A1, EFNA5, EXPH5, FCER1G, FCG…
GO:0050776	regulation of immune response	GO_BiologicalProcess-EBI-UniProt-GOA_10.04.2019_00h00	1.04088e-05	0.0176637	5.49681e-11	1.15433e-09	[3, 4]	Group27	9.59752	124	[ACP5, ADGRE2, AKR1C1, APLP2, BIRC3, BTK, C5, C5AR1, C6, C7, CALB2, CALM3, CAPG, CAV2, CD22, CD300A, CD300C, CD300LB, CD300LF, CD4, CD84, CD86, CLEC2D, CLEC4A, CR1, CTSB, CTSK, CTSL, CTSS, DAB2IP, DBI, DENND1B, EHHADH, FCER1G, FCGR2C, FCGR3A, FCN3, FGR, FYB1, FZD5, GPLD1, HAVCR2, HCST, HLA-DMB, HLA-DRA, HMGB2, HSPD1, IFI16, IGF2BP3, IL1R1, IL1RN, IL6, ITGA4, ITGAL, ITGAM, ITGB2, JUN, LAIR1, LBP, …
GO:0050865	regulation of cell activation	GO_BiologicalProcess-EBI-UniProt-GOA_10.04.2019_00h00	2.66983e-07	0.000479768	5.49681e-11	1.15433e-09	[3, 4]	Group27	11.9874	76	[ACP5, ADAMTS18, ADGRE2, AHR, BMP4, BTK, C5AR1, CALB2, CAPG, CAV2, CCL2, CCL3, CD22, CD300A, CD300LF, CD4, CD84, CD86, CD9, CEBPA, CLECL1, CR1, DMTN, DPP4, EHHADH, ETF1, FCER1G, FCGR2C, FGR, GPNMB, GPR183, HAVCR2, HLA-DMB, HSPD1, IGF2, IL6, ITGAM, ITGB2, LBP, LEP, LOXL1, MAP3K20, MFHAS1, MMP14, MMP8, MNDA, NCKAP1L, NMB, NR4A3, OSCP1, PLEK, PLSCR1, PRKCD, PTPN11, PTPN2, PTPN6, PTPRC, RPS6KA1, RUNX…
GO:0051049	regulation of transport	GO_BiologicalProcess-EBI-UniProt-GOA_10.04.2019_00h00	6.65473e-07	0.00118454	5.49681e-11	1.15433e-09	[3, 4]	Group27	9.50437	163	[ABCA1, ABCA2, ADAM9, ADCY5, ADGRE2, ADRA2A, ADTRP, AGT, AKAP6, AKT2, ALOX15B, ANGPT1, ANPEP, APLNR, APLP2, APOC1, AQP1, ARHGEF40, ATP1A1, ATP1B1, ATPSCKMT, AZIN1, BARD1, BIRC3, BMP4, BOK, C5, CA2, CABP1, CACNA2D1, CALM3, CAV2, CCL2, CCL3, CCR1, CD151, CD22, CD300A, CD300LF, CD4, CD84, CDH13, CHCHD10, CHP1, CIDEA, CNIH3, CRYAB, CTSS, DAB2IP, DAPK1, DMTN, DOCK2, DPP4, EDN1, EFNA5, EHD2, EPHB2, EXP…
GO:0002444	myeloid leukocyte mediated immunity	GO_BiologicalProcess-EBI-UniProt-GOA_10.04.2019_00h00	6.54715e-13	1.22694e-09	5.49681e-11	1.15433e-09	[4]	Group27	13.9601	98	[ACLY, ADA2, ADGRE2, AGPAT2, AIFM2, ALAD, ALDH9A1, ALDOA, ANGPT1, ANPEP, ATG7, ATP6V0A1, ATP8B4, BIN2, C5AR1, CALB2, CCL3, CD300A, CD44, CD53, CD84, CHI3L1, CHIT1, CR1, CST3, CTSB, CTSC, CTSD, CTSS, DGAT1, DOCK2, DOK3, EEF1A1, FCER1G, FCGR2C, FCGR3A, FGL2, FGR, GLIPR1, GLYAT, GM2A, GPI, GUSB, HEXB, HK3, HP, HPR, IDH1, IL6, IQGAP2, ITGAL, ITGAM, ITGAX, ITGB2, ITM2C, KCNAB2, LAIR1, LTA4H, LTF, LYZ,…
GO:0002694	regulation of leukocyte activation	GO_BiologicalProcess-EBI-UniProt-GOA_10.04.2019_00h00	2.70709e-06	0.0047347	5.49681e-11	1.15433e-09	[3, 4, 5]	Group27	11.6162	69	[ACP5, ADGRE2, AHR, BMP4, BTK, C5AR1, CALB2, CAPG, CAV2, CCL2, CCL3, CD22, CD300A, CD300LF, CD4, CD84, CD86, CEBPA, CLECL1, CR1, DPP4, EHHADH, ETF1, FCGR2C, FGR, GPNMB, GPR183, HAVCR2, HLA-DMB, HSPD1, IGF2, IL6, ITGAM, ITGB2, LBP, LEP, LOXL1, MAP3K20, MFHAS1, MMP14, MMP8, MNDA, NCKAP1L, NMB, NR4A3, OSCP1, PLSCR1, PTPN11, PTPN2, PTPN6, PTPRC, RUNX1, SAMSN1, SASH3, SDC4, SGCG, SIRPA, SLAMF8, SMAD7,…
GO:0046903	secretion	GO_BiologicalProcess-EBI-UniProt-GOA_10.04.2019_00h00	3.51757e-12	6.57082e-09	5.49681e-11	1.15433e-09	[4]	Group27	10.8303	180	[ABCA1, ACLY, ADA2, ADAM9, ADCY5, ADGRE2, ADRA2A, ADTRP, AGPAT2, AGT, AIFM2, ALAD, ALDH9A1, ALDOA, ALOX15B, ANGPT1, ANPEP, APLP2, AQP1, ATG7, ATP6V0A1, ATP8B4, BDKRB1, BIN2, BIRC3, C5, C5AR1, CALB2, CALM3, CCL3, CCR1, CD22, CD300A, CD44, CD53, CD84, CD9, CHI3L1, CHIT1, CIDEA, CLECL1, CR1, CST3, CSTA, CTSB, CTSC, CTSD, CTSS, CYB5R4, DAB2IP, DGAT1, DMTN, DOCK2, DOK3, DPP4, EDN1, EEF1A1, EFNA5, ERBB…
GO:0002275	myeloid cell activation involved in immune response	GO_BiologicalProcess-EBI-UniProt-GOA_10.04.2019_00h00	2.73962e-13	5.14226e-10	5.49681e-11	1.15433e-09	[4, 5]	Group27	14.121	98	[ACLY, ADA2, ADGRE2, AGPAT2, AIFM2, ALAD, ALDH9A1, ALDOA, ANGPT1, ANPEP, ATG7, ATP6V0A1, ATP8B4, BIN2, C5AR1, CALB2, CCL3, CD300A, CD44, CD53, CD84, CHI3L1, CHIT1, CR1, CST3, CTSB, CTSC, CTSD, CTSS, DGAT1, DOCK2, DOK3, EEF1A1, EHHADH, FCER1G, FCGR2C, FCGR3A, FGL2, FGR, GLIPR1, GLYAT, GM2A, GPI, GUSB, HEXB, HK3, HP, HPR, IDH1, IQGAP2, ITGAL, ITGAM, ITGAX, ITGB2, ITM2C, KCNAB2, LAIR1, LBP, LTA4H, L…
GO:0036230	granulocyte activation	GO_BiologicalProcess-EBI-UniProt-GOA_10.04.2019_00h00	1.52848e-11	2.84297e-08	5.49681e-11	1.15433e-09	[4, 5]	Group27	13.6499	92	[ACLY, ADA2, ADGRE2, AGPAT2, AIFM2, ALAD, ALDH9A1, ALDOA, ANGPT1, ANPEP, ATG7, ATP6V0A1, ATP8B4, BIN2, C5AR1, CALB2, CCL3, CD300A, CD44, CD53, CHI3L1, CHIT1, CR1, CST3, CTSB, CTSC, CTSD, CTSS, DGAT1, DOCK2, DOK3, EEF1A1, FCER1G, FCGR2C, FCGR3A, FGL2, FGR, GLIPR1, GLYAT, GM2A, GPI, GUSB, HEXB, HK3, HP, HPR, IDH1, IQGAP2, ITGAL, ITGAM, ITGAX, ITGB2, ITM2C, KCNAB2, LAIR1, LTA4H, LTF, LYZ, MANBA, MBP…
GO:0006887	exocytosis	GO_BiologicalProcess-EBI-UniProt-GOA_10.04.2019_00h00	5.09256e-12	9.49253e-09	5.49681e-11	1.15433e-09	[3, 5, 6]	Group27	12.1739	126	[ACLY, ADA2, ADGRE2, ADRA2A, AGPAT2, AIFM2, ALAD, ALDH9A1, ALDOA, ANGPT1, ANPEP, APLP2, ATG7, ATP6V0A1, ATP8B4, BIN2, BIRC3, C5AR1, CALB2, CALM3, CCL3, CCR1, CD300A, CD44, CD53, CD84, CD9, CHI3L1, CHIT1, CR1, CST3, CTSB, CTSC, CTSD, CTSS, DAB2IP, DGAT1, DMTN, DOCK2, DOK3, EEF1A1, EXPH5, FCER1G, FCGR2C, FCGR3A, FERMT3, FGL2, FGR, GLIPR1, GLYAT, GM2A, GPI, GUSB, HEXB, HGF, HK3, HP, HPR, IDH1, IGF2,…
GO:0002446	neutrophil mediated immunity	GO_BiologicalProcess-EBI-UniProt-GOA_10.04.2019_00h00	3.67278e-12	6.85708e-09	5.49681e-11	1.15433e-09	[5]	Group27	13.9222	93	[ACLY, ADA2, ADGRE2, AGPAT2, AIFM2, ALAD, ALDH9A1, ALDOA, ANGPT1, ANPEP, ATG7, ATP6V0A1, ATP8B4, BIN2, C5AR1, CALB2, CD300A, CD44, CD53, CHI3L1, CHIT1, CR1, CST3, CTSB, CTSC, CTSD, CTSS, DGAT1, DOCK2, DOK3, EEF1A1, FCER1G, FCGR2C, FCGR3A, FGL2, FGR, GLIPR1, GLYAT, GM2A, GPI, GUSB, HEXB, HK3, HP, HPR, IDH1, IL6, IQGAP2, ITGAL, ITGAM, ITGAX, ITGB2, ITM2C, KCNAB2, LAIR1, LTA4H, LTF, LYZ, MANBA, MBP,…
GO:0045055	regulated exocytosis	GO_BiologicalProcess-EBI-UniProt-GOA_10.04.2019_00h00	5.61665e-13	1.05312e-09	5.49681e-11	1.15433e-09	[4, 6, 7]	Group27	12.848	120	[ACLY, ADA2, ADGRE2, ADRA2A, AGPAT2, AIFM2, ALAD, ALDH9A1, ALDOA, ANGPT1, ANPEP, APLP2, ATG7, ATP6V0A1, ATP8B4, BIN2, C5AR1, CALB2, CALM3, CCL3, CD300A, CD44, CD53, CD84, CD9, CHI3L1, CHIT1, CR1, CST3, CTSB, CTSC, CTSD, CTSS, DGAT1, DMTN, DOCK2, DOK3, EEF1A1, FCER1G, FCGR2C, FCGR3A, FERMT3, FGL2, FGR, GLIPR1, GLYAT, GM2A, GPI, GUSB, HEXB, HGF, HK3, HP, HPR, IDH1, IGF2, IL6, IQGAP2, ITGAL, ITGAM, …
GO:0043299	leukocyte degranulation	GO_BiologicalProcess-EBI-UniProt-GOA_10.04.2019_00h00	1.33244e-12	2.493e-09	5.49681e-11	1.15433e-09	[3, 5, 7, 8]	Group27	13.9332	96	[ACLY, ADA2, ADGRE2, AGPAT2, AIFM2, ALAD, ALDH9A1, ALDOA, ANGPT1, ANPEP, ATG7, ATP6V0A1, ATP8B4, BIN2, C5AR1, CALB2, CCL3, CD300A, CD44, CD53, CD84, CHI3L1, CHIT1, CR1, CST3, CTSB, CTSC, CTSD, CTSS, DGAT1, DOCK2, DOK3, EEF1A1, FCER1G, FCGR2C, FCGR3A, FGL2, FGR, GLIPR1, GLYAT, GM2A, GPI, GUSB, HEXB, HK3, HP, HPR, IDH1, IQGAP2, ITGAL, ITGAM, ITGAX, ITGB2, ITM2C, KCNAB2, LAIR1, LTA4H, LTF, LYZ, MANB…
GO:0043312	neutrophil degranulation	GO_BiologicalProcess-EBI-UniProt-GOA_10.04.2019_00h00	4.2683e-12	7.96038e-09	5.49681e-11	1.15433e-09	[4, 6, 7, 8, 9]	Group27	13.9357	91	[ACLY, ADA2, ADGRE2, AGPAT2, AIFM2, ALAD, ALDH9A1, ALDOA, ANGPT1, ANPEP, ATG7, ATP6V0A1, ATP8B4, BIN2, C5AR1, CALB2, CD300A, CD44, CD53, CHI3L1, CHIT1, CR1, CST3, CTSB, CTSC, CTSD, CTSS, DGAT1, DOCK2, DOK3, EEF1A1, FCER1G, FCGR2C, FCGR3A, FGL2, FGR, GLIPR1, GLYAT, GM2A, GPI, GUSB, HEXB, HK3, HP, HPR, IDH1, IQGAP2, ITGAL, ITGAM, ITGAX, ITGB2, ITM2C, KCNAB2, LAIR1, LTA4H, LTF, LYZ, MANBA, MBP, MME,…
GO:0006725	cellular aromatic compound metabolic process	GO_BiologicalProcess-EBI-UniProt-GOA_10.04.2019_00h00	6.83375e-06	0.0117131	0.0146018	0.0292037	[3]	Group28	5.41592	334	[ABCA2, ABCC6, ABCG2, ACACA, ACLY, ACOT11, ACOT2, ACP5, ACSL1, ACSM2B, ADA2, ADCY3, ADCY5, ADCY6, ADRA2A, AFF2, AFF3, AGT, AHR, AIFM2, AKR1C1, AKR1C2, AKR7A2, ALAD, ALDOA, ANGPTL4, ANKRD30A, AP5S1, AQP9, AR, ATF3, ATF5, ATP5F1D, ATPSCKMT, BARD1, BAZ1A, BCL11B, BCL2A1, BCL9L, BIRC3, BLM, BMP4, BRCA2, BTK, C5AR1, CALM3, CARS, CAV2, CCDC88A, CCL2, CCL3, CCND1, CCNI, CCNL1, CD4, CD86, CDC7, CDH13, CD…
GO:0034641	cellular nitrogen compound metabolic process	GO_BiologicalProcess-EBI-UniProt-GOA_10.04.2019_00h00	1.44862e-05	0.0245107	0.0146018	0.0292037	[3]	Group28	5.51797	367	[ABCA2, ABCC6, ABCG2, ACACA, ACADL, ACLY, ACOT11, ACOT2, ACP5, ACSL1, ACSM2B, ADA2, ADCY3, ADCY5, ADCY6, ADRA2A, AFF2, AFF3, AGT, AHR, AIFM2, ALAD, ALDH9A1, ALDOA, AMD1, ANGPTL4, ANKRD30A, ANPEP, AP5S1, AQP9, AR, ATF3, ATF5, ATP5F1D, ATPSCKMT, AZIN1, B4GALT6, BARD1, BAZ1A, BCL11B, BCL2A1, BCL9L, BHMT, BIRC3, BLM, BMP4, BRCA2, BTK, C5AR1, CALM3, CARS, CAV2, CCDC88A, CCL2, CCL3, CCND1, CCNI, CCNL1,…
GO:0043170	macromolecule metabolic process	GO_BiologicalProcess-EBI-UniProt-GOA_10.04.2019_00h00	2.65025e-06	0.00464324	0.0146018	0.0292037	[3]	Group28	5.72045	530	[ABCA2, ABCC5, ABCC6, ABHD17A, ACOT2, ACP5, ADA2, ADAM9, ADAMTS12, ADAMTS2, ADAMTS4, ADCY3, ADCY5, ADCY6, ADRA1A, ADRA2A, ADTRP, AFF2, AFF3, AGBL4, AGT, AHR, AIFM2, AKR1C1, AKT2, ALAD, ANGPT1, ANGPTL4, ANGPTL8, ANKRD30A, ANPEP, AOAH, AP5S1, APLNR, APLP2, AQP1, AR, ASPH, ATF3, ATF5, ATG7, ATP1B1, ATPSCKMT, AZIN1, B3GNT5, B4GALT2, B4GALT6, BARD1, BAZ1A, BCL11B, BCL9L, BHMT, BIRC3, BLM, BMP4, BOK, B…
GO:0046483	heterocycle metabolic process	GO_BiologicalProcess-EBI-UniProt-GOA_10.04.2019_00h00	1.2362e-05	0.0209536	0.0146018	0.0292037	[3]	Group28	5.44538	335	[ABCA2, ABCC6, ABCG2, ACACA, ACLY, ACOT11, ACOT2, ACP5, ACSL1, ACSM2B, ADA2, ADCY3, ADCY5, ADCY6, ADRA2A, AFF2, AFF3, AGT, AHR, AIFM2, ALAD, ALDH18A1, ALDH9A1, ALDOA, ANGPTL4, ANKRD30A, AP5S1, AQP9, AR, ATF3, ATF5, ATP5F1D, ATPSCKMT, BARD1, BAZ1A, BCL11B, BCL2A1, BCL9L, BIRC3, BLM, BMP4, BRCA2, BTK, C5AR1, CALM3, CARS, CAV2, CCDC88A, CCL2, CCL3, CCND1, CCNI, CCNL1, CD4, CD86, CDC7, CDH13, CDK1, C…
GO:0006139	nucleobase-containing compound metabolic process	GO_BiologicalProcess-EBI-UniProt-GOA_10.04.2019_00h00	3.07392e-07	0.000551461	0.0146018	0.0292037	[3, 4]	Group28	5.23411	313	[ABCA2, ABCC6, ACACA, ACLY, ACOT11, ACOT2, ACP5, ACSL1, ACSM2B, ADA2, ADCY3, ADCY5, ADCY6, ADRA2A, AFF2, AFF3, AGT, AHR, ALDOA, ANGPTL4, ANKRD30A, AP5S1, AQP9, AR, ATF3, ATF5, ATP5F1D, ATPSCKMT, BARD1, BAZ1A, BCL11B, BCL2A1, BCL9L, BIRC3, BLM, BMP4, BRCA2, BTK, C5AR1, CALM3, CARS, CAV2, CCDC88A, CCL2, CCL3, CCND1, CCNI, CCNL1, CD4, CD86, CDC7, CDH13, CDK1, CDKN2B, CEBPA, CENPF, CES1, CHCHD10, CHP…
GO:0044260	cellular macromolecule metabolic process	GO_BiologicalProcess-EBI-UniProt-GOA_10.04.2019_00h00	7.18564e-06	0.012309	0.0146018	0.0292037	[3, 4]	Group28	5.67096	475	[ABCA2, ABHD17A, ACOT2, ACP5, ADA2, ADAM9, ADAMTS12, ADCY3, ADCY5, ADCY6, ADRA1A, ADRA2A, ADTRP, AFF3, AGBL4, AGT, AHR, AIFM2, AKT2, ALAD, ANGPT1, ANGPTL4, ANGPTL8, ANKRD30A, ANPEP, AOAH, AP5S1, APLNR, APLP2, AQP1, AR, ASPH, ATF3, ATF5, ATG7, ATPSCKMT, B3GNT5, BARD1, BAZ1A, BCL11B, BCL9L, BHMT, BIRC3, BLM, BMP4, BOK, BRCA2, BTBD6, BTK, BUB1, C5, C5AR1, C9orf72, CALM3, CARS, CASS4, CAV2, CBLB, CCD…
GO:0010467	gene expression	GO_BiologicalProcess-EBI-UniProt-GOA_10.04.2019_00h00	5.81517e-09	1.06592e-05	0.0146018	0.0292037	[4]	Group28	4.99557	282	[ABCA2, ABCC6, ACP5, ADRA2A, ADTRP, AFF2, AFF3, AGT, AHR, AIFM2, ANGPTL4, ANGPTL8, ANKRD30A, AR, ASPH, ATF3, ATF5, ATP1B1, BARD1, BAZ1A, BCL11B, BCL9L, BIRC3, BLM, BMP4, BRCA2, BTK, C5AR1, CALM3, CAPG, CARS, CAV2, CCDC88A, CCL2, CCL3, CCND1, CCNL1, CCR1, CD4, CD86, CDH13, CDK1, CDKN2B, CEBPA, CENPF, CES1, CHAC1, CHCHD10, CHP1, CIB2, CITED4, CLK1, CPXM1, CRABP2, CRYAB, CSTA, CT45A10, CTIF, CTSB, C…
GO:0010468	regulation of gene expression	GO_BiologicalProcess-EBI-UniProt-GOA_10.04.2019_00h00	2.29549e-05	0.0385413	0.0146018	0.0292037	[4, 5]	Group28	5.25982	249	[ABCA2, ABCC6, ACP5, ADRA2A, ADTRP, AFF2, AFF3, AGT, AHR, AIFM2, ANGPTL4, ANGPTL8, ANKRD30A, AR, ATF3, ATF5, ATP1B1, BARD1, BAZ1A, BCL11B, BCL9L, BIRC3, BLM, BMP4, BRCA2, BTK, CALM3, CAPG, CAV2, CCDC88A, CCL2, CCL3, CCND1, CCNL1, CCR1, CD4, CD86, CDH13, CDKN2B, CEBPA, CENPF, CHAC1, CHCHD10, CHP1, CIB2, CITED4, CLK1, CRABP2, CRYAB, CSTA, CTIF, CTSB, CYP1B1, DAB2IP, DAPK1, DDR2, DEK, DLEU2, DLL4, D…
GO:0019219	regulation of nucleobase-containing compound metabolic process	GO_BiologicalProcess-EBI-UniProt-GOA_10.04.2019_00h00	2.69807e-06	0.00472162	0.0146018	0.0292037	[4, 5]	Group28	5.05234	222	[ABCA2, ABCC6, ACP5, ADRA2A, AFF2, AFF3, AGT, AHR, ANGPTL4, ANKRD30A, AR, ATF3, ATF5, ATPSCKMT, BARD1, BAZ1A, BCL11B, BCL9L, BIRC3, BLM, BMP4, BRCA2, BTK, CALM3, CAV2, CCDC88A, CCL2, CCL3, CCND1, CCNL1, CD4, CD86, CDH13, CDKN2B, CEBPA, CENPF, CHCHD10, CHP1, CIB2, CIDEA, CITED4, CLK1, CRABP2, CRYAB, CSTA, CYP1B1, DAB2IP, DDR2, DEK, DLEU2, DLL4, DOCK3, DPEP2, DTX1, EDA2R, EDN1, EGR1, EGR2, EGR3, EN…
GO:0034645	cellular macromolecule biosynthetic process	GO_BiologicalProcess-EBI-UniProt-GOA_10.04.2019_00h00	4.24853e-06	0.00733296	0.0146018	0.0292037	[4, 5]	Group28	5.23368	271	[ABCA2, ABHD17A, ACOT2, ACP5, ADRA2A, AFF3, AGT, AHR, AIFM2, AKT2, ANGPTL4, ANKRD30A, AR, ATF3, ATF5, ATG7, B3GNT5, BARD1, BAZ1A, BCL11B, BCL9L, BIRC3, BLM, BMP4, BRCA2, BTK, C5AR1, CALM3, CARS, CAV2, CCDC88A, CCL2, CCND1, CCNL1, CD4, CD86, CDC7, CDH13, CDK1, CDKN2B, CEBPA, CENPF, CES1, CHCHD10, CHP1, CHST11, CHST15, CIB2, CITED4, CRABP2, CRYAB, CSGALNACT2, CSPG4, CSTA, CTIF, CYP1B1, DAB2IP, DAPK…
GO:0090304	nucleic acid metabolic process	GO_BiologicalProcess-EBI-UniProt-GOA_10.04.2019_00h00	4.2028e-14	7.89706e-11	0.0146018	0.0292037	[4, 5]	Group28	4.5088	246	[ABCA2, ABCC6, ACP5, ADRA2A, AFF2, AFF3, AGT, AHR, ANGPTL4, ANKRD30A, AP5S1, AR, ATF3, ATF5, BARD1, BAZ1A, BCL11B, BCL9L, BIRC3, BLM, BMP4, BRCA2, BTK, C5AR1, CALM3, CARS, CAV2, CCDC88A, CCL2, CCL3, CCND1, CCNL1, CD4, CD86, CDC7, CDH13, CDK1, CDKN2B, CEBPA, CENPF, CHCHD10, CHP1, CIB2, CIDEA, CITED4, CLK1, CRABP2, CRYAB, CSTA, CT45A10, CTIF, CYP1B1, DAB2IP, DDR2, DEK, DLEU2, DLL4, DNASE2B, DOCK3, …
GO:0016310	phosphorylation	GO_BiologicalProcess-EBI-UniProt-GOA_10.04.2019_00h00	1.37537e-09	2.53343e-06	0.0146018	0.0292037	[5]	Group28	9.39571	241	[ABCA2, ACP5, ADAM9, ADCY3, ADCY5, ADCY6, ADRA1A, ADRA2A, ADTRP, AGT, AKT2, ALDH18A1, ALDOA, ANGPT1, ANPEP, APLNR, AR, ATP5F1D, ATPSCKMT, BARD1, BIRC3, BLM, BMP4, BTK, BUB1, C5, C5AR1, C9orf72, CALM3, CASS4, CAV2, CBLB, CCDC88A, CCL2, CCL22, CCL3, CCNB2, CCND1, CCNI, CCNL1, CCR1, CD300A, CD4, CD44, CDC7, CDK1, CDK18, CDKN2B, CDKN2C, CEBPA, CHCHD10, CHI3L1, CHP1, CIB2, CIT, CKB, CKMT2, CLK1, COX4I…
GO:0016070	RNA metabolic process	GO_BiologicalProcess-EBI-UniProt-GOA_10.04.2019_00h00	2.5859e-10	4.79168e-07	0.0146018	0.0292037	[5, 6]	Group28	4.72959	237	[ABCA2, ABCC6, ACP5, ADRA2A, AFF2, AFF3, AGT, AHR, ANGPTL4, ANKRD30A, AR, ATF3, ATF5, BARD1, BAZ1A, BCL11B, BCL9L, BIRC3, BLM, BMP4, BRCA2, BTK, C5AR1, CALM3, CARS, CAV2, CCDC88A, CCL2, CCL3, CCND1, CCNL1, CD4, CD86, CDH13, CDK1, CDKN2B, CEBPA, CENPF, CHCHD10, CHP1, CIB2, CITED4, CLK1, CRABP2, CRYAB, CSTA, CT45A10, CTIF, CYP1B1, DAB2IP, DDR2, DEK, DLEU2, DLL4, DOCK3, DPEP2, DTX1, EDA2R, EDN1, EGR…
GO:0051252	regulation of RNA metabolic process	GO_BiologicalProcess-EBI-UniProt-GOA_10.04.2019_00h00	1.8806e-05	0.0316693	0.0146018	0.0292037	[4, 5, 6, 7]	Group28	5.12573	212	[ABCA2, ABCC6, ACP5, ADRA2A, AFF2, AFF3, AGT, AHR, ANGPTL4, ANKRD30A, AR, ATF3, ATF5, BARD1, BAZ1A, BCL11B, BCL9L, BIRC3, BLM, BMP4, BRCA2, BTK, CALM3, CAV2, CCDC88A, CCL2, CCL3, CCND1, CCNL1, CD4, CD86, CDH13, CDKN2B, CEBPA, CENPF, CHCHD10, CHP1, CIB2, CITED4, CLK1, CRABP2, CRYAB, CSTA, CYP1B1, DAB2IP, DDR2, DEK, DLEU2, DLL4, DOCK3, DPEP2, DTX1, EDA2R, EDN1, EGR1, EGR2, EGR3, ERBB4, ETF1, FADS1,…
GO:2000112	regulation of cellular macromolecule biosynthetic process	GO_BiologicalProcess-EBI-UniProt-GOA_10.04.2019_00h00	9.17791e-06	0.0156392	0.0146018	0.0292037	[5, 6]	Group28	5.09645	214	[ABCA2, ACOT2, ACP5, ADRA2A, AFF3, AGT, AHR, AIFM2, AKT2, ANGPTL4, ANKRD30A, AR, ATF3, ATF5, BAZ1A, BCL11B, BCL9L, BIRC3, BLM, BMP4, BRCA2, BTK, CALM3, CAV2, CCDC88A, CCL2, CCND1, CCNL1, CD4, CD86, CDC7, CDH13, CDKN2B, CEBPA, CENPF, CES1, CHCHD10, CHP1, CIB2, CITED4, CRABP2, CRYAB, CSTA, CTIF, CYP1B1, DAB2IP, DAPK1, DDR2, DEK, DLEU2, DLL4, DOCK3, DPEP2, EDA2R, EDN1, EEF1A1, EGR1, EGR2, EGR3, ERBB…
GO:0006468	protein phosphorylation	GO_BiologicalProcess-EBI-UniProt-GOA_10.04.2019_00h00	1.04466e-07	0.000189084	0.0146018	0.0292037	[6, 7]	Group28	9.32958	199	[ABCA2, ACP5, ADAM9, ADCY3, ADCY5, ADCY6, ADRA1A, ADRA2A, ADTRP, AGT, AKT2, ANGPT1, ANPEP, APLNR, BIRC3, BLM, BMP4, BTK, BUB1, C5, C5AR1, C9orf72, CALM3, CASS4, CAV2, CBLB, CCDC88A, CCL2, CCL22, CCL3, CCNB2, CCND1, CCNI, CCNL1, CCR1, CD300A, CD4, CD44, CDC7, CDK1, CDK18, CDKN2B, CDKN2C, CEBPA, CHI3L1, CHP1, CIB2, CIT, CLK1, CSPG4, CTSB, CXCR4, DAB2IP, DAG1, DAPK1, DDIT4, DDR2, DDT, DHDDS, DMPK, D…
GO:0006351	transcription, DNA-templated	GO_BiologicalProcess-EBI-UniProt-GOA_10.04.2019_00h00	1.98767e-05	0.0334128	0.0146018	0.0292037	[5, 6, 7, 8, 9]	Group28	5.09843	202	[ABCA2, ACP5, ADRA2A, AFF3, AGT, AHR, ANGPTL4, ANKRD30A, AR, ATF3, ATF5, BAZ1A, BCL11B, BCL9L, BIRC3, BLM, BMP4, BRCA2, BTK, C5AR1, CALM3, CAV2, CCL2, CCND1, CCNL1, CD4, CD86, CDH13, CDK1, CDKN2B, CEBPA, CENPF, CHCHD10, CHP1, CIB2, CITED4, CRABP2, CRYAB, CSTA, CYP1B1, DAB2IP, DDR2, DEK, DLEU2, DLL4, DOCK3, DPEP2, DTX1, EDA2R, EDN1, EGR1, EGR2, EGR3, ERBB4, ETF1, FADS1, FBP1, FGF1, FGF13, FGR, FOX…
GO:0097659	nucleic acid-templated transcription	GO_BiologicalProcess-EBI-UniProt-GOA_10.04.2019_00h00	1.88768e-05	0.0317697	0.0146018	0.0292037	[6, 7, 8]	Group28	5.1028	206	[ABCA2, ACP5, ADRA2A, AFF3, AGT, AHR, ANGPTL4, ANKRD30A, AR, ATF3, ATF5, BAZ1A, BCL11B, BCL9L, BIRC3, BLM, BMP4, BRCA2, BTK, C5AR1, CALM3, CAV2, CCDC88A, CCL2, CCND1, CCNL1, CD4, CD86, CDH13, CDK1, CDKN2B, CEBPA, CENPF, CHCHD10, CHP1, CIB2, CITED4, CRABP2, CRYAB, CSTA, CYP1B1, DAB2IP, DDR2, DEK, DLEU2, DLL4, DOCK3, DPEP2, DTX1, EDA2R, EDN1, EGR1, EGR2, EGR3, ERBB4, ETF1, FADS1, FBP1, FGF1, FGF13,…
GO:0006366	transcription by RNA polymerase II	GO_BiologicalProcess-EBI-UniProt-GOA_10.04.2019_00h00	2.68434e-06	0.00470028	0.0146018	0.0292037	[6, 7, 8, 9, 10]	Group28	4.71939	148	[ABCA2, ADRA2A, AHR, ANGPTL4, AR, ATF3, ATF5, BAZ1A, BCL11B, BCL9L, BIRC3, BMP4, C5AR1, CAV2, CCL2, CCND1, CCNL1, CDH13, CDK1, CDKN2B, CEBPA, CITED4, CSTA, DAB2IP, DEK, DLL4, DOCK3, DPEP2, DTX1, EDN1, EGR1, EGR2, EGR3, ETF1, FBP1, FGF1, FGF13, FGR, FOXM1, FOXP4, FSTL3, FUS, FZD5, GLI4, GRHL1, GTF2H5, HAVCR2, HGF, HIVEP3, HMGB2, HOXC4, HSPD1, IFI16, IGF2, IL6, INPP5K, INSIG1, IRF2BPL, IRX6, ITGA3,…
GO:0003700	DNA-binding transcription factor activity	GO_BiologicalProcess-EBI-UniProt-GOA_10.04.2019_00h00	1.25849e-05	0.0213187	0.0146018	0.0292037	[6, 7, 8, 9, 10, 11]	Group28	4.5339	107	[ACP5, ADRA2A, AFF3, AGT, AHR, ANKRD30A, AR, ATF3, ATF5, BCL11B, BIRC3, BTK, CAV2, CEBPA, CHP1, CSTA, CYP1B1, DAB2IP, DDR2, DLEU2, EDA2R, EDN1, EGR1, EGR2, EGR3, ETF1, FGR, FOXM1, FOXP4, FZD4, GLI4, GRHL1, HAVCR2, HIVEP3, HOXC4, IFI16, IL6, IRF2BPL, IRX6, JARID2, JUN, KCNJ5, KLF4, KRT16, LTF, MACC1, MAFB, MAP3K20, MDFI, MLXIPL, MPP1, MSC, MYC, MYD88, NFIX, NLRC4, NOTCH1, NR2F6, NR4A3, OSCP1, PLA2…
GO:0006357	regulation of transcription by RNA polymerase II	GO_BiologicalProcess-EBI-UniProt-GOA_10.04.2019_00h00	7.63467e-06	0.0130553	0.0146018	0.0292037	[6, 7, 8, 9, 10, 11]	Group28	4.73613	140	[ABCA2, ADRA2A, AHR, ANGPTL4, AR, ATF3, ATF5, BAZ1A, BCL11B, BCL9L, BIRC3, BMP4, CAV2, CCL2, CCND1, CCNL1, CDH13, CDKN2B, CEBPA, CITED4, CSTA, DAB2IP, DEK, DLL4, DOCK3, DPEP2, EDN1, EGR1, EGR2, EGR3, ETF1, FBP1, FGF1, FGF13, FGR, FOXM1, FOXP4, FSTL3, FUS, FZD5, GLI4, GRHL1, GTF2H5, HAVCR2, HGF, HIVEP3, HMGB2, HOXC4, HSPD1, IFI16, IGF2, IL6, INPP5K, INSIG1, IRF2BPL, IRX6, ITGA3, JARID2, JUN, KLF4,…
GO:0032879	regulation of localization	GO_BiologicalProcess-EBI-UniProt-GOA_10.04.2019_00h00	4.49739e-10	8.32018e-07	3.26037e-10	6.52074e-09	[2, 3]	Group29	9.41043	249	[ABCA1, ABCA2, ABHD5, ADAM9, ADCY5, ADGRE2, ADRA2A, ADTRP, AGT, AKAP6, AKT2, ALOX15B, AMOT, AMOTL2, ANGPT1, ANPEP, APLNR, APLP2, APOC1, AQP1, AR, ARAP1, ARHGEF40, ATP1A1, ATP1B1, ATPSCKMT, AZIN1, BARD1, BIRC3, BMP4, BOK, C5, CA2, CABP1, CACNA2D1, CALM3, CASS4, CAV2, CCDC88A, CCL2, CCL3, CCR1, CCSAP, CD151, CD22, CD300A, CD300LF, CD4, CD84, CD9, CDH13, CDK1, CEP135, CHCHD10, CHP1, CIDEA, CNIH3, CR…
GO:0040012	regulation of locomotion	GO_BiologicalProcess-EBI-UniProt-GOA_10.04.2019_00h00	8.06541e-09	1.47516e-05	3.26037e-10	6.52074e-09	[2, 3]	Group29	11.1969	116	[ADAM9, ADRA2A, ADTRP, AGT, AKT2, ALOX15B, AMOT, AMOTL2, ANGPT1, APLP2, BIRC3, BMP4, C5, CALM3, CASS4, CAV2, CCL2, CCL3, CCR1, CCSAP, CD151, CD300A, CDH13, CTSB, CXCL16, CXCR4, CYP1B1, DAB2IP, DAG1, DDR2, DDT, DLEU2, DLL4, DMTN, DOCK10, DOCK5, DUSP1, EDN1, ENPP2, EPB41L4B, ERBB4, FERMT3, FGF1, FGF13, FGR, GPI, GPLD1, GPNMB, GPR183, HAS2, HGF, IGFBP3, IGFBP5, IL6, ITGAX, KANK1, KIF20B, KLF4, KRT16…
GO:0048870	cell motility	GO_BiologicalProcess-EBI-UniProt-GOA_10.04.2019_00h00	3.69792e-11	6.86704e-08	3.26037e-10	6.52074e-09	[2, 3]	Group29	10.5572	180	[ADAM9, ADAMTS12, ADCY3, ADD2, ADGRE2, ADRA2A, ADTRP, AGT, AKT2, ALOX15B, AMOT, AMOTL2, ANGPT1, ANLN, APLP2, ATP1B1, BCL11B, BIN2, BIRC3, BMP4, C5, CALM3, CASS4, CAV2, CCDC88A, CCL2, CCL22, CCL3, CCR1, CCRL2, CCSAP, CD151, CD300A, CD44, CD48, CD84, CDH13, CDK1, CSPG4, CTSB, CXCL16, CXCR4, CYP1B1, DAB2IP, DAG1, DDIT4, DDR2, DDT, DLL4, DMTN, DOCK10, DOCK5, DPP4, DUSP1, EDN1, EGR3, ENPP2, EPB41L4B, …
GO:0051239	regulation of multicellular organismal process	GO_BiologicalProcess-EBI-UniProt-GOA_10.04.2019_00h00	1.04901e-11	1.9543e-08	3.26037e-10	6.52074e-09	[2, 3]	Group29	9.50413	276	[ABCA1, ABCD2, ACACA, ACADL, ACOT11, ACP5, ACSL1, ADAM9, ADAMTS12, ADAMTS18, ADCY6, ADGRL1, ADIPOR2, ADRA1A, ADRA2A, ADTRP, AGPAT2, AGT, AIFM2, AKAP6, ALOX15B, AMOT, ANGPT1, ANGPTL4, ANPEP, APLNR, APLP2, APOC1, AQP1, ASPH, ATP1A1, ATP1B1, ATPSCKMT, BCL9L, BDKRB1, BIRC3, BMP4, BRCA2, BTK, C5, C5AR1, CACNA2D1, CALM3, CAPG, CAV2, CBLN1, CCDC88A, CCL3, CCR1, CCSAP, CD4, CD84, CD86, CD9, CDK1, CELSR1,…
GO:0006935	chemotaxis	GO_BiologicalProcess-EBI-UniProt-GOA_10.04.2019_00h00	3.29074e-09	6.0418e-06	3.26037e-10	6.52074e-09	[3, 4]	Group29	12.7692	83	[ADGRE2, ALCAM, ANGPT1, ANOS1, BIN2, BMP4, C5, C5AR1, CCL2, CCL22, CCL3, CCR1, CCRL2, CDH13, CNTN6, CXCL16, CXCR4, DDT, DUSP1, EFNA5, EGR2, EGR3, ENPP2, EPHB2, FCER1G, FGF1, FGF13, GPNMB, GPR183, HGF, HMGB2, IL1R1, IL1RN, IL6, ITGB2, KIF20B, LYST, MAP2K1, MPP1, NAP1L1, NCKAP1L, NEXN, NMB, NOTCH1, NR4A3, NTRK3, P2RX4, P2RY12, PALLD, PIK3CG, PLA2G2A, PLA2G7, PLAUR, PLEKHG5, PLXNA4, PLXNC1, PRKCD, P…
GO:0016477	cell migration	GO_BiologicalProcess-EBI-UniProt-GOA_10.04.2019_00h00	5.37419e-13	1.0082e-09	3.26037e-10	6.52074e-09	[3, 4]	Group29	11.2338	173	[ADAM9, ADAMTS12, ADD2, ADGRE2, ADRA2A, ADTRP, AGT, AKT2, ALOX15B, AMOT, AMOTL2, ANGPT1, ANLN, APLP2, ATP1B1, BCL11B, BIN2, BIRC3, BMP4, C5, CALM3, CASS4, CAV2, CCDC88A, CCL2, CCL22, CCL3, CCR1, CCRL2, CD151, CD300A, CD44, CD48, CD84, CDH13, CDK1, CTSB, CXCL16, CXCR4, CYP1B1, DAB2IP, DAG1, DDIT4, DDR2, DDT, DLL4, DMTN, DOCK10, DOCK5, DPP4, DUSP1, EDN1, EGR3, ENPP2, EPB41L4B, ERBB4, FAT1, FAT2, FC…
GO:0032101	regulation of response to external stimulus	GO_BiologicalProcess-EBI-UniProt-GOA_10.04.2019_00h00	2.43785e-08	4.44421e-05	3.26037e-10	6.52074e-09	[3, 4]	Group29	10.7388	125	[ABCD2, ADAMTS12, ADAMTS18, ADTRP, AGT, APLP2, BIRC3, BTK, C5, C5AR1, CALB2, CALM3, CAV2, CCL2, CCL3, CCR1, CD180, CD300A, CD300LF, CD9, CDH13, CEBPA, CLEC4A, CR1, CTSB, CTSK, CTSL, CTSS, CXCR4, DAB2IP, DDT, DMTN, DUSP1, EDN1, EHHADH, FCER1G, FCGR2C, FFAR4, FGF1, FGF13, FGR, GPR183, HERC5, HMGB2, HSPD1, IFI16, IFNLR1, IL6, ILRUN, INPP5K, ITGAM, ITGB2, KIF20B, KLF4, LBP, LCP1, LEP, LPL, LTF, LY96,…
GO:0051049	regulation of transport	GO_BiologicalProcess-EBI-UniProt-GOA_10.04.2019_00h00	6.65473e-07	0.00118454	3.26037e-10	6.52074e-09	[3, 4]	Group29	9.50437	163	[ABCA1, ABCA2, ADAM9, ADCY5, ADGRE2, ADRA2A, ADTRP, AGT, AKAP6, AKT2, ALOX15B, ANGPT1, ANPEP, APLNR, APLP2, APOC1, AQP1, ARHGEF40, ATP1A1, ATP1B1, ATPSCKMT, AZIN1, BARD1, BIRC3, BMP4, BOK, C5, CA2, CABP1, CACNA2D1, CALM3, CAV2, CCL2, CCL3, CCR1, CD151, CD22, CD300A, CD300LF, CD4, CD84, CDH13, CHCHD10, CHP1, CIDEA, CNIH3, CRYAB, CTSS, DAB2IP, DAPK1, DMTN, DOCK2, DPP4, EDN1, EFNA5, EHD2, EPHB2, EXP…
GO:0051050	positive regulation of transport	GO_BiologicalProcess-EBI-UniProt-GOA_10.04.2019_00h00	3.96155e-07	0.000709514	3.26037e-10	6.52074e-09	[2, 3, 4, 5]	Group29	10.766	104	[ABCA1, ADAM9, ADRA2A, AKAP6, AKT2, ALOX15B, ANGPT1, APLNR, APLP2, AQP1, ATP1B1, ATPSCKMT, AZIN1, BIRC3, BOK, C5, CA2, CACNA2D1, CALM3, CAV2, CCL2, CCL3, CCR1, CD151, CD300LF, CHCHD10, CHP1, CTSS, DAB2IP, DOCK2, EDN1, EHD2, EPHB2, EXPH5, FABP3, FCER1G, FCGR2C, FGR, FZD5, GPI, GPLD1, GSTO1, HAVCR2, IL2RG, IL6, INPP5K, IRS1, ITGAM, ITGB2, JPH2, KCNB1, KCNE1, KIF20B, LCP1, LPL, MBP, MERTK, MMP8, MYO…
GO:0051270	regulation of cellular component movement	GO_BiologicalProcess-EBI-UniProt-GOA_10.04.2019_00h00	1.92288e-08	3.50926e-05	3.26037e-10	6.52074e-09	[3, 4]	Group29	11.0471	115	[ADAM9, ADRA2A, ADTRP, AGT, AKT2, ALOX15B, AMOT, AMOTL2, ANGPT1, APLP2, ARAP1, BIRC3, BMP4, C5, CALM3, CASS4, CAV2, CCL2, CCL3, CCR1, CCSAP, CD151, CD300A, CD9, CDH13, CTSB, CXCL16, CYP1B1, DAB2IP, DAG1, DDR2, DDT, DLL4, DMTN, DOCK10, DOCK5, DSC2, DUSP1, EDN1, ENPP2, EPB41L4B, ERBB4, FERMT3, FGF1, FGF13, FGR, GPI, GPLD1, GPNMB, GPR183, HAS2, HGF, IGFBP3, IGFBP5, IL6, ITGAX, KANK1, KIF20B, KLF4, K…
GO:0050900	leukocyte migration	GO_BiologicalProcess-EBI-UniProt-GOA_10.04.2019_00h00	1.65552e-06	0.00292034	3.26037e-10	6.52074e-09	[2, 4, 5]	Group29	11.9782	66	[ADD2, ADGRE2, ADTRP, ANGPT1, ATP1B1, C5, CAV2, CCL2, CCL22, CCL3, CCR1, CD300A, CD44, CD48, CD84, CXCL16, CXCR4, DDT, DUSP1, FCER1G, GPR183, GRB14, GYPC, IL1R1, IL1RN, IL6, ITGA3, ITGA4, ITGAL, ITGAM, ITGAX, ITGB2, KIF20B, LYST, MERTK, MPP1, NCKAP1L, P2RX4, P2RY12, PIK3CG, PLA2G2A, PLA2G7, PTGER2, PTPN11, PTPN6, RAC2, RARRES2, SAA1, SDC4, SELE, SGCG, SIRPA, SLAMF8, SLC7A6, SLC7A7, SLC7A8, STK10,…
GO:0050920	regulation of chemotaxis	GO_BiologicalProcess-EBI-UniProt-GOA_10.04.2019_00h00	4.19207e-06	0.0072397	3.26037e-10	6.52074e-09	[3, 4, 5]	Group29	15.1111	34	[C5, CCL2, CCL3, CCR1, CDH13, CXCR4, DDT, DUSP1, FGF1, FGF13, GPR183, IL6, KIF20B, MPP1, NAP1L1, NCKAP1L, NOTCH1, NTRK3, P2RX4, P2RY12, PLA2G7, PTPN2, RAC2, RARRES2, SEMA3B, SEMA3C, SEMA4G, SEMA7A, SLAMF8, STK39, STK4, THBS1, THBS4, TREM2]
GO:2000145	regulation of cell motility	GO_BiologicalProcess-EBI-UniProt-GOA_10.04.2019_00h00	2.89502e-09	5.31816e-06	3.26037e-10	6.52074e-09	[3, 4, 5]	Group29	11.499	112	[ADAM9, ADRA2A, ADTRP, AGT, AKT2, ALOX15B, AMOT, AMOTL2, ANGPT1, APLP2, BIRC3, BMP4, C5, CALM3, CASS4, CAV2, CCL2, CCL3, CCR1, CCSAP, CD151, CD300A, CDH13, CTSB, CXCL16, CYP1B1, DAB2IP, DAG1, DDR2, DDT, DLL4, DMTN, DOCK10, DOCK5, DUSP1, EDN1, ENPP2, EPB41L4B, ERBB4, FERMT3, FGF1, FGF13, FGR, GPI, GPLD1, GPNMB, GPR183, HAS2, HGF, IGFBP3, IGFBP5, IL6, ITGAX, KANK1, KIF20B, KLF4, KRT16, LIMCH1, MAPR…
GO:0001667	ameboidal-type cell migration	GO_BiologicalProcess-EBI-UniProt-GOA_10.04.2019_00h00	2.62974e-06	0.00460993	3.26037e-10	6.52074e-09	[4, 5]	Group29	12.7711	53	[ADAM9, ADTRP, AGT, AMOT, AMOTL2, ANGPT1, ANLN, APLP2, BIRC3, BMP4, CDH13, CTSB, CYP1B1, DAB2IP, DDR2, DLL4, DMTN, DOCK5, DPP4, EDN1, EGR3, ENPP2, EPB41L4B, ERBB4, FAT2, FGF1, FGF13, GIPC1, GPI, GPLD1, ITGA4, KANK1, KLF4, KRT16, LOXL2, MAPRE2, MMP9, NAP1L1, NOTCH1, P2RX4, P2RY12, PLEKHG5, PRR5L, SEMA3B, SEMA3C, SEMA4G, SEMA7A, SPARC, STC1, TGFB2, THBS1, TKT, TNFRSF25]
GO:0060326	cell chemotaxis	GO_BiologicalProcess-EBI-UniProt-GOA_10.04.2019_00h00	3.21118e-06	0.00559708	3.26037e-10	6.52074e-09	[4, 5]	Group29	13.2075	49	[ADGRE2, BIN2, C5, CCL2, CCL22, CCL3, CCR1, CCRL2, CXCL16, CXCR4, DDT, DUSP1, EGR3, FCER1G, FGF1, FGF13, GPR183, HGF, HMGB2, IL1R1, IL1RN, IL6, ITGB2, KIF20B, LYST, MPP1, NAP1L1, NCKAP1L, NOTCH1, P2RX4, PIK3CG, PLA2G2A, PLA2G7, PLEKHG5, PRKCD, RAC2, RARRES2, SAA1, SLAMF8, SLC6A2, STK39, STK4, SYK, TGFB2, THBS1, THBS4, TNFRSF11A, TNFRSF25, VIPR1]
GO:2000147	positive regulation of cell motility	GO_BiologicalProcess-EBI-UniProt-GOA_10.04.2019_00h00	5.82735e-07	0.0010396	3.26037e-10	6.52074e-09	[3, 4, 5, 6]	Group29	12.1693	69	[ADAM9, ADRA2A, AGT, AKT2, ANGPT1, BIRC3, BMP4, CASS4, CAV2, CCL3, CCR1, CD151, CDH13, CTSB, CXCL16, DAB2IP, DDR2, DMTN, DOCK5, EDN1, ENPP2, EPB41L4B, FERMT3, FGF1, FGF13, FGR, GPI, GPLD1, GPNMB, HAS2, HGF, IGFBP5, IL6, ITGAX, KIF20B, MAPRE2, MMP14, MMP9, MYO1E, NAP1L1, NCKAP1L, NMB, NOTCH1, NR4A3, NTRK3, OSCP1, P2RX4, P2RY12, PLA2G7, PODXL, PTPRC, RAC2, RARRES2, SEMA3B, SEMA3C, SEMA4G, SEMA7A, S…
GO:0097529	myeloid leukocyte migration	GO_BiologicalProcess-EBI-UniProt-GOA_10.04.2019_00h00	7.44312e-06	0.0127352	3.26037e-10	6.52074e-09	[3, 5, 6]	Group29	14.6444	35	[ADGRE2, C5, CCL2, CCL22, CCL3, CCR1, CD300A, DDT, DUSP1, FCER1G, IL1R1, IL1RN, IL6, ITGB2, KIF20B, MPP1, NCKAP1L, P2RX4, P2RY12, PIK3CG, PLA2G2A, PLA2G7, PTGER2, RAC2, RARRES2, SAA1, SIRPA, SLAMF8, STK4, SYK, TGFB2, THBS1, THBS4, TNFRSF11A, TREM2]
GO:0030334	regulation of cell migration	GO_BiologicalProcess-EBI-UniProt-GOA_10.04.2019_00h00	3.09987e-10	5.74096e-07	3.26037e-10	6.52074e-09	[4, 5, 6]	Group29	12.0442	109	[ADAM9, ADRA2A, ADTRP, AGT, AKT2, ALOX15B, AMOT, AMOTL2, ANGPT1, APLP2, BIRC3, BMP4, C5, CALM3, CASS4, CAV2, CCL2, CCL3, CCR1, CD151, CD300A, CDH13, CTSB, CXCL16, CYP1B1, DAB2IP, DAG1, DDR2, DDT, DLL4, DMTN, DOCK10, DOCK5, DUSP1, EDN1, ENPP2, EPB41L4B, ERBB4, FERMT3, FGF1, FGF13, FGR, GPI, GPLD1, GPNMB, GPR183, HAS2, HGF, IGFBP3, IGFBP5, IL6, ITGAX, KANK1, KIF20B, KLF4, KRT16, LIMCH1, MAPRE2, MCT…
GO:0045937	positive regulation of phosphate metabolic process	GO_BiologicalProcess-EBI-UniProt-GOA_10.04.2019_00h00	1.63484e-06	0.00288548	3.26037e-10	6.52074e-09	[5, 6, 7]	Group29	9.96785	124	[ACP5, ADAM9, ADCY3, ADCY5, ADCY6, ADRA1A, ADRA2A, ADTRP, AGT, AKT2, ANGPT1, APLNR, AR, BIRC3, BMP4, C5, C5AR1, CALM3, CASS4, CAV2, CCDC88A, CCL2, CCL22, CCL3, CCND1, CCR1, CD300A, CD4, CD44, CDK1, CHI3L1, CSPG4, CXCR4, DAB2IP, DDR2, DDT, DOCK3, EDA2R, EDN1, EFNA5, EGR1, ENPP2, EPHB2, ERBB4, ETFB, FABP3, FASN, FCGR2C, FFAR4, FGF1, FGF13, FGR, GPLD1, GPNMB, GPR183, GSDME, H19, HGF, IGF2, IL1R1, IL…
GO:0042327	positive regulation of phosphorylation	GO_BiologicalProcess-EBI-UniProt-GOA_10.04.2019_00h00	7.66064e-07	0.00135976	3.26037e-10	6.52074e-09	[6, 7, 8]	Group29	10.2146	119	[ACP5, ADAM9, ADCY3, ADCY5, ADCY6, ADRA1A, ADRA2A, ADTRP, AGT, AKT2, ANGPT1, APLNR, AR, BIRC3, BMP4, C5, C5AR1, CALM3, CASS4, CAV2, CCDC88A, CCL2, CCL22, CCL3, CCND1, CCR1, CD300A, CD4, CD44, CDK1, CHI3L1, CSPG4, CXCR4, DAB2IP, DDR2, DDT, DOCK3, EDA2R, EDN1, EFNA5, EGR1, ENPP2, EPHB2, ERBB4, ETFB, FASN, FCGR2C, FFAR4, FGF1, FGF13, FGR, GPNMB, GPR183, GSDME, HGF, IGF2, IL1R1, IL1RN, IL6, IRS1, LCP…
GO:0001934	positive regulation of protein phosphorylation	GO_BiologicalProcess-EBI-UniProt-GOA_10.04.2019_00h00	5.25999e-06	0.00906296	3.26037e-10	6.52074e-09	[6, 7, 8, 9]	Group29	10.0181	111	[ACP5, ADAM9, ADCY3, ADCY5, ADCY6, ADRA1A, ADRA2A, ADTRP, AGT, AKT2, ANGPT1, APLNR, BIRC3, BMP4, C5, C5AR1, CALM3, CASS4, CAV2, CCDC88A, CCL2, CCL22, CCL3, CCND1, CCR1, CD300A, CD4, CD44, CDK1, CHI3L1, CSPG4, CXCR4, DAB2IP, DDR2, DDT, DOCK3, EDA2R, EDN1, EFNA5, EGR1, ENPP2, EPHB2, ERBB4, ETFB, FASN, FCGR2C, FFAR4, FGF1, FGF13, GPNMB, GPR183, GSDME, HGF, IGF2, IL1R1, IL1RN, IL6, LCP2, LEP, LIMCH1,…
GO:0043408	regulation of MAPK cascade	GO_BiologicalProcess-EBI-UniProt-GOA_10.04.2019_00h00	4.10487e-07	0.000734773	3.26037e-10	6.52074e-09	[5, 6, 7, 8, 9, 10]	Group29	11.1794	91	[ACP5, ADAM9, ADRA1A, ADRA2A, ANGPT1, BIRC3, BMP4, C5, C5AR1, CAV2, CCL2, CCL22, CCL3, CCR1, CD300A, CD4, CD44, CDK1, CHI3L1, CXCR4, DAB2IP, DAG1, DDT, DOCK3, DUSP1, EDA2R, EDN1, EPHB2, ERBB4, ETFB, FASN, FCGR2C, FFAR4, FGF1, FGF13, FOXM1, GPNMB, GPR183, GSDME, H19, IGF2, IL1R1, IL1RN, IL6, INPP5K, KLHL31, LEP, LRRK2, MAP2K1, MAP3K20, MAP3K5, MFHAS1, MMP8, MYC, NAP1L1, NMB, NOTCH1, NTRK3, P2RX7, …
GO:0043410	positive regulation of MAPK cascade	GO_BiologicalProcess-EBI-UniProt-GOA_10.04.2019_00h00	1.33868e-06	0.0023641	3.26037e-10	6.52074e-09	[5, 6, 7, 8, 9, 10, 11]	Group29	11.8557	69	[ACP5, ADAM9, ADRA1A, ADRA2A, ANGPT1, BIRC3, BMP4, C5, C5AR1, CAV2, CCL2, CCL22, CCL3, CCR1, CD4, CD44, CDK1, CHI3L1, CXCR4, DAB2IP, DDT, EDA2R, EDN1, EPHB2, ERBB4, ETFB, FCGR2C, FFAR4, FGF1, FGF13, GPNMB, GPR183, GSDME, IGF2, IL1R1, IL1RN, IL6, LEP, LRRK2, MAP2K1, MAP3K20, MAP3K5, MFHAS1, MMP8, NAP1L1, NMB, NOTCH1, NTRK3, PIK3CG, PIK3R5, PIK3R6, PLA2G2A, PTPN11, PTPRC, PTPRJ, RASGRF2, SAA1, SCIM…
GO:0040012	regulation of locomotion	GO_BiologicalProcess-EBI-UniProt-GOA_10.04.2019_00h00	8.06541e-09	1.47516e-05	0.945329	0.945329	[2, 3]	Group30	11.1969	116	[ADAM9, ADRA2A, ADTRP, AGT, AKT2, ALOX15B, AMOT, AMOTL2, ANGPT1, APLP2, BIRC3, BMP4, C5, CALM3, CASS4, CAV2, CCL2, CCL3, CCR1, CCSAP, CD151, CD300A, CDH13, CTSB, CXCL16, CXCR4, CYP1B1, DAB2IP, DAG1, DDR2, DDT, DLEU2, DLL4, DMTN, DOCK10, DOCK5, DUSP1, EDN1, ENPP2, EPB41L4B, ERBB4, FERMT3, FGF1, FGF13, FGR, GPI, GPLD1, GPNMB, GPR183, HAS2, HGF, IGFBP3, IGFBP5, IL6, ITGAX, KANK1, KIF20B, KLF4, KRT16…
GO:0048583	regulation of response to stimulus	GO_BiologicalProcess-EBI-UniProt-GOA_10.04.2019_00h00	3.87533e-06	0.00671206	0.945329	0.945329	[2, 3]	Group30	8.01688	361	[ABCA1, ABCD2, ACP5, ADA2, ADAM9, ADAMTS12, ADAMTS18, ADCY5, ADGRE2, ADRA1A, ADRA2A, ADTRP, AGPAT2, AGT, AKAP6, AKR1C1, AKR1C2, ANGPT1, ANPEP, APLNR, APLP2, AR, ARAP1, ARAP2, ARHGAP15, ARHGAP20, ARHGAP22, ARHGAP25, ARHGAP30, ATF3, BARD1, BCL2A1, BCL9L, BIRC3, BLM, BMP4, BOK, BTK, C5, C5AR1, C6, C7, C9orf72, CALB2, CALM3, CAPG, CAV2, CBLB, CBLN1, CCDC3, CCL2, CCL22, CCL3, CCR1, CD180, CD22, CD300A…
GO:0006793	phosphorus metabolic process	GO_BiologicalProcess-EBI-UniProt-GOA_10.04.2019_00h00	2.3337e-15	4.39903e-12	0.945329	0.945329	[3]	Group30	9.58827	340	[ABCA2, ABHD5, ACACA, ACLY, ACOT11, ACOT2, ACP5, ACSL1, ACSM2B, ACYP2, ADAM9, ADCY3, ADCY5, ADCY6, ADRA1A, ADRA2A, ADTRP, AGPAT2, AGPAT3, AGT, AIFM2, AKT2, ALDH18A1, ALDOA, ANGPT1, ANPEP, APLNR, APOC1, AQP9, AR, ATP5F1D, ATPSCKMT, BARD1, BCL2A1, BIRC3, BLM, BMP4, BTK, BUB1, C5, C5AR1, C9orf72, CALM3, CASS4, CAV2, CBLB, CCDC88A, CCL2, CCL22, CCL3, CCNB2, CCND1, CCNI, CCNL1, CCR1, CD300A, CD4, CD44…
GO:0007165	signal transduction	GO_BiologicalProcess-EBI-UniProt-GOA_10.04.2019_00h00	3.37379e-06	0.00586702	0.945329	0.945329	[2, 3, 4]	Group30	7.73034	469	[ABCA1, ACACA, ACOT11, ACP5, ADA2, ADAM9, ADAMTS12, ADCY3, ADCY5, ADCY6, ADGRE2, ADGRE4P, ADGRF1, ADGRG6, ADGRL1, ADIPOR2, ADORA1, ADRA1A, ADRA2A, ADTRP, AGPAT2, AGT, AHR, AKAP6, AKR1C1, AKR1C2, AKT2, ALCAM, AMOT, AMOTL2, ANGPT1, ANOS1, ANPEP, APLNR, APLP2, AQP1, AR, ARAP1, ARAP2, ARHGAP15, ARHGAP20, ARHGAP22, ARHGAP25, ARHGAP30, ATF3, ATP1B1, ATP6V0A1, ATP6V0D2, ATP6V0E2, ATP6V1B2, BARD1, BCL11B…
GO:0050790	regulation of catalytic activity	GO_BiologicalProcess-EBI-UniProt-GOA_10.04.2019_00h00	2.49966e-05	0.0418694	0.945329	0.945329	[3]	Group30	8.55506	209	[ABCA2, ACP5, ADAM9, ADCY3, ADCY5, ADCY6, ADRA1A, ADRA2A, AGT, ANGPT1, ANGPTL4, ANGPTL8, ANPEP, APOC1, AQP1, ARAP1, ARHGAP15, ARHGAP20, ARHGAP30, ASPH, ATP1B1, ATPSCKMT, AZIN1, BIRC3, BLM, BMP4, BOK, BRCA2, C5, C5AR1, CABP1, CALM3, CAP2, CASS4, CAV2, CBLB, CCDC88A, CCL2, CCL22, CCL3, CCNB2, CCND1, CCNI, CCNL1, CD300A, CD4, CD44, CDK1, CDKN2B, CDKN2C, CEBPA, CHCHD10, CHI3L1, CHP1, CIB2, CR1, CST3,…
GO:0006935	chemotaxis	GO_BiologicalProcess-EBI-UniProt-GOA_10.04.2019_00h00	3.29074e-09	6.0418e-06	0.945329	0.945329	[3, 4]	Group30	12.7692	83	[ADGRE2, ALCAM, ANGPT1, ANOS1, BIN2, BMP4, C5, C5AR1, CCL2, CCL22, CCL3, CCR1, CCRL2, CDH13, CNTN6, CXCL16, CXCR4, DDT, DUSP1, EFNA5, EGR2, EGR3, ENPP2, EPHB2, FCER1G, FGF1, FGF13, GPNMB, GPR183, HGF, HMGB2, IL1R1, IL1RN, IL6, ITGB2, KIF20B, LYST, MAP2K1, MPP1, NAP1L1, NCKAP1L, NEXN, NMB, NOTCH1, NR4A3, NTRK3, P2RX4, P2RY12, PALLD, PIK3CG, PLA2G2A, PLA2G7, PLAUR, PLEKHG5, PLXNA4, PLXNC1, PRKCD, P…
GO:0044260	cellular macromolecule metabolic process	GO_BiologicalProcess-EBI-UniProt-GOA_10.04.2019_00h00	7.18564e-06	0.012309	0.945329	0.945329	[3, 4]	Group30	5.67096	475	[ABCA2, ABHD17A, ACOT2, ACP5, ADA2, ADAM9, ADAMTS12, ADCY3, ADCY5, ADCY6, ADRA1A, ADRA2A, ADTRP, AFF3, AGBL4, AGT, AHR, AIFM2, AKT2, ALAD, ANGPT1, ANGPTL4, ANGPTL8, ANKRD30A, ANPEP, AOAH, AP5S1, APLNR, APLP2, AQP1, AR, ASPH, ATF3, ATF5, ATG7, ATPSCKMT, B3GNT5, BARD1, BAZ1A, BCL11B, BCL9L, BHMT, BIRC3, BLM, BMP4, BOK, BRCA2, BTBD6, BTK, BUB1, C5, C5AR1, C9orf72, CALM3, CARS, CASS4, CAV2, CBLB, CCD…
GO:0051270	regulation of cellular component movement	GO_BiologicalProcess-EBI-UniProt-GOA_10.04.2019_00h00	1.92288e-08	3.50926e-05	0.945329	0.945329	[3, 4]	Group30	11.0471	115	[ADAM9, ADRA2A, ADTRP, AGT, AKT2, ALOX15B, AMOT, AMOTL2, ANGPT1, APLP2, ARAP1, BIRC3, BMP4, C5, CALM3, CASS4, CAV2, CCL2, CCL3, CCR1, CCSAP, CD151, CD300A, CD9, CDH13, CTSB, CXCL16, CYP1B1, DAB2IP, DAG1, DDR2, DDT, DLL4, DMTN, DOCK10, DOCK5, DSC2, DUSP1, EDN1, ENPP2, EPB41L4B, ERBB4, FERMT3, FGF1, FGF13, FGR, GPI, GPLD1, GPNMB, GPR183, HAS2, HGF, IGFBP3, IGFBP5, IL6, ITGAX, KANK1, KIF20B, KLF4, K…
GO:0035556	intracellular signal transduction	GO_BiologicalProcess-EBI-UniProt-GOA_10.04.2019_00h00	1.19276e-06	0.00211119	0.945329	0.945329	[3, 4, 5]	Group30	8.6113	253	[ABCA1, ACACA, ACOT11, ACP5, ADAM9, ADCY3, ADCY5, ADCY6, ADGRE2, ADGRE4P, ADGRG6, ADGRL1, ADRA1A, ADRA2A, ADTRP, AGT, AHR, AKAP6, AKR1C1, AKR1C2, AKT2, AMOT, AMOTL2, ANGPT1, ANPEP, APLNR, AQP1, ARAP1, ARAP2, ARHGAP15, ARHGAP20, ARHGAP22, ARHGAP25, ARHGAP30, ATP1B1, BARD1, BCL11B, BCL2A1, BIRC3, BLM, BMP4, BOK, BTK, C5, C5AR1, C9orf72, CALM3, CAV2, CCDC88A, CCL2, CCL22, CCL3, CCR1, CCRL2, CD22, CD…
GO:2000145	regulation of cell motility	GO_BiologicalProcess-EBI-UniProt-GOA_10.04.2019_00h00	2.89502e-09	5.31816e-06	0.945329	0.945329	[3, 4, 5]	Group30	11.499	112	[ADAM9, ADRA2A, ADTRP, AGT, AKT2, ALOX15B, AMOT, AMOTL2, ANGPT1, APLP2, BIRC3, BMP4, C5, CALM3, CASS4, CAV2, CCL2, CCL3, CCR1, CCSAP, CD151, CD300A, CDH13, CTSB, CXCL16, CYP1B1, DAB2IP, DAG1, DDR2, DDT, DLL4, DMTN, DOCK10, DOCK5, DUSP1, EDN1, ENPP2, EPB41L4B, ERBB4, FERMT3, FGF1, FGF13, FGR, GPI, GPLD1, GPNMB, GPR183, HAS2, HGF, IGFBP3, IGFBP5, IL6, ITGAX, KANK1, KIF20B, KLF4, KRT16, LIMCH1, MAPR…
GO:0016310	phosphorylation	GO_BiologicalProcess-EBI-UniProt-GOA_10.04.2019_00h00	1.37537e-09	2.53343e-06	0.945329	0.945329	[5]	Group30	9.39571	241	[ABCA2, ACP5, ADAM9, ADCY3, ADCY5, ADCY6, ADRA1A, ADRA2A, ADTRP, AGT, AKT2, ALDH18A1, ALDOA, ANGPT1, ANPEP, APLNR, AR, ATP5F1D, ATPSCKMT, BARD1, BIRC3, BLM, BMP4, BTK, BUB1, C5, C5AR1, C9orf72, CALM3, CASS4, CAV2, CBLB, CCDC88A, CCL2, CCL22, CCL3, CCNB2, CCND1, CCNI, CCNL1, CCR1, CD300A, CD4, CD44, CDC7, CDK1, CDK18, CDKN2B, CDKN2C, CEBPA, CHCHD10, CHI3L1, CHP1, CIB2, CIT, CKB, CKMT2, CLK1, COX4I…
GO:0030334	regulation of cell migration	GO_BiologicalProcess-EBI-UniProt-GOA_10.04.2019_00h00	3.09987e-10	5.74096e-07	0.945329	0.945329	[4, 5, 6]	Group30	12.0442	109	[ADAM9, ADRA2A, ADTRP, AGT, AKT2, ALOX15B, AMOT, AMOTL2, ANGPT1, APLP2, BIRC3, BMP4, C5, CALM3, CASS4, CAV2, CCL2, CCL3, CCR1, CD151, CD300A, CDH13, CTSB, CXCL16, CYP1B1, DAB2IP, DAG1, DDR2, DDT, DLL4, DMTN, DOCK10, DOCK5, DUSP1, EDN1, ENPP2, EPB41L4B, ERBB4, FERMT3, FGF1, FGF13, FGR, GPI, GPLD1, GPNMB, GPR183, HAS2, HGF, IGFBP3, IGFBP5, IL6, ITGAX, KANK1, KIF20B, KLF4, KRT16, LIMCH1, MAPRE2, MCT…
GO:0023014	signal transduction by protein phosphorylation	GO_BiologicalProcess-EBI-UniProt-GOA_10.04.2019_00h00	3.74403e-06	0.00649589	0.945329	0.945329	[3, 4, 5, 7, 8]	Group30	10.1584	109	[ACP5, ADAM9, ADRA1A, ADRA2A, ANGPT1, ANPEP, BIRC3, BMP4, C5, C5AR1, CALM3, CAV2, CCL2, CCL22, CCL3, CCR1, CD300A, CD4, CD44, CDK1, CHI3L1, CTSB, CXCR4, DAB2IP, DAG1, DDT, DOCK3, DUSP1, EDA2R, EDN1, EPHB2, ERBB4, ETF1, ETFB, FASN, FCGR2C, FFAR4, FGF1, FGF13, FOXM1, GPI, GPNMB, GPR183, GRIN2B, GSDME, H19, HGF, IGF2, IL1R1, IL1RN, IL2RG, IL6, INPP5K, IRS1, KLB, KLHL31, LEP, LRRK2, MAP2K1, MAP3K20, …
GO:0019220	regulation of phosphate metabolic process	GO_BiologicalProcess-EBI-UniProt-GOA_10.04.2019_00h00	8.63732e-08	0.000156767	0.945329	0.945329	[5, 6]	Group30	9.51396	184	[ABCA2, ACP5, ADAM9, ADCY3, ADCY5, ADCY6, ADRA1A, ADRA2A, ADTRP, AGT, AKT2, ANGPT1, APLNR, APOC1, AR, ATPSCKMT, BARD1, BIRC3, BLM, BMP4, C5, C5AR1, C9orf72, CALM3, CASS4, CAV2, CBLB, CCDC88A, CCL2, CCL22, CCL3, CCNB2, CCND1, CCNI, CCNL1, CCR1, CD300A, CD4, CD44, CDK1, CDKN2B, CDKN2C, CEBPA, CHI3L1, CHP1, CIB2, COX7A1, CSPG4, CXCR4, DAB2IP, DAG1, DDIT4, DDR2, DDT, DMPK, DMTN, DOCK3, DUSP1, EDA2R, …
GO:1902533	positive regulation of intracellular signal transduction	GO_BiologicalProcess-EBI-UniProt-GOA_10.04.2019_00h00	2.49096e-05	0.0417486	0.945329	0.945329	[4, 5, 6, 7]	Group30	9.74084	109	[ACP5, ADAM9, ADRA1A, ADRA2A, AGT, AKAP6, AKR1C1, AKR1C2, ANGPT1, BIRC3, BMP4, BOK, C5, C5AR1, CALM3, CAV2, CCL2, CCL22, CCL3, CCR1, CD4, CD44, CD86, CDH13, CDK1, CHI3L1, CXCR4, DAB2IP, DDT, DLEU2, DOCK3, EDA2R, EDN1, EPHB2, ERBB4, ETFB, FCGR2C, FFAR4, FGF1, FGF13, FGR, GPNMB, GPR183, GPR65, GSDME, GSTO1, HCST, HGF, IGF2, IL1R1, IL1RN, IL6, IRS1, JPH2, KLB, LEP, LRRK2, LTF, MAP2K1, MAP3K20, MAP3K…
GO:0016301	kinase activity	GO_BiologicalProcess-EBI-UniProt-GOA_10.04.2019_00h00	6.30241e-06	0.0108212	0.945329	0.945329	[6]	Group30	9.3452	147	[ABCA2, ACP5, ADAM9, ADCY3, ADCY5, ADCY6, ADRA2A, AGT, AKT2, ALDH18A1, ANGPT1, BIRC3, BLM, BMP4, BTK, BUB1, C5, C5AR1, CALM3, CASS4, CAV2, CBLB, CCDC88A, CCL2, CCL3, CCNB2, CCND1, CCNI, CCNL1, CD300A, CD4, CD44, CDC7, CDK1, CDK18, CDKN2B, CDKN2C, CEBPA, CHI3L1, CHP1, CIB2, CIT, CKB, CKMT2, CLK1, CXCR4, DAB2IP, DAPK1, DDR2, DGKA, DGKI, DHDDS, DMPK, DOCK3, DUSP1, EDN1, EEF1A1, EFNA5, EGR1, ENPP2, E…
GO:0045937	positive regulation of phosphate metabolic process	GO_BiologicalProcess-EBI-UniProt-GOA_10.04.2019_00h00	1.63484e-06	0.00288548	0.945329	0.945329	[5, 6, 7]	Group30	9.96785	124	[ACP5, ADAM9, ADCY3, ADCY5, ADCY6, ADRA1A, ADRA2A, ADTRP, AGT, AKT2, ANGPT1, APLNR, AR, BIRC3, BMP4, C5, C5AR1, CALM3, CASS4, CAV2, CCDC88A, CCL2, CCL22, CCL3, CCND1, CCR1, CD300A, CD4, CD44, CDK1, CHI3L1, CSPG4, CXCR4, DAB2IP, DDR2, DDT, DOCK3, EDA2R, EDN1, EFNA5, EGR1, ENPP2, EPHB2, ERBB4, ETFB, FABP3, FASN, FCGR2C, FFAR4, FGF1, FGF13, FGR, GPLD1, GPNMB, GPR183, GSDME, H19, HGF, IGF2, IL1R1, IL…
GO:0000165	MAPK cascade	GO_BiologicalProcess-EBI-UniProt-GOA_10.04.2019_00h00	6.1401e-06	0.010561	0.945329	0.945329	[4, 5, 6, 8, 9]	Group30	10.0943	107	[ACP5, ADAM9, ADRA1A, ADRA2A, ANGPT1, ANPEP, BIRC3, BMP4, C5, C5AR1, CALM3, CAV2, CCL2, CCL22, CCL3, CCR1, CD300A, CD4, CD44, CDK1, CHI3L1, CTSB, CXCR4, DAB2IP, DAG1, DDT, DOCK3, DUSP1, EDA2R, EDN1, EPHB2, ERBB4, ETF1, ETFB, FASN, FCGR2C, FFAR4, FGF1, FGF13, FOXM1, GPI, GPNMB, GPR183, GRIN2B, GSDME, H19, HGF, IGF2, IL1R1, IL1RN, IL2RG, IL6, INPP5K, IRS1, KLB, KLHL31, LEP, LRRK2, MAP2K1, MAP3K20, …
GO:0006468	protein phosphorylation	GO_BiologicalProcess-EBI-UniProt-GOA_10.04.2019_00h00	1.04466e-07	0.000189084	0.945329	0.945329	[6, 7]	Group30	9.32958	199	[ABCA2, ACP5, ADAM9, ADCY3, ADCY5, ADCY6, ADRA1A, ADRA2A, ADTRP, AGT, AKT2, ANGPT1, ANPEP, APLNR, BIRC3, BLM, BMP4, BTK, BUB1, C5, C5AR1, C9orf72, CALM3, CASS4, CAV2, CBLB, CCDC88A, CCL2, CCL22, CCL3, CCNB2, CCND1, CCNI, CCNL1, CCR1, CD300A, CD4, CD44, CDC7, CDK1, CDK18, CDKN2B, CDKN2C, CEBPA, CHI3L1, CHP1, CIB2, CIT, CLK1, CSPG4, CTSB, CXCR4, DAB2IP, DAG1, DAPK1, DDIT4, DDR2, DDT, DHDDS, DMPK, D…
GO:0042325	regulation of phosphorylation	GO_BiologicalProcess-EBI-UniProt-GOA_10.04.2019_00h00	1.82035e-08	3.32397e-05	0.945329	0.945329	[6, 7]	Group30	9.89011	171	[ABCA2, ACP5, ADAM9, ADCY3, ADCY5, ADCY6, ADRA1A, ADRA2A, ADTRP, AGT, AKT2, ANGPT1, APLNR, AR, ATPSCKMT, BARD1, BIRC3, BLM, BMP4, C5, C5AR1, C9orf72, CALM3, CASS4, CAV2, CBLB, CCDC88A, CCL2, CCL22, CCL3, CCNB2, CCND1, CCNI, CCNL1, CCR1, CD300A, CD4, CD44, CDK1, CDKN2B, CDKN2C, CEBPA, CHI3L1, CHP1, CIB2, COX7A1, CSPG4, CXCR4, DAB2IP, DAG1, DDIT4, DDR2, DDT, DMTN, DOCK3, DUSP1, EDA2R, EDN1, EEF1A1,…
GO:0001932	regulation of protein phosphorylation	GO_BiologicalProcess-EBI-UniProt-GOA_10.04.2019_00h00	3.70208e-08	6.73778e-05	0.945329	0.945329	[6, 7, 8]	Group30	10.0128	157	[ABCA2, ACP5, ADAM9, ADCY3, ADCY5, ADCY6, ADRA1A, ADRA2A, ADTRP, AGT, AKT2, ANGPT1, APLNR, BIRC3, BLM, BMP4, C5, C5AR1, C9orf72, CALM3, CASS4, CAV2, CBLB, CCDC88A, CCL2, CCL22, CCL3, CCNB2, CCND1, CCNI, CCNL1, CCR1, CD300A, CD4, CD44, CDK1, CDKN2B, CDKN2C, CEBPA, CHI3L1, CHP1, CIB2, CSPG4, CXCR4, DAB2IP, DAG1, DDIT4, DDR2, DDT, DMTN, DOCK3, DUSP1, EDA2R, EDN1, EFNA5, EGR1, ENPP2, EPHB2, ERBB4, ER…
GO:0042327	positive regulation of phosphorylation	GO_BiologicalProcess-EBI-UniProt-GOA_10.04.2019_00h00	7.66064e-07	0.00135976	0.945329	0.945329	[6, 7, 8]	Group30	10.2146	119	[ACP5, ADAM9, ADCY3, ADCY5, ADCY6, ADRA1A, ADRA2A, ADTRP, AGT, AKT2, ANGPT1, APLNR, AR, BIRC3, BMP4, C5, C5AR1, CALM3, CASS4, CAV2, CCDC88A, CCL2, CCL22, CCL3, CCND1, CCR1, CD300A, CD4, CD44, CDK1, CHI3L1, CSPG4, CXCR4, DAB2IP, DDR2, DDT, DOCK3, EDA2R, EDN1, EFNA5, EGR1, ENPP2, EPHB2, ERBB4, ETFB, FASN, FCGR2C, FFAR4, FGF1, FGF13, FGR, GPNMB, GPR183, GSDME, HGF, IGF2, IL1R1, IL1RN, IL6, IRS1, LCP…
GO:0070371	ERK1 and ERK2 cascade	GO_BiologicalProcess-EBI-UniProt-GOA_10.04.2019_00h00	3.95566e-06	0.00684724	0.945329	0.945329	[5, 6, 7, 9, 10]	Group30	13.1653	47	[ADRA1A, ANGPT1, BIRC3, C5AR1, CCL2, CCL22, CCL3, CCR1, CD4, CD44, CHI3L1, CTSB, DAB2IP, DDT, DOCK3, EPHB2, ERBB4, ETF1, FFAR4, FGF13, GPNMB, GPR183, MAP2K1, MFHAS1, MYC, NAP1L1, NMB, NOTCH1, PDZD2, PEBP1, PLA2G2A, PTGER2, PTPN11, PTPN2, PTPN6, PTPRC, SCIMP, SEMA7A, SGCG, SIRPA, SLC6A2, SYK, TFRC, TNFRSF11A, TNIP1, TREM2, VIPR1]
GO:0001934	positive regulation of protein phosphorylation	GO_BiologicalProcess-EBI-UniProt-GOA_10.04.2019_00h00	5.25999e-06	0.00906296	0.945329	0.945329	[6, 7, 8, 9]	Group30	10.0181	111	[ACP5, ADAM9, ADCY3, ADCY5, ADCY6, ADRA1A, ADRA2A, ADTRP, AGT, AKT2, ANGPT1, APLNR, BIRC3, BMP4, C5, C5AR1, CALM3, CASS4, CAV2, CCDC88A, CCL2, CCL22, CCL3, CCND1, CCR1, CD300A, CD4, CD44, CDK1, CHI3L1, CSPG4, CXCR4, DAB2IP, DDR2, DDT, DOCK3, EDA2R, EDN1, EFNA5, EGR1, ENPP2, EPHB2, ERBB4, ETFB, FASN, FCGR2C, FFAR4, FGF1, FGF13, GPNMB, GPR183, GSDME, HGF, IGF2, IL1R1, IL1RN, IL6, LCP2, LEP, LIMCH1,…
GO:0043408	regulation of MAPK cascade	GO_BiologicalProcess-EBI-UniProt-GOA_10.04.2019_00h00	4.10487e-07	0.000734773	0.945329	0.945329	[5, 6, 7, 8, 9, 10]	Group30	11.1794	91	[ACP5, ADAM9, ADRA1A, ADRA2A, ANGPT1, BIRC3, BMP4, C5, C5AR1, CAV2, CCL2, CCL22, CCL3, CCR1, CD300A, CD4, CD44, CDK1, CHI3L1, CXCR4, DAB2IP, DAG1, DDT, DOCK3, DUSP1, EDA2R, EDN1, EPHB2, ERBB4, ETFB, FASN, FCGR2C, FFAR4, FGF1, FGF13, FOXM1, GPNMB, GPR183, GSDME, H19, IGF2, IL1R1, IL1RN, IL6, INPP5K, KLHL31, LEP, LRRK2, MAP2K1, MAP3K20, MAP3K5, MFHAS1, MMP8, MYC, NAP1L1, NMB, NOTCH1, NTRK3, P2RX7, …
GO:0043410	positive regulation of MAPK cascade	GO_BiologicalProcess-EBI-UniProt-GOA_10.04.2019_00h00	1.33868e-06	0.0023641	0.945329	0.945329	[5, 6, 7, 8, 9, 10, 11]	Group30	11.8557	69	[ACP5, ADAM9, ADRA1A, ADRA2A, ANGPT1, BIRC3, BMP4, C5, C5AR1, CAV2, CCL2, CCL22, CCL3, CCR1, CD4, CD44, CDK1, CHI3L1, CXCR4, DAB2IP, DDT, EDA2R, EDN1, EPHB2, ERBB4, ETFB, FCGR2C, FFAR4, FGF1, FGF13, GPNMB, GPR183, GSDME, IGF2, IL1R1, IL1RN, IL6, LEP, LRRK2, MAP2K1, MAP3K20, MAP3K5, MFHAS1, MMP8, NAP1L1, NMB, NOTCH1, NTRK3, PIK3CG, PIK3R5, PIK3R6, PLA2G2A, PTPN11, PTPRC, PTPRJ, RASGRF2, SAA1, SCIM…
GO:0002682	regulation of immune system process	GO_BiologicalProcess-EBI-UniProt-GOA_10.04.2019_00h00	2.30247e-09	4.23655e-06	1.03603e-16	3.21171e-15	[2, 3]	Group31	10.0111	181	[ACP5, ADGRE2, ADTRP, AHR, AKR1C1, APLP2, BIRC3, BMP4, BTK, C5, C5AR1, C6, C7, CALB2, CALM3, CAPG, CAV2, CCL2, CCL3, CCR1, CD22, CD300A, CD300C, CD300LB, CD300LF, CD4, CD84, CD86, CEBPA, CLEC2D, CLEC4A, CLECL1, CR1, CTSB, CTSK, CTSL, CTSS, DAB2IP, DBI, DCSTAMP, DDT, DENND1B, DOCK3, DPP4, DUSP1, EHHADH, ETF1, EVI2B, FCER1G, FCGR2C, FCGR3A, FCN3, FGR, FSTL3, FYB1, FZD5, GPI, GPLD1, GPNMB, GPR183, H…
GO:0030155	regulation of cell adhesion	GO_BiologicalProcess-EBI-UniProt-GOA_10.04.2019_00h00	2.76023e-09	5.07605e-06	1.03603e-16	3.21171e-15	[2, 3]	Group31	12.5535	88	[ACP5, ADAM9, ADAMTS18, ADTRP, ANGPT1, BMP4, CALB2, CAPG, CASS4, CAV2, CCL2, CD300A, CD44, CD86, CD9, CDH13, CLECL1, CXCR4, CYP1B1, CYTIP, DDR2, DMTN, DOCK5, DPP4, DUSP1, ECM2, EFNA5, EMILIN2, EPB41L4B, FBLN2, FCGR2C, FERMT3, FSTL3, FZD4, GPNMB, HAS2, HAVCR2, HLA-DMB, HSPD1, IGF2, IL1R1, IL1RN, IL6, ITGB2, KANK1, KLF4, LEP, LIMCH1, LOXL1, LPXN, MAP3K20, MBP, MME, MPP1, NAP1L1, NCKAP1L, NMB, NOTCH…
GO:0045321	leukocyte activation	GO_BiologicalProcess-EBI-UniProt-GOA_10.04.2019_00h00	2.68228e-13	5.03733e-10	1.03603e-16	3.21171e-15	[2, 3]	Group31	11.5632	162	[ACLY, ACP5, ADA2, ADAM9, ADGRE2, AGPAT2, AHR, AIFM2, ALAD, ALDH9A1, ALDOA, ANGPT1, ANPEP, ATG7, ATP6V0A1, ATP8B4, BIN2, BMP4, BTK, C5AR1, CALB2, CAPG, CAV2, CCL2, CCL3, CD180, CD22, CD300A, CD300LF, CD4, CD44, CD53, CD84, CD86, CEBPA, CHI3L1, CHIT1, CLEC4A, CLECL1, CR1, CST3, CTSB, CTSC, CTSD, CTSS, DCSTAMP, DGAT1, DLL4, DOCK10, DOCK2, DOK3, DPP4, EDN1, EEF1A1, EHHADH, ETF1, FCER1G, FCGR2C, FCGR…
GO:0048583	regulation of response to stimulus	GO_BiologicalProcess-EBI-UniProt-GOA_10.04.2019_00h00	3.87533e-06	0.00671206	1.03603e-16	3.21171e-15	[2, 3]	Group31	8.01688	361	[ABCA1, ABCD2, ACP5, ADA2, ADAM9, ADAMTS12, ADAMTS18, ADCY5, ADGRE2, ADRA1A, ADRA2A, ADTRP, AGPAT2, AGT, AKAP6, AKR1C1, AKR1C2, ANGPT1, ANPEP, APLNR, APLP2, AR, ARAP1, ARAP2, ARHGAP15, ARHGAP20, ARHGAP22, ARHGAP25, ARHGAP30, ATF3, BARD1, BCL2A1, BCL9L, BIRC3, BLM, BMP4, BOK, BTK, C5, C5AR1, C6, C7, C9orf72, CALB2, CALM3, CAPG, CAV2, CBLB, CBLN1, CCDC3, CCL2, CCL22, CCL3, CCR1, CD180, CD22, CD300A…
GO:0051239	regulation of multicellular organismal process	GO_BiologicalProcess-EBI-UniProt-GOA_10.04.2019_00h00	1.04901e-11	1.9543e-08	1.03603e-16	3.21171e-15	[2, 3]	Group31	9.50413	276	[ABCA1, ABCD2, ACACA, ACADL, ACOT11, ACP5, ACSL1, ADAM9, ADAMTS12, ADAMTS18, ADCY6, ADGRL1, ADIPOR2, ADRA1A, ADRA2A, ADTRP, AGPAT2, AGT, AIFM2, AKAP6, ALOX15B, AMOT, ANGPT1, ANGPTL4, ANPEP, APLNR, APLP2, APOC1, AQP1, ASPH, ATP1A1, ATP1B1, ATPSCKMT, BCL9L, BDKRB1, BIRC3, BMP4, BRCA2, BTK, C5, C5AR1, CACNA2D1, CALM3, CAPG, CAV2, CBLN1, CCDC88A, CCL3, CCR1, CCSAP, CD4, CD84, CD86, CD9, CDK1, CELSR1,…
GO:0002683	negative regulation of immune system process	GO_BiologicalProcess-EBI-UniProt-GOA_10.04.2019_00h00	3.24013e-06	0.0056443	1.03603e-16	3.21171e-15	[2, 3, 4]	Group31	12.5	55	[ADTRP, BIRC3, BMP4, C5, CALB2, CCL2, CCL3, CD22, CD300A, CD300LF, CD84, CD86, CR1, DAB2IP, DDT, DUSP1, ETF1, FCGR2C, FSTL3, GPNMB, HAVCR2, HIST1H4L, IFI16, ILRUN, LOXL1, LPXN, LRRC17, LTF, LY96, MAFB, MFHAS1, MNDA, MPP1, MYC, NMB, NOTCH1, PTGER2, PTPN2, PTPN6, PTPRC, PTPRJ, RUNX1, SAMHD1, SAMSN1, SDC4, SERPING1, SLAMF8, SMAD7, TACR1, TCTA, TGFB2, THBS1, TNFRSF21, TYROBP, ZFP36]
GO:0002684	positive regulation of immune system process	GO_BiologicalProcess-EBI-UniProt-GOA_10.04.2019_00h00	7.78852e-06	0.013295	1.03603e-16	3.21171e-15	[2, 3, 4]	Group31	9.61683	128	[ACP5, ADGRE2, AKR1C1, APLP2, BIRC3, BTK, C5, C5AR1, C6, C7, CALB2, CAPG, CAV2, CCL2, CCL3, CCR1, CD22, CD300A, CD300LF, CD4, CD84, CD86, CEBPA, CLEC4A, CLECL1, CR1, CTSB, CTSK, CTSL, CTSS, DAB2IP, DBI, DCSTAMP, DENND1B, DOCK3, DPP4, EHHADH, ETF1, EVI2B, FCER1G, FCGR2C, FCGR3A, FCN3, FGR, FYB1, FZD5, GPI, GPLD1, GPR183, HLA-DMB, HLA-DRA, HMGB2, HSPD1, IFI16, IGF2, IL1R1, IL1RN, IL6, ITGAM, ITGB2,…
GO:0006952	defense response	GO_BiologicalProcess-EBI-UniProt-GOA_10.04.2019_00h00	1.0477e-07	0.00018953	1.03603e-16	3.21171e-15	[3]	Group31	9.82695	159	[ABCD2, ACP5, ADAMTS12, ADGRE2, ADORA1, AGBL4, AGT, ANGPT1, APLP2, ATG7, BDKRB1, BIRC3, BTK, C5, C5AR1, CALM3, CAV2, CCL2, CCL22, CCL3, CCR1, CCRL2, CD300A, CD300C, CD300LB, CD300LF, CD44, CD48, CD83, CD84, CDO1, CEBPA, CES1, CHI3L1, CLEC4A, CR1, CST3, CTSB, CTSK, CTSL, CTSS, CXCL16, CXCR4, CYSLTR1, DAB2IP, DAPK1, DDIT4, DDT, DEFB132, DLEU2, EGR1, EHHADH, EPHX2, FCER1G, FCGR2C, FCMR, FCN3, FFAR4,…
GO:0045785	positive regulation of cell adhesion	GO_BiologicalProcess-EBI-UniProt-GOA_10.04.2019_00h00	2.75993e-05	0.0461184	1.03603e-16	3.21171e-15	[2, 3, 4]	Group31	12.1065	50	[ACP5, ADAM9, CALB2, CAPG, CASS4, CAV2, CCL2, CD44, CD86, CDH13, CLECL1, DMTN, DOCK5, DPP4, ECM2, EMILIN2, EPB41L4B, FBLN2, FSTL3, HAS2, HLA-DMB, HSPD1, IGF2, IL6, ITGB2, LEP, MAP3K20, MPP1, NAP1L1, NCKAP1L, NR4A3, OSCP1, P2RY12, PODXL, PTPN11, PTPN6, PTPRC, PTPRJ, RUNX1, SAA1, SFRP2, SIRPA, SMAD7, SPP1, SYK, TFRC, TGFB2, VAV1, VCAM1, VIPR1]
GO:0051240	positive regulation of multicellular organismal process	GO_BiologicalProcess-EBI-UniProt-GOA_10.04.2019_00h00	1.64348e-10	3.04701e-07	1.03603e-16	3.21171e-15	[2, 3, 4]	Group31	10.5425	171	[ACACA, ACADL, ACP5, ACSL1, ADAM9, ADGRL1, ADIPOR2, ADRA1A, ADRA2A, AGPAT2, AGT, AIFM2, AKAP6, ALOX15B, ANGPT1, ANGPTL4, ANPEP, APLNR, APLP2, AQP1, ATPSCKMT, BCL9L, BIRC3, BMP4, BTK, C5, CALM3, CAPG, CAV2, CCL3, CCR1, CD4, CD86, CHI3L1, CPT1A, CTSB, CXCR4, CYP1B1, DAB2IP, DAG1, DCSTAMP, DDR2, DDT, DMTN, DOCK3, DOCK5, EDN1, EGR1, EHHADH, ELOVL6, ENPP2, EPB41L4B, EPHB2, ERBB4, ETF1, EVI2B, FCER1G, …
GO:0098609	cell-cell adhesion	GO_BiologicalProcess-EBI-UniProt-GOA_10.04.2019_00h00	6.80017e-07	0.00120975	1.03603e-16	3.21171e-15	[3]	Group31	11.0706	91	[ACP5, ADAM9, ADAMTS18, ADD2, ADGRL1, ADTRP, ALCAM, ANPEP, BMP4, CALB2, CAPG, CAV2, CBLN1, CCL2, CD300A, CD44, CD84, CD86, CD9, CDH13, CDH20, CDH6, CLECL1, CNTN6, CNTRL, CSTA, DMTN, DPP4, DSC2, EFNA5, FAT1, FAT2, FCGR2C, FERMT3, FGFRL1, FSTL3, GPNMB, HAS2, HAVCR2, HLA-DMB, HSPD1, IGF2, IL1R1, IL1RN, IL6, ITGA4, ITGA7, ITGAL, ITGAM, ITGAX, ITGB2, KLF4, LEP, LOXL1, MAP3K20, MBP, MPP1, NCKAP1L, NEXN…
GO:0001817	regulation of cytokine production	GO_BiologicalProcess-EBI-UniProt-GOA_10.04.2019_00h00	6.92404e-09	1.2671e-05	1.03603e-16	3.21171e-15	[3, 4]	Group31	12.2117	90	[ABCD2, ACP5, ADRA2A, AGPAT2, AGT, AIFM2, ALOX15B, ANGPT1, APLP2, BIRC3, BTK, C5, CAPG, CCL3, CD4, CD84, CD86, CIDEA, CLEC4A, CYP1B1, DDT, EGR1, EHHADH, FCER1G, FCGR2C, FFAR4, FGR, FZD5, GPNMB, GYPC, HAVCR2, HERC5, HSPD1, IFI16, IGF2BP3, IL17RA, IL1R1, IL1RN, IL6, ILRUN, ITGB8, KLF4, LBP, LCP1, LEP, LPL, LTF, LY9, LY96, MAP3K20, MAPK13, MBP, MMP8, MYD88, NCKAP1L, NMB, NR4A3, OSCP1, P2RX7, PDZD2, …
GO:0002697	regulation of immune effector process	GO_BiologicalProcess-EBI-UniProt-GOA_10.04.2019_00h00	2.12577e-05	0.035713	1.03603e-16	3.21171e-15	[3, 4]	Group31	11.991	53	[ADGRE2, AKR1C1, APLP2, BIRC3, BTK, C5, C5AR1, C6, C7, CALB2, CAPG, CD22, CD300A, CD84, CD86, CR1, DBI, EHHADH, FCGR2C, FGR, FZD5, GPI, HAVCR2, HERC5, HLA-DMB, HSPD1, IFNLR1, IL1R1, IL1RN, IL6, ILRUN, ITGAM, ITGB2, LBP, LEP, LOXL1, MAP3K20, NR4A3, OSCP1, PIK3R6, PTPRC, PTPRJ, RBP4, SASH3, SEMA7A, SERPING1, SLAMF6, SLAMF8, SMAD7, SYK, TFRC, TGFB2, TNFRSF1B]
GO:0006935	chemotaxis	GO_BiologicalProcess-EBI-UniProt-GOA_10.04.2019_00h00	3.29074e-09	6.0418e-06	1.03603e-16	3.21171e-15	[3, 4]	Group31	12.7692	83	[ADGRE2, ALCAM, ANGPT1, ANOS1, BIN2, BMP4, C5, C5AR1, CCL2, CCL22, CCL3, CCR1, CCRL2, CDH13, CNTN6, CXCL16, CXCR4, DDT, DUSP1, EFNA5, EGR2, EGR3, ENPP2, EPHB2, FCER1G, FGF1, FGF13, GPNMB, GPR183, HGF, HMGB2, IL1R1, IL1RN, IL6, ITGB2, KIF20B, LYST, MAP2K1, MPP1, NAP1L1, NCKAP1L, NEXN, NMB, NOTCH1, NR4A3, NTRK3, P2RX4, P2RY12, PALLD, PIK3CG, PLA2G2A, PLA2G7, PLAUR, PLEKHG5, PLXNA4, PLXNC1, PRKCD, P…
GO:0022407	regulation of cell-cell adhesion	GO_BiologicalProcess-EBI-UniProt-GOA_10.04.2019_00h00	1.19565e-06	0.00211511	1.03603e-16	3.21171e-15	[3, 4]	Group31	12.9412	55	[ACP5, ADAMTS18, ADTRP, BMP4, CALB2, CAPG, CAV2, CCL2, CD300A, CD44, CD86, CD9, CLECL1, DMTN, DPP4, EFNA5, FCGR2C, FERMT3, FSTL3, GPNMB, HAS2, HAVCR2, HLA-DMB, HSPD1, IGF2, IL1R1, IL1RN, IL6, ITGB2, KLF4, LEP, LOXL1, MAP3K20, MBP, MPP1, NCKAP1L, NMB, NR4A3, OSCP1, PODXL, PRKCD, PTPN11, PTPN2, PTPN6, PTPRC, RUNX1, SDC4, SIRPA, SMAD7, SYK, TFRC, TNFRSF21, VAV1, VCAM1, VIPR1]
GO:0032101	regulation of response to external stimulus	GO_BiologicalProcess-EBI-UniProt-GOA_10.04.2019_00h00	2.43785e-08	4.44421e-05	1.03603e-16	3.21171e-15	[3, 4]	Group31	10.7388	125	[ABCD2, ADAMTS12, ADAMTS18, ADTRP, AGT, APLP2, BIRC3, BTK, C5, C5AR1, CALB2, CALM3, CAV2, CCL2, CCL3, CCR1, CD180, CD300A, CD300LF, CD9, CDH13, CEBPA, CLEC4A, CR1, CTSB, CTSK, CTSL, CTSS, CXCR4, DAB2IP, DDT, DMTN, DUSP1, EDN1, EHHADH, FCER1G, FCGR2C, FFAR4, FGF1, FGF13, FGR, GPR183, HERC5, HMGB2, HSPD1, IFI16, IFNLR1, IL6, ILRUN, INPP5K, ITGAM, ITGB2, KIF20B, KLF4, LBP, LCP1, LEP, LPL, LTF, LY96,…
GO:0050776	regulation of immune response	GO_BiologicalProcess-EBI-UniProt-GOA_10.04.2019_00h00	1.04088e-05	0.0176637	1.03603e-16	3.21171e-15	[3, 4]	Group31	9.59752	124	[ACP5, ADGRE2, AKR1C1, APLP2, BIRC3, BTK, C5, C5AR1, C6, C7, CALB2, CALM3, CAPG, CAV2, CD22, CD300A, CD300C, CD300LB, CD300LF, CD4, CD84, CD86, CLEC2D, CLEC4A, CR1, CTSB, CTSK, CTSL, CTSS, DAB2IP, DBI, DENND1B, EHHADH, FCER1G, FCGR2C, FCGR3A, FCN3, FGR, FYB1, FZD5, GPLD1, HAVCR2, HCST, HLA-DMB, HLA-DRA, HMGB2, HSPD1, IFI16, IGF2BP3, IL1R1, IL1RN, IL6, ITGA4, ITGAL, ITGAM, ITGB2, JUN, LAIR1, LBP, …
GO:0050865	regulation of cell activation	GO_BiologicalProcess-EBI-UniProt-GOA_10.04.2019_00h00	2.66983e-07	0.000479768	1.03603e-16	3.21171e-15	[3, 4]	Group31	11.9874	76	[ACP5, ADAMTS18, ADGRE2, AHR, BMP4, BTK, C5AR1, CALB2, CAPG, CAV2, CCL2, CCL3, CD22, CD300A, CD300LF, CD4, CD84, CD86, CD9, CEBPA, CLECL1, CR1, DMTN, DPP4, EHHADH, ETF1, FCER1G, FCGR2C, FGR, GPNMB, GPR183, HAVCR2, HLA-DMB, HSPD1, IGF2, IL6, ITGAM, ITGB2, LBP, LEP, LOXL1, MAP3K20, MFHAS1, MMP14, MMP8, MNDA, NCKAP1L, NMB, NR4A3, OSCP1, PLEK, PLSCR1, PRKCD, PTPN11, PTPN2, PTPN6, PTPRC, RPS6KA1, RUNX…
GO:0001819	positive regulation of cytokine production	GO_BiologicalProcess-EBI-UniProt-GOA_10.04.2019_00h00	3.33625e-06	0.00580508	1.03603e-16	3.21171e-15	[3, 4, 5]	Group31	12.2407	59	[ACP5, ADRA2A, AGPAT2, AGT, AIFM2, ALOX15B, ANGPT1, BIRC3, C5, CAPG, CCL3, CD4, CD86, CYP1B1, DDT, EGR1, EHHADH, FCER1G, FGR, FZD5, HAVCR2, HSPD1, IFI16, IL17RA, IL1R1, IL1RN, IL6, LBP, LCP1, LPL, LY9, LY96, MAP3K20, MAPK13, MBP, MMP8, MYD88, NR4A3, OSCP1, P2RX7, POLR2L, PTGER2, PTPN11, PTPRC, PTPRJ, RUNX1, SAA1, SEMA7A, SGCG, SLAMF6, SLC11A1, SULF1, SYK, TFRC, THBS1, TLR1, TLR8, TYROBP, UQCRFS1]
GO:0002694	regulation of leukocyte activation	GO_BiologicalProcess-EBI-UniProt-GOA_10.04.2019_00h00	2.70709e-06	0.0047347	1.03603e-16	3.21171e-15	[3, 4, 5]	Group31	11.6162	69	[ACP5, ADGRE2, AHR, BMP4, BTK, C5AR1, CALB2, CAPG, CAV2, CCL2, CCL3, CD22, CD300A, CD300LF, CD4, CD84, CD86, CEBPA, CLECL1, CR1, DPP4, EHHADH, ETF1, FCGR2C, FGR, GPNMB, GPR183, HAVCR2, HLA-DMB, HSPD1, IGF2, IL6, ITGAM, ITGB2, LBP, LEP, LOXL1, MAP3K20, MFHAS1, MMP14, MMP8, MNDA, NCKAP1L, NMB, NR4A3, OSCP1, PLSCR1, PTPN11, PTPN2, PTPN6, PTPRC, RUNX1, SAMSN1, SASH3, SDC4, SGCG, SIRPA, SLAMF8, SMAD7,…
GO:0002699	positive regulation of immune effector process	GO_BiologicalProcess-EBI-UniProt-GOA_10.04.2019_00h00	1.88784e-05	0.0317534	1.03603e-16	3.21171e-15	[3, 4, 5]	Group31	15.2632	29	[ADGRE2, APLP2, CAPG, CD300A, CD84, CD86, EHHADH, FGR, FZD5, GPI, HLA-DMB, HSPD1, IL1R1, IL1RN, IL6, ITGAM, ITGB2, LBP, MAP3K20, NR4A3, OSCP1, PTPRC, PTPRJ, RBP4, SASH3, SEMA7A, SLAMF6, SYK, TFRC]
GO:0006954	inflammatory response	GO_BiologicalProcess-EBI-UniProt-GOA_10.04.2019_00h00	1.03385e-10	1.91779e-07	1.03603e-16	3.21171e-15	[4]	Group31	13.6808	84	[ABCD2, ACP5, ADAMTS12, ADGRE2, ADORA1, AGT, ANGPT1, APLP2, BDKRB1, BIRC3, C5, C5AR1, CCL2, CCL22, CCL3, CCR1, CCRL2, CD44, CDO1, CEBPA, CHI3L1, CXCR4, DDT, EHHADH, EPHX2, FCGR2C, FFAR4, GYPC, HMGB2, HP, HPR, IL6, ITGAL, ITGAM, ITGB2, KLF4, KRT16, LBP, LCP1, LEP, LOXL1, LPL, LTB4R, LYZ, MAPK13, MFHAS1, MGLL, MMP28, MMP8, MMP9, MYD88, NLRC4, PIK3AP1, PIK3CG, PLA2G2A, PLA2G7, PLSCR1, PRKCD, PTAFR, …
GO:0007159	leukocyte cell-cell adhesion	GO_BiologicalProcess-EBI-UniProt-GOA_10.04.2019_00h00	1.20785e-06	0.00213548	1.03603e-16	3.21171e-15	[4]	Group31	13.649	49	[ACP5, ADD2, ADTRP, BMP4, CALB2, CAPG, CAV2, CCL2, CD300A, CD44, CD86, CLECL1, DPP4, FCGR2C, FERMT3, GPNMB, HAS2, HAVCR2, HLA-DMB, HSPD1, IGF2, IL6, ITGA4, ITGAL, ITGB2, KLF4, LEP, LOXL1, MAP3K20, NCKAP1L, NMB, NR4A3, OSCP1, PTPN11, PTPN2, PTPN6, PTPRC, RAC2, RUNX1, SDC4, SELE, SIRPA, SMAD7, SYK, TFRC, TNFRSF21, TNIP1, VAV1, VCAM1]
GO:0031347	regulation of defense response	GO_BiologicalProcess-EBI-UniProt-GOA_10.04.2019_00h00	2.46987e-05	0.0414197	1.03603e-16	3.21171e-15	[4, 5]	Group31	10.3155	85	[ABCD2, ADAMTS12, AGT, APLP2, BIRC3, BTK, C5AR1, CAV2, CCL3, CD300A, CD300LF, CEBPA, CLEC4A, CR1, CTSB, CTSK, CTSL, CTSS, DAB2IP, DDT, EHHADH, FCER1G, FCGR2C, FFAR4, FGR, HERC5, HMGB2, HSPD1, IFI16, IFNLR1, IL6, ILRUN, ITGAM, ITGB2, KLF4, LBP, LCP1, LEP, LPL, LTF, LY96, MAP3K20, MAPK13, MFHAS1, MGLL, MMP8, MMP9, MUC3A, MYD88, NAP1L1, NLRC4, PIK3AP1, PIK3R6, PLA2G2A, PLA2G7, PLSCR1, PRKCD, PSMB5, …
GO:1903037	regulation of leukocyte cell-cell adhesion	GO_BiologicalProcess-EBI-UniProt-GOA_10.04.2019_00h00	1.58425e-05	0.0267739	1.03603e-16	3.21171e-15	[4, 5]	Group31	13.1661	42	[ACP5, ADTRP, BMP4, CALB2, CAPG, CAV2, CCL2, CD300A, CD44, CD86, CLECL1, DPP4, FCGR2C, GPNMB, HAS2, HAVCR2, HLA-DMB, HSPD1, IGF2, IL6, ITGB2, KLF4, LEP, LOXL1, MAP3K20, NCKAP1L, NMB, NR4A3, OSCP1, PTPN11, PTPN2, PTPN6, PTPRC, RUNX1, SDC4, SIRPA, SMAD7, SYK, TFRC, TNFRSF21, VAV1, VCAM1]
GO:1903555	regulation of tumor necrosis factor superfamily cytokine production	GO_BiologicalProcess-EBI-UniProt-GOA_10.04.2019_00h00	2.59662e-06	0.00455707	1.03603e-16	3.21171e-15	[4, 5]	Group31	17.4194	27	[ANGPT1, CCL3, CD86, CIDEA, CLEC4A, DDT, EHHADH, FZD5, HAVCR2, ILRUN, LBP, LCP1, LPL, LTF, LY96, MMP8, PTPN11, PTPN6, PTPRC, PTPRJ, SGCG, SIRPA, THBS1, TLR1, TYROBP, UQCRFS1, ZFP36]
GO:0050727	regulation of inflammatory response	GO_BiologicalProcess-EBI-UniProt-GOA_10.04.2019_00h00	2.82431e-06	0.00493689	1.03603e-16	3.21171e-15	[4, 5, 6]	Group31	13.7931	44	[ABCD2, ADAMTS12, AGT, APLP2, BIRC3, C5AR1, CCL3, CEBPA, DDT, EHHADH, FCGR2C, FFAR4, IL6, ITGAM, ITGB2, KLF4, LBP, LCP1, LEP, LPL, MAPK13, MFHAS1, MGLL, MMP8, MMP9, MYD88, PIK3AP1, PLA2G2A, PLA2G7, PRKCD, PTGER2, PTPN2, PTPRC, SAA1, SELE, SEMA7A, SGCG, SIRPA, SLAMF8, TNFRSF11A, TNFRSF1B, TNIP1, TREM2, USP18]
GO:0002521	leukocyte differentiation	GO_BiologicalProcess-EBI-UniProt-GOA_10.04.2019_00h00	1.01342e-05	0.017218	1.03603e-16	3.21171e-15	[4, 5, 6, 7, 8]	Group31	12.3256	53	[BMP4, BTK, CAPG, CCL3, CCR1, CD4, CD86, CEBPA, CR1, DCSTAMP, DLL4, DOCK10, ETF1, EVI2B, FCER1G, FCGR2C, FSTL3, GPR183, IFI16, IL6, ITGA4, LEP, LOXL1, LRRC17, LTF, LY9, MAFB, MAP3K20, MMP14, MMP9, MT1M, MYC, NCKAP1L, PRXL2A, PSMB5, PTGER2, PTPN2, PTPRC, PTPRJ, RUNX1, SGCG, SLAMF6, SLAMF8, SMAD7, SYK, TCTA, TNFRSF11A, TREM2, TYROBP, UBASH3B, UQCRFS1, VCAM1, VIPR1]
GO:0006082	organic acid metabolic process	GO_BiologicalProcess-EBI-UniProt-GOA_10.04.2019_00h00	3.08439e-19	5.84184e-16	2.25818e-26	7.45198e-25	[3]	Group32	13.0734	171	[ABCC5, ABCD2, ABCG2, ACACA, ACADL, ACADS, ACLY, ACO2, ACOT11, ACOT2, ACOX1, ACSL1, ACSM2B, ADH1A, ADH1B, ADI1, ADIPOR2, ADTRP, AIFM2, AIG1, AKR1C1, AKR1C2, AKT2, ALDH18A1, ALDH1A3, ALDH3A2, ALDH9A1, ALDOA, ALOX15B, ANGPT1, AOAH, APLP2, APOC1, AQP9, AZIN1, B4GALT2, B4GALT6, BCAT1, BCL2A1, BHMT, BHMT2, CARS, CAV2, CD44, CDO1, CELSR1, CES1, CHP1, CHST11, CHST15, CKB, CKMT2, CPT1A, CSGALNACT2, CSPG4…
GO:0006629	lipid metabolic process	GO_BiologicalProcess-EBI-UniProt-GOA_10.04.2019_00h00	3.69881e-17	6.99445e-14	2.25818e-26	7.45198e-25	[3]	Group32	12.1886	181	[AADAC, ABCA1, ABCA2, ABCD2, ABHD5, ACACA, ACADL, ACADS, ACLY, ACOT11, ACOT2, ACOX1, ACSL1, ACSM2B, ACSS2, ADH1A, ADH1B, ADIPOR2, ADRA2A, ADTRP, AGPAT2, AGPAT3, AGT, AIFM2, AIG1, AKR1C1, AKR1C2, AKT2, ALDH1A3, ALDH3A2, ALDH9A1, ALOX15B, ANGPT1, ANGPTL4, ANGPTL8, AOAH, APLP2, APOC1, APOL4, AQP9, B3GNT5, B4GALT6, BCL2A1, BIRC3, CAV2, CES1, CES1P1, CIDEA, CNTRL, CPT1A, CYP1B1, CYP27A1, DAB2IP, DAGLA…
GO:0044282	small molecule catabolic process	GO_BiologicalProcess-EBI-UniProt-GOA_10.04.2019_00h00	1.75423e-05	0.0295762	2.25818e-26	7.45198e-25	[3]	Group32	11.583	60	[ABCD2, ACADL, ACADS, ACOT2, ACOX1, ADA2, ADTRP, AIG1, AKR1C1, AKT2, ALDH3A2, ALDH9A1, ALDOA, BCAT1, CD44, CDO1, CES1, CHP1, CPT1A, CYP27A1, DECR2, DPYD, ECHDC1, ECHS1, EHHADH, ETFB, FAH, FGF13, GPI, GUSB, HAAO, HEXB, HK2, HK3, HOOK2, HPD, IDO1, INPP5K, IRS1, ITGB2, KMO, KYNU, LDHD, MECR, NPL, NUDT5, OXCT1, PCCB, PCK1, PECR, PGM1, PRODH, PSMD8, QDPR, SDS, SHMT1, SLC27A2, SOAT1, SOST, SULT1A2]
GO:0044283	small molecule biosynthetic process	GO_BiologicalProcess-EBI-UniProt-GOA_10.04.2019_00h00	5.02639e-16	9.48983e-13	2.25818e-26	7.45198e-25	[3]	Group32	14.6245	111	[AACS, ABCC5, ABCD2, ACACA, ACADL, ACLY, ACOT11, ACOT2, ACSM2B, ADA2, ADI1, ADIPOR2, AIFM2, AKR1C1, ALDH18A1, ALDH1A3, ALDOA, ALOX15B, ANGPT1, APOC1, AQP9, BCAT1, BCL2A1, BHMT, BHMT2, CDO1, CES1, CHST15, COQ9, CSPG4, CYP27A1, DDR2, DECR2, DHCR24, DHCR7, DHDDS, DHRS9, DNPH1, DSEL, EDN1, EGR1, ELOVL5, ELOVL6, EPHX2, FADS1, FADS2, FADS3, FASN, FBP1, FGF1, FGF13, G6PC3, GATM, GPAM, GPI, GPT, GPT2, HA…
GO:1901568	fatty acid derivative metabolic process	GO_BiologicalProcess-EBI-UniProt-GOA_10.04.2019_00h00	4.35101e-09	7.97975e-06	2.25818e-26	7.45198e-25	[3]	Group32	18.5366	38	[AACS, ACACA, ACLY, ACOX1, ACSL1, ACSM2B, AIFM2, AKR1C1, AKR1C2, ALOX15B, AQP9, BCL2A1, CES1, CYP1B1, DAGLA, DGAT1, DGAT2, EDN1, ELN, ELOVL5, ELOVL6, EPHX2, FADS1, FASN, HACD2, HPGD, LTA4H, MGLL, OXCT1, PLA2G2A, PLA2G4A, PON2, PTGS1, SCD, SLC25A1, SOAT1, TBXAS1, TECR]
GO:0019637	organophosphate metabolic process	GO_BiologicalProcess-EBI-UniProt-GOA_10.04.2019_00h00	7.04777e-13	1.32005e-09	2.25818e-26	7.45198e-25	[3, 4]	Group32	12.069	140	[ABHD5, ACACA, ACLY, ACOT11, ACOT2, ACSL1, ACSM2B, ADCY3, ADCY5, ADCY6, AGPAT2, AGPAT3, AIFM2, ALDOA, APOC1, AQP9, ATP5F1D, ATPSCKMT, BCL2A1, BIRC3, CALM3, CCNI, CES1, CKB, CKMT2, CPT1A, CYC1, DAB2IP, DBI, DDR2, DGAT1, DGAT2, DGKA, DHDDS, DLAT, DNPH1, ELOVL5, ELOVL6, ENPP2, EPB41L4B, ETNK1, FABP3, FADS1, FASN, FBP1, FGF13, FGR, FITM2, G6PC3, GFPT2, GLYAT, GPAM, GPAT3, GPCPD1, GPD1, GPD2, GPI, GPL…
GO:0044255	cellular lipid metabolic process	GO_BiologicalProcess-EBI-UniProt-GOA_10.04.2019_00h00	1.75302e-14	3.29743e-11	2.25818e-26	7.45198e-25	[3, 4]	Group32	12.4357	145	[AADAC, ABCD2, ABHD5, ACACA, ACADL, ACADS, ACLY, ACOT11, ACOT2, ACOX1, ACSL1, ACSM2B, ADH1A, ADH1B, ADIPOR2, ADTRP, AGPAT2, AGPAT3, AGT, AIFM2, AIG1, AKR1C1, AKR1C2, AKT2, ALDH1A3, ALDH3A2, ALDH9A1, ALOX15B, ANGPTL8, AOAH, APLP2, APOC1, AQP9, B3GNT5, B4GALT6, BCL2A1, BIRC3, CAV2, CES1, CNTRL, CPT1A, CYP1B1, DAB2IP, DAGLA, DBI, DECR2, DGAT1, DGAT2, DGKA, DGKI, DHDDS, DHRS9, ECHDC1, ECHS1, EDN1, EH…
GO:0008610	lipid biosynthetic process	GO_BiologicalProcess-EBI-UniProt-GOA_10.04.2019_00h00	2.7824e-12	5.20031e-09	2.25818e-26	7.45198e-25	[4]	Group32	13.3247	103	[ABCD2, ABHD5, ACACA, ACADL, ACLY, ACOT11, ACOT2, ACSL1, ACSM2B, ACSS2, ADIPOR2, AGPAT2, AGPAT3, AKR1C1, ALDH1A3, ALDH3A2, ALDH9A1, ALOX15B, ANGPT1, APOC1, AQP9, B3GNT5, B4GALT6, BCL2A1, CES1, CNTRL, CPT1A, CYP27A1, DECR2, DGAT1, DGAT2, DGKA, DHCR24, DHCR7, DHDDS, DHRS11, DHRS9, DOCK3, EDN1, EGR1, ELOVL5, ELOVL6, EPHX2, ETNK1, FABP3, FADS1, FADS2, FADS3, FASN, FGF1, FGF13, FITM2, GPAM, GPAT3, GPD…
GO:0016042	lipid catabolic process	GO_BiologicalProcess-EBI-UniProt-GOA_10.04.2019_00h00	1.7559e-11	3.26422e-08	2.25818e-26	7.45198e-25	[4]	Group32	17.8451	53	[AADAC, ABCD2, ABHD5, ACADL, ACADS, ACOT2, ACOX1, ADRA2A, ADTRP, AIG1, AKR1C1, AKT2, ALDH3A2, AOAH, APOC1, CES1, CES1P1, CIDEA, CPT1A, CYP1B1, CYP27A1, DAGLA, DECR2, ECHDC1, ECHS1, EHHADH, ENPP2, ETFB, FABP3, GALC, GPCPD1, GPLD1, H19, HSD17B11, HSD17B14, IRS1, LCP1, LPL, MECR, MGLL, PCCB, PCK1, PECR, PLA2G2A, PLA2G4A, PNPLA3, PNPLA4, PRKCD, PSMD8, RARRES2, SLC27A2, SOAT1, SPP1]
GO:0043436	oxoacid metabolic process	GO_BiologicalProcess-EBI-UniProt-GOA_10.04.2019_00h00	4.2048e-19	7.95968e-16	2.25818e-26	7.45198e-25	[4]	Group32	13.125	168	[ABCC5, ABCD2, ACACA, ACADL, ACADS, ACLY, ACO2, ACOT11, ACOT2, ACOX1, ACSL1, ACSM2B, ADH1A, ADH1B, ADI1, ADIPOR2, ADTRP, AIFM2, AIG1, AKR1C1, AKR1C2, AKT2, ALDH18A1, ALDH1A3, ALDH3A2, ALDH9A1, ALDOA, ALOX15B, ANGPT1, AOAH, APLP2, APOC1, AQP9, AZIN1, B4GALT2, B4GALT6, BCAT1, BCL2A1, BHMT, BHMT2, CARS, CAV2, CD44, CDO1, CELSR1, CES1, CHP1, CHST11, CHST15, CKB, CKMT2, CPT1A, CSGALNACT2, CSPG4, CYP1B…
GO:1901570	fatty acid derivative biosynthetic process	GO_BiologicalProcess-EBI-UniProt-GOA_10.04.2019_00h00	5.036e-07	0.000900438	2.25818e-26	7.45198e-25	[4]	Group32	19.8413	25	[AACS, ACACA, ACLY, ACSL1, AIFM2, AKR1C1, AQP9, BCL2A1, CES1, EDN1, ELN, ELOVL5, ELOVL6, FADS1, FASN, HACD2, HPGD, LTA4H, PLA2G2A, PTGS1, SCD, SLC25A1, SOAT1, TBXAS1, TECR]
GO:0019216	regulation of lipid metabolic process	GO_BiologicalProcess-EBI-UniProt-GOA_10.04.2019_00h00	6.80917e-10	1.25902e-06	2.25818e-26	7.45198e-25	[4, 5]	Group32	14.6993	66	[AADAC, ABCA1, ABCD2, ABHD5, ACACA, ACADL, ACOX1, ACSL1, ADIPOR2, ADRA2A, AGT, AKR1C1, AKT2, ANGPT1, ANGPTL4, ANGPTL8, APLP2, APOC1, BCL2A1, BIRC3, CAV2, CIDEA, CNTRL, CPT1A, DAB2IP, DHCR7, DOCK3, EGR1, ELOVL5, ELOVL6, EPHX2, FABP3, FADS1, FASN, FGF1, FGF13, FGR, FITM2, GLIPR1, GPAM, GPLD1, GRHL1, IRS1, LPGAT1, ME1, MLXIPL, NPC2, NR4A3, OSCP1, P2RY12, PDK4, PEBP1, PEX11A, PIK3R5, PIK3R6, PLIN2, P…
GO:0030258	lipid modification	GO_BiologicalProcess-EBI-UniProt-GOA_10.04.2019_00h00	8.13609e-07	0.00144334	2.25818e-26	7.45198e-25	[4, 5]	Group32	14.1956	45	[ABCD2, ACADL, ACADS, ACOT2, ACOX1, ADIPOR2, AGT, AIFM2, AKT2, ALDH3A2, APLP2, APOC1, BIRC3, CES1, CPT1A, DAB2IP, DECR2, DGKA, DGKI, ECHDC1, ECHS1, EHHADH, ENPP2, EPHX2, ETFB, FABP3, FGF13, FGR, INPP5K, IRS1, MECR, NR4A3, OSCP1, P2RY12, PDK4, PECR, PIK3CG, PIK3R5, PIK3R6, PLA2G7, PLPP1, SLC27A2, SOAT1, SRGN, STARD4]
GO:0044242	cellular lipid catabolic process	GO_BiologicalProcess-EBI-UniProt-GOA_10.04.2019_00h00	2.76528e-09	5.08258e-06	2.25818e-26	7.45198e-25	[4, 5]	Group32	17.4797	43	[AADAC, ABCD2, ABHD5, ACADL, ACADS, ACOT2, ACOX1, ADTRP, AIG1, AKR1C1, AKT2, ALDH3A2, AOAH, APOC1, CES1, CPT1A, CYP1B1, DAGLA, DECR2, ECHDC1, ECHS1, EHHADH, ENPP2, ETFB, FABP3, GALC, GPCPD1, GPLD1, H19, IRS1, LCP1, LPL, MECR, MGLL, PCCB, PCK1, PECR, PLA2G4A, PNPLA3, PNPLA4, PRKCD, SLC27A2, SOAT1]
GO:0090407	organophosphate biosynthetic process	GO_BiologicalProcess-EBI-UniProt-GOA_10.04.2019_00h00	6.26462e-09	1.14705e-05	2.25818e-26	7.45198e-25	[4, 5]	Group32	12.6332	83	[ABHD5, ACACA, ACLY, ACSL1, ADCY3, ADCY5, ADCY6, AGPAT2, AGPAT3, ALDOA, AQP9, ATP5F1D, ATPSCKMT, BCL2A1, CCNI, CES1, CKB, CKMT2, CPT1A, CYC1, DDR2, DGKA, DHDDS, DLAT, ELOVL5, ELOVL6, ETNK1, FABP3, FADS1, FASN, FGF13, FITM2, GPAM, GPAT3, GPD1, GUCY1A2, HAAO, HACD2, IDO1, INPP5K, ITGB2, KIF20B, KYNU, LDHD, LPCAT2, MATK, ME1, MFSD2A, MOCS1, MPP1, NQO1, PCYT2, PDHA1, PDK4, PDXK, PEMT, PIGZ, PIK3CG, P…
GO:0034440	lipid oxidation	GO_BiologicalProcess-EBI-UniProt-GOA_10.04.2019_00h00	1.25246e-08	2.28951e-05	2.25818e-26	7.45198e-25	[3, 5, 6]	Group32	23.0089	26	[ABCD2, ACADL, ACADS, ACOT2, ACOX1, ADIPOR2, AKT2, ALDH3A2, APLP2, CES1, CPT1A, DECR2, ECHDC1, ECHS1, EHHADH, ETFB, FABP3, IRS1, MECR, NR4A3, OSCP1, PDK4, PECR, PLA2G7, SLC27A2, SOAT1]
GO:0019752	carboxylic acid metabolic process	GO_BiologicalProcess-EBI-UniProt-GOA_10.04.2019_00h00	1.89607e-17	3.58736e-14	2.25818e-26	7.45198e-25	[5]	Group32	13.0691	155	[ABCC5, ABCD2, ACACA, ACADL, ACADS, ACLY, ACO2, ACOT11, ACOT2, ACOX1, ACSL1, ACSM2B, ADH1A, ADH1B, ADI1, ADIPOR2, ADTRP, AIFM2, AIG1, AKR1C1, AKR1C2, AKT2, ALDH18A1, ALDH1A3, ALDH3A2, ALDH9A1, ALDOA, ALOX15B, AOAH, APLP2, APOC1, AQP9, AZIN1, BCAT1, BCL2A1, BHMT, BHMT2, CARS, CAV2, CD44, CDO1, CELSR1, CES1, CHP1, CKB, CKMT2, CPT1A, CSPG4, CYP1B1, CYP27A1, DAGLA, DECR2, DHRS9, DLAT, DSEL, ECHDC1, E…
GO:0006631	fatty acid metabolic process	GO_BiologicalProcess-EBI-UniProt-GOA_10.04.2019_00h00	1.02263e-14	1.9256e-11	2.25818e-26	7.45198e-25	[4, 5, 7]	Group32	17.8117	70	[ABCD2, ACACA, ACADL, ACADS, ACLY, ACOT11, ACOT2, ACOX1, ACSL1, ACSM2B, ADIPOR2, ADTRP, AIG1, AKR1C1, AKR1C2, AKT2, ALDH3A2, ALOX15B, AOAH, APLP2, APOC1, AQP9, BCL2A1, CAV2, CES1, CPT1A, CYP1B1, DAGLA, DECR2, ECHDC1, ECHS1, EDN1, EHHADH, ELOVL5, ELOVL6, EPHX2, ETFB, FABP3, FADS1, FADS2, FADS3, FASN, GPAM, HACD2, HACD4, HPGD, IRS1, LCP1, LPGAT1, LPL, LTA4H, MECR, MGLL, MLXIPL, NR4A3, OSCP1, PCCB, …
GO:0046394	carboxylic acid biosynthetic process	GO_BiologicalProcess-EBI-UniProt-GOA_10.04.2019_00h00	8.31599e-13	1.55675e-09	2.25818e-26	7.45198e-25	[5, 6]	Group32	17.0157	65	[ABCC5, ABCD2, ACACA, ACADL, ACLY, ACOT11, ACOT2, ACSM2B, ADI1, ADIPOR2, AIFM2, AKR1C1, ALDH18A1, ALDH1A3, ALOX15B, APOC1, AQP9, BCAT1, BCL2A1, BHMT, BHMT2, CDO1, CSPG4, CYP27A1, DECR2, DHRS9, DSEL, EDN1, ELOVL5, ELOVL6, EPHX2, FADS1, FADS2, FADS3, GATM, GPT, GPT2, HAAO, HACD2, HACD4, HAS2, HPGD, KYNU, LCP1, LPGAT1, LPL, LTA4H, MLXIPL, NAT8L, OSBPL3, PDK4, PLA2G2A, PLAG1, PLOD2, PTGS1, RGN, SCD, …
GO:0046395	carboxylic acid catabolic process	GO_BiologicalProcess-EBI-UniProt-GOA_10.04.2019_00h00	2.54882e-06	0.00447827	2.25818e-26	7.45198e-25	[5, 6]	Group32	13.6364	45	[ABCD2, ACADL, ACADS, ACOT2, ACOX1, ADTRP, AIG1, AKT2, ALDH3A2, ALDH9A1, BCAT1, CD44, CDO1, CES1, CHP1, CPT1A, DECR2, ECHDC1, ECHS1, EHHADH, ETFB, FAH, FGF13, GPI, GUSB, HAAO, HEXB, HPD, IDO1, IRS1, ITGB2, KMO, KYNU, LDHD, MECR, NPL, PCCB, PCK1, PECR, PRODH, QDPR, SDS, SHMT1, SLC27A2, SOAT1]
GO:0032787	monocarboxylic acid metabolic process	GO_BiologicalProcess-EBI-UniProt-GOA_10.04.2019_00h00	4.63479e-17	8.75975e-14	2.25818e-26	7.45198e-25	[6]	Group32	15.4519	106	[ABCD2, ACACA, ACADL, ACADS, ACLY, ACOT11, ACOT2, ACOX1, ACSL1, ACSM2B, ADH1A, ADH1B, ADIPOR2, ADTRP, AIG1, AKR1C1, AKR1C2, AKT2, ALDH1A3, ALDH3A2, ALDH9A1, ALDOA, ALOX15B, AOAH, APLP2, APOC1, AQP9, BCL2A1, CAV2, CELSR1, CES1, CPT1A, CSPG4, CYP1B1, CYP27A1, DAGLA, DECR2, DHRS9, DLAT, DSEL, ECHDC1, ECHS1, EDN1, EHHADH, ELOVL5, ELOVL6, EPB41L4B, EPHX2, ETFB, FABP3, FADS1, FADS2, FADS3, FAH, FASN, F…
GO:0001676	long-chain fatty acid metabolic process	GO_BiologicalProcess-EBI-UniProt-GOA_10.04.2019_00h00	9.43646e-08	0.000171083	2.25818e-26	7.45198e-25	[5, 6, 8]	Group32	20.9677	26	[ACADL, ACOT11, ACOT2, ACOX1, ACSL1, ADTRP, AIG1, AKR1C1, ALOX15B, AQP9, CPT1A, CYP1B1, DAGLA, ELOVL5, ELOVL6, EPHX2, FADS1, FADS2, HPGD, LTA4H, MGLL, PLA2G4A, PNPLA3, PTGS1, SLC27A2, TBXAS1]
GO:0033559	unsaturated fatty acid metabolic process	GO_BiologicalProcess-EBI-UniProt-GOA_10.04.2019_00h00	1.16312e-06	0.00205989	2.25818e-26	7.45198e-25	[5, 6, 8]	Group32	19.5122	24	[ABCD2, ACOT2, ACOX1, ACSL1, AKR1C1, AKR1C2, ALOX15B, AQP9, CES1, CYP1B1, DAGLA, DECR2, EDN1, ELOVL5, EPHX2, FADS1, FADS2, FADS3, HPGD, MGLL, PLA2G4A, PTGS1, SCD, TBXAS1]
GO:0006633	fatty acid biosynthetic process	GO_BiologicalProcess-EBI-UniProt-GOA_10.04.2019_00h00	8.50542e-10	1.57095e-06	2.25818e-26	7.45198e-25	[5, 6, 7, 8]	Group32	21.118	34	[ABCD2, ACACA, ACADL, ACLY, ACOT11, ACSM2B, ADIPOR2, AKR1C1, ALOX15B, APOC1, AQP9, BCL2A1, DECR2, EDN1, ELOVL5, ELOVL6, EPHX2, FADS1, FADS2, FADS3, HACD2, HACD4, HPGD, LCP1, LPGAT1, LPL, LTA4H, MLXIPL, PDK4, PLA2G2A, PTGS1, SCD, TBXAS1, TECR]
GO:0009062	fatty acid catabolic process	GO_BiologicalProcess-EBI-UniProt-GOA_10.04.2019_00h00	3.57577e-06	0.00621112	2.25818e-26	7.45198e-25	[5, 6, 7, 8]	Group32	18.8525	23	[ABCD2, ACADL, ACADS, ACOT2, ACOX1, ADTRP, AIG1, AKT2, ALDH3A2, CES1, CPT1A, DECR2, ECHDC1, ECHS1, EHHADH, ETFB, IRS1, MECR, PCCB, PCK1, PECR, SLC27A2, SOAT1]
GO:0072329	monocarboxylic acid catabolic process	GO_BiologicalProcess-EBI-UniProt-GOA_10.04.2019_00h00	1.69702e-05	0.0286457	2.25818e-26	7.45198e-25	[6, 7]	Group32	16.4474	25	[ABCD2, ACADL, ACADS, ACOT2, ACOX1, ADTRP, AIG1, AKT2, ALDH3A2, CES1, CPT1A, DECR2, ECHDC1, ECHS1, EHHADH, ETFB, FAH, IRS1, LDHD, MECR, PCCB, PCK1, PECR, SLC27A2, SOAT1]
GO:0072330	monocarboxylic acid biosynthetic process	GO_BiologicalProcess-EBI-UniProt-GOA_10.04.2019_00h00	1.84966e-11	3.43666e-08	2.25818e-26	7.45198e-25	[6, 7]	Group32	19.7368	45	[ABCD2, ACACA, ACADL, ACLY, ACOT11, ACOT2, ACSM2B, ADIPOR2, AKR1C1, ALDH1A3, ALOX15B, APOC1, AQP9, BCL2A1, CSPG4, CYP27A1, DECR2, DHRS9, DSEL, EDN1, ELOVL5, ELOVL6, EPHX2, FADS1, FADS2, FADS3, HACD2, HACD4, HPGD, LCP1, LPGAT1, LPL, LTA4H, MLXIPL, OSBPL3, PDK4, PLA2G2A, PTGS1, SCD, SDS, SLC27A2, STARD4, TBXAS1, TECR, VCAN]
GO:0006635	fatty acid beta-oxidation	GO_BiologicalProcess-EBI-UniProt-GOA_10.04.2019_00h00	1.51955e-05	0.0256957	2.25818e-26	7.45198e-25	[5, 6, 7, 8, 9]	Group32	20.9877	17	[ABCD2, ACADL, ACADS, ACOT2, ACOX1, AKT2, CES1, CPT1A, DECR2, ECHDC1, ECHS1, EHHADH, ETFB, IRS1, MECR, SLC27A2, SOAT1]
GO:0006629	lipid metabolic process	GO_BiologicalProcess-EBI-UniProt-GOA_10.04.2019_00h00	3.69881e-17	6.99445e-14	2.98306e-27	1.01424e-25	[3]	Group33	12.1886	181	[AADAC, ABCA1, ABCA2, ABCD2, ABHD5, ACACA, ACADL, ACADS, ACLY, ACOT11, ACOT2, ACOX1, ACSL1, ACSM2B, ACSS2, ADH1A, ADH1B, ADIPOR2, ADRA2A, ADTRP, AGPAT2, AGPAT3, AGT, AIFM2, AIG1, AKR1C1, AKR1C2, AKT2, ALDH1A3, ALDH3A2, ALDH9A1, ALOX15B, ANGPT1, ANGPTL4, ANGPTL8, AOAH, APLP2, APOC1, APOL4, AQP9, B3GNT5, B4GALT6, BCL2A1, BIRC3, CAV2, CES1, CES1P1, CIDEA, CNTRL, CPT1A, CYP1B1, CYP27A1, DAB2IP, DAGLA…
GO:0006790	sulfur compound metabolic process	GO_BiologicalProcess-EBI-UniProt-GOA_10.04.2019_00h00	3.02462e-07	0.000542919	2.98306e-27	1.01424e-25	[3]	Group33	13.4293	56	[ACACA, ACLY, ACOT11, ACOT2, ACSL1, ACSM2B, ADI1, ANGPT1, AQP9, B4GALT2, B4GALT6, BCL2A1, BHMT, BHMT2, CDO1, CES1, CHAC1, CHST11, CHST15, CSGALNACT2, CSPG4, DBI, DGAT1, DGAT2, DLAT, DSEL, ELOVL5, ELOVL6, FASN, FMOD, GLYAT, GSTO1, HACD2, HEXB, IMPAD1, ITGB2, KRT16, LDHD, LUM, NQO1, OPLAH, PCCB, PDHA1, PDK4, PODXL, SCD, SLC25A1, SLC5A6, SOAT1, SUCLG1, SULT1A2, TECR, TPK1, TPST2, TSPO, VCAN]
GO:0006793	phosphorus metabolic process	GO_BiologicalProcess-EBI-UniProt-GOA_10.04.2019_00h00	2.3337e-15	4.39903e-12	2.98306e-27	1.01424e-25	[3]	Group33	9.58827	340	[ABCA2, ABHD5, ACACA, ACLY, ACOT11, ACOT2, ACP5, ACSL1, ACSM2B, ACYP2, ADAM9, ADCY3, ADCY5, ADCY6, ADRA1A, ADRA2A, ADTRP, AGPAT2, AGPAT3, AGT, AIFM2, AKT2, ALDH18A1, ALDOA, ANGPT1, ANPEP, APLNR, APOC1, AQP9, AR, ATP5F1D, ATPSCKMT, BARD1, BCL2A1, BIRC3, BLM, BMP4, BTK, BUB1, C5, C5AR1, C9orf72, CALM3, CASS4, CAV2, CBLB, CCDC88A, CCL2, CCL22, CCL3, CCNB2, CCND1, CCNI, CCNL1, CCR1, CD300A, CD4, CD44…
GO:0051186	cofactor metabolic process	GO_BiologicalProcess-EBI-UniProt-GOA_10.04.2019_00h00	1.62678e-07	0.000292983	2.98306e-27	1.01424e-25	[3]	Group33	12.766	66	[ACACA, ACLY, ACOT11, ACOT2, ACSL1, ACSM2B, AKR1C1, AKR1C2, AKR7A2, ALAD, AQP9, BCL2A1, BHMT2, CALM3, CES1, CHAC1, COQ9, DBI, DGAT1, DGAT2, DLAT, ELOVL5, ELOVL6, FASN, GIPC1, GLYAT, GPT2, GPX3, GSTO1, HAAO, HACD2, HMBS, HP, HPR, IDH1, IDH2, IDO1, ITGB2, KYNU, LDHD, ME1, MOCS1, OPLAH, PCCB, PDE7A, PDHA1, PDK4, PDXK, PLAG1, PODXL, PTPN6, QDPR, RAC2, RGN, SCD, SHMT1, SLC25A1, SLC25A16, SLC5A6, SOAT1…
GO:1901135	carbohydrate derivative metabolic process	GO_BiologicalProcess-EBI-UniProt-GOA_10.04.2019_00h00	5.67308e-08	0.000103193	2.98306e-27	1.01424e-25	[3]	Group33	10.5569	127	[ABCC5, ACACA, ACLY, ACOT11, ACOT2, ACSL1, ACSM2B, ADA2, ADAMTS12, ADCY3, ADCY5, ADCY6, AKR1C1, AKR1C2, AKR7A2, ALDOA, ANGPT1, AOAH, AQP9, ATP5F1D, ATPSCKMT, B3GNT5, B4GALT2, B4GALT6, BCL2A1, CCNI, CD44, CES1, CHIT1, CHP1, CHST11, CHST15, CSGALNACT2, CSPG4, CST3, CYC1, DBI, DDR2, DGAT1, DGAT2, DHDDS, DLAT, DLEU2, DPYD, DSEL, ELOVL5, ELOVL6, EPB41L4B, FASN, FBP1, FGF13, FMOD, G6PC3, GALC, GALNT6, …
GO:1901568	fatty acid derivative metabolic process	GO_BiologicalProcess-EBI-UniProt-GOA_10.04.2019_00h00	4.35101e-09	7.97975e-06	2.98306e-27	1.01424e-25	[3]	Group33	18.5366	38	[AACS, ACACA, ACLY, ACOX1, ACSL1, ACSM2B, AIFM2, AKR1C1, AKR1C2, ALOX15B, AQP9, BCL2A1, CES1, CYP1B1, DAGLA, DGAT1, DGAT2, EDN1, ELN, ELOVL5, ELOVL6, EPHX2, FADS1, FASN, HACD2, HPGD, LTA4H, MGLL, OXCT1, PLA2G2A, PLA2G4A, PON2, PTGS1, SCD, SLC25A1, SOAT1, TBXAS1, TECR]
GO:0019637	organophosphate metabolic process	GO_BiologicalProcess-EBI-UniProt-GOA_10.04.2019_00h00	7.04777e-13	1.32005e-09	2.98306e-27	1.01424e-25	[3, 4]	Group33	12.069	140	[ABHD5, ACACA, ACLY, ACOT11, ACOT2, ACSL1, ACSM2B, ADCY3, ADCY5, ADCY6, AGPAT2, AGPAT3, AIFM2, ALDOA, APOC1, AQP9, ATP5F1D, ATPSCKMT, BCL2A1, BIRC3, CALM3, CCNI, CES1, CKB, CKMT2, CPT1A, CYC1, DAB2IP, DBI, DDR2, DGAT1, DGAT2, DGKA, DHDDS, DLAT, DNPH1, ELOVL5, ELOVL6, ENPP2, EPB41L4B, ETNK1, FABP3, FADS1, FASN, FBP1, FGF13, FGR, FITM2, G6PC3, GFPT2, GLYAT, GPAM, GPAT3, GPCPD1, GPD1, GPD2, GPI, GPL…
GO:0044255	cellular lipid metabolic process	GO_BiologicalProcess-EBI-UniProt-GOA_10.04.2019_00h00	1.75302e-14	3.29743e-11	2.98306e-27	1.01424e-25	[3, 4]	Group33	12.4357	145	[AADAC, ABCD2, ABHD5, ACACA, ACADL, ACADS, ACLY, ACOT11, ACOT2, ACOX1, ACSL1, ACSM2B, ADH1A, ADH1B, ADIPOR2, ADTRP, AGPAT2, AGPAT3, AGT, AIFM2, AIG1, AKR1C1, AKR1C2, AKT2, ALDH1A3, ALDH3A2, ALDH9A1, ALOX15B, ANGPTL8, AOAH, APLP2, APOC1, AQP9, B3GNT5, B4GALT6, BCL2A1, BIRC3, CAV2, CES1, CNTRL, CPT1A, CYP1B1, DAB2IP, DAGLA, DBI, DECR2, DGAT1, DGAT2, DGKA, DGKI, DHDDS, DHRS9, ECHDC1, ECHS1, EDN1, EH…
GO:0006732	coenzyme metabolic process	GO_BiologicalProcess-EBI-UniProt-GOA_10.04.2019_00h00	1.20434e-09	2.22081e-06	2.98306e-27	1.01424e-25	[4]	Group33	16.8421	48	[ACACA, ACLY, ACOT11, ACOT2, ACSL1, ACSM2B, AQP9, BCL2A1, BHMT2, CES1, COQ9, DBI, DGAT1, DGAT2, DLAT, ELOVL5, ELOVL6, FASN, GLYAT, GSTO1, HAAO, HACD2, IDO1, ITGB2, KYNU, LDHD, ME1, MOCS1, PCCB, PDE7A, PDHA1, PDK4, PDXK, PODXL, QDPR, RGN, SCD, SHMT1, SLC25A1, SLC25A16, SLC5A6, SOAT1, SUCLG1, TACR1, TBXAS1, TECR, TPK1, TSPO]
GO:0008610	lipid biosynthetic process	GO_BiologicalProcess-EBI-UniProt-GOA_10.04.2019_00h00	2.7824e-12	5.20031e-09	2.98306e-27	1.01424e-25	[4]	Group33	13.3247	103	[ABCD2, ABHD5, ACACA, ACADL, ACLY, ACOT11, ACOT2, ACSL1, ACSM2B, ACSS2, ADIPOR2, AGPAT2, AGPAT3, AKR1C1, ALDH1A3, ALDH3A2, ALDH9A1, ALOX15B, ANGPT1, APOC1, AQP9, B3GNT5, B4GALT6, BCL2A1, CES1, CNTRL, CPT1A, CYP27A1, DECR2, DGAT1, DGAT2, DGKA, DHCR24, DHCR7, DHDDS, DHRS11, DHRS9, DOCK3, EDN1, EGR1, ELOVL5, ELOVL6, EPHX2, ETNK1, FABP3, FADS1, FADS2, FADS3, FASN, FGF1, FGF13, FITM2, GPAM, GPAT3, GPD…
GO:0044272	sulfur compound biosynthetic process	GO_BiologicalProcess-EBI-UniProt-GOA_10.04.2019_00h00	1.30487e-08	2.384e-05	2.98306e-27	1.01424e-25	[4]	Group33	17.5676	39	[ACACA, ACLY, ACSL1, ADI1, ANGPT1, AQP9, B4GALT2, B4GALT6, BCL2A1, BHMT, BHMT2, CDO1, CES1, CHAC1, CHST11, CHST15, CSGALNACT2, CSPG4, DLAT, DSEL, ELOVL5, ELOVL6, FASN, FMOD, GSTO1, HACD2, ITGB2, LDHD, LUM, NQO1, OPLAH, PDHA1, PDK4, SCD, SLC25A1, SOAT1, TECR, TPK1, VCAN]
GO:0051188	cofactor biosynthetic process	GO_BiologicalProcess-EBI-UniProt-GOA_10.04.2019_00h00	1.35384e-07	0.000244232	2.98306e-27	1.01424e-25	[4]	Group33	16.3793	38	[ACACA, ACLY, ACSL1, ALAD, AQP9, BCL2A1, CES1, CHAC1, COQ9, DLAT, ELOVL5, ELOVL6, FASN, GIPC1, HAAO, HACD2, HMBS, IDO1, ITGB2, KYNU, LDHD, ME1, MOCS1, OPLAH, PDHA1, PDK4, PDXK, PLAG1, QDPR, RGN, SCD, SLC25A1, SLC25A16, SOAT1, TACR1, TECR, TPK1, TSPO]
GO:0055086	nucleobase-containing small molecule metabolic process	GO_BiologicalProcess-EBI-UniProt-GOA_10.04.2019_00h00	2.55356e-06	0.00448406	2.98306e-27	1.01424e-25	[3, 4, 5]	Group33	11.2573	77	[ACACA, ACLY, ACOT11, ACOT2, ACSL1, ACSM2B, ADA2, ADCY3, ADCY5, ADCY6, ALDOA, AQP9, ATP5F1D, ATPSCKMT, BCL2A1, CCNI, CES1, CYC1, DBI, DGAT1, DGAT2, DLAT, DNPH1, DPYD, ELOVL5, ELOVL6, EPB41L4B, FASN, FBP1, GFPT2, GLYAT, GPAM, GPI, GUCY1A2, HAAO, HACD2, HK2, HK3, HOOK2, IDO1, IMPAD1, ITGB2, KIF20B, KRT16, KYNU, LDHD, LRRK2, ME1, MLXIPL, MPP1, NME4, NQO1, NUDT5, NUP210, P2RX7, PDHA1, PDK4, PFKFB1, P…
GO:0072521	purine-containing compound metabolic process	GO_BiologicalProcess-EBI-UniProt-GOA_10.04.2019_00h00	7.29581e-08	0.000132492	2.98306e-27	1.01424e-25	[4]	Group33	13.0178	66	[ABCG2, ACACA, ACLY, ACOT11, ACOT2, ACSL1, ACSM2B, ADA2, ADCY3, ADCY5, ADCY6, ALDOA, AQP9, ATP5F1D, ATPSCKMT, BCL2A1, CCNI, CES1, CYC1, DBI, DGAT1, DGAT2, DLAT, DNPH1, DPYD, ELOVL5, ELOVL6, EPB41L4B, FASN, FBP1, GLYAT, GPAM, GPI, GUCY1A2, HACD2, HK2, HK3, HOOK2, IMPAD1, ITGB2, KIF20B, KRT16, LDHD, LRRK2, MLXIPL, MPP1, NQO1, NUP210, P2RX7, PDHA1, PDK4, PFKFB1, PGM1, PRPS2, SAMHD1, SCD, SHMT1, SLC2…
GO:1901570	fatty acid derivative biosynthetic process	GO_BiologicalProcess-EBI-UniProt-GOA_10.04.2019_00h00	5.036e-07	0.000900438	2.98306e-27	1.01424e-25	[4]	Group33	19.8413	25	[AACS, ACACA, ACLY, ACSL1, AIFM2, AKR1C1, AQP9, BCL2A1, CES1, EDN1, ELN, ELOVL5, ELOVL6, FADS1, FASN, HACD2, HPGD, LTA4H, PLA2G2A, PTGS1, SCD, SLC25A1, SOAT1, TBXAS1, TECR]
GO:0019693	ribose phosphate metabolic process	GO_BiologicalProcess-EBI-UniProt-GOA_10.04.2019_00h00	6.91711e-07	0.00122917	2.98306e-27	1.01424e-25	[4, 5]	Group33	12.8261	59	[ACACA, ACLY, ACOT11, ACOT2, ACSL1, ACSM2B, ADCY3, ADCY5, ADCY6, ALDOA, AQP9, ATP5F1D, ATPSCKMT, BCL2A1, CCNI, CES1, CYC1, DBI, DGAT1, DGAT2, DLAT, ELOVL5, ELOVL6, EPB41L4B, FASN, FBP1, GLYAT, GPI, GUCY1A2, HACD2, HK2, HK3, HOOK2, IMPAD1, ITGB2, KIF20B, KRT16, LDHD, LRRK2, MLXIPL, MPP1, NQO1, NUDT5, NUP210, P2RX7, PDHA1, PDK4, PFKFB1, PGM1, PRPS2, SCD, SLC25A1, SOAT1, SUCLG1, SULT1A2, TECR, TPST2…
GO:0090407	organophosphate biosynthetic process	GO_BiologicalProcess-EBI-UniProt-GOA_10.04.2019_00h00	6.26462e-09	1.14705e-05	2.98306e-27	1.01424e-25	[4, 5]	Group33	12.6332	83	[ABHD5, ACACA, ACLY, ACSL1, ADCY3, ADCY5, ADCY6, AGPAT2, AGPAT3, ALDOA, AQP9, ATP5F1D, ATPSCKMT, BCL2A1, CCNI, CES1, CKB, CKMT2, CPT1A, CYC1, DDR2, DGKA, DHDDS, DLAT, ELOVL5, ELOVL6, ETNK1, FABP3, FADS1, FASN, FGF13, FITM2, GPAM, GPAT3, GPD1, GUCY1A2, HAAO, HACD2, IDO1, INPP5K, ITGB2, KIF20B, KYNU, LDHD, LPCAT2, MATK, ME1, MFSD2A, MOCS1, MPP1, NQO1, PCYT2, PDHA1, PDK4, PDXK, PEMT, PIGZ, PIK3CG, P…
GO:0009108	coenzyme biosynthetic process	GO_BiologicalProcess-EBI-UniProt-GOA_10.04.2019_00h00	6.21505e-08	0.00011299	2.98306e-27	1.01424e-25	[5]	Group33	19.0184	31	[ACACA, ACLY, ACSL1, AQP9, BCL2A1, CES1, COQ9, DLAT, ELOVL5, ELOVL6, FASN, HAAO, HACD2, IDO1, ITGB2, KYNU, LDHD, ME1, MOCS1, PDHA1, PDK4, PDXK, QDPR, RGN, SCD, SLC25A1, SLC25A16, SOAT1, TACR1, TECR, TPK1]
GO:0072522	purine-containing compound biosynthetic process	GO_BiologicalProcess-EBI-UniProt-GOA_10.04.2019_00h00	5.71947e-07	0.0010215	2.98306e-27	1.01424e-25	[5]	Group33	16.4251	34	[ACACA, ACLY, ACSL1, ADA2, ADCY3, ADCY5, ADCY6, ALDOA, AQP9, ATP5F1D, ATPSCKMT, BCL2A1, CCNI, CES1, CYC1, DLAT, ELOVL5, ELOVL6, FASN, GPAM, GUCY1A2, HACD2, ITGB2, LDHD, NQO1, PDHA1, PDK4, PRPS2, SCD, SHMT1, SLC25A1, SOAT1, TECR, TREM2]
GO:0006631	fatty acid metabolic process	GO_BiologicalProcess-EBI-UniProt-GOA_10.04.2019_00h00	1.02263e-14	1.9256e-11	2.98306e-27	1.01424e-25	[4, 5, 7]	Group33	17.8117	70	[ABCD2, ACACA, ACADL, ACADS, ACLY, ACOT11, ACOT2, ACOX1, ACSL1, ACSM2B, ADIPOR2, ADTRP, AIG1, AKR1C1, AKR1C2, AKT2, ALDH3A2, ALOX15B, AOAH, APLP2, APOC1, AQP9, BCL2A1, CAV2, CES1, CPT1A, CYP1B1, DAGLA, DECR2, ECHDC1, ECHS1, EDN1, EHHADH, ELOVL5, ELOVL6, EPHX2, ETFB, FABP3, FADS1, FADS2, FADS3, FASN, GPAM, HACD2, HACD4, HPGD, IRS1, LCP1, LPGAT1, LPL, LTA4H, MECR, MGLL, MLXIPL, NR4A3, OSCP1, PCCB, …
GO:0046390	ribose phosphate biosynthetic process	GO_BiologicalProcess-EBI-UniProt-GOA_10.04.2019_00h00	6.41533e-06	0.0110023	2.98306e-27	1.01424e-25	[5, 6]	Group33	15.6566	31	[ACACA, ACLY, ACSL1, ADCY3, ADCY5, ADCY6, ALDOA, AQP9, ATP5F1D, ATPSCKMT, BCL2A1, CCNI, CES1, CYC1, DLAT, ELOVL5, ELOVL6, FASN, GUCY1A2, HACD2, ITGB2, LDHD, NQO1, PDHA1, PDK4, PRPS2, SCD, SLC25A1, SOAT1, TECR, TREM2]
GO:0009117	nucleotide metabolic process	GO_BiologicalProcess-EBI-UniProt-GOA_10.04.2019_00h00	2.07361e-07	0.000373043	2.98306e-27	1.01424e-25	[5, 6, 7]	Group33	12.3499	72	[ACACA, ACLY, ACOT11, ACOT2, ACSL1, ACSM2B, ADCY3, ADCY5, ADCY6, ALDOA, AQP9, ATP5F1D, ATPSCKMT, BCL2A1, CCNI, CES1, CYC1, DBI, DGAT1, DGAT2, DLAT, DNPH1, ELOVL5, ELOVL6, EPB41L4B, FASN, FBP1, GLYAT, GPAM, GPI, GUCY1A2, HAAO, HACD2, HK2, HK3, HOOK2, IDO1, IMPAD1, ITGB2, KIF20B, KRT16, KYNU, LDHD, LRRK2, ME1, MLXIPL, MPP1, NME4, NQO1, NUDT5, NUP210, P2RX7, PDHA1, PDK4, PFKFB1, PGM1, PRPS2, RRM2, S…
GO:1901293	nucleoside phosphate biosynthetic process	GO_BiologicalProcess-EBI-UniProt-GOA_10.04.2019_00h00	1.76793e-06	0.00311508	2.98306e-27	1.01424e-25	[5, 6, 7]	Group33	14.3345	42	[ACACA, ACLY, ACSL1, ADCY3, ADCY5, ADCY6, ALDOA, AQP9, ATP5F1D, ATPSCKMT, BCL2A1, CCNI, CES1, CYC1, DLAT, ELOVL5, ELOVL6, FASN, GPAM, GUCY1A2, HAAO, HACD2, IDO1, ITGB2, KIF20B, KYNU, LDHD, ME1, MPP1, NQO1, PDHA1, PDK4, PRPS2, RRM2, SCD, SLC25A1, SOAT1, SUCLG1, TBXAS1, TECR, TREM2, TSPYL2]
GO:0001676	long-chain fatty acid metabolic process	GO_BiologicalProcess-EBI-UniProt-GOA_10.04.2019_00h00	9.43646e-08	0.000171083	2.98306e-27	1.01424e-25	[5, 6, 8]	Group33	20.9677	26	[ACADL, ACOT11, ACOT2, ACOX1, ACSL1, ADTRP, AIG1, AKR1C1, ALOX15B, AQP9, CPT1A, CYP1B1, DAGLA, ELOVL5, ELOVL6, EPHX2, FADS1, FADS2, HPGD, LTA4H, MGLL, PLA2G4A, PNPLA3, PTGS1, SLC27A2, TBXAS1]
GO:0033559	unsaturated fatty acid metabolic process	GO_BiologicalProcess-EBI-UniProt-GOA_10.04.2019_00h00	1.16312e-06	0.00205989	2.98306e-27	1.01424e-25	[5, 6, 8]	Group33	19.5122	24	[ABCD2, ACOT2, ACOX1, ACSL1, AKR1C1, AKR1C2, ALOX15B, AQP9, CES1, CYP1B1, DAGLA, DECR2, EDN1, ELOVL5, EPHX2, FADS1, FADS2, FADS3, HPGD, MGLL, PLA2G4A, PTGS1, SCD, TBXAS1]
GO:0006163	purine nucleotide metabolic process	GO_BiologicalProcess-EBI-UniProt-GOA_10.04.2019_00h00	1.34007e-07	0.000241883	2.98306e-27	1.01424e-25	[5, 6, 7, 8]	Group33	13.1078	62	[ACACA, ACLY, ACOT11, ACOT2, ACSL1, ACSM2B, ADCY3, ADCY5, ADCY6, ALDOA, AQP9, ATP5F1D, ATPSCKMT, BCL2A1, CCNI, CES1, CYC1, DBI, DGAT1, DGAT2, DLAT, DNPH1, ELOVL5, ELOVL6, EPB41L4B, FASN, FBP1, GLYAT, GPAM, GPI, GUCY1A2, HACD2, HK2, HK3, HOOK2, IMPAD1, ITGB2, KIF20B, KRT16, LDHD, LRRK2, MLXIPL, MPP1, NQO1, NUP210, P2RX7, PDHA1, PDK4, PFKFB1, PGM1, PRPS2, SAMHD1, SCD, SLC25A1, SLC25A16, SOAT1, SUCL…
GO:0006633	fatty acid biosynthetic process	GO_BiologicalProcess-EBI-UniProt-GOA_10.04.2019_00h00	8.50542e-10	1.57095e-06	2.98306e-27	1.01424e-25	[5, 6, 7, 8]	Group33	21.118	34	[ABCD2, ACACA, ACADL, ACLY, ACOT11, ACSM2B, ADIPOR2, AKR1C1, ALOX15B, APOC1, AQP9, BCL2A1, DECR2, EDN1, ELOVL5, ELOVL6, EPHX2, FADS1, FADS2, FADS3, HACD2, HACD4, HPGD, LCP1, LPGAT1, LPL, LTA4H, MLXIPL, PDK4, PLA2G2A, PTGS1, SCD, TBXAS1, TECR]
GO:0034032	purine nucleoside bisphosphate metabolic process	GO_BiologicalProcess-EBI-UniProt-GOA_10.04.2019_00h00	3.94337e-09	7.23608e-06	2.98306e-27	1.01424e-25	[5, 6, 7, 8]	Group33	20.3704	33	[ACACA, ACLY, ACOT11, ACOT2, ACSL1, ACSM2B, AQP9, BCL2A1, CES1, DBI, DGAT1, DGAT2, DLAT, ELOVL5, ELOVL6, FASN, GLYAT, HACD2, IMPAD1, ITGB2, KRT16, LDHD, NQO1, PDHA1, PDK4, SCD, SLC25A1, SOAT1, SUCLG1, SULT1A2, TECR, TPST2, TSPO]
GO:0072330	monocarboxylic acid biosynthetic process	GO_BiologicalProcess-EBI-UniProt-GOA_10.04.2019_00h00	1.84966e-11	3.43666e-08	2.98306e-27	1.01424e-25	[6, 7]	Group33	19.7368	45	[ABCD2, ACACA, ACADL, ACLY, ACOT11, ACOT2, ACSM2B, ADIPOR2, AKR1C1, ALDH1A3, ALOX15B, APOC1, AQP9, BCL2A1, CSPG4, CYP27A1, DECR2, DHRS9, DSEL, EDN1, ELOVL5, ELOVL6, EPHX2, FADS1, FADS2, FADS3, HACD2, HACD4, HPGD, LCP1, LPGAT1, LPL, LTA4H, MLXIPL, OSBPL3, PDK4, PLA2G2A, PTGS1, SCD, SDS, SLC27A2, STARD4, TBXAS1, TECR, VCAN]
GO:0006637	acyl-CoA metabolic process	GO_BiologicalProcess-EBI-UniProt-GOA_10.04.2019_00h00	1.34065e-09	2.47081e-06	2.98306e-27	1.01424e-25	[4, 5, 6, 7, 8, 9, 10]	Group33	23.9316	28	[ACACA, ACLY, ACOT11, ACOT2, ACSL1, ACSM2B, AQP9, BCL2A1, CES1, DBI, DGAT1, DGAT2, DLAT, ELOVL5, ELOVL6, FASN, GLYAT, HACD2, ITGB2, LDHD, PDHA1, PDK4, SCD, SLC25A1, SOAT1, SUCLG1, TECR, TSPO]
GO:0033875	ribonucleoside bisphosphate metabolic process	GO_BiologicalProcess-EBI-UniProt-GOA_10.04.2019_00h00	3.94337e-09	7.23608e-06	2.98306e-27	1.01424e-25	[6, 7, 8]	Group33	20.3704	33	[ACACA, ACLY, ACOT11, ACOT2, ACSL1, ACSM2B, AQP9, BCL2A1, CES1, DBI, DGAT1, DGAT2, DLAT, ELOVL5, ELOVL6, FASN, GLYAT, HACD2, IMPAD1, ITGB2, KRT16, LDHD, NQO1, PDHA1, PDK4, SCD, SLC25A1, SOAT1, SUCLG1, SULT1A2, TECR, TPST2, TSPO]
GO:0006164	purine nucleotide biosynthetic process	GO_BiologicalProcess-EBI-UniProt-GOA_10.04.2019_00h00	6.90428e-07	0.00122758	2.98306e-27	1.01424e-25	[6, 7, 8, 9]	Group33	16.8421	32	[ACACA, ACLY, ACSL1, ADCY3, ADCY5, ADCY6, ALDOA, AQP9, ATP5F1D, ATPSCKMT, BCL2A1, CCNI, CES1, CYC1, DLAT, ELOVL5, ELOVL6, FASN, GPAM, GUCY1A2, HACD2, ITGB2, LDHD, NQO1, PDHA1, PDK4, PRPS2, SCD, SLC25A1, SOAT1, TECR, TREM2]
GO:0009150	purine ribonucleotide metabolic process	GO_BiologicalProcess-EBI-UniProt-GOA_10.04.2019_00h00	5.91688e-07	0.00105498	2.98306e-27	1.01424e-25	[6, 7, 8, 9]	Group33	13.0435	57	[ACACA, ACLY, ACOT11, ACOT2, ACSL1, ACSM2B, ADCY3, ADCY5, ADCY6, ALDOA, AQP9, ATP5F1D, ATPSCKMT, BCL2A1, CCNI, CES1, CYC1, DBI, DGAT1, DGAT2, DLAT, ELOVL5, ELOVL6, EPB41L4B, FASN, FBP1, GLYAT, GPI, GUCY1A2, HACD2, HK2, HK3, HOOK2, IMPAD1, ITGB2, KIF20B, KRT16, LDHD, LRRK2, MLXIPL, MPP1, NQO1, NUP210, P2RX7, PDHA1, PDK4, PFKFB1, PGM1, SCD, SLC25A1, SOAT1, SUCLG1, SULT1A2, TECR, TPST2, TREM2, TSPO]
GO:0034033	purine nucleoside bisphosphate biosynthetic process	GO_BiologicalProcess-EBI-UniProt-GOA_10.04.2019_00h00	2.14665e-07	0.000385968	2.98306e-27	1.01424e-25	[6, 7, 8, 9]	Group33	24.3902	20	[ACACA, ACLY, ACSL1, AQP9, BCL2A1, CES1, DLAT, ELOVL5, ELOVL6, FASN, HACD2, ITGB2, LDHD, NQO1, PDHA1, PDK4, SCD, SLC25A1, SOAT1, TECR]
GO:0035337	fatty-acyl-CoA metabolic process	GO_BiologicalProcess-EBI-UniProt-GOA_10.04.2019_00h00	2.98759e-08	5.44339e-05	2.98306e-27	1.01424e-25	[4, 5, 6, 7, 8, 9, 10, 11]	Group33	31.4815	17	[ACACA, ACLY, ACSL1, ACSM2B, AQP9, BCL2A1, CES1, DGAT1, DGAT2, ELOVL5, ELOVL6, FASN, HACD2, SCD, SLC25A1, SOAT1, TECR]
GO:0034030	ribonucleoside bisphosphate biosynthetic process	GO_BiologicalProcess-EBI-UniProt-GOA_10.04.2019_00h00	2.14665e-07	0.000385968	2.98306e-27	1.01424e-25	[7, 8, 9]	Group33	24.3902	20	[ACACA, ACLY, ACSL1, AQP9, BCL2A1, CES1, DLAT, ELOVL5, ELOVL6, FASN, HACD2, ITGB2, LDHD, NQO1, PDHA1, PDK4, SCD, SLC25A1, SOAT1, TECR]
GO:0009152	purine ribonucleotide biosynthetic process	GO_BiologicalProcess-EBI-UniProt-GOA_10.04.2019_00h00	1.69561e-06	0.00298935	2.98306e-27	1.01424e-25	[7, 8, 9, 10]	Group33	16.7598	30	[ACACA, ACLY, ACSL1, ADCY3, ADCY5, ADCY6, ALDOA, AQP9, ATP5F1D, ATPSCKMT, BCL2A1, CCNI, CES1, CYC1, DLAT, ELOVL5, ELOVL6, FASN, GUCY1A2, HACD2, ITGB2, LDHD, NQO1, PDHA1, PDK4, SCD, SLC25A1, SOAT1, TECR, TREM2]
GO:0046949	fatty-acyl-CoA biosynthetic process	GO_BiologicalProcess-EBI-UniProt-GOA_10.04.2019_00h00	4.28703e-07	0.00076695	2.98306e-27	1.01424e-25	[5, 6, 7, 8, 9, 10, 11, 12]	Group33	31.8182	14	[ACACA, ACLY, ACSL1, AQP9, BCL2A1, CES1, ELOVL5, ELOVL6, FASN, HACD2, SCD, SLC25A1, SOAT1, TECR]
