# Supplementary material for: Stratifying cellular metabolism during weight loss: an interplay of metabolism, metabolic flexibility and inflammation
Source: Sci Rep. 2020 Feb 3;10:1651. doi: 10.1038/s41598-020-58358-z (PMC6997359; doi:10.1038/s41598-020-58358-z)
Supplement: Supplementary file 5 [file 41598_2020_58358_MOESM5_ESM.zip › Comparison 2/ClueGOResultTable-0.xls]

## Sheet: ClueGO Results
GOID	GOTerm	Ontology Source	Term PValue	Term PValue Corrected with Bonferroni step down	Group PValue	Group PValue Corrected with Bonferroni step down	GOLevels	GOGroups	% Associated Genes	Nr. Genes	Associated Genes Found
GO:0046890	regulation of lipid biosynthetic process	GO_BiologicalProcess-EBI-UniProt-GOA_10.04.2019_00h00	0.00108555	0.0303954	0.00108555	0.00868439	[4, 5, 6]	Group00	4.06091	8	[C3, FASN, PDK4, SCD, SIRT4, SNAI1, SNAI2, SREBF1]
GO:0021545	cranial nerve development	GO_BiologicalProcess-EBI-UniProt-GOA_10.04.2019_00h00	0.00128677	0.0334559	0.00128677	0.0077206	[4, 6, 7]	Group01	14.2857	3	[HOXA1, TIFAB, VIPR1]
GO:0033006	regulation of mast cell activation involved in immune response	GO_BiologicalProcess-EBI-UniProt-GOA_10.04.2019_00h00	0.00111141	0.030008	0.00111141	0.00777986	[4, 5, 6, 7]	Group02	15	3	[ADGRE2, CD300A, ENPP3]
GO:0050901	leukocyte tethering or rolling	GO_BiologicalProcess-EBI-UniProt-GOA_10.04.2019_00h00	0.00191384	0.0421045	0.00191384	0.00765536	[4, 6, 7]	Group03	12.5	3	[ADD2, CXCL12, SELE]
GO:0050954	sensory perception of mechanical stimulus	GO_BiologicalProcess-EBI-UniProt-GOA_10.04.2019_00h00	0.00102657	0.0297706	0.00102657	0.00923916	[5]	Group04	5.45455	6	[COL1A1, HOXA1, PIEZO2, PTGDS, SNAI2, TECTA]
GO:0006027	glycosaminoglycan catabolic process	GO_BiologicalProcess-EBI-UniProt-GOA_10.04.2019_00h00	0.0352783	0.0352783	0.0352783	0.0352783	[6]	Group05	4.34783	3	[FMOD, GPC6, LUM]
GO:0006633	fatty acid biosynthetic process	GO_BiologicalProcess-EBI-UniProt-GOA_10.04.2019_00h00	0.000286661	0.0100331	0.000286661	0.00315327	[5, 6, 7, 8]	Group06	4.96894	8	[ACOT11, ACSM2B, CYP2D7, FADS2, PDK4, PLA2G6, PTGDS, SCD]
GO:0006639	acylglycerol metabolic process	GO_BiologicalProcess-EBI-UniProt-GOA_10.04.2019_00h00	0.00197848	0.0415482	0.00197848	0.00593545	[5, 6]	Group07	4.8	6	[C3, CETP, DGKK, ELN, GK3P, SREBF1]
GO:0008203	cholesterol metabolic process	GO_BiologicalProcess-EBI-UniProt-GOA_10.04.2019_00h00	0.000816031	0.026113	0.000816031	0.00816031	[5, 6]	Group08	4.82759	7	[CETP, FASN, GBAP1, HSD17B7P2, NPDC1, SCD, SREBF1]
GO:0048705	skeletal system morphogenesis	GO_BiologicalProcess-EBI-UniProt-GOA_10.04.2019_00h00	0.00182314	0.0419323	8.95656e-05	0.00107479	[4, 5, 6, 7]	Group09	4.87805	6	[BMP4, HOXA1, HOXA2, OSR2, TIFAB, VIT]
GO:0048706	embryonic skeletal system development	GO_BiologicalProcess-EBI-UniProt-GOA_10.04.2019_00h00	0.000202506	0.00729023	8.95656e-05	0.00107479	[5, 6, 7]	Group09	9.61539	5	[COL1A1, HOXA1, HOXA2, OSR2, RBP4]
GO:2001021	negative regulation of response to DNA damage stimulus	GO_BiologicalProcess-EBI-UniProt-GOA_10.04.2019_00h00	0.000398583	0.0135518	0.0013963	0.00698149	[3, 4, 5, 6, 7]	Group10	6.52174	6	[CXCL12, KLHL15, SFRP2, SNAI1, SNAI2, VIPR1]
GO:2001243	negative regulation of intrinsic apoptotic signaling pathway	GO_BiologicalProcess-EBI-UniProt-GOA_10.04.2019_00h00	0.000846018	0.0262266	0.0013963	0.00698149	[5, 6, 7, 8, 9]	Group10	5.66038	6	[CXCL12, NME5, SFRP2, SNAI1, SNAI2, VIPR1]
GO:0000422	autophagy of mitochondrion	GO_BiologicalProcess-EBI-UniProt-GOA_10.04.2019_00h00	0.00174573	0.0418975	0.00249291	0.00498583	[4, 5, 6]	Group11	6.0241	5	[ASIP, C3, MAP1LC3C, SREBF1, VDAC1]
GO:0006995	cellular response to nitrogen starvation	GO_BiologicalProcess-EBI-UniProt-GOA_10.04.2019_00h00	0.000951952	0.0285586	0.00249291	0.00498583	[5, 6, 7]	Group11	15.7895	3	[ASIP, C3, MAP1LC3C]
GO:0035973	aggrephagy	GO_BiologicalProcess-EBI-UniProt-GOA_10.04.2019_00h00	0.000678345	0.0223854	0.00249291	0.00498583	[6, 7]	Group11	17.6471	3	[ASIP, C3, MAP1LC3C]
GO:0042359	vitamin D metabolic process	GO_BiologicalProcess-EBI-UniProt-GOA_10.04.2019_00h00	0.00168745	0.0421861	8.16108e-05	0.00106094	[4, 5]	Group12	13.0435	3	[GBAP1, SNAI1, SNAI2]
GO:0061311	cell surface receptor signaling pathway involved in heart development	GO_BiologicalProcess-EBI-UniProt-GOA_10.04.2019_00h00	0.000121251	0.00448628	8.16108e-05	0.00106094	[4, 5, 6, 7]	Group12	16	4	[BMP4, DLL4, SNAI1, SNAI2]
GO:0003180	aortic valve morphogenesis	GO_BiologicalProcess-EBI-UniProt-GOA_10.04.2019_00h00	2.52234e-05	0.000958489	8.16108e-05	0.00106094	[4, 5, 6, 7, 8, 9, 10]	Group12	14.7059	5	[BMP4, DLL4, ELN, SNAI1, SNAI2]
