# Supplementary material for: Stratifying cellular metabolism during weight loss: an interplay of metabolism, metabolic flexibility and inflammation
Source: Sci Rep. 2020 Feb 3;10:1651. doi: 10.1038/s41598-020-58358-z (PMC6997359; doi:10.1038/s41598-020-58358-z)
Supplement: Supplementary file 5 [file 41598_2020_58358_MOESM5_ESM.zip › Comparison 3/ClueGOResultTable-0.xls]

## Sheet: ClueGO Results
GOID	GOTerm	Ontology Source	Term PValue	Term PValue Corrected with Bonferroni step down	Group PValue	Group PValue Corrected with Bonferroni step down	GOLevels	GOGroups	% Associated Genes	Nr. Genes	Associated Genes Found
GO:0070887	cellular response to chemical stimulus	GO_BiologicalProcess-EBI-UniProt-GOA_10.04.2019_00h00	1.30264e-05	0.0130394	1.30264e-05	7.81585e-05	[3]	Group00	5.08685	164	[AADAC, ABCG2, ACP5, ADAM9, ADCY3, ADCY4, ADCY5, ADCY6, AGPAT2, AHR, AKR7A3, AKT2, ALDH9A1, ANOS1, AOC3, APLP2, AQP1, ATP2B4, ATP6V0A1, ATP6V0D2, ATP6V1B2, BMX, BOK, BPHL, CALCA, CASP1, CCL3, CCND1, CCR1, CCRL2, CD180, CD4, CD44, CDC42, CEBPA, CHAF1A, CHI3L1, CHRM1, CHRNA7, CMKLR1, CNMD, COLEC12, CRHR2, CRY1, CSAD, CSPG4, CTSB, CTSL, CXCL16, CYP21A2, CYP2D7, DAPK1, DCSTAMP, DDIT4, DENND4C, DGAT2,…
GO:1901564	organonitrogen compound metabolic process	GO_BiologicalProcess-EBI-UniProt-GOA_10.04.2019_00h00	3.26149e-05	0.0322887	3.26149e-05	9.78446e-05	[3]	Group01	4.47076	302	[ABCA2, ABCG2, ACACA, ACLY, ACOT2, ACP5, ACSL1, ADAM9, ADCY3, ADCY4, ADCY5, ADCY6, ADORA2B, AK4, AKT2, ALDH9A1, AMD1, ANGPTL8, ANXA8, AOC3, APH1B, APLNR, APLP2, AQP1, ARRDC4, ARSB, ASB13, ASMT, ASRGL1, ATP2B4, B3GALT2, B3GNT5, B4GALT6, BARD1, BCAT1, BCL11A, BCL2L12, BMX, BOK, BPHL, BRCA2, BTK, C9orf72, CAB39, CAB39L, CALCA, CAMK1, CASP1, CCDC88A, CCL3, CCNB1, CCNB2, CCND1, CCNE2, CCR1, CD4, CD44,…
GO:1904645	response to amyloid-beta	GO_BiologicalProcess-EBI-UniProt-GOA_10.04.2019_00h00	1.3377e-05	0.013377	1.3377e-05	6.68851e-05	[5, 6]	Group02	18.0328	11	[CHRNA7, FCGR2B, FPR3, ICAM1, LGMN, MMP9, RAMP3, SGCG, TBC1D8, TREM2, VCAM1]
GO:0017144	drug metabolic process	GO_BiologicalProcess-EBI-UniProt-GOA_10.04.2019_00h00	1.31227e-06	0.00133589	1.31227e-06	1.18104e-05	[3]	Group03	7.66871	50	[AACS, ACLY, ACOT2, ACP5, ACSL1, AK4, AMD1, ASMT, ASRGL1, ATP2B4, CHST14, CKB, CSPG4, CTRC, CTSB, CYC1, CYP21A2, CYP2D7, DOCK3, DSE, ELOVL5, F2RL1, FADS1, FADS2, FAH, FMO4, FSHB, GATM, GCH1, GIPC1, GLYAT, GPX3, HAAO, HBM, HMGCLL1, KLF2, KYNU, LPCAT2, MOXD1, NPL, P2RX4, PC, PDXK, PLA2G7, PLAG1, QDPR, SH2D3C, SOAT1, TREM2, VCAN]
GO:0002687	positive regulation of leukocyte migration	GO_BiologicalProcess-EBI-UniProt-GOA_10.04.2019_00h00	1.61778e-05	0.0161454	1.61778e-05	6.47112e-05	[3, 4, 5, 6, 7, 8]	Group04	12.8	16	[CCL3, CCR1, CMKLR1, F2RL1, FPR3, ICAM1, LGMN, P2RX4, PLA2G7, PLVAP, RARRES2, SGCG, STK39, THBS1, THBS4, TREM2]
GO:0019932	second-messenger-mediated signaling	GO_BiologicalProcess-EBI-UniProt-GOA_10.04.2019_00h00	4.36054e-05	0.0430822	4.36054e-05	8.72108e-05	[4, 5, 6]	Group05	7.59754	37	[ACACA, ADCY3, ADCY4, ADCY5, ADCY6, ADGRL1, ADORA2B, AHR, APLNR, AQP1, ATP1B1, ATP2B4, BTK, CALCA, CCL3, CCR1, CCRL2, CMKLR1, DGKD, DOCK3, FKBP1B, FPR3, GNG2, GPR65, HTR2B, MRAP, MYOZ1, P2RX4, P2RX7, PF4, PTGER2, RAMP1, RAMP3, THBS1, TREM2, TRPM4, VCAM1]
GO:0019935	cyclic-nucleotide-mediated signaling	GO_BiologicalProcess-EBI-UniProt-GOA_10.04.2019_00h00	1.06679e-05	0.0106892	4.36054e-05	8.72108e-05	[5, 6, 7]	Group05	10.5769	22	[ACACA, ADCY3, ADCY4, ADCY5, ADCY6, ADGRL1, ADORA2B, AHR, APLNR, AQP1, ATP2B4, CALCA, DOCK3, GNG2, GPR65, HTR2B, MRAP, PF4, PTGER2, RAMP1, RAMP3, THBS1]
GO:0042592	homeostatic process	GO_BiologicalProcess-EBI-UniProt-GOA_10.04.2019_00h00	4.64552e-05	0.0458048	4.64552e-05	4.64552e-05	[3]	Group06	5.51913	101	[ABCA2, ABCG2, ACACA, ACP5, ACSL1, ADCY3, ADCY4, ADCY5, ADCY6, ANGPTL4, ANGPTL8, APLNR, APLP2, AQP1, ARSB, ASRGL1, ATP1B1, ATP2B4, ATP6V0A1, ATP6V0D2, ATP6V1B2, BARD1, C3AR1, CALCA, CCDC88A, CCL3, CCR1, CCRL2, CD19, CEBPA, CEMIP, CETP, CHRNA7, CMKLR1, CP, CRY1, CTSB, CYB5R4, CYBRD1, DCSTAMP, DGAT2, DOCK3, ENPP2, ERO1A, F2RL1, FKBP1B, FPR3, GATM, GPR65, GRAMD1B, HAAO, HDAC9, HIF1A, HIST1H4F, HK2, …
GO:0048878	chemical homeostasis	GO_BiologicalProcess-EBI-UniProt-GOA_10.04.2019_00h00	5.53863e-06	0.00556078	4.64552e-05	4.64552e-05	[4]	Group06	6.44007	72	[ABCA2, ABCG2, ADCY3, ADCY4, ADCY5, ADCY6, ANGPTL4, ANGPTL8, APLNR, APLP2, AQP1, ARSB, ATP1B1, ATP2B4, ATP6V0A1, ATP6V0D2, ATP6V1B2, C3AR1, CALCA, CCL3, CCR1, CCRL2, CD19, CEBPA, CEMIP, CETP, CHRNA7, CMKLR1, CP, CRY1, CTSB, CYB5R4, CYBRD1, DGAT2, ERO1A, F2RL1, FKBP1B, FPR3, GPR65, GRAMD1B, HDAC9, HIF1A, HK2, HOOK2, HTR2B, KCNA4, LDLR, LPL, MCUB, MLXIPL, MT1M, NPC2, NR1D1, P2RX4, P2RX7, PDK3, PDK4…
GO:0002274	myeloid leukocyte activation	GO_BiologicalProcess-EBI-UniProt-GOA_10.04.2019_00h00	4.30367e-06	0.0043295	3.02216e-06	2.41773e-05	[3, 4]	Group07	7.09759	56	[ACLY, ADAM9, AGPAT2, ALDH9A1, ARSB, ATP6V0A1, ATP8B4, C3AR1, CAB39, CCL3, CD44, CD84, CEBPA, CHI3L1, CTSB, CTSC, CTSD, DCSTAMP, DGAT1, DIPK2A, DYSF, F2RL1, FCAR, FCGR2B, FCGR3A, FPR3, GLIPR1, GLYAT, HAVCR2, HRAS, HSPD1, IQGAP2, LAMP2, LDLR, MANBA, MME, MMP28, MMP9, MT1M, NEU1, NPC2, NR1D1, PDXK, PGM1, PGM2, PIK3CG, PRTN3, QPCT, RAB31, S100P, SGCG, TBC1D8, THBS1, TREM2, TYROBP, VNN1]
GO:0032940	secretion by cell	GO_BiologicalProcess-EBI-UniProt-GOA_10.04.2019_00h00	2.65819e-05	0.0263959	3.02216e-06	2.41773e-05	[2, 5]	Group07	5.7377	91	[ACLY, ADAM9, ADCY5, AGPAT2, ALDH9A1, APLP2, ARSB, ATP6V0A1, ATP8B4, C3AR1, CAB39, CADPS, CASP1, CCL3, CCR1, CD44, CD84, CD9, CHI3L1, CTSB, CTSC, CTSD, CYB5R4, DGAT1, DIPK2A, DISP1, F2RL1, FCAR, FCGR2B, FCGR3A, FPR3, GIPC1, GLIPR1, GLYAT, HAVCR2, HDAC9, HGF, HMGCR, HRAS, HTR2B, IQGAP2, LAMP2, LEP, LHFPL2, LPL, MANBA, MAPK11, MIA2, MME, MMP28, MMP9, MYOM1, NEU1, NLRC4, NNAT, NPC2, NR1D1, OLFM2, P2…
GO:0046903	secretion	GO_BiologicalProcess-EBI-UniProt-GOA_10.04.2019_00h00	2.09597e-05	0.0208549	3.02216e-06	2.41773e-05	[4]	Group07	5.716	95	[ACLY, ADAM9, ADCY5, AGPAT2, ALDH9A1, APLP2, AQP1, ARSB, ATP6V0A1, ATP8B4, C3AR1, CAB39, CADPS, CASP1, CCL3, CCR1, CD44, CD84, CD9, CHI3L1, CTSB, CTSC, CTSD, CYB5R4, DGAT1, DIPK2A, DISP1, F2RL1, FCAR, FCGR2B, FCGR3A, FPR3, GIPC1, GLIPR1, GLYAT, HAVCR2, HDAC9, HGF, HMGCR, HRAS, HTR2B, IQGAP2, KCNA4, LAMP2, LEP, LHFPL2, LPL, MANBA, MAPK11, MIA2, MME, MMP28, MMP9, MYOM1, NEU1, NEUROG1, NLRC4, NNAT, …
GO:0051239	regulation of multicellular organismal process	GO_BiologicalProcess-EBI-UniProt-GOA_10.04.2019_00h00	1.52699e-05	0.0152546	4.07145e-06	2.85002e-05	[2, 3]	Group08	5.16529	150	[ABCD2, ACACA, ACP5, ACSL1, ADAM9, ADCY6, ADGRL1, AGPAT2, ANGPTL4, APLNR, APLP2, AQP1, ARSB, ATP1B1, ATP2B4, BMX, BRCA2, BTK, CALCA, CAMK1, CASP1, CCDC88A, CCL3, CCR1, CD4, CD84, CD9, CDC42, CDX1, CHI3L1, CHRM1, CHRNA7, CMKLR1, CNMD, COL4A2, CTSB, CTSL, DCSTAMP, DLX2, DOCK3, DTX1, EFNA3, EFNB3, ENPP2, F2RL1, FANCD2, FBXO5, FCGR2B, FKBP1B, FLT4, FZD4, GATM, GDF15, GPC4, GPC6, GPNMB, GYPC, HAVCR2, …
GO:0051240	positive regulation of multicellular organismal process	GO_BiologicalProcess-EBI-UniProt-GOA_10.04.2019_00h00	2.31747e-05	0.0230357	4.07145e-06	2.85002e-05	[2, 3, 4]	Group08	5.73366	93	[ACACA, ACP5, ACSL1, ADAM9, ADGRL1, AGPAT2, ANGPTL4, APLNR, APLP2, AQP1, ARSB, BMX, BTK, CALCA, CAMK1, CASP1, CCL3, CCR1, CD4, CHI3L1, CHRNA7, CMKLR1, CTSB, DCSTAMP, DLX2, DOCK3, ENPP2, F2RL1, FBXO5, FLT4, FZD4, GATM, HAVCR2, HDAC9, HGF, HIF1A, HK2, HOOK2, HSD17B10, HSPD1, HTR2B, IL1RN, INSL3, KCNA4, KIF20B, LDLR, LEP, LGALS12, LGMN, LPL, LTB, LY96, MAPK11, MME, MMP9, MYOCD, NEUROG1, NR1D1, P2RX4…
GO:0001817	regulation of cytokine production	GO_BiologicalProcess-EBI-UniProt-GOA_10.04.2019_00h00	5.37042e-06	0.00539727	4.07145e-06	2.85002e-05	[3, 4]	Group08	7.19132	53	[ABCD2, ACP5, AGPAT2, APLP2, BTK, CALCA, CASP1, CCL3, CD4, CD84, CHRNA7, CMKLR1, F2RL1, FCGR2B, FLT4, GPNMB, GYPC, HAVCR2, HDAC9, HERC5, HIF1A, HSPD1, HTR2B, IL1RN, LEP, LPL, LTB, LY96, MAPK11, MEFV, MPRIP, P2RX7, PCBP4, PF4, POLR3G, PTGER2, REL, RPS6KA5, SAA1, SEMA7A, SERPINB8, SGCG, SRGN, SULF1, THBS1, TLR5, TLR7, TLR8, TNFRSF4, TREM2, TRPM4, TWIST1, TYROBP]
GO:0006954	inflammatory response	GO_BiologicalProcess-EBI-UniProt-GOA_10.04.2019_00h00	3.03084e-05	0.0300659	4.07145e-06	2.85002e-05	[4]	Group08	7.16612	44	[ABCD2, ACP5, ADORA1, ADORA2B, AOC3, APLP2, C3AR1, CCL3, CCR1, CCRL2, CD44, CEBPA, CHI3L1, CMKLR1, FCGR2B, FEM1C, FPR3, GYPC, HDAC9, HIF1A, LDLR, LEP, LPL, MEFV, MMP28, MMP9, NLRC4, NR1D1, PF4, PIK3CG, PLA2G7, PTGER2, REL, SAA1, SEMA7A, SGCG, TBC1D8, THBS1, TLR7, TNFRSF4, TNIP1, TREM2, TYROBP, VNN1]
GO:0019637	organophosphate metabolic process	GO_BiologicalProcess-EBI-UniProt-GOA_10.04.2019_00h00	1.80937e-08	1.86907e-05	4.05011e-08	4.05011e-07	[3, 4]	Group09	7.06897	82	[ACACA, ACLY, ACOT2, ACSL1, ADCY3, ADCY4, ADCY5, ADCY6, AGPAT2, AK4, BMX, CD19, CETP, CKB, CROCC, CYC1, CYP21A2, DCK, DGAT1, DGAT2, DGKZ, DLAT, ELOVL5, ENPP2, ENPP7, ETNK1, ETNK2, FADS1, FASN, FBP1, FPR3, GFPT2, GLYAT, GPAM, HAAO, HACD2, HIF1A, HK2, HOOK2, HTR2B, IMPA2, INPP1, IPMK, KCNA4, KIF20B, KYNU, LDHD, LDLR, LPCAT2, LPL, MAP3K8, MFSD2A, MLXIPL, NME4, NUPL2, P2RX7, PAPSS2, PCYT2, PDHA1, PDK…
GO:0006796	phosphate-containing compound metabolic process	GO_BiologicalProcess-EBI-UniProt-GOA_10.04.2019_00h00	4.05011e-08	4.16756e-05	4.05011e-08	4.05011e-07	[4]	Group09	5.35613	188	[ABCA2, ACACA, ACLY, ACOT2, ACP5, ACSL1, ADAM9, ADCY3, ADCY4, ADCY5, ADCY6, ADORA2B, AGPAT2, AK4, AKT2, APLNR, ATP2B4, BARD1, BMX, BTK, C9orf72, CAB39, CAB39L, CALCA, CAMK1, CCDC88A, CCL3, CCNB1, CCNB2, CCND1, CCNE2, CCR1, CD19, CD4, CD44, CEBPA, CEMIP, CETP, CHAF1A, CHI3L1, CHRNA7, CKB, COLEC12, CROCC, CRY1, CSPG4, CTSB, CYC1, CYP21A2, DAPK1, DCK, DDIT4, DGAT1, DGAT2, DGKD, DGKZ, DLAT, DOCK3, DU…
GO:0016310	phosphorylation	GO_BiologicalProcess-EBI-UniProt-GOA_10.04.2019_00h00	9.83161e-07	0.00100184	4.05011e-08	4.05011e-07	[5]	Group09	5.49708	141	[ABCA2, ACP5, ADAM9, ADCY3, ADCY4, ADCY5, ADCY6, ADORA2B, AK4, AKT2, APLNR, ATP2B4, BARD1, BMX, BTK, C9orf72, CAB39, CAB39L, CALCA, CAMK1, CCDC88A, CCL3, CCNB1, CCNB2, CCND1, CCNE2, CCR1, CD19, CD4, CD44, CEBPA, CEMIP, CHAF1A, CHI3L1, CHRNA7, CKB, COLEC12, CRY1, CSPG4, CTSB, CYC1, DAPK1, DCK, DDIT4, DGKD, DGKZ, DOCK3, DUSP8, EFNA3, EFNB3, ENPP2, ETFB, ETNK1, F2RL1, FASN, FASTK, FBP1, FCGR2B, FLT4…
GO:0016301	kinase activity	GO_BiologicalProcess-EBI-UniProt-GOA_10.04.2019_00h00	6.60963e-06	0.00662946	4.05011e-08	4.05011e-07	[6]	Group09	5.91227	93	[ABCA2, ACP5, ADAM9, ADCY3, ADCY4, ADCY5, ADCY6, ADORA2B, AK4, AKT2, ATP2B4, BMX, BTK, CAB39, CAB39L, CALCA, CAMK1, CCDC88A, CCL3, CCNB1, CCNB2, CCND1, CCNE2, CD19, CD4, CD44, CEBPA, CEMIP, CHI3L1, CHRNA7, CKB, COLEC12, DAPK1, DCK, DGKD, DGKZ, DOCK3, DUSP8, EFNA3, EFNB3, ENPP2, ETFB, ETNK1, FASTK, FLT4, FPR3, GDF15, GRK3, HERC5, HK2, HOOK2, HRAS, HTR2B, IPMK, KCNA4, KIF20B, LEP, MAP3K8, MAPK11, M…
GO:0045937	positive regulation of phosphate metabolic process	GO_BiologicalProcess-EBI-UniProt-GOA_10.04.2019_00h00	3.25859e-05	0.0322926	4.05011e-08	4.05011e-07	[5, 6, 7]	Group09	6.02894	75	[ACP5, ADAM9, ADCY3, ADCY4, ADCY5, ADCY6, ADORA2B, AKT2, APLNR, ATP2B4, CAB39, CALCA, CAMK1, CCDC88A, CCL3, CCNB1, CCND1, CCR1, CD19, CD4, CD44, CEMIP, CHI3L1, CHRNA7, CSPG4, DGKZ, DOCK3, ENPP2, ETFB, F2RL1, FASN, FCGR2B, FLT4, FPR3, GDF15, GPNMB, GSDME, HGF, HIF1A, HRAS, HTR2B, ICAM1, IL1RN, KRAS, LEP, LYPLA1, MAP3K8, MAPK11, MLXIPL, MMP9, MPEG1, MPRIP, MST1R, NEU1, NRK, P2RX7, PFKFB1, PIK3CG, P…
GO:0044283	small molecule biosynthetic process	GO_BiologicalProcess-EBI-UniProt-GOA_10.04.2019_00h00	1.09879e-07	0.000112736	3.48479e-12	4.87871e-11	[3]	Group10	7.77339	59	[AACS, ABCD2, ACACA, ACLY, ACOT2, ALDH1A2, ATP2B4, BCAT1, CEMIP, CHST14, CRY1, CSPG4, CYP21A2, CYP2D7, DCK, DSE, ELOVL5, FADS1, FADS2, FADS3, FASN, FBP1, FSHB, GATM, GCH1, GPAM, GPT, GPT2, HAAO, HACD2, HMGCLL1, HMGCR, HPGDS, HSD17B7, KYNU, LPL, MLXIPL, MOXD1, NAT8L, NR1D1, PC, PDK4, PDXK, PFKFB1, PGM1, PLAG1, POLR2D, QDPR, RBP4, SAMHD1, SCD, SH2B1, SLC25A1, SOAT1, SQLE, SREBF1, STARD4, TKT, VCAN]
GO:0008610	lipid biosynthetic process	GO_BiologicalProcess-EBI-UniProt-GOA_10.04.2019_00h00	2.07712e-06	0.00210828	3.48479e-12	4.87871e-11	[4]	Group10	7.2445	56	[ABCD2, ACACA, ACLY, ACOT2, ACSL1, AGPAT2, ALDH1A2, ALDH9A1, B3GALT2, B3GNT5, B4GALT6, BMX, CROCC, CYP21A2, CYP2D7, DGAT1, DGAT2, DGKZ, DOCK3, ELOVL5, ETNK1, ETNK2, FADS1, FADS2, FADS3, FASN, FPR3, FSHB, GPAM, HACD2, HMGCR, HPGDS, HSD17B11, HSD17B14, HSD17B7, HTR2B, LDLR, LPCAT2, LPL, MFSD2A, MLXIPL, NR1D1, PCYT2, PDK4, PI4K2B, PIGF, PIGW, PIK3C2B, PIK3CG, SCD, SH2D3C, SQLE, SREBF1, STARD4, THRSP…
GO:0044272	sulfur compound biosynthetic process	GO_BiologicalProcess-EBI-UniProt-GOA_10.04.2019_00h00	2.91971e-06	0.00295475	3.48479e-12	4.87871e-11	[4]	Group10	10.8108	24	[ACACA, ACLY, ACSL1, B4GALT6, CHST14, CSGALNACT2, CSPG4, DLAT, DSE, ELOVL5, FASN, FMOD, HACD2, HPGDS, LDHD, PAPSS2, PDHA1, PDK3, PDK4, SCD, SLC25A1, SOAT1, TWIST1, VCAN]
GO:0046394	carboxylic acid biosynthetic process	GO_BiologicalProcess-EBI-UniProt-GOA_10.04.2019_00h00	2.94921e-06	0.00298165	3.48479e-12	4.87871e-11	[5, 6]	Group10	8.90052	34	[ABCD2, ACACA, ACLY, ACOT2, ALDH1A2, ATP2B4, BCAT1, CEMIP, CHST14, CSPG4, CYP21A2, CYP2D7, DSE, ELOVL5, FADS1, FADS2, FADS3, GATM, GPT, GPT2, HAAO, HACD2, HPGDS, KYNU, LPL, MLXIPL, NAT8L, NR1D1, PDK4, PLAG1, SCD, SH2B1, STARD4, VCAN]
GO:0032787	monocarboxylic acid metabolic process	GO_BiologicalProcess-EBI-UniProt-GOA_10.04.2019_00h00	1.25851e-08	1.3013e-05	3.48479e-12	4.87871e-11	[6]	Group10	8.30904	57	[ABCD2, ACACA, ACADS, ACLY, ACOT2, ACSL1, AKT2, ALDH1A2, ALDH9A1, APLP2, ASRGL1, CASP1, CHST14, CSPG4, CYP2D7, DLAT, DSE, ECHDC1, ECHS1, ELOVL5, ETFB, FADS1, FADS2, FADS3, FAH, FASN, FBP1, GLYAT, GPAM, HACD2, HIF1A, HK2, HOOK2, HPGDS, HSD17B10, KCNA4, KYNU, LDHD, LPL, MAP3K8, MLXIPL, NR1D1, NUPL2, P2RX7, PC, PDHA1, PDK3, PDK4, PFKFB1, PGM1, SCD, SOAT1, STARD4, TWIST1, TYSND1, VCAN, VNN1]
GO:0072330	monocarboxylic acid biosynthetic process	GO_BiologicalProcess-EBI-UniProt-GOA_10.04.2019_00h00	4.45344e-05	0.0439555	3.48479e-12	4.87871e-11	[6, 7]	Group10	9.64912	22	[ABCD2, ACACA, ACLY, ACOT2, ALDH1A2, CHST14, CSPG4, CYP2D7, DSE, ELOVL5, FADS1, FADS2, FADS3, HACD2, HPGDS, LPL, MLXIPL, NR1D1, PDK4, SCD, STARD4, VCAN]
GO:0006629	lipid metabolic process	GO_BiologicalProcess-EBI-UniProt-GOA_10.04.2019_00h00	4.10103e-09	4.24867e-06	2.27101e-13	3.40652e-12	[3]	Group11	6.73401	100	[AADAC, ABCA2, ABCD2, ACACA, ACADS, ACLY, ACOT2, ACSL1, AGPAT2, AKT2, ALDH1A2, ALDH9A1, ANGPTL4, ANGPTL8, APLP2, B3GALT2, B3GNT5, B4GALT6, BMX, CASP1, CD19, CETP, CROCC, CYP21A2, CYP2D7, DGAT1, DGAT2, DGKD, DGKZ, DOCK3, ECHDC1, ECHS1, ELOVL5, ENPP2, ENPP7, ETFB, ETNK1, ETNK2, FADS1, FADS2, FADS3, FASN, FPR3, FSHB, GALC, GLIPR1, GPAM, GPC4, GPC6, HACD2, HMGCLL1, HMGCR, HPGDS, HSD17B10, HSD17B11, H…
GO:0019637	organophosphate metabolic process	GO_BiologicalProcess-EBI-UniProt-GOA_10.04.2019_00h00	1.80937e-08	1.86907e-05	2.27101e-13	3.40652e-12	[3, 4]	Group11	7.06897	82	[ACACA, ACLY, ACOT2, ACSL1, ADCY3, ADCY4, ADCY5, ADCY6, AGPAT2, AK4, BMX, CD19, CETP, CKB, CROCC, CYC1, CYP21A2, DCK, DGAT1, DGAT2, DGKZ, DLAT, ELOVL5, ENPP2, ENPP7, ETNK1, ETNK2, FADS1, FASN, FBP1, FPR3, GFPT2, GLYAT, GPAM, HAAO, HACD2, HIF1A, HK2, HOOK2, HTR2B, IMPA2, INPP1, IPMK, KCNA4, KIF20B, KYNU, LDHD, LDLR, LPCAT2, LPL, MAP3K8, MFSD2A, MLXIPL, NME4, NUPL2, P2RX7, PAPSS2, PCYT2, PDHA1, PDK…
GO:0044255	cellular lipid metabolic process	GO_BiologicalProcess-EBI-UniProt-GOA_10.04.2019_00h00	2.03231e-08	2.09735e-05	2.27101e-13	3.40652e-12	[3, 4]	Group11	7.03259	82	[AADAC, ABCD2, ACACA, ACADS, ACLY, ACOT2, ACSL1, AGPAT2, AKT2, ALDH1A2, ALDH9A1, ANGPTL8, APLP2, B3GALT2, B3GNT5, B4GALT6, BMX, CASP1, CD19, CETP, CROCC, CYP21A2, CYP2D7, DGAT1, DGAT2, DGKD, DGKZ, ECHDC1, ECHS1, ELOVL5, ENPP2, ENPP7, ETFB, ETNK1, ETNK2, FADS1, FADS2, FADS3, FASN, FPR3, GALC, GPAM, GPC4, GPC6, HACD2, HMGCR, HPGDS, HSD17B10, HTR2B, LDLR, LIPA, LPCAT2, LPL, MAP3K8, MFSD2A, MLXIPL, N…
GO:0008610	lipid biosynthetic process	GO_BiologicalProcess-EBI-UniProt-GOA_10.04.2019_00h00	2.07712e-06	0.00210828	2.27101e-13	3.40652e-12	[4]	Group11	7.2445	56	[ABCD2, ACACA, ACLY, ACOT2, ACSL1, AGPAT2, ALDH1A2, ALDH9A1, B3GALT2, B3GNT5, B4GALT6, BMX, CROCC, CYP21A2, CYP2D7, DGAT1, DGAT2, DGKZ, DOCK3, ELOVL5, ETNK1, ETNK2, FADS1, FADS2, FADS3, FASN, FPR3, FSHB, GPAM, HACD2, HMGCR, HPGDS, HSD17B11, HSD17B14, HSD17B7, HTR2B, LDLR, LPCAT2, LPL, MFSD2A, MLXIPL, NR1D1, PCYT2, PDK4, PI4K2B, PIGF, PIGW, PIK3C2B, PIK3CG, SCD, SH2D3C, SQLE, SREBF1, STARD4, THRSP…
GO:0019216	regulation of lipid metabolic process	GO_BiologicalProcess-EBI-UniProt-GOA_10.04.2019_00h00	2.8022e-06	0.00284143	2.27101e-13	3.40652e-12	[4, 5]	Group11	8.46325	38	[AADAC, ABCD2, ACACA, ACSL1, AKT2, ANGPTL4, ANGPTL8, APLP2, CD19, DGKZ, DOCK3, ELOVL5, FADS1, FASN, FPR3, FSHB, GLIPR1, GPAM, HMGCR, HTR2B, LDLR, MLXIPL, NPC2, NR1D1, PCBP4, PDK3, PDK4, PLIN2, PNPLA2, RARRES2, SCD, SQLE, SREBF1, STARD4, THRSP, TTC39B, TWIST1, TYSND1]
GO:0090407	organophosphate biosynthetic process	GO_BiologicalProcess-EBI-UniProt-GOA_10.04.2019_00h00	1.53731e-06	0.00156344	2.27101e-13	3.40652e-12	[4, 5]	Group11	7.61035	50	[ACACA, ACLY, ACSL1, ADCY3, ADCY4, ADCY5, ADCY6, AGPAT2, AK4, BMX, CKB, CROCC, CYC1, CYP21A2, DCK, DGKZ, DLAT, ELOVL5, ETNK1, ETNK2, FADS1, FASN, FPR3, GPAM, HAAO, HACD2, HTR2B, KIF20B, KYNU, LDHD, LPCAT2, MFSD2A, PAPSS2, PCYT2, PDHA1, PDK3, PDK4, PDXK, PI4K2B, PIGF, PIGW, PIK3C2B, PIK3CG, SCD, SH2D3C, SLC25A1, SOAT1, TKT, TREM2, TWIST1]
GO:0072330	monocarboxylic acid biosynthetic process	GO_BiologicalProcess-EBI-UniProt-GOA_10.04.2019_00h00	4.45344e-05	0.0439555	2.27101e-13	3.40652e-12	[6, 7]	Group11	9.64912	22	[ABCD2, ACACA, ACLY, ACOT2, ALDH1A2, CHST14, CSPG4, CYP2D7, DSE, ELOVL5, FADS1, FADS2, FADS3, HACD2, HPGDS, LPL, MLXIPL, NR1D1, PDK4, SCD, STARD4, VCAN]
GO:0006082	organic acid metabolic process	GO_BiologicalProcess-EBI-UniProt-GOA_10.04.2019_00h00	4.80148e-09	4.96953e-06	6.18903e-10	7.42684e-09	[3]	Group12	6.95719	91	[ABCD2, ABCG2, ACACA, ACADS, ACLY, ACOT2, ACSL1, AKT2, ALDH1A2, ALDH9A1, APLP2, ARSB, ASRGL1, ATP2B4, B4GALT6, BCAT1, BPHL, CASP1, CD44, CEMIP, CHST14, CKB, CSAD, CSGALNACT2, CSPG4, CYP21A2, CYP2D7, DIPK2A, DLAT, DSE, ECHDC1, ECHS1, ELOVL5, ETFB, FADS1, FADS2, FADS3, FAH, FASN, FBP1, FMO1, FMO4, FMOD, GATM, GLYAT, GPAM, GPT, GPT2, HAAO, HACD2, HIF1A, HK2, HMGCLL1, HOOK2, HPGDS, HSD17B10, KCNA4, K…
GO:0044283	small molecule biosynthetic process	GO_BiologicalProcess-EBI-UniProt-GOA_10.04.2019_00h00	1.09879e-07	0.000112736	6.18903e-10	7.42684e-09	[3]	Group12	7.77339	59	[AACS, ABCD2, ACACA, ACLY, ACOT2, ALDH1A2, ATP2B4, BCAT1, CEMIP, CHST14, CRY1, CSPG4, CYP21A2, CYP2D7, DCK, DSE, ELOVL5, FADS1, FADS2, FADS3, FASN, FBP1, FSHB, GATM, GCH1, GPAM, GPT, GPT2, HAAO, HACD2, HMGCLL1, HMGCR, HPGDS, HSD17B7, KYNU, LPL, MLXIPL, MOXD1, NAT8L, NR1D1, PC, PDK4, PDXK, PFKFB1, PGM1, PLAG1, POLR2D, QDPR, RBP4, SAMHD1, SCD, SH2B1, SLC25A1, SOAT1, SQLE, SREBF1, STARD4, TKT, VCAN]
GO:0043436	oxoacid metabolic process	GO_BiologicalProcess-EBI-UniProt-GOA_10.04.2019_00h00	2.08217e-08	2.14672e-05	6.18903e-10	7.42684e-09	[4]	Group12	6.875	88	[ABCD2, ACACA, ACADS, ACLY, ACOT2, ACSL1, AKT2, ALDH1A2, ALDH9A1, APLP2, ARSB, ASRGL1, ATP2B4, B4GALT6, BCAT1, BPHL, CASP1, CD44, CEMIP, CHST14, CKB, CSAD, CSGALNACT2, CSPG4, CYP21A2, CYP2D7, DIPK2A, DLAT, DSE, ECHDC1, ECHS1, ELOVL5, ETFB, FADS1, FADS2, FADS3, FAH, FASN, FBP1, FMOD, GATM, GLYAT, GPAM, GPT, GPT2, HAAO, HACD2, HIF1A, HK2, HMGCLL1, HOOK2, HPGDS, HSD17B10, KCNA4, KMT2B, KYNU, LDHD, L…
GO:0034440	lipid oxidation	GO_BiologicalProcess-EBI-UniProt-GOA_10.04.2019_00h00	1.90801e-05	0.0190229	6.18903e-10	7.42684e-09	[3, 5, 6]	Group12	13.2743	15	[ABCD2, ACADS, ACOT2, AKT2, APLP2, ECHDC1, ECHS1, ETFB, HSD17B10, MAP3K8, PDK4, PLA2G7, SOAT1, TWIST1, TYSND1]
GO:0019752	carboxylic acid metabolic process	GO_BiologicalProcess-EBI-UniProt-GOA_10.04.2019_00h00	2.56888e-08	2.64594e-05	6.18903e-10	7.42684e-09	[5]	Group12	6.99831	83	[ABCD2, ACACA, ACADS, ACLY, ACOT2, ACSL1, AKT2, ALDH1A2, ALDH9A1, APLP2, ASRGL1, ATP2B4, BCAT1, BPHL, CASP1, CD44, CEMIP, CHST14, CKB, CSAD, CSPG4, CYP21A2, CYP2D7, DIPK2A, DLAT, DSE, ECHDC1, ECHS1, ELOVL5, ETFB, FADS1, FADS2, FADS3, FAH, FASN, FBP1, GATM, GLYAT, GPAM, GPT, GPT2, HAAO, HACD2, HIF1A, HK2, HMGCLL1, HOOK2, HPGDS, HSD17B10, KCNA4, KMT2B, KYNU, LDHD, LDLR, LPL, MAP3K8, MLXIPL, NAT8L, …
GO:0046394	carboxylic acid biosynthetic process	GO_BiologicalProcess-EBI-UniProt-GOA_10.04.2019_00h00	2.94921e-06	0.00298165	6.18903e-10	7.42684e-09	[5, 6]	Group12	8.90052	34	[ABCD2, ACACA, ACLY, ACOT2, ALDH1A2, ATP2B4, BCAT1, CEMIP, CHST14, CSPG4, CYP21A2, CYP2D7, DSE, ELOVL5, FADS1, FADS2, FADS3, GATM, GPT, GPT2, HAAO, HACD2, HPGDS, KYNU, LPL, MLXIPL, NAT8L, NR1D1, PDK4, PLAG1, SCD, SH2B1, STARD4, VCAN]
GO:0046395	carboxylic acid catabolic process	GO_BiologicalProcess-EBI-UniProt-GOA_10.04.2019_00h00	4.87673e-05	0.047987	6.18903e-10	7.42684e-09	[5, 6]	Group12	8.48485	28	[ABCD2, ACADS, ACOT2, AKT2, ALDH9A1, ASRGL1, ATP2B4, BCAT1, CD44, CEMIP, CSAD, ECHDC1, ECHS1, ETFB, FAH, HAAO, HMGCLL1, HSD17B10, KMT2B, KYNU, LDHD, MAP3K8, NPL, QDPR, SOAT1, TWIST1, TYSND1, UROC1]
GO:0032787	monocarboxylic acid metabolic process	GO_BiologicalProcess-EBI-UniProt-GOA_10.04.2019_00h00	1.25851e-08	1.3013e-05	6.18903e-10	7.42684e-09	[6]	Group12	8.30904	57	[ABCD2, ACACA, ACADS, ACLY, ACOT2, ACSL1, AKT2, ALDH1A2, ALDH9A1, APLP2, ASRGL1, CASP1, CHST14, CSPG4, CYP2D7, DLAT, DSE, ECHDC1, ECHS1, ELOVL5, ETFB, FADS1, FADS2, FADS3, FAH, FASN, FBP1, GLYAT, GPAM, HACD2, HIF1A, HK2, HOOK2, HPGDS, HSD17B10, KCNA4, KYNU, LDHD, LPL, MAP3K8, MLXIPL, NR1D1, NUPL2, P2RX7, PC, PDHA1, PDK3, PDK4, PFKFB1, PGM1, SCD, SOAT1, STARD4, TWIST1, TYSND1, VCAN, VNN1]
GO:0006635	fatty acid beta-oxidation	GO_BiologicalProcess-EBI-UniProt-GOA_10.04.2019_00h00	4.29838e-05	0.042511	6.18903e-10	7.42684e-09	[5, 6, 7, 8, 9]	Group12	14.8148	12	[ABCD2, ACADS, ACOT2, AKT2, ECHDC1, ECHS1, ETFB, HSD17B10, MAP3K8, SOAT1, TWIST1, TYSND1]
GO:0006082	organic acid metabolic process	GO_BiologicalProcess-EBI-UniProt-GOA_10.04.2019_00h00	4.80148e-09	4.96953e-06	1.90919e-09	2.10011e-08	[3]	Group13	6.95719	91	[ABCD2, ABCG2, ACACA, ACADS, ACLY, ACOT2, ACSL1, AKT2, ALDH1A2, ALDH9A1, APLP2, ARSB, ASRGL1, ATP2B4, B4GALT6, BCAT1, BPHL, CASP1, CD44, CEMIP, CHST14, CKB, CSAD, CSGALNACT2, CSPG4, CYP21A2, CYP2D7, DIPK2A, DLAT, DSE, ECHDC1, ECHS1, ELOVL5, ETFB, FADS1, FADS2, FADS3, FAH, FASN, FBP1, FMO1, FMO4, FMOD, GATM, GLYAT, GPAM, GPT, GPT2, HAAO, HACD2, HIF1A, HK2, HMGCLL1, HOOK2, HPGDS, HSD17B10, KCNA4, K…
GO:0044283	small molecule biosynthetic process	GO_BiologicalProcess-EBI-UniProt-GOA_10.04.2019_00h00	1.09879e-07	0.000112736	1.90919e-09	2.10011e-08	[3]	Group13	7.77339	59	[AACS, ABCD2, ACACA, ACLY, ACOT2, ALDH1A2, ATP2B4, BCAT1, CEMIP, CHST14, CRY1, CSPG4, CYP21A2, CYP2D7, DCK, DSE, ELOVL5, FADS1, FADS2, FADS3, FASN, FBP1, FSHB, GATM, GCH1, GPAM, GPT, GPT2, HAAO, HACD2, HMGCLL1, HMGCR, HPGDS, HSD17B7, KYNU, LPL, MLXIPL, MOXD1, NAT8L, NR1D1, PC, PDK4, PDXK, PFKFB1, PGM1, PLAG1, POLR2D, QDPR, RBP4, SAMHD1, SCD, SH2B1, SLC25A1, SOAT1, SQLE, SREBF1, STARD4, TKT, VCAN]
GO:0006732	coenzyme metabolic process	GO_BiologicalProcess-EBI-UniProt-GOA_10.04.2019_00h00	2.98559e-06	0.00301544	1.90919e-09	2.10011e-08	[4]	Group13	9.82456	28	[ACACA, ACLY, ACOT2, ACSL1, DGAT1, DGAT2, DIPK2A, DLAT, ELOVL5, FASN, GCH1, GLYAT, HAAO, HACD2, KYNU, LDHD, MAP3K8, PC, PDHA1, PDK3, PDK4, PDXK, QDPR, SCD, SLC25A1, SOAT1, TWIST1, VNN1]
GO:0043436	oxoacid metabolic process	GO_BiologicalProcess-EBI-UniProt-GOA_10.04.2019_00h00	2.08217e-08	2.14672e-05	1.90919e-09	2.10011e-08	[4]	Group13	6.875	88	[ABCD2, ACACA, ACADS, ACLY, ACOT2, ACSL1, AKT2, ALDH1A2, ALDH9A1, APLP2, ARSB, ASRGL1, ATP2B4, B4GALT6, BCAT1, BPHL, CASP1, CD44, CEMIP, CHST14, CKB, CSAD, CSGALNACT2, CSPG4, CYP21A2, CYP2D7, DIPK2A, DLAT, DSE, ECHDC1, ECHS1, ELOVL5, ETFB, FADS1, FADS2, FADS3, FAH, FASN, FBP1, FMOD, GATM, GLYAT, GPAM, GPT, GPT2, HAAO, HACD2, HIF1A, HK2, HMGCLL1, HOOK2, HPGDS, HSD17B10, KCNA4, KMT2B, KYNU, LDHD, L…
GO:0044272	sulfur compound biosynthetic process	GO_BiologicalProcess-EBI-UniProt-GOA_10.04.2019_00h00	2.91971e-06	0.00295475	1.90919e-09	2.10011e-08	[4]	Group13	10.8108	24	[ACACA, ACLY, ACSL1, B4GALT6, CHST14, CSGALNACT2, CSPG4, DLAT, DSE, ELOVL5, FASN, FMOD, HACD2, HPGDS, LDHD, PAPSS2, PDHA1, PDK3, PDK4, SCD, SLC25A1, SOAT1, TWIST1, VCAN]
GO:0055086	nucleobase-containing small molecule metabolic process	GO_BiologicalProcess-EBI-UniProt-GOA_10.04.2019_00h00	4.87223e-05	0.0479915	1.90919e-09	2.10011e-08	[3, 4, 5]	Group13	6.87135	47	[ACACA, ACLY, ACOT2, ACSL1, ADCY3, ADCY4, ADCY5, ADCY6, AK4, CYC1, DCK, DGAT1, DGAT2, DLAT, ELOVL5, FASN, FBP1, GFPT2, GLYAT, GPAM, HAAO, HACD2, HIF1A, HK2, HOOK2, KCNA4, KIF20B, KYNU, LDHD, MAP3K8, MLXIPL, NME4, NT5C3A, NUPL2, P2RX7, PAPSS2, PDHA1, PDK3, PDK4, PFKFB1, PGM1, SAMHD1, SCD, SLC25A1, SOAT1, TREM2, TWIST1]
GO:0072521	purine-containing compound metabolic process	GO_BiologicalProcess-EBI-UniProt-GOA_10.04.2019_00h00	5.13633e-07	0.00052596	1.90919e-09	2.10011e-08	[4]	Group13	8.48126	43	[ABCG2, ACACA, ACLY, ACOT2, ACSL1, ADCY3, ADCY4, ADCY5, ADCY6, AK4, CYC1, DCK, DGAT1, DGAT2, DLAT, ELOVL5, FASN, FBP1, GLYAT, GPAM, HACD2, HIF1A, HK2, HOOK2, KCNA4, KIF20B, LDHD, MAP3K8, MLXIPL, NUPL2, P2RX7, PAPSS2, PDHA1, PDK3, PDK4, PFKFB1, PGM1, SAMHD1, SCD, SLC25A1, SOAT1, TREM2, TWIST1]
GO:0019752	carboxylic acid metabolic process	GO_BiologicalProcess-EBI-UniProt-GOA_10.04.2019_00h00	2.56888e-08	2.64594e-05	1.90919e-09	2.10011e-08	[5]	Group13	6.99831	83	[ABCD2, ACACA, ACADS, ACLY, ACOT2, ACSL1, AKT2, ALDH1A2, ALDH9A1, APLP2, ASRGL1, ATP2B4, BCAT1, BPHL, CASP1, CD44, CEMIP, CHST14, CKB, CSAD, CSPG4, CYP21A2, CYP2D7, DIPK2A, DLAT, DSE, ECHDC1, ECHS1, ELOVL5, ETFB, FADS1, FADS2, FADS3, FAH, FASN, FBP1, GATM, GLYAT, GPAM, GPT, GPT2, HAAO, HACD2, HIF1A, HK2, HMGCLL1, HOOK2, HPGDS, HSD17B10, KCNA4, KMT2B, KYNU, LDHD, LDLR, LPL, MAP3K8, MLXIPL, NAT8L, …
GO:0046394	carboxylic acid biosynthetic process	GO_BiologicalProcess-EBI-UniProt-GOA_10.04.2019_00h00	2.94921e-06	0.00298165	1.90919e-09	2.10011e-08	[5, 6]	Group13	8.90052	34	[ABCD2, ACACA, ACLY, ACOT2, ALDH1A2, ATP2B4, BCAT1, CEMIP, CHST14, CSPG4, CYP21A2, CYP2D7, DSE, ELOVL5, FADS1, FADS2, FADS3, GATM, GPT, GPT2, HAAO, HACD2, HPGDS, KYNU, LPL, MLXIPL, NAT8L, NR1D1, PDK4, PLAG1, SCD, SH2B1, STARD4, VCAN]
GO:0009117	nucleotide metabolic process	GO_BiologicalProcess-EBI-UniProt-GOA_10.04.2019_00h00	3.54142e-06	0.00357329	1.90919e-09	2.10011e-08	[5, 6, 7]	Group13	7.7187	45	[ACACA, ACLY, ACOT2, ACSL1, ADCY3, ADCY4, ADCY5, ADCY6, AK4, CYC1, DCK, DGAT1, DGAT2, DLAT, ELOVL5, FASN, FBP1, GLYAT, GPAM, HAAO, HACD2, HIF1A, HK2, HOOK2, KCNA4, KIF20B, KYNU, LDHD, MAP3K8, MLXIPL, NME4, NUPL2, P2RX7, PAPSS2, PDHA1, PDK3, PDK4, PFKFB1, PGM1, SAMHD1, SCD, SLC25A1, SOAT1, TREM2, TWIST1]
GO:0032787	monocarboxylic acid metabolic process	GO_BiologicalProcess-EBI-UniProt-GOA_10.04.2019_00h00	1.25851e-08	1.3013e-05	1.90919e-09	2.10011e-08	[6]	Group13	8.30904	57	[ABCD2, ACACA, ACADS, ACLY, ACOT2, ACSL1, AKT2, ALDH1A2, ALDH9A1, APLP2, ASRGL1, CASP1, CHST14, CSPG4, CYP2D7, DLAT, DSE, ECHDC1, ECHS1, ELOVL5, ETFB, FADS1, FADS2, FADS3, FAH, FASN, FBP1, GLYAT, GPAM, HACD2, HIF1A, HK2, HOOK2, HPGDS, HSD17B10, KCNA4, KYNU, LDHD, LPL, MAP3K8, MLXIPL, NR1D1, NUPL2, P2RX7, PC, PDHA1, PDK3, PDK4, PFKFB1, PGM1, SCD, SOAT1, STARD4, TWIST1, TYSND1, VCAN, VNN1]
GO:0006163	purine nucleotide metabolic process	GO_BiologicalProcess-EBI-UniProt-GOA_10.04.2019_00h00	7.14983e-07	0.000729998	1.90919e-09	2.10011e-08	[5, 6, 7, 8]	Group13	8.66808	41	[ACACA, ACLY, ACOT2, ACSL1, ADCY3, ADCY4, ADCY5, ADCY6, AK4, CYC1, DGAT1, DGAT2, DLAT, ELOVL5, FASN, FBP1, GLYAT, GPAM, HACD2, HIF1A, HK2, HOOK2, KCNA4, KIF20B, LDHD, MAP3K8, MLXIPL, NUPL2, P2RX7, PAPSS2, PDHA1, PDK3, PDK4, PFKFB1, PGM1, SAMHD1, SCD, SLC25A1, SOAT1, TREM2, TWIST1]
GO:0072330	monocarboxylic acid biosynthetic process	GO_BiologicalProcess-EBI-UniProt-GOA_10.04.2019_00h00	4.45344e-05	0.0439555	1.90919e-09	2.10011e-08	[6, 7]	Group13	9.64912	22	[ABCD2, ACACA, ACLY, ACOT2, ALDH1A2, CHST14, CSPG4, CYP2D7, DSE, ELOVL5, FADS1, FADS2, FADS3, HACD2, HPGDS, LPL, MLXIPL, NR1D1, PDK4, SCD, STARD4, VCAN]
GO:0009150	purine ribonucleotide metabolic process	GO_BiologicalProcess-EBI-UniProt-GOA_10.04.2019_00h00	4.79931e-07	0.00049193	1.90919e-09	2.10011e-08	[6, 7, 8, 9]	Group13	8.92449	39	[ACACA, ACLY, ACOT2, ACSL1, ADCY3, ADCY4, ADCY5, ADCY6, AK4, CYC1, DGAT1, DGAT2, DLAT, ELOVL5, FASN, FBP1, GLYAT, HACD2, HIF1A, HK2, HOOK2, KCNA4, KIF20B, LDHD, MAP3K8, MLXIPL, NUPL2, P2RX7, PAPSS2, PDHA1, PDK3, PDK4, PFKFB1, PGM1, SCD, SLC25A1, SOAT1, TREM2, TWIST1]
GO:1901135	carbohydrate derivative metabolic process	GO_BiologicalProcess-EBI-UniProt-GOA_10.04.2019_00h00	1.64963e-06	0.00167603	6.78107e-12	8.81539e-11	[3]	Group14	6.48379	78	[ACACA, ACLY, ACOT2, ACSL1, ADCY3, ADCY4, ADCY5, ADCY6, AK4, ARSB, B3GALT2, B3GNT5, B4GALT6, CD44, CEMIP, CHST14, CNMD, CSGALNACT2, CSPG4, CYC1, DCK, DGAT1, DGAT2, DLAT, DLEU2, DSE, ELOVL5, ENPP7, FASN, FBP1, FMOD, GALC, GFPT2, GLYAT, GNPTAB, GPAM, GPC4, GPC6, HACD2, HIF1A, HK2, HOOK2, HS3ST2, KCNA4, KIF20B, LARGE2, LDHD, MANBA, MAP3K8, MGAT3, MLXIPL, MUC3A, NEU1, NME4, NPL, NT5C3A, NUPL2, P2RX7,…
GO:0019637	organophosphate metabolic process	GO_BiologicalProcess-EBI-UniProt-GOA_10.04.2019_00h00	1.80937e-08	1.86907e-05	6.78107e-12	8.81539e-11	[3, 4]	Group14	7.06897	82	[ACACA, ACLY, ACOT2, ACSL1, ADCY3, ADCY4, ADCY5, ADCY6, AGPAT2, AK4, BMX, CD19, CETP, CKB, CROCC, CYC1, CYP21A2, DCK, DGAT1, DGAT2, DGKZ, DLAT, ELOVL5, ENPP2, ENPP7, ETNK1, ETNK2, FADS1, FASN, FBP1, FPR3, GFPT2, GLYAT, GPAM, HAAO, HACD2, HIF1A, HK2, HOOK2, HTR2B, IMPA2, INPP1, IPMK, KCNA4, KIF20B, KYNU, LDHD, LDLR, LPCAT2, LPL, MAP3K8, MFSD2A, MLXIPL, NME4, NUPL2, P2RX7, PAPSS2, PCYT2, PDHA1, PDK…
GO:0044255	cellular lipid metabolic process	GO_BiologicalProcess-EBI-UniProt-GOA_10.04.2019_00h00	2.03231e-08	2.09735e-05	6.78107e-12	8.81539e-11	[3, 4]	Group14	7.03259	82	[AADAC, ABCD2, ACACA, ACADS, ACLY, ACOT2, ACSL1, AGPAT2, AKT2, ALDH1A2, ALDH9A1, ANGPTL8, APLP2, B3GALT2, B3GNT5, B4GALT6, BMX, CASP1, CD19, CETP, CROCC, CYP21A2, CYP2D7, DGAT1, DGAT2, DGKD, DGKZ, ECHDC1, ECHS1, ELOVL5, ENPP2, ENPP7, ETFB, ETNK1, ETNK2, FADS1, FADS2, FADS3, FASN, FPR3, GALC, GPAM, GPC4, GPC6, HACD2, HMGCR, HPGDS, HSD17B10, HTR2B, LDLR, LIPA, LPCAT2, LPL, MAP3K8, MFSD2A, MLXIPL, N…
GO:0006732	coenzyme metabolic process	GO_BiologicalProcess-EBI-UniProt-GOA_10.04.2019_00h00	2.98559e-06	0.00301544	6.78107e-12	8.81539e-11	[4]	Group14	9.82456	28	[ACACA, ACLY, ACOT2, ACSL1, DGAT1, DGAT2, DIPK2A, DLAT, ELOVL5, FASN, GCH1, GLYAT, HAAO, HACD2, KYNU, LDHD, MAP3K8, PC, PDHA1, PDK3, PDK4, PDXK, QDPR, SCD, SLC25A1, SOAT1, TWIST1, VNN1]
GO:0006796	phosphate-containing compound metabolic process	GO_BiologicalProcess-EBI-UniProt-GOA_10.04.2019_00h00	4.05011e-08	4.16756e-05	6.78107e-12	8.81539e-11	[4]	Group14	5.35613	188	[ABCA2, ACACA, ACLY, ACOT2, ACP5, ACSL1, ADAM9, ADCY3, ADCY4, ADCY5, ADCY6, ADORA2B, AGPAT2, AK4, AKT2, APLNR, ATP2B4, BARD1, BMX, BTK, C9orf72, CAB39, CAB39L, CALCA, CAMK1, CCDC88A, CCL3, CCNB1, CCNB2, CCND1, CCNE2, CCR1, CD19, CD4, CD44, CEBPA, CEMIP, CETP, CHAF1A, CHI3L1, CHRNA7, CKB, COLEC12, CROCC, CRY1, CSPG4, CTSB, CYC1, CYP21A2, DAPK1, DCK, DDIT4, DGAT1, DGAT2, DGKD, DGKZ, DLAT, DOCK3, DU…
GO:0008610	lipid biosynthetic process	GO_BiologicalProcess-EBI-UniProt-GOA_10.04.2019_00h00	2.07712e-06	0.00210828	6.78107e-12	8.81539e-11	[4]	Group14	7.2445	56	[ABCD2, ACACA, ACLY, ACOT2, ACSL1, AGPAT2, ALDH1A2, ALDH9A1, B3GALT2, B3GNT5, B4GALT6, BMX, CROCC, CYP21A2, CYP2D7, DGAT1, DGAT2, DGKZ, DOCK3, ELOVL5, ETNK1, ETNK2, FADS1, FADS2, FADS3, FASN, FPR3, FSHB, GPAM, HACD2, HMGCR, HPGDS, HSD17B11, HSD17B14, HSD17B7, HTR2B, LDLR, LPCAT2, LPL, MFSD2A, MLXIPL, NR1D1, PCYT2, PDK4, PI4K2B, PIGF, PIGW, PIK3C2B, PIK3CG, SCD, SH2D3C, SQLE, SREBF1, STARD4, THRSP…
GO:0044272	sulfur compound biosynthetic process	GO_BiologicalProcess-EBI-UniProt-GOA_10.04.2019_00h00	2.91971e-06	0.00295475	6.78107e-12	8.81539e-11	[4]	Group14	10.8108	24	[ACACA, ACLY, ACSL1, B4GALT6, CHST14, CSGALNACT2, CSPG4, DLAT, DSE, ELOVL5, FASN, FMOD, HACD2, HPGDS, LDHD, PAPSS2, PDHA1, PDK3, PDK4, SCD, SLC25A1, SOAT1, TWIST1, VCAN]
GO:0051188	cofactor biosynthetic process	GO_BiologicalProcess-EBI-UniProt-GOA_10.04.2019_00h00	1.95241e-05	0.019446	6.78107e-12	8.81539e-11	[4]	Group14	9.91379	23	[ACACA, ACLY, ACSL1, ARSB, DLAT, ELOVL5, FASN, GCH1, GIPC1, HAAO, HACD2, KYNU, LDHD, PDHA1, PDK3, PDK4, PDXK, PLAG1, QDPR, SCD, SLC25A1, SOAT1, TWIST1]
GO:0055086	nucleobase-containing small molecule metabolic process	GO_BiologicalProcess-EBI-UniProt-GOA_10.04.2019_00h00	4.87223e-05	0.0479915	6.78107e-12	8.81539e-11	[3, 4, 5]	Group14	6.87135	47	[ACACA, ACLY, ACOT2, ACSL1, ADCY3, ADCY4, ADCY5, ADCY6, AK4, CYC1, DCK, DGAT1, DGAT2, DLAT, ELOVL5, FASN, FBP1, GFPT2, GLYAT, GPAM, HAAO, HACD2, HIF1A, HK2, HOOK2, KCNA4, KIF20B, KYNU, LDHD, MAP3K8, MLXIPL, NME4, NT5C3A, NUPL2, P2RX7, PAPSS2, PDHA1, PDK3, PDK4, PFKFB1, PGM1, SAMHD1, SCD, SLC25A1, SOAT1, TREM2, TWIST1]
GO:0072521	purine-containing compound metabolic process	GO_BiologicalProcess-EBI-UniProt-GOA_10.04.2019_00h00	5.13633e-07	0.00052596	6.78107e-12	8.81539e-11	[4]	Group14	8.48126	43	[ABCG2, ACACA, ACLY, ACOT2, ACSL1, ADCY3, ADCY4, ADCY5, ADCY6, AK4, CYC1, DCK, DGAT1, DGAT2, DLAT, ELOVL5, FASN, FBP1, GLYAT, GPAM, HACD2, HIF1A, HK2, HOOK2, KCNA4, KIF20B, LDHD, MAP3K8, MLXIPL, NUPL2, P2RX7, PAPSS2, PDHA1, PDK3, PDK4, PFKFB1, PGM1, SAMHD1, SCD, SLC25A1, SOAT1, TREM2, TWIST1]
GO:0090407	organophosphate biosynthetic process	GO_BiologicalProcess-EBI-UniProt-GOA_10.04.2019_00h00	1.53731e-06	0.00156344	6.78107e-12	8.81539e-11	[4, 5]	Group14	7.61035	50	[ACACA, ACLY, ACSL1, ADCY3, ADCY4, ADCY5, ADCY6, AGPAT2, AK4, BMX, CKB, CROCC, CYC1, CYP21A2, DCK, DGKZ, DLAT, ELOVL5, ETNK1, ETNK2, FADS1, FASN, FPR3, GPAM, HAAO, HACD2, HTR2B, KIF20B, KYNU, LDHD, LPCAT2, MFSD2A, PAPSS2, PCYT2, PDHA1, PDK3, PDK4, PDXK, PI4K2B, PIGF, PIGW, PIK3C2B, PIK3CG, SCD, SH2D3C, SLC25A1, SOAT1, TKT, TREM2, TWIST1]
GO:0009108	coenzyme biosynthetic process	GO_BiologicalProcess-EBI-UniProt-GOA_10.04.2019_00h00	2.83728e-06	0.00287417	6.78107e-12	8.81539e-11	[5]	Group14	12.2699	20	[ACACA, ACLY, ACSL1, DLAT, ELOVL5, FASN, GCH1, HAAO, HACD2, KYNU, LDHD, PDHA1, PDK3, PDK4, PDXK, QDPR, SCD, SLC25A1, SOAT1, TWIST1]
GO:0072522	purine-containing compound biosynthetic process	GO_BiologicalProcess-EBI-UniProt-GOA_10.04.2019_00h00	8.34112e-07	0.000850794	6.78107e-12	8.81539e-11	[5]	Group14	11.5942	24	[ACACA, ACLY, ACSL1, ADCY3, ADCY4, ADCY5, ADCY6, CYC1, DCK, DLAT, ELOVL5, FASN, GPAM, HACD2, LDHD, PAPSS2, PDHA1, PDK3, PDK4, SCD, SLC25A1, SOAT1, TREM2, TWIST1]
GO:0009117	nucleotide metabolic process	GO_BiologicalProcess-EBI-UniProt-GOA_10.04.2019_00h00	3.54142e-06	0.00357329	6.78107e-12	8.81539e-11	[5, 6, 7]	Group14	7.7187	45	[ACACA, ACLY, ACOT2, ACSL1, ADCY3, ADCY4, ADCY5, ADCY6, AK4, CYC1, DCK, DGAT1, DGAT2, DLAT, ELOVL5, FASN, FBP1, GLYAT, GPAM, HAAO, HACD2, HIF1A, HK2, HOOK2, KCNA4, KIF20B, KYNU, LDHD, MAP3K8, MLXIPL, NME4, NUPL2, P2RX7, PAPSS2, PDHA1, PDK3, PDK4, PFKFB1, PGM1, SAMHD1, SCD, SLC25A1, SOAT1, TREM2, TWIST1]
GO:0032787	monocarboxylic acid metabolic process	GO_BiologicalProcess-EBI-UniProt-GOA_10.04.2019_00h00	1.25851e-08	1.3013e-05	6.78107e-12	8.81539e-11	[6]	Group14	8.30904	57	[ABCD2, ACACA, ACADS, ACLY, ACOT2, ACSL1, AKT2, ALDH1A2, ALDH9A1, APLP2, ASRGL1, CASP1, CHST14, CSPG4, CYP2D7, DLAT, DSE, ECHDC1, ECHS1, ELOVL5, ETFB, FADS1, FADS2, FADS3, FAH, FASN, FBP1, GLYAT, GPAM, HACD2, HIF1A, HK2, HOOK2, HPGDS, HSD17B10, KCNA4, KYNU, LDHD, LPL, MAP3K8, MLXIPL, NR1D1, NUPL2, P2RX7, PC, PDHA1, PDK3, PDK4, PFKFB1, PGM1, SCD, SOAT1, STARD4, TWIST1, TYSND1, VCAN, VNN1]
GO:0006163	purine nucleotide metabolic process	GO_BiologicalProcess-EBI-UniProt-GOA_10.04.2019_00h00	7.14983e-07	0.000729998	6.78107e-12	8.81539e-11	[5, 6, 7, 8]	Group14	8.66808	41	[ACACA, ACLY, ACOT2, ACSL1, ADCY3, ADCY4, ADCY5, ADCY6, AK4, CYC1, DGAT1, DGAT2, DLAT, ELOVL5, FASN, FBP1, GLYAT, GPAM, HACD2, HIF1A, HK2, HOOK2, KCNA4, KIF20B, LDHD, MAP3K8, MLXIPL, NUPL2, P2RX7, PAPSS2, PDHA1, PDK3, PDK4, PFKFB1, PGM1, SAMHD1, SCD, SLC25A1, SOAT1, TREM2, TWIST1]
GO:0034032	purine nucleoside bisphosphate metabolic process	GO_BiologicalProcess-EBI-UniProt-GOA_10.04.2019_00h00	6.46716e-07	0.000660944	6.78107e-12	8.81539e-11	[5, 6, 7, 8]	Group14	12.963	21	[ACACA, ACLY, ACOT2, ACSL1, DGAT1, DGAT2, DLAT, ELOVL5, FASN, GLYAT, HACD2, LDHD, MAP3K8, PAPSS2, PDHA1, PDK3, PDK4, SCD, SLC25A1, SOAT1, TWIST1]
GO:0072330	monocarboxylic acid biosynthetic process	GO_BiologicalProcess-EBI-UniProt-GOA_10.04.2019_00h00	4.45344e-05	0.0439555	6.78107e-12	8.81539e-11	[6, 7]	Group14	9.64912	22	[ABCD2, ACACA, ACLY, ACOT2, ALDH1A2, CHST14, CSPG4, CYP2D7, DSE, ELOVL5, FADS1, FADS2, FADS3, HACD2, HPGDS, LPL, MLXIPL, NR1D1, PDK4, SCD, STARD4, VCAN]
GO:0006637	acyl-CoA metabolic process	GO_BiologicalProcess-EBI-UniProt-GOA_10.04.2019_00h00	6.1129e-08	6.27795e-05	6.78107e-12	8.81539e-11	[4, 5, 6, 7, 8, 9, 10]	Group14	16.2393	19	[ACACA, ACLY, ACOT2, ACSL1, DGAT1, DGAT2, DLAT, ELOVL5, FASN, GLYAT, HACD2, LDHD, PDHA1, PDK3, PDK4, SCD, SLC25A1, SOAT1, TWIST1]
GO:0009165	nucleotide biosynthetic process	GO_BiologicalProcess-EBI-UniProt-GOA_10.04.2019_00h00	3.65775e-06	0.00368701	6.78107e-12	8.81539e-11	[6, 7, 8]	Group14	9.72222	28	[ACACA, ACLY, ACSL1, ADCY3, ADCY4, ADCY5, ADCY6, AK4, CYC1, DCK, DLAT, ELOVL5, FASN, GPAM, HAAO, HACD2, KIF20B, KYNU, LDHD, PAPSS2, PDHA1, PDK3, PDK4, SCD, SLC25A1, SOAT1, TREM2, TWIST1]
GO:0033875	ribonucleoside bisphosphate metabolic process	GO_BiologicalProcess-EBI-UniProt-GOA_10.04.2019_00h00	6.46716e-07	0.000660944	6.78107e-12	8.81539e-11	[6, 7, 8]	Group14	12.963	21	[ACACA, ACLY, ACOT2, ACSL1, DGAT1, DGAT2, DLAT, ELOVL5, FASN, GLYAT, HACD2, LDHD, MAP3K8, PAPSS2, PDHA1, PDK3, PDK4, SCD, SLC25A1, SOAT1, TWIST1]
GO:0009150	purine ribonucleotide metabolic process	GO_BiologicalProcess-EBI-UniProt-GOA_10.04.2019_00h00	4.79931e-07	0.00049193	6.78107e-12	8.81539e-11	[6, 7, 8, 9]	Group14	8.92449	39	[ACACA, ACLY, ACOT2, ACSL1, ADCY3, ADCY4, ADCY5, ADCY6, AK4, CYC1, DGAT1, DGAT2, DLAT, ELOVL5, FASN, FBP1, GLYAT, HACD2, HIF1A, HK2, HOOK2, KCNA4, KIF20B, LDHD, MAP3K8, MLXIPL, NUPL2, P2RX7, PAPSS2, PDHA1, PDK3, PDK4, PFKFB1, PGM1, SCD, SLC25A1, SOAT1, TREM2, TWIST1]
GO:0034033	purine nucleoside bisphosphate biosynthetic process	GO_BiologicalProcess-EBI-UniProt-GOA_10.04.2019_00h00	4.77507e-08	4.90877e-05	6.78107e-12	8.81539e-11	[6, 7, 8, 9]	Group14	19.5122	16	[ACACA, ACLY, ACSL1, DLAT, ELOVL5, FASN, HACD2, LDHD, PAPSS2, PDHA1, PDK3, PDK4, SCD, SLC25A1, SOAT1, TWIST1]
GO:0035337	fatty-acyl-CoA metabolic process	GO_BiologicalProcess-EBI-UniProt-GOA_10.04.2019_00h00	5.21518e-07	0.000533513	6.78107e-12	8.81539e-11	[4, 5, 6, 7, 8, 9, 10, 11]	Group14	22.2222	12	[ACACA, ACLY, ACSL1, DGAT1, DGAT2, ELOVL5, FASN, HACD2, SCD, SLC25A1, SOAT1, TWIST1]
GO:0034030	ribonucleoside bisphosphate biosynthetic process	GO_BiologicalProcess-EBI-UniProt-GOA_10.04.2019_00h00	4.77507e-08	4.90877e-05	6.78107e-12	8.81539e-11	[7, 8, 9]	Group14	19.5122	16	[ACACA, ACLY, ACSL1, DLAT, ELOVL5, FASN, HACD2, LDHD, PAPSS2, PDHA1, PDK3, PDK4, SCD, SLC25A1, SOAT1, TWIST1]
GO:0046949	fatty-acyl-CoA biosynthetic process	GO_BiologicalProcess-EBI-UniProt-GOA_10.04.2019_00h00	3.75356e-06	0.00377983	6.78107e-12	8.81539e-11	[5, 6, 7, 8, 9, 10, 11, 12]	Group14	22.7273	10	[ACACA, ACLY, ACSL1, ELOVL5, FASN, HACD2, SCD, SLC25A1, SOAT1, TWIST1]
