# Supplementary material for: Stratifying cellular metabolism during weight loss: an interplay of metabolism, metabolic flexibility and inflammation
Source: Sci Rep. 2020 Feb 3;10:1651. doi: 10.1038/s41598-020-58358-z (PMC6997359; doi:10.1038/s41598-020-58358-z)
Supplement: Supplementary file 5 [file 41598_2020_58358_MOESM5_ESM.zip › Comparison 4/ClueGOResultTable-0.xls]

## Sheet: ClueGO Results
GOID	GOTerm	Ontology Source	Term PValue	Term PValue Corrected with Bonferroni step down	Group PValue	Group PValue Corrected with Bonferroni step down	GOLevels	GOGroups	% Associated Genes	Nr. Genes	Associated Genes Found
GO:0017144	drug metabolic process	GO_BiologicalProcess-EBI-UniProt-GOA_10.04.2019_00h00	2.2404e-05	0.00972332	2.2404e-05	2.2404e-05	[3]	Group0	5.9816	39	[ACHE, ACLY, ACSL1, ACSS2, ADH4, ADM, AK4, ALDH5A1, AMD1, ASMT, ASRGL1, ATP1A3, ATP5F1B, BHMT, BTD, CES1, CSPG4, CUBN, GIPC1, GLYAT, HMGCLL1, HPRT1, IL1B, JAK2, KRT87P, MTHFD1, MTHFD2, NCAN, NQO1, PCK1, PDXK, PSAT1, QDPR, SDHA, SLPI, SPR, STOML2, SUCLG1, SULT1A1]
GO:0006091	generation of precursor metabolites and energy	GO_BiologicalProcess-EBI-UniProt-GOA_10.04.2019_00h00	6.20198e-06	0.00272887	6.20198e-06	1.86059e-05	[3]	Group1	6.44599	37	[ACSS2, ADH4, AIFM2, ALDH5A1, ALDH9A1, ARSA, ATP5F1B, AVPR1A, CEBPA, CES1, ETFB, GYG2, GYS1, GYS2, HK2, HKDC1, HMGCLL1, HPGD, LDHD, NDUFA2, NDUFA8, NQO1, NQO2, PDHA1, PFKFB1, PGM1, PHGDH, PHKA2, POM121, PPIF, PPP1R3E, QDPR, SDHA, STEAP4, STOML2, SUCLG1, TKT]
GO:0046463	acylglycerol biosynthetic process	GO_BiologicalProcess-EBI-UniProt-GOA_10.04.2019_00h00	4.87077e-06	0.00216262	4.87077e-06	1.94831e-05	[5, 6, 7]	Group2	20	9	[DGAT1, DGAT2, GPAM, GPLD1, LPIN3, PCK1, PLCE1, PLCL1, SREBF1]
GO:0006082	organic acid metabolic process	GO_BiologicalProcess-EBI-UniProt-GOA_10.04.2019_00h00	6.72462e-06	0.00295211	6.72462e-06	1.34492e-05	[3]	Group3	5.12232	67	[ABCB11, ACACA, ACLY, ACOT11, ACOT4, ACSL1, AIFM2, ALDH5A1, ALDH9A1, ARSA, ASRGL1, ATP1A3, B4GALT6, BHMT, BTD, CD44, CES1, CHORDC1, CLEC7A, CSPG4, CYP4A11, DLAT, ECHS1, ETFB, FMOD, GLYAT, GPAM, GPT2, HK2, HKDC1, HMGCLL1, HPGD, IL1B, LDHD, LPGAT1, LPIN3, MARC1, MECR, MGLL, MTHFD1, MTHFD2, NAT8L, NCAN, NQO1, PCK1, PDHA1, PDK3, PFKFB1, PGM1, PHGDH, POM121, PSAT1, QDPR, SCD, SDHA, SH2B1, SIRT4, SLC22…
GO:0019752	carboxylic acid metabolic process	GO_BiologicalProcess-EBI-UniProt-GOA_10.04.2019_00h00	6.17943e-06	0.00272513	6.72462e-06	1.34492e-05	[5]	Group3	5.22766	62	[ABCB11, ACACA, ACLY, ACOT11, ACOT4, ACSL1, AIFM2, ALDH5A1, ALDH9A1, ARSA, ASRGL1, ATP1A3, BHMT, BTD, CD44, CES1, CHORDC1, CLEC7A, CSPG4, CYP4A11, DLAT, ECHS1, ETFB, GLYAT, GPAM, GPT2, HK2, HKDC1, HMGCLL1, HPGD, IL1B, LDHD, LPGAT1, LPIN3, MECR, MGLL, MTHFD1, MTHFD2, NAT8L, NCAN, NQO1, PCK1, PDHA1, PDK3, PFKFB1, PGM1, PHGDH, POM121, PSAT1, QDPR, SCD, SDHA, SH2B1, SIRT4, SLC6A6, SLPI, SUCLG1, TBX4,…
GO:0032787	monocarboxylic acid metabolic process	GO_BiologicalProcess-EBI-UniProt-GOA_10.04.2019_00h00	1.28547e-05	0.00561749	6.72462e-06	1.34492e-05	[6]	Group3	5.97668	41	[ABCB11, ACACA, ACLY, ACOT11, ACOT4, ACSL1, ALDH5A1, ALDH9A1, ARSA, ASRGL1, BTD, CES1, CLEC7A, CSPG4, CYP4A11, DLAT, ECHS1, ETFB, GLYAT, GPAM, HK2, HKDC1, HPGD, IL1B, LDHD, LPGAT1, LPIN3, MECR, MGLL, NCAN, PCK1, PDHA1, PDK3, PFKFB1, PGM1, POM121, SCD, SIRT4, SLPI, THNSL2, VDAC1]
GO:0006629	lipid metabolic process	GO_BiologicalProcess-EBI-UniProt-GOA_10.04.2019_00h00	6.41509e-08	2.93811e-05	6.41509e-08	3.84905e-07	[3]	Group4	5.38721	80	[ABCB11, ABCB4, ABHD15, ACACA, ACHE, ACLY, ACOT11, ACOT4, ACSL1, ACSS2, ADH4, ADM, ADRA2A, AGPAT2, AGPAT3, AIFM2, ALDH5A1, ALDH9A1, ANGPTL8, APOL4, ARSA, ASAH1, B3GALT2, B3GNT5, B4GALT6, CES1, CES1P1, CLEC7A, CNTRL, CUBN, CYP4A11, DGAT1, DGAT2, DGKI, DHCR24, DHDDS, ECHS1, ENPP7, ETFB, ETNK2, FGF1, GPAM, GPLD1, HCAR2, HMGCLL1, HPGD, IL1B, LPGAT1, LPIN3, MECR, MGLL, MST1, NOD2, NR4A2, NUS1, PCK1, P…
GO:0044255	cellular lipid metabolic process	GO_BiologicalProcess-EBI-UniProt-GOA_10.04.2019_00h00	4.56569e-07	0.000205913	6.41509e-08	3.84905e-07	[3, 4]	Group4	5.57461	65	[ABHD15, ACACA, ACHE, ACLY, ACOT11, ACOT4, ACSL1, ADH4, AGPAT2, AGPAT3, AIFM2, ALDH5A1, ALDH9A1, ANGPTL8, ARSA, ASAH1, B3GALT2, B3GNT5, B4GALT6, CES1, CLEC7A, CNTRL, CYP4A11, DGAT1, DGAT2, DGKI, DHDDS, ECHS1, ENPP7, ETFB, ETNK2, GPAM, GPLD1, HPGD, IL1B, LPGAT1, LPIN3, MECR, MGLL, MST1, NOD2, NR4A2, NUS1, PCK1, PDK3, PHGDH, PI4K2B, PIGF, PLAAT5, PLCE1, PLCL1, PLSCR1, RAB27A, RBP4, RETSAT, SCD, SFT…
GO:0008610	lipid biosynthetic process	GO_BiologicalProcess-EBI-UniProt-GOA_10.04.2019_00h00	1.6956e-06	0.000759627	6.41509e-08	3.84905e-07	[4]	Group4	6.08021	47	[ABCB11, ACACA, ACHE, ACLY, ACOT11, ACSL1, ACSS2, ADM, AGPAT2, AGPAT3, ALDH9A1, ARSA, ASAH1, B3GALT2, B3GNT5, B4GALT6, CES1, CNTRL, DGAT1, DGAT2, DHCR24, DHDDS, ETNK2, FGF1, GPAM, GPLD1, HPGD, IL1B, LPGAT1, LPIN3, NUS1, PCK1, PHGDH, PI4K2B, PIGF, PLCE1, PLCL1, PLSCR1, SCD, SIRT4, SOCS3, SQLE, SREBF1, ST8SIA5, SULT1A1, THNSL2, THRSP]
GO:0044283	small molecule biosynthetic process	GO_BiologicalProcess-EBI-UniProt-GOA_10.04.2019_00h00	4.08375e-07	0.000184585	9.22871e-07	4.61436e-06	[3]	Group5	6.32411	48	[ABCB11, ACACA, ACLY, ACOT11, ADM, AIFM2, ARSA, ASAH1, BHMT, CES1, COQ9, CSPG4, DHCR24, DHDDS, FGF1, GPAM, GPT2, HMGCLL1, HPGD, HPRT1, IL1B, LPGAT1, MST1, MTHFD1, NAT8L, NCAN, NTF4, NUS1, PCK1, PDXK, PFKFB1, PGM1, PHGDH, PLCE1, PLCL1, PSAT1, QDPR, RBP4, SAMHD1, SCD, SH2B1, SLC25A16, SPR, SQLE, SREBF1, TBX4, THNSL2, TKT]
GO:1901615	organic hydroxy compound metabolic process	GO_BiologicalProcess-EBI-UniProt-GOA_10.04.2019_00h00	2.67739e-05	0.0115395	9.22871e-07	4.61436e-06	[3]	Group5	6.35838	33	[ABCB11, ACACA, ACLY, ACSS2, ADH4, ALDH9A1, ASAH1, CES1, CUBN, CYP4A11, DHCR24, DHDDS, FGF1, GIPC1, GPAM, HPRT1, IL1B, LDHD, NUS1, PCK1, PDXK, PLCE1, PLCL1, PSAT1, QDPR, RAB27A, RBP4, RETSAT, SCD, SPR, SQLE, SREBF1, SULT1A1]
GO:1901617	organic hydroxy compound biosynthetic process	GO_BiologicalProcess-EBI-UniProt-GOA_10.04.2019_00h00	1.14814e-05	0.00502887	9.22871e-07	4.61436e-06	[4]	Group5	8.27068	22	[ABCB11, ACACA, ACLY, ASAH1, CES1, DHCR24, DHDDS, FGF1, GIPC1, GPAM, IL1B, NUS1, PCK1, PDXK, PLCE1, PLCL1, PSAT1, QDPR, SCD, SPR, SQLE, SREBF1]
GO:0046165	alcohol biosynthetic process	GO_BiologicalProcess-EBI-UniProt-GOA_10.04.2019_00h00	4.29795e-06	0.00191689	9.22871e-07	4.61436e-06	[4, 5]	Group5	10.1695	18	[ACACA, ACLY, ASAH1, CES1, DHCR24, DHDDS, FGF1, GPAM, IL1B, NUS1, PCK1, PLCE1, PLCL1, QDPR, SCD, SPR, SQLE, SREBF1]
GO:0006790	sulfur compound metabolic process	GO_BiologicalProcess-EBI-UniProt-GOA_10.04.2019_00h00	1.83433e-05	0.00797933	4.76566e-08	3.33596e-07	[3]	Group6	6.95444	29	[ACACA, ACLY, ACOT11, ACOT4, ACSF2, ACSL1, ALDH5A1, ATP1A3, B4GALT6, BHMT, BTD, CES1, CLEC7A, CSPG4, DGAT1, DGAT2, DLAT, FMOD, GLYAT, LDHD, MTHFD1, NCAN, NQO1, PDHA1, PDK3, SCD, SUCLG1, SULT1A1, TST]
GO:0051186	cofactor metabolic process	GO_BiologicalProcess-EBI-UniProt-GOA_10.04.2019_00h00	3.63508e-06	0.00162488	4.76566e-08	3.33596e-07	[3]	Group6	6.76983	35	[ACACA, ACLY, ACOT11, ACOT4, ACSF2, ACSL1, ADH4, ALAD, ALDH5A1, ATP1A3, BTD, CES1, CLEC7A, COQ9, CUBN, DGAT1, DGAT2, DLAT, GIPC1, GLYAT, GPT2, KRT87P, LDHD, MOCOS, MTHFD1, MTHFD2, PDHA1, PDK3, PDXK, PSAT1, QDPR, SCD, SLC25A16, SPR, SUCLG1]
GO:1901135	carbohydrate derivative metabolic process	GO_BiologicalProcess-EBI-UniProt-GOA_10.04.2019_00h00	2.65272e-07	0.000120433	4.76566e-08	3.33596e-07	[3]	Group6	5.56941	67	[ACACA, ACLY, ACOT11, ACOT4, ACSF2, ACSL1, ADCY2, ADCY6, AK4, ALDH5A1, ALPG, APOBEC3C, ARSA, ASAH1, ATP5F1B, B3GALT2, B3GNT5, B4GALT6, CD44, CES1, CHORDC1, CLEC7A, CNMD, CSPG4, DGAT1, DGAT2, DHDDS, DLAT, DLEU2, ENPP7, FMOD, GLYAT, GPAM, GPLD1, HK2, HKDC1, HPGD, HPRT1, IL1B, KIF20B, LDHD, LRRK2, NCAN, NME4, NQO1, NR4A2, NT5C3A, NTF4, NUS1, PCSK6, PDHA1, PDK3, PDZD3, PFKFB1, PGM1, PHGDH, PIGF, POM1…
GO:0019637	organophosphate metabolic process	GO_BiologicalProcess-EBI-UniProt-GOA_10.04.2019_00h00	3.15681e-08	1.45213e-05	4.76566e-08	3.33596e-07	[3, 4]	Group6	5.86207	68	[ACACA, ACHE, ACLY, ACOT11, ACOT4, ACSF2, ACSL1, ADCY2, ADCY6, AGPAT2, AGPAT3, AIFM2, AK4, ALDH5A1, ALPG, ATP5F1B, CES1, CLEC7A, DGAT1, DGAT2, DHDDS, DLAT, ENPP7, ETNK2, GLYAT, GPAM, GPLD1, HK2, HKDC1, HPGD, HPRT1, KIF20B, LDHD, LHPP, LPGAT1, LPIN3, LRRK2, MOCOS, MST1, MTHFD1, NME4, NOD2, NQO1, NTF4, NUS1, PDHA1, PDK3, PDXK, PDZD3, PFKFB1, PGM1, PHGDH, PI4K2B, PIGF, PLAAT5, PLCE1, PLCL1, PLSCR1, …
GO:0006732	coenzyme metabolic process	GO_BiologicalProcess-EBI-UniProt-GOA_10.04.2019_00h00	2.86121e-07	0.000129613	4.76566e-08	3.33596e-07	[4]	Group6	9.12281	26	[ACACA, ACLY, ACOT11, ACOT4, ACSF2, ACSL1, BTD, CES1, CLEC7A, COQ9, DGAT1, DGAT2, DLAT, GLYAT, LDHD, MOCOS, MTHFD1, MTHFD2, PDHA1, PDK3, PDXK, QDPR, SCD, SLC25A16, SPR, SUCLG1]
GO:0051188	cofactor biosynthetic process	GO_BiologicalProcess-EBI-UniProt-GOA_10.04.2019_00h00	1.56542e-05	0.00682524	4.76566e-08	3.33596e-07	[4]	Group6	8.62069	20	[ACACA, ACLY, ACSL1, ALAD, CES1, CLEC7A, COQ9, DLAT, GIPC1, LDHD, MOCOS, MTHFD1, PDHA1, PDK3, PDXK, PSAT1, QDPR, SCD, SLC25A16, SPR]
GO:0055086	nucleobase-containing small molecule metabolic process	GO_BiologicalProcess-EBI-UniProt-GOA_10.04.2019_00h00	1.02064e-06	0.000458265	4.76566e-08	3.33596e-07	[3, 4, 5]	Group6	6.43275	44	[ACACA, ACLY, ACOT11, ACOT4, ACSF2, ACSL1, ADCY2, ADCY6, AK4, ALPG, APOBEC3C, ATP5F1B, CES1, CLEC7A, DGAT1, DGAT2, DLAT, GLYAT, GPAM, HK2, HKDC1, HPRT1, KIF20B, LDHD, LHPP, LRRK2, MTHFD1, NME4, NQO1, NT5C3A, NTF4, PDHA1, PDK3, PDZD3, PFKFB1, PGM1, POM121, SAMHD1, SCD, SLC25A16, SLPI, STOML2, SUCLG1, SULT1A1]
GO:0072521	purine-containing compound metabolic process	GO_BiologicalProcess-EBI-UniProt-GOA_10.04.2019_00h00	1.13742e-08	5.2435e-06	4.76566e-08	3.33596e-07	[4]	Group6	7.88955	40	[ACACA, ACLY, ACOT11, ACOT4, ACSF2, ACSL1, ADCY2, ADCY6, AK4, ALPG, ATP5F1B, CES1, CLEC7A, DGAT1, DGAT2, DLAT, GLYAT, GPAM, HK2, HKDC1, HPRT1, KIF20B, LDHD, LRRK2, MTHFD1, NQO1, NTF4, PDHA1, PDK3, PDZD3, PFKFB1, PGM1, POM121, SAMHD1, SCD, SLC22A12, SLC25A16, STOML2, SUCLG1, SULT1A1]
GO:0090407	organophosphate biosynthetic process	GO_BiologicalProcess-EBI-UniProt-GOA_10.04.2019_00h00	4.43129e-06	0.00197192	4.76566e-08	3.33596e-07	[4, 5]	Group6	6.24049	41	[ACACA, ACHE, ACLY, ACSL1, ADCY2, ADCY6, AGPAT2, AGPAT3, AK4, ALPG, ATP5F1B, CES1, CLEC7A, DHDDS, DLAT, ETNK2, GPAM, HPRT1, KIF20B, LDHD, LHPP, LPIN3, MOCOS, MTHFD1, NQO1, NUS1, PDHA1, PDK3, PDXK, PDZD3, PHGDH, PI4K2B, PIGF, PLCE1, PLCL1, PLSCR1, SCD, SOCS3, STOML2, SUCLG1, TKT]
GO:0006753	nucleoside phosphate metabolic process	GO_BiologicalProcess-EBI-UniProt-GOA_10.04.2019_00h00	2.45961e-07	0.000112158	4.76566e-08	3.33596e-07	[4, 5, 6]	Group6	6.97279	41	[ACACA, ACLY, ACOT11, ACOT4, ACSF2, ACSL1, ADCY2, ADCY6, AK4, ALPG, ATP5F1B, CES1, CLEC7A, DGAT1, DGAT2, DLAT, GLYAT, GPAM, HK2, HKDC1, HPRT1, KIF20B, LDHD, LHPP, LRRK2, MTHFD1, NME4, NQO1, NTF4, PDHA1, PDK3, PDZD3, PFKFB1, PGM1, POM121, SAMHD1, SCD, SLC25A16, STOML2, SUCLG1, SULT1A1]
GO:0009108	coenzyme biosynthetic process	GO_BiologicalProcess-EBI-UniProt-GOA_10.04.2019_00h00	2.26972e-05	0.0098279	4.76566e-08	3.33596e-07	[5]	Group6	9.81595	16	[ACACA, ACLY, ACSL1, CES1, CLEC7A, COQ9, DLAT, LDHD, MTHFD1, PDHA1, PDK3, PDXK, QDPR, SCD, SLC25A16, SPR]
GO:1901293	nucleoside phosphate biosynthetic process	GO_BiologicalProcess-EBI-UniProt-GOA_10.04.2019_00h00	5.44964e-06	0.00240874	4.76566e-08	3.33596e-07	[5, 6, 7]	Group6	8.19113	24	[ACACA, ACLY, ACSL1, ADCY2, ADCY6, AK4, ALPG, ATP5F1B, CES1, CLEC7A, DLAT, GPAM, HPRT1, KIF20B, LDHD, LHPP, MTHFD1, NQO1, PDHA1, PDK3, PDZD3, SCD, STOML2, SUCLG1]
GO:0034032	purine nucleoside bisphosphate metabolic process	GO_BiologicalProcess-EBI-UniProt-GOA_10.04.2019_00h00	2.60389e-07	0.000118477	4.76566e-08	3.33596e-07	[5, 6, 7, 8]	Group6	11.7284	19	[ACACA, ACLY, ACOT11, ACOT4, ACSF2, ACSL1, CES1, CLEC7A, DGAT1, DGAT2, DLAT, GLYAT, LDHD, NQO1, PDHA1, PDK3, SCD, SUCLG1, SULT1A1]
GO:0006637	acyl-CoA metabolic process	GO_BiologicalProcess-EBI-UniProt-GOA_10.04.2019_00h00	4.81312e-08	2.20922e-05	4.76566e-08	3.33596e-07	[4, 5, 6, 7, 8, 9, 10]	Group6	14.5299	17	[ACACA, ACLY, ACOT11, ACOT4, ACSF2, ACSL1, CES1, CLEC7A, DGAT1, DGAT2, DLAT, GLYAT, LDHD, PDHA1, PDK3, SCD, SUCLG1]
GO:0009165	nucleotide biosynthetic process	GO_BiologicalProcess-EBI-UniProt-GOA_10.04.2019_00h00	3.91457e-05	0.0168326	4.76566e-08	3.33596e-07	[6, 7, 8]	Group6	7.63889	22	[ACACA, ACLY, ACSL1, ADCY2, ADCY6, AK4, ALPG, ATP5F1B, CES1, CLEC7A, DLAT, GPAM, HPRT1, KIF20B, LDHD, MTHFD1, NQO1, PDHA1, PDK3, PDZD3, SCD, STOML2]
GO:0033875	ribonucleoside bisphosphate metabolic process	GO_BiologicalProcess-EBI-UniProt-GOA_10.04.2019_00h00	2.60389e-07	0.000118477	4.76566e-08	3.33596e-07	[6, 7, 8]	Group6	11.7284	19	[ACACA, ACLY, ACOT11, ACOT4, ACSF2, ACSL1, CES1, CLEC7A, DGAT1, DGAT2, DLAT, GLYAT, LDHD, NQO1, PDHA1, PDK3, SCD, SUCLG1, SULT1A1]
GO:0006164	purine nucleotide biosynthetic process	GO_BiologicalProcess-EBI-UniProt-GOA_10.04.2019_00h00	7.34766e-07	0.000330645	4.76566e-08	3.33596e-07	[6, 7, 8, 9]	Group6	10.5263	20	[ACACA, ACLY, ACSL1, ADCY2, ADCY6, ALPG, ATP5F1B, CES1, CLEC7A, DLAT, GPAM, HPRT1, LDHD, MTHFD1, NQO1, PDHA1, PDK3, PDZD3, SCD, STOML2]
GO:0009150	purine ribonucleotide metabolic process	GO_BiologicalProcess-EBI-UniProt-GOA_10.04.2019_00h00	2.06103e-07	9.41893e-05	4.76566e-08	3.33596e-07	[6, 7, 8, 9]	Group6	7.78032	34	[ACACA, ACLY, ACOT11, ACOT4, ACSF2, ACSL1, ADCY2, ADCY6, AK4, ALPG, ATP5F1B, CES1, CLEC7A, DGAT1, DGAT2, DLAT, GLYAT, HK2, HKDC1, HPRT1, KIF20B, LDHD, LRRK2, NQO1, PDHA1, PDK3, PDZD3, PFKFB1, PGM1, POM121, SCD, STOML2, SUCLG1, SULT1A1]
GO:0034033	purine nucleoside bisphosphate biosynthetic process	GO_BiologicalProcess-EBI-UniProt-GOA_10.04.2019_00h00	2.47008e-05	0.0106708	4.76566e-08	3.33596e-07	[6, 7, 8, 9]	Group6	13.4146	11	[ACACA, ACLY, ACSL1, CES1, CLEC7A, DLAT, LDHD, NQO1, PDHA1, PDK3, SCD]
GO:0006084	acetyl-CoA metabolic process	GO_BiologicalProcess-EBI-UniProt-GOA_10.04.2019_00h00	0.000116487	0.0499729	4.76566e-08	3.33596e-07	[5, 6, 7, 8, 9, 10, 11]	Group6	17.9487	7	[ACACA, ACLY, CES1, DLAT, LDHD, PDHA1, PDK3]
GO:0034030	ribonucleoside bisphosphate biosynthetic process	GO_BiologicalProcess-EBI-UniProt-GOA_10.04.2019_00h00	2.47008e-05	0.0106708	4.76566e-08	3.33596e-07	[7, 8, 9]	Group6	13.4146	11	[ACACA, ACLY, ACSL1, CES1, CLEC7A, DLAT, LDHD, NQO1, PDHA1, PDK3, SCD]
GO:0009152	purine ribonucleotide biosynthetic process	GO_BiologicalProcess-EBI-UniProt-GOA_10.04.2019_00h00	5.0387e-06	0.00223214	4.76566e-08	3.33596e-07	[7, 8, 9, 10]	Group6	10.0559	18	[ACACA, ACLY, ACSL1, ADCY2, ADCY6, ALPG, ATP5F1B, CES1, CLEC7A, DLAT, HPRT1, LDHD, NQO1, PDHA1, PDK3, PDZD3, SCD, STOML2]
