# Supplementary material for: Stratifying cellular metabolism during weight loss: an interplay of metabolism, metabolic flexibility and inflammation
Source: Sci Rep. 2020 Feb 3;10:1651. doi: 10.1038/s41598-020-58358-z (PMC6997359; doi:10.1038/s41598-020-58358-z)
Supplement: Supplementary file 5 [file 41598_2020_58358_MOESM5_ESM.zip › Comparison 5/ClueGOResultTable-0.xls]

## Sheet: ClueGO Results
GOID	GOTerm	Ontology Source	Term PValue	Term PValue Corrected with Bonferroni step down	Group PValue	Group PValue Corrected with Bonferroni step down	GOLevels	GOGroups	% Associated Genes	Nr. Genes	Associated Genes Found
GO:0016491	oxidoreductase activity	GO_BiologicalProcess-EBI-UniProt-GOA_10.04.2019_00h00	1.17791e-12	5.99557e-10	1.17791e-12	1.17791e-11	[3]	Group00	7.57396	64	[ABHD4, ACADS, ACOX1, ADI1, AKR1C2, AKR7A2, ALDH3A2, ALDH9A1, ANGPT1, AOC2, APOE, CBR1, CCDC88A, CYB561A3, CYP2D7, CYP4A11, DECR2, DHCR24, DHCR7, DHRS11, EPX, FADS1, FADS2, FMO1, FMO6P, GLRX, GLYAT, GSTZ1, HEPH, HPD, HPGD, HSD11B1, IDH1, LEP, LOX, LOXL2, MAT2B, MDH1, ME1, MECR, NDUFS3, NOS2, NPR3, NQO1, P3H3, PECR, PGD, PGK1, PRODH, PSMD8, QDPR, RETSAT, RIOX1, SCD, SDHA, SESN3, SIRT4, SPR, TXNRD2…
GO:0017144	drug metabolic process	GO_BiologicalProcess-EBI-UniProt-GOA_10.04.2019_00h00	1.96261e-05	0.00944016	1.96261e-05	3.92522e-05	[3]	Group01	5.9816	39	[AACS, ACOX1, ADI1, AKR1C2, AKR7A2, ALDH3A2, ASMT, ATP5F1D, BHMT, BHMT2, BTD, CBR1, CES1, CYP2D7, DSEL, ELOVL1, ENO1, FADS1, FADS2, FAH, GIPC1, GLYAT, GSTZ1, HPD, MAT2B, NOS2, NQO1, PCCB, PDXK, PECR, PLA2G4A, PRSS3, QDPR, SDHA, SLC5A6, SPR, SUCLG1, SULT1A2, VCAN]
GO:0006091	generation of precursor metabolites and energy	GO_BiologicalProcess-EBI-UniProt-GOA_10.04.2019_00h00	2.45582e-06	0.00120335	2.45582e-06	9.82328e-06	[3]	Group02	6.62021	38	[AACS, ACOX1, AKR7A2, ALDH9A1, ALDOB, AOC2, ATP5F1D, C3, CEBPA, CES1, CSTA, ENO1, FH, GYS1, GYS2, HKDC1, HPGD, IDH1, INPP5K, LEP, LOXL2, MDH1, ME1, NDUFS3, NOS2, NQO1, PFKFB1, PGD, PGK1, PGM1, PHKG2, QDPR, SDHA, SUCLG1, TKT, UQCR10, UQCRC1, UQCRQ]
GO:0055088	lipid homeostasis	GO_BiologicalProcess-EBI-UniProt-GOA_10.04.2019_00h00	6.73854e-05	0.0317385	6.73854e-05	6.73854e-05	[5]	Group03	9.79021	14	[ABCA1, ABHD4, ACOX1, ADRB2, APOE, CEBPA, CES1, CETP, DGAT2, EHD1, FITM2, INSIG1, LAMTOR1, TLCD2]
GO:0016042	lipid catabolic process	GO_BiologicalProcess-EBI-UniProt-GOA_10.04.2019_00h00	5.78063e-06	0.00279782	5.78063e-06	1.73419e-05	[4]	Group04	8.08081	24	[ACADS, ACOX1, ADRA2A, ALDH3A2, APOE, ASAH1, CES1, CES1P1, CYP4A11, DECR2, ENPP2, GBAP1, GPLD1, MECR, NT5E, PCCB, PECR, PLA2G4A, PRKCD, PSMD8, RAB27A, SIRT2, SLC27A2, YWHAH]
GO:0044242	cellular lipid catabolic process	GO_BiologicalProcess-EBI-UniProt-GOA_10.04.2019_00h00	3.15828e-05	0.0150334	5.78063e-06	1.73419e-05	[4, 5]	Group04	8.13008	20	[ACADS, ACOX1, ALDH3A2, APOE, ASAH1, CES1, CYP4A11, DECR2, ENPP2, GBAP1, GPLD1, MECR, NT5E, PCCB, PECR, PLA2G4A, PRKCD, RAB27A, SIRT2, SLC27A2]
GO:0016627	oxidoreductase activity, acting on the CH-CH group of donors	GO_BiologicalProcess-EBI-UniProt-GOA_10.04.2019_00h00	8.1608e-07	0.000403144	8.1608e-07	4.0804e-06	[4]	Group05	18.6441	11	[ACADS, ACOX1, AKR1C2, ANGPT1, DECR2, DHCR24, DHCR7, MECR, PECR, RETSAT, SDHA]
GO:0016628	oxidoreductase activity, acting on the CH-CH group of donors, NAD or NADP as acceptor	GO_BiologicalProcess-EBI-UniProt-GOA_10.04.2019_00h00	8.85418e-07	0.000436511	8.1608e-07	4.0804e-06	[5]	Group05	35	7	[AKR1C2, ANGPT1, DECR2, DHCR24, DHCR7, MECR, PECR]
GO:0019166	trans-2-enoyl-CoA reductase (NADPH) activity	GO_BiologicalProcess-EBI-UniProt-GOA_10.04.2019_00h00	2.37946e-05	0.0113738	8.1608e-07	4.0804e-06	[6]	Group05	100	3	[DECR2, MECR, PECR]
GO:0019637	organophosphate metabolic process	GO_BiologicalProcess-EBI-UniProt-GOA_10.04.2019_00h00	1.73033e-08	8.63434e-06	1.73033e-08	1.21123e-07	[3, 4]	Group06	5.86207	68	[ABHD4, ACACA, ACOT13, ADCY5, ADRB2, AGPAT2, AGPAT3, ALDOB, ATP5F1D, BIRC3, CES1, CETP, DAB2IP, DBI, DGAT2, DHDDS, DNPH1, ELOVL1, ENO1, ENPP2, FADS1, FASN, FITM2, G6PC3, GLYAT, GPAM, GPAT3, GPLD1, GSTZ1, HKDC1, HPGD, INPP5K, ITPK1, KIF20B, LPGAT1, ME1, NME4, NOS2, NQO1, NT5E, PDXK, PEMT, PFKFB1, PGAP1, PGD, PGK1, PGM1, PISD, PLA2G4A, PLCD1, PLCD3, PLCD4, PLPP1, PLSCR1, PMVK, PNMT, PPIP5K2, PRKCD,…
GO:0090407	organophosphate biosynthetic process	GO_BiologicalProcess-EBI-UniProt-GOA_10.04.2019_00h00	2.15931e-05	0.0103431	1.73033e-08	1.21123e-07	[4, 5]	Group06	5.93607	39	[ACACA, ADCY5, ADRB2, AGPAT2, AGPAT3, ATP5F1D, CES1, DHDDS, ELOVL1, ENO1, FADS1, FASN, FITM2, GPAM, GPAT3, GSTZ1, INPP5K, KIF20B, ME1, NOS2, NQO1, PDXK, PEMT, PGAP1, PISD, PLA2G4A, PLCD1, PLCD3, PLCD4, PLSCR1, PMVK, PNMT, PPIP5K2, SCD, SLC25A1, SOCS3, SUCLG1, TKT, TSPYL2]
GO:0006163	purine nucleotide metabolic process	GO_BiologicalProcess-EBI-UniProt-GOA_10.04.2019_00h00	3.18588e-05	0.0151329	1.73033e-08	1.21123e-07	[5, 6, 7, 8]	Group06	6.55391	31	[ACACA, ACOT13, ADCY5, ALDOB, ATP5F1D, CES1, DBI, DGAT2, DNPH1, ELOVL1, ENO1, FASN, GLYAT, GPAM, GSTZ1, HKDC1, KIF20B, NOS2, NQO1, NT5E, PFKFB1, PGK1, PGM1, PMVK, SAMHD1, SCD, SLC25A1, SLC25A16, SUCLG1, SULT1A2, TPST2]
GO:1901568	fatty acid derivative metabolic process	GO_BiologicalProcess-EBI-UniProt-GOA_10.04.2019_00h00	2.83339e-05	0.0135152	4.90195e-08	2.94117e-07	[3]	Group07	8.78049	18	[AACS, ACACA, ACOX1, AKR1C2, AWAT1, CBR1, CES1, CYP2D7, CYP4A11, DGAT2, ELOVL1, FADS1, FASN, HPGD, PLA2G4A, SCD, SLC25A1, SLC26A4]
GO:0006631	fatty acid metabolic process	GO_BiologicalProcess-EBI-UniProt-GOA_10.04.2019_00h00	3.83776e-06	0.00186131	4.90195e-08	2.94117e-07	[4, 5, 7]	Group07	7.37913	29	[ACACA, ACADS, ACOX1, ADIPOR2, AKR1C2, ALDH3A2, AWAT1, CBR1, CES1, CYP2D7, CYP4A11, DECR2, ELOVL1, FADS1, FADS2, FADS3, FASN, GPAM, GSTZ1, HPGD, LPGAT1, MECR, PCCB, PECR, PLA2G4A, SCD, SIRT4, SLC26A4, SLC27A2]
GO:0033559	unsaturated fatty acid metabolic process	GO_BiologicalProcess-EBI-UniProt-GOA_10.04.2019_00h00	4.91877e-07	0.000243479	4.90195e-08	2.94117e-07	[5, 6, 8]	Group07	13.0081	16	[ACOX1, AKR1C2, AWAT1, CBR1, CES1, CYP2D7, CYP4A11, DECR2, ELOVL1, FADS1, FADS2, FADS3, HPGD, PLA2G4A, SCD, SLC26A4]
GO:0006637	acyl-CoA metabolic process	GO_BiologicalProcess-EBI-UniProt-GOA_10.04.2019_00h00	3.25676e-05	0.015437	4.90195e-08	2.94117e-07	[4, 5, 6, 7, 8, 9, 10]	Group07	11.1111	13	[ACACA, ACOT13, CES1, DBI, DGAT2, ELOVL1, FASN, GLYAT, GSTZ1, PMVK, SCD, SLC25A1, SUCLG1]
GO:0006082	organic acid metabolic process	GO_BiologicalProcess-EBI-UniProt-GOA_10.04.2019_00h00	7.73718e-09	3.88407e-06	5.27743e-13	5.80518e-12	[3]	Group08	5.73394	75	[ACACA, ACADS, ACOX1, ADI1, ADIPOR2, ADRB2, AKR1C2, ALDH3A2, ALDH9A1, ALDOB, ANGPT1, AWAT1, BHMT, BHMT2, BTD, C3, CBR1, CES1, CYP2D7, CYP4A11, DECR2, DOK1, DSEL, ELOVL1, ENO1, FADS1, FADS2, FADS3, FAH, FASN, FH, FMO1, GGH, GLYAT, GPAM, GSTZ1, HKDC1, HPD, HPGD, IDH1, LPGAT1, LUM, MDH1, ME1, MECR, NAT8L, NOS2, NQO1, PCCB, PECR, PFKFB1, PGK1, PGM1, PLA2G4A, PRODH, PSMB3, PSMB5, PSMB6, PSMD8, QDPR, S…
GO:1901568	fatty acid derivative metabolic process	GO_BiologicalProcess-EBI-UniProt-GOA_10.04.2019_00h00	2.83339e-05	0.0135152	5.27743e-13	5.80518e-12	[3]	Group08	8.78049	18	[AACS, ACACA, ACOX1, AKR1C2, AWAT1, CBR1, CES1, CYP2D7, CYP4A11, DGAT2, ELOVL1, FADS1, FASN, HPGD, PLA2G4A, SCD, SLC25A1, SLC26A4]
GO:0044255	cellular lipid metabolic process	GO_BiologicalProcess-EBI-UniProt-GOA_10.04.2019_00h00	5.23794e-09	2.63468e-06	5.27743e-13	5.80518e-12	[3, 4]	Group08	6.00343	70	[ABHD4, ACACA, ACADS, ACOX1, ADIPOR2, ADRB2, AGPAT2, AGPAT3, AKR1C2, ALDH3A2, ALDH9A1, APOE, ASAH1, AWAT1, BIRC3, C3, CBR1, CES1, CETP, CNTRL, CYP2D7, CYP4A11, DAB2IP, DBI, DECR2, DGAT2, DHDDS, DHRS7B, ELOVL1, ENPP2, FADS1, FADS2, FADS3, FASN, FITM2, GBAP1, GPAM, GPAT3, GPC1, GPLD1, GSTZ1, HPGD, INPP5K, LAMTOR1, LPGAT1, MECR, NR4A2, NT5E, PCCB, PDCD6, PECR, PEMT, PGAP1, PISD, PLA2G4A, PLCD1, PLPP…
GO:0019752	carboxylic acid metabolic process	GO_BiologicalProcess-EBI-UniProt-GOA_10.04.2019_00h00	7.90714e-09	3.96148e-06	5.27743e-13	5.80518e-12	[5]	Group08	5.90219	70	[ACACA, ACADS, ACOX1, ADI1, ADIPOR2, ADRB2, AKR1C2, ALDH3A2, ALDH9A1, ALDOB, AWAT1, BHMT, BHMT2, BTD, C3, CBR1, CES1, CYP2D7, CYP4A11, DECR2, DOK1, DSEL, ELOVL1, ENO1, FADS1, FADS2, FADS3, FAH, FASN, FH, GGH, GLYAT, GPAM, GSTZ1, HKDC1, HPD, HPGD, IDH1, LPGAT1, MDH1, ME1, MECR, NAT8L, NOS2, NQO1, PCCB, PECR, PFKFB1, PGK1, PGM1, PLA2G4A, PRODH, PSMB3, PSMB5, PSMB6, PSMD8, QDPR, SCD, SDHA, SIRT4, SL…
GO:0006631	fatty acid metabolic process	GO_BiologicalProcess-EBI-UniProt-GOA_10.04.2019_00h00	3.83776e-06	0.00186131	5.27743e-13	5.80518e-12	[4, 5, 7]	Group08	7.37913	29	[ACACA, ACADS, ACOX1, ADIPOR2, AKR1C2, ALDH3A2, AWAT1, CBR1, CES1, CYP2D7, CYP4A11, DECR2, ELOVL1, FADS1, FADS2, FADS3, FASN, GPAM, GSTZ1, HPGD, LPGAT1, MECR, PCCB, PECR, PLA2G4A, SCD, SIRT4, SLC26A4, SLC27A2]
GO:0032787	monocarboxylic acid metabolic process	GO_BiologicalProcess-EBI-UniProt-GOA_10.04.2019_00h00	1.21119e-07	6.0196e-05	5.27743e-13	5.80518e-12	[6]	Group08	6.70554	46	[ACACA, ACADS, ACOX1, ADIPOR2, ADRB2, AKR1C2, ALDH3A2, ALDH9A1, ALDOB, AWAT1, BTD, CBR1, CES1, CYP2D7, CYP4A11, DECR2, DSEL, ELOVL1, ENO1, FADS1, FADS2, FADS3, FAH, FASN, GLYAT, GPAM, GSTZ1, HKDC1, HPGD, LPGAT1, ME1, MECR, PCCB, PECR, PFKFB1, PGK1, PGM1, PLA2G4A, PRODH, SCD, SIRT4, SLC26A4, SLC27A2, SLC5A6, VCAN, VDAC1]
GO:0033559	unsaturated fatty acid metabolic process	GO_BiologicalProcess-EBI-UniProt-GOA_10.04.2019_00h00	4.91877e-07	0.000243479	5.27743e-13	5.80518e-12	[5, 6, 8]	Group08	13.0081	16	[ACOX1, AKR1C2, AWAT1, CBR1, CES1, CYP2D7, CYP4A11, DECR2, ELOVL1, FADS1, FADS2, FADS3, HPGD, PLA2G4A, SCD, SLC26A4]
GO:0006629	lipid metabolic process	GO_BiologicalProcess-EBI-UniProt-GOA_10.04.2019_00h00	5.65656e-11	2.86788e-08	5.65656e-11	4.52525e-10	[3]	Group09	5.92593	88	[ABCA1, ABHD4, ACACA, ACADS, ACOX1, ACTR1A, ADIPOR2, ADRA2A, ADRB2, AGPAT2, AGPAT3, AKR1C2, ALDH3A2, ALDH9A1, ANGPT1, APOE, APOL4, ASAH1, AWAT1, BIRC3, C3, CBR1, CES1, CES1P1, CETP, CNTRL, CYP2D7, CYP4A11, DAB2IP, DBI, DECR2, DGAT2, DHCR24, DHCR7, DHDDS, DHRS11, DHRS7B, ELOVL1, ENPP2, FADS1, FADS2, FADS3, FASN, FGF1, FITM2, GBAP1, GPAM, GPAT3, GPC1, GPLD1, GSTZ1, HPGD, HSD11B1, HSD11B2, INPP5K, L…
GO:0044255	cellular lipid metabolic process	GO_BiologicalProcess-EBI-UniProt-GOA_10.04.2019_00h00	5.23794e-09	2.63468e-06	5.65656e-11	4.52525e-10	[3, 4]	Group09	6.00343	70	[ABHD4, ACACA, ACADS, ACOX1, ADIPOR2, ADRB2, AGPAT2, AGPAT3, AKR1C2, ALDH3A2, ALDH9A1, APOE, ASAH1, AWAT1, BIRC3, C3, CBR1, CES1, CETP, CNTRL, CYP2D7, CYP4A11, DAB2IP, DBI, DECR2, DGAT2, DHDDS, DHRS7B, ELOVL1, ENPP2, FADS1, FADS2, FADS3, FASN, FITM2, GBAP1, GPAM, GPAT3, GPC1, GPLD1, GSTZ1, HPGD, INPP5K, LAMTOR1, LPGAT1, MECR, NR4A2, NT5E, PCCB, PDCD6, PECR, PEMT, PGAP1, PISD, PLA2G4A, PLCD1, PLPP…
GO:0008610	lipid biosynthetic process	GO_BiologicalProcess-EBI-UniProt-GOA_10.04.2019_00h00	6.38967e-10	3.22678e-07	5.65656e-11	4.52525e-10	[4]	Group09	7.11514	55	[ACACA, ADIPOR2, ADRB2, AGPAT2, AGPAT3, ALDH3A2, ALDH9A1, ANGPT1, APOE, ASAH1, C3, CBR1, CES1, CNTRL, CYP2D7, DECR2, DGAT2, DHCR24, DHCR7, DHDDS, DHRS11, DHRS7B, ELOVL1, FADS1, FADS2, FADS3, FASN, FGF1, FITM2, GBAP1, GPAM, GPAT3, GPLD1, HPGD, HSD11B1, HSD11B2, INPP5K, LPGAT1, PEMT, PGAP1, PISD, PLA2G4A, PLPP1, PLSCR1, PMVK, PNMT, PRKCD, SCD, SIRT4, SLC26A4, SLC27A2, SOCS3, SREBF2, THRSP, UGCG]
GO:0019216	regulation of lipid metabolic process	GO_BiologicalProcess-EBI-UniProt-GOA_10.04.2019_00h00	8.96491e-07	0.000441074	5.65656e-11	4.52525e-10	[4, 5]	Group09	7.34967	33	[ABCA1, ACACA, ACOX1, ADIPOR2, ADRA2A, ADRB2, ANGPT1, APOE, ASAH1, BIRC3, C3, CNTRL, CYP4A11, DAB2IP, DHCR7, FADS1, FASN, FGF1, FITM2, GPAM, GPLD1, GSTZ1, LAMTOR1, LPGAT1, ME1, PLPP1, PMVK, PRKCD, SCD, SIRT4, SOCS3, SREBF2, THRSP]
GO:0006694	steroid biosynthetic process	GO_BiologicalProcess-EBI-UniProt-GOA_10.04.2019_00h00	3.66426e-05	0.0173319	5.65656e-11	4.52525e-10	[5]	Group09	8.61244	18	[ACACA, ADRB2, ANGPT1, APOE, ASAH1, CES1, DHCR24, DHCR7, DHRS11, FASN, FGF1, GPAM, HSD11B1, HSD11B2, PMVK, SCD, SLC27A2, SREBF2]
GO:0046890	regulation of lipid biosynthetic process	GO_BiologicalProcess-EBI-UniProt-GOA_10.04.2019_00h00	2.65744e-07	0.000131809	5.65656e-11	4.52525e-10	[4, 5, 6]	Group09	10.6599	21	[ACACA, ADIPOR2, ADRB2, ANGPT1, APOE, ASAH1, C3, CNTRL, DHCR7, FASN, FGF1, FITM2, GPAM, GPLD1, LPGAT1, PMVK, PRKCD, SCD, SIRT4, SREBF2, THRSP]
GO:0006631	fatty acid metabolic process	GO_BiologicalProcess-EBI-UniProt-GOA_10.04.2019_00h00	3.83776e-06	0.00186131	5.65656e-11	4.52525e-10	[4, 5, 7]	Group09	7.37913	29	[ACACA, ACADS, ACOX1, ADIPOR2, AKR1C2, ALDH3A2, AWAT1, CBR1, CES1, CYP2D7, CYP4A11, DECR2, ELOVL1, FADS1, FADS2, FADS3, FASN, GPAM, GSTZ1, HPGD, LPGAT1, MECR, PCCB, PECR, PLA2G4A, SCD, SIRT4, SLC26A4, SLC27A2]
GO:0006790	sulfur compound metabolic process	GO_BiologicalProcess-EBI-UniProt-GOA_10.04.2019_00h00	1.63321e-05	0.0078884	7.35616e-12	6.62054e-11	[3]	Group10	6.95444	29	[ACACA, ACOT13, ADI1, ANGPT1, BHMT, BHMT2, BTD, CES1, CHAC1, DBI, DGAT2, DSEL, ELOVL1, FASN, GLYAT, GSTZ1, LUM, MAT2B, NQO1, PCCB, PMVK, SCD, SLC25A1, SLC5A6, SUCLG1, SULT1A2, TPST2, TST, VCAN]
GO:0051186	cofactor metabolic process	GO_BiologicalProcess-EBI-UniProt-GOA_10.04.2019_00h00	2.15588e-05	0.0103482	7.35616e-12	6.62054e-11	[3]	Group10	6.38298	33	[ACACA, ACOT13, AKR1C2, AKR7A2, ALAD, BHMT2, BTD, CES1, CHAC1, DBI, DGAT2, ELOVL1, FASN, GGH, GIPC1, GLYAT, GSTZ1, HMBS, IDH1, MAT2B, ME1, PCCB, PDXK, PMVK, PRSS3, QDPR, SCD, SLC25A1, SLC25A16, SLC5A6, SPR, SUCLG1, UROD]
GO:1901568	fatty acid derivative metabolic process	GO_BiologicalProcess-EBI-UniProt-GOA_10.04.2019_00h00	2.83339e-05	0.0135152	7.35616e-12	6.62054e-11	[3]	Group10	8.78049	18	[AACS, ACACA, ACOX1, AKR1C2, AWAT1, CBR1, CES1, CYP2D7, CYP4A11, DGAT2, ELOVL1, FADS1, FASN, HPGD, PLA2G4A, SCD, SLC25A1, SLC26A4]
GO:0019637	organophosphate metabolic process	GO_BiologicalProcess-EBI-UniProt-GOA_10.04.2019_00h00	1.73033e-08	8.63434e-06	7.35616e-12	6.62054e-11	[3, 4]	Group10	5.86207	68	[ABHD4, ACACA, ACOT13, ADCY5, ADRB2, AGPAT2, AGPAT3, ALDOB, ATP5F1D, BIRC3, CES1, CETP, DAB2IP, DBI, DGAT2, DHDDS, DNPH1, ELOVL1, ENO1, ENPP2, FADS1, FASN, FITM2, G6PC3, GLYAT, GPAM, GPAT3, GPLD1, GSTZ1, HKDC1, HPGD, INPP5K, ITPK1, KIF20B, LPGAT1, ME1, NME4, NOS2, NQO1, NT5E, PDXK, PEMT, PFKFB1, PGAP1, PGD, PGK1, PGM1, PISD, PLA2G4A, PLCD1, PLCD3, PLCD4, PLPP1, PLSCR1, PMVK, PNMT, PPIP5K2, PRKCD,…
GO:0006732	coenzyme metabolic process	GO_BiologicalProcess-EBI-UniProt-GOA_10.04.2019_00h00	2.83887e-06	0.00138821	7.35616e-12	6.62054e-11	[4]	Group10	8.42105	24	[ACACA, ACOT13, BHMT2, BTD, CES1, DBI, DGAT2, ELOVL1, FASN, GGH, GLYAT, GSTZ1, MAT2B, ME1, PCCB, PDXK, PMVK, QDPR, SCD, SLC25A1, SLC25A16, SLC5A6, SPR, SUCLG1]
GO:0006163	purine nucleotide metabolic process	GO_BiologicalProcess-EBI-UniProt-GOA_10.04.2019_00h00	3.18588e-05	0.0151329	7.35616e-12	6.62054e-11	[5, 6, 7, 8]	Group10	6.55391	31	[ACACA, ACOT13, ADCY5, ALDOB, ATP5F1D, CES1, DBI, DGAT2, DNPH1, ELOVL1, ENO1, FASN, GLYAT, GPAM, GSTZ1, HKDC1, KIF20B, NOS2, NQO1, NT5E, PFKFB1, PGK1, PGM1, PMVK, SAMHD1, SCD, SLC25A1, SLC25A16, SUCLG1, SULT1A2, TPST2]
GO:0034032	purine nucleoside bisphosphate metabolic process	GO_BiologicalProcess-EBI-UniProt-GOA_10.04.2019_00h00	1.85565e-05	0.00894423	7.35616e-12	6.62054e-11	[5, 6, 7, 8]	Group10	9.87654	16	[ACACA, ACOT13, CES1, DBI, DGAT2, ELOVL1, FASN, GLYAT, GSTZ1, NQO1, PMVK, SCD, SLC25A1, SUCLG1, SULT1A2, TPST2]
GO:0006637	acyl-CoA metabolic process	GO_BiologicalProcess-EBI-UniProt-GOA_10.04.2019_00h00	3.25676e-05	0.015437	7.35616e-12	6.62054e-11	[4, 5, 6, 7, 8, 9, 10]	Group10	11.1111	13	[ACACA, ACOT13, CES1, DBI, DGAT2, ELOVL1, FASN, GLYAT, GSTZ1, PMVK, SCD, SLC25A1, SUCLG1]
GO:0033875	ribonucleoside bisphosphate metabolic process	GO_BiologicalProcess-EBI-UniProt-GOA_10.04.2019_00h00	1.85565e-05	0.00894423	7.35616e-12	6.62054e-11	[6, 7, 8]	Group10	9.87654	16	[ACACA, ACOT13, CES1, DBI, DGAT2, ELOVL1, FASN, GLYAT, GSTZ1, NQO1, PMVK, SCD, SLC25A1, SUCLG1, SULT1A2, TPST2]
GO:0044283	small molecule biosynthetic process	GO_BiologicalProcess-EBI-UniProt-GOA_10.04.2019_00h00	3.21552e-11	1.63348e-08	4.69142e-16	5.6297e-15	[3]	Group11	7.50988	57	[AACS, ACACA, ADI1, ADIPOR2, ADRB2, ALDOB, ANGPT1, APOE, ASAH1, BHMT, BHMT2, C3, CBR1, CES1, CYP2D7, DECR2, DHCR24, DHCR7, DHDDS, DNPH1, DSEL, ELOVL1, ENO1, FADS1, FADS2, FADS3, FASN, FGF1, G6PC3, GBAP1, GPAM, HPGD, LPGAT1, MDH1, NAT8L, NT5E, PDXK, PFKFB1, PGK1, PGM1, PLCD1, PLCD3, PLCD4, PMVK, PPIP5K2, QDPR, SAMHD1, SCD, SLC25A1, SLC25A16, SLC26A4, SLC27A2, SPR, SREBF2, TBX4, TKT, VCAN]
GO:1901615	organic hydroxy compound metabolic process	GO_BiologicalProcess-EBI-UniProt-GOA_10.04.2019_00h00	5.11657e-10	2.58898e-07	4.69142e-16	5.6297e-15	[3]	Group11	8.28516	43	[ABCA1, ACACA, ADRB2, AKR1C2, AKR7A2, ALDH3A2, ALDH9A1, ANGPT1, APOE, ASAH1, CES1, CETP, CYP4A11, DHCR24, DHCR7, DHDDS, FAH, FASN, FGF1, GBAP1, GIPC1, GPAM, IDH1, INPP5K, ITPK1, PDXK, PECR, PEMT, PLCD1, PLCD3, PLCD4, PMVK, PNMT, PPIP5K2, PSMD8, QDPR, RAB27A, RETSAT, SCD, SLC27A2, SPR, SREBF2, SULT1A2]
GO:0006066	alcohol metabolic process	GO_BiologicalProcess-EBI-UniProt-GOA_10.04.2019_00h00	9.4319e-10	4.75368e-07	4.69142e-16	5.6297e-15	[3, 4]	Group11	9.35829	35	[ABCA1, ACACA, ADRB2, AKR1C2, AKR7A2, ALDH3A2, ALDH9A1, ANGPT1, APOE, ASAH1, CES1, CETP, DHCR24, DHCR7, DHDDS, FASN, FGF1, GBAP1, GPAM, IDH1, INPP5K, ITPK1, PECR, PLCD1, PLCD3, PLCD4, PMVK, PPIP5K2, QDPR, RAB27A, RETSAT, SCD, SPR, SREBF2, SULT1A2]
GO:0008202	steroid metabolic process	GO_BiologicalProcess-EBI-UniProt-GOA_10.04.2019_00h00	3.7658e-06	0.00183018	4.69142e-16	5.6297e-15	[4]	Group11	7.87879	26	[ABCA1, ACACA, ADRB2, AKR1C2, ANGPT1, APOE, ASAH1, CES1, CETP, CYP2D7, DHCR24, DHCR7, DHRS11, FASN, FGF1, GBAP1, GPAM, HSD11B1, HSD11B2, LAMTOR1, PMVK, PSMD8, SCD, SLC27A2, SREBF2, YWHAH]
GO:0008610	lipid biosynthetic process	GO_BiologicalProcess-EBI-UniProt-GOA_10.04.2019_00h00	6.38967e-10	3.22678e-07	4.69142e-16	5.6297e-15	[4]	Group11	7.11514	55	[ACACA, ADIPOR2, ADRB2, AGPAT2, AGPAT3, ALDH3A2, ALDH9A1, ANGPT1, APOE, ASAH1, C3, CBR1, CES1, CNTRL, CYP2D7, DECR2, DGAT2, DHCR24, DHCR7, DHDDS, DHRS11, DHRS7B, ELOVL1, FADS1, FADS2, FADS3, FASN, FGF1, FITM2, GBAP1, GPAM, GPAT3, GPLD1, HPGD, HSD11B1, HSD11B2, INPP5K, LPGAT1, PEMT, PGAP1, PISD, PLA2G4A, PLPP1, PLSCR1, PMVK, PNMT, PRKCD, SCD, SIRT4, SLC26A4, SLC27A2, SOCS3, SREBF2, THRSP, UGCG]
GO:1901617	organic hydroxy compound biosynthetic process	GO_BiologicalProcess-EBI-UniProt-GOA_10.04.2019_00h00	1.48788e-08	7.43939e-06	4.69142e-16	5.6297e-15	[4]	Group11	10.1504	27	[ACACA, ADRB2, ANGPT1, APOE, ASAH1, CES1, DHCR24, DHCR7, DHDDS, FASN, FGF1, GBAP1, GIPC1, GPAM, PDXK, PEMT, PLCD1, PLCD3, PLCD4, PMVK, PNMT, PPIP5K2, QDPR, SCD, SLC27A2, SPR, SREBF2]
GO:0019216	regulation of lipid metabolic process	GO_BiologicalProcess-EBI-UniProt-GOA_10.04.2019_00h00	8.96491e-07	0.000441074	4.69142e-16	5.6297e-15	[4, 5]	Group11	7.34967	33	[ABCA1, ACACA, ACOX1, ADIPOR2, ADRA2A, ADRB2, ANGPT1, APOE, ASAH1, BIRC3, C3, CNTRL, CYP4A11, DAB2IP, DHCR7, FADS1, FASN, FGF1, FITM2, GPAM, GPLD1, GSTZ1, LAMTOR1, LPGAT1, ME1, PLPP1, PMVK, PRKCD, SCD, SIRT4, SOCS3, SREBF2, THRSP]
GO:0046165	alcohol biosynthetic process	GO_BiologicalProcess-EBI-UniProt-GOA_10.04.2019_00h00	4.19882e-08	2.09101e-05	4.69142e-16	5.6297e-15	[4, 5]	Group11	11.8644	21	[ACACA, ANGPT1, APOE, ASAH1, CES1, DHCR24, DHCR7, DHDDS, FASN, FGF1, GBAP1, GPAM, PLCD1, PLCD3, PLCD4, PMVK, PPIP5K2, QDPR, SCD, SPR, SREBF2]
GO:1902652	secondary alcohol metabolic process	GO_BiologicalProcess-EBI-UniProt-GOA_10.04.2019_00h00	3.50462e-06	0.00170675	4.69142e-16	5.6297e-15	[4, 5]	Group11	10.6918	17	[ABCA1, ACACA, ADRB2, ANGPT1, APOE, CES1, CETP, DHCR24, DHCR7, FASN, FGF1, GBAP1, GPAM, IDH1, PMVK, SCD, SREBF2]
GO:0006694	steroid biosynthetic process	GO_BiologicalProcess-EBI-UniProt-GOA_10.04.2019_00h00	3.66426e-05	0.0173319	4.69142e-16	5.6297e-15	[5]	Group11	8.61244	18	[ACACA, ADRB2, ANGPT1, APOE, ASAH1, CES1, DHCR24, DHCR7, DHRS11, FASN, FGF1, GPAM, HSD11B1, HSD11B2, PMVK, SCD, SLC27A2, SREBF2]
GO:0046890	regulation of lipid biosynthetic process	GO_BiologicalProcess-EBI-UniProt-GOA_10.04.2019_00h00	2.65744e-07	0.000131809	4.69142e-16	5.6297e-15	[4, 5, 6]	Group11	10.6599	21	[ACACA, ADIPOR2, ADRB2, ANGPT1, APOE, ASAH1, C3, CNTRL, DHCR7, FASN, FGF1, FITM2, GPAM, GPLD1, LPGAT1, PMVK, PRKCD, SCD, SIRT4, SREBF2, THRSP]
GO:0019218	regulation of steroid metabolic process	GO_BiologicalProcess-EBI-UniProt-GOA_10.04.2019_00h00	6.53813e-05	0.03086	4.69142e-16	5.6297e-15	[5, 6]	Group11	10.4	13	[ACACA, ADRB2, ANGPT1, APOE, ASAH1, DHCR7, FASN, FGF1, GPAM, LAMTOR1, PMVK, SCD, SREBF2]
GO:0090181	regulation of cholesterol metabolic process	GO_BiologicalProcess-EBI-UniProt-GOA_10.04.2019_00h00	1.90412e-06	0.000934924	4.69142e-16	5.6297e-15	[4, 5, 6, 7]	Group11	17.1875	11	[ACACA, ADRB2, ANGPT1, APOE, DHCR7, FASN, FGF1, GPAM, PMVK, SCD, SREBF2]
GO:0006695	cholesterol biosynthetic process	GO_BiologicalProcess-EBI-UniProt-GOA_10.04.2019_00h00	2.91578e-06	0.0014229	4.69142e-16	5.6297e-15	[6, 7]	Group11	15	12	[ACACA, ANGPT1, APOE, CES1, DHCR24, DHCR7, FASN, FGF1, GPAM, PMVK, SCD, SREBF2]
