# Supplementary material for: Stratifying cellular metabolism during weight loss: an interplay of metabolism, metabolic flexibility and inflammation
Source: Sci Rep. 2020 Feb 3;10:1651. doi: 10.1038/s41598-020-58358-z (PMC6997359; doi:10.1038/s41598-020-58358-z)
Supplement: Supplementary file 6 [file 41598_2020_58358_MOESM6_ESM.zip]

Archive with 15 entries (8 files):
- CA_st - CB_st/
- CA_st - CB_st/Results.txt
- Cluster A - Cluster B/
- Cluster A - Cluster B/Results.txt
- Comparison 1/
- Comparison 1/Results.txt
- Comparison 2/
- Comparison 2/Results.txt
- Comparison 3/
- Comparison 3/Results.txt
- Comparison 4/
- Comparison 4/Results.txt
- Comparison 5/
- Comparison 5/Results.txt
- ReadMe.txt
