# Supplementary material for: Stratifying cellular metabolism during weight loss: an interplay of metabolism, metabolic flexibility and inflammation
Source: Sci Rep. 2020 Feb 3;10:1651. doi: 10.1038/s41598-020-58358-z (PMC6997359; doi:10.1038/s41598-020-58358-z)
Supplement: Supplementary file 6 [file 41598_2020_58358_MOESM6_ESM.zip › ReadMe.txt]

This supplementary material is formatted in the following manner,

Directories:
	CA_st - CB_st			Differential expression analysis of subjects that stayed in either Cluster A or B throughout the dietary intervention
	Cluster A - Cluster B	Differential expression analysis of Clusters A and B
	Comparison 1			Differential expression analysis of Comparison 1 (Fig 3)
	Comparison 2			Differential expression analysis of Comparison 2 (Fig 3)
	Comparison 3			Differential expression analysis of Comparison 3 (Fig 3)
	Comparison 4			Differential expression analysis of Comparison 4 (Fig 3)
	Comparison 5			Differential expression analysis of Comparison 5 (Fig 3)


Files:
	Results.txt		Results of the pathway enrichment analysis done in PathVisio
	
